# Supplementary material for: Transcriptional signature in microglia associated with Aβ plaque phagocytosis
Source: Nat Commun. 2021 May 21;12:3015. doi: 10.1038/s41467-021-23111-1 (PMC8140091; doi:10.1038/s41467-021-23111-1)
Supplement: Supplementary file 4 — Supplementary Data 2 [file 41467_2021_23111_MOESM4_ESM.xlsx]

## Sheet: XO4_bulk_KEGG
Supplementary Data 2 Functional enrichment results for XO4+ microglia genes. Gene Ontology (GO) and Kyoto Encyclopedia of Genes and Genomes (KEGG) pathways/terms enriched in gene signature identified only in XO4+ microglia in bulk (n = 2,031 genes) and single cell (n = 284 genes) analyses, respectively. Only significant pathways/terms are reported (adjusted p-value < 5%). p.adjust refers to Benja…
ID	Description	p-value	p.adjust	Count	GeneSymbol	EntrezID
mmu05010	Alzheimer disease	2.02987e-06	0.0006252	35	Cox5b/Ndufb3/Casp8/Atp5c1/Atp5g3/Ndufc1/Ndufa4/Ndufa5/Ndufb2/Bid/Gapdh/Grin2b/Calm3/Mapk3/Casp3/Ndufb7/Nae1/Casp12/Uqcrc1/Ndufa12/Calm1/Uqcrb/Cox7c/Ndufs4/Ndufa6/App/Atp5o/Ndufb10/Ndufa7/Ndufa11/Atp5a1/Ndufv1/Capn1/Ndufb8/Ndufa1	12859/66495/12370/11949/228033/66377/17992/68202/68198/12122/14433/14812/12315/26417/12367/66916/234664/12364/22273/66414/12313/67530/12867/17993/67130/11820/28080/68342/66416/69875/11946/17995/12333/67264/54405
mmu00190	Oxidative phosphorylation	8.96489e-06	0.00138059	28	Cox5b/Ndufb3/Atp5c1/Atp5g3/Ndufc1/Ndufa4/Ndufa5/Ndufb2/Atp6v1b2/Ndufb7/Atp6v0d1/Uqcrc1/Ndufa12/Uqcrb/Cox7c/Ndufs4/Ndufa6/Cox17/Atp5o/Ndufb10/Ndufa7/Atp6v1g2/Ndufa11/Atp5a1/Ndufv1/Ndufb8/Ndufa1/Atp6ap1	12859/66495/11949/228033/66377/17992/68202/68198/11966/66916/11972/22273/66414/67530/12867/17993/67130/12856/28080/68342/66416/66237/69875/11946/17995/67264/54405/54411
mmu03010	Ribosome	1.47015e-05	0.00150936	33	Mrpl30/Rpl7a/Rpl22l1/Rps3a1/Rps27/Mrps21/Mrps15/Rpl11/Mrpl33/Rpl9/Rpl37rt/Rpl21/Rpl28/Rpl18/Rps13/Uba52/Mrpl34/Rpl29/Rps27rt/Rps12/Rpl41/Rpl26/Rpl23a/Rpl19/Rpl27/Mrps7/Rps7/Rps23/Rpl3/Rps2/Rpl36/Rpl17/Rpl36a	107734/27176/68028/20091/57294/66292/66407/67025/66845/20005/100502825/19933/19943/19899/68052/22186/94065/19944/100043813/20042/67945/19941/268449/19921/19942/50529/20115/66475/27367/16898/54217/319195/19982
mmu05016	Huntington disease	2.20705e-05	0.00169943	35	Cox5b/Ndufb3/Casp8/Atp5c1/Atp5g3/Creb3l1/Ndufc1/Creb3/Clta/Ndufa4/Ndufa5/Ndufb2/Grin2b/Grm5/Slc25a4/Casp3/Ndufb7/Gpx1/Uqcrc1/Ndufa12/Cltc/Uqcrb/Cox7c/Ndufs4/Polr2f/Ndufa6/Atp5o/Ndufb10/Ndufa7/Ndufa11/Atp5a1/Ndufv1/Ndufb8/Slc25a5/Ndufa1	12859/66495/12370/11949/228033/26427/66377/12913/12757/17992/68202/68198/14812/108071/11739/12367/66916/14775/22273/66414/67300/67530/12867/17993/69833/67130/28080/68342/66416/69875/11946/17995/67264/11740/54405
mmu04932	Non-alcoholic fatty liver disease (NAFLD)	3.37722e-05	0.00186868	29	Cox5b/Ndufb3/Casp8/Adipor1/Il1a/Ndufc1/Pik3cd/Ndufa4/Ndufa5/Ndufb2/Bid/Casp3/Ndufb7/Uqcrc1/Ndufa12/Xbp1/Srebf1/Socs3/Uqcrb/Cox7c/Ndufs4/Ndufa6/Ndufb10/Ndufa7/Ndufa11/Ndufv1/Map3k11/Ndufb8/Ndufa1	12859/66495/12370/72674/16175/66377/18707/17992/68202/68198/12122/12367/66916/22273/66414/22433/20787/12702/67530/12867/17993/67130/68342/66416/69875/17995/26403/67264/54405
mmu05012	Parkinson disease	3.64029e-05	0.00186868	28	Cox5b/Ndufb3/Atp5c1/Atp5g3/Ndufc1/Ndufa4/Ndufa5/Ndufb2/Slc25a4/Casp3/Ndufb7/Uqcrc1/Ndufa12/Ube2g1/Uqcrb/Cox7c/Ndufs4/Ndufa6/Atp5o/Ndufb10/Ndufa7/Ndufa11/Atp5a1/Ndufv1/Ndufb8/Uba1/Slc25a5/Ndufa1	12859/66495/11949/228033/66377/17992/68202/68198/11739/12367/66916/22273/66414/67128/67530/12867/17993/67130/28080/68342/66416/69875/11946/17995/67264/22201/11740/54405
mmu04141	Protein processing in endoplasmic reticulum	0.000141917	0.00624436	29	Yod1/Hspa5/Edem2/Vcp/Man1c1/Erp29/Cul1/Rpn1/Edem1/Svip/Casp12/Prkcsh/Hspa8/Ube2d1/Hsp90b1/Os9/Xbp1/Erlec1/Canx/Ube2g1/P4hb/Hsp90aa1/Ero1l/Dad1/Derl1/Sil1/Capn1/Ganab/Bcap31	226418/14828/108687/269523/230815/67397/26965/103963/192193/75744/12364/19089/15481/216080/22027/216440/22433/66753/12330/67128/18453/15519/50527/13135/67819/81500/12333/14376/27061
mmu05132	Salmonella infection	0.000301297	0.0114485	17	Arpc2/Rab7b/Tlr5/Arpc5l/Il1a/Tlr4/Arpc1a/Rab7/Mapk3/Pycard/Casp1/Il18/Myd88/Dync1h1/Klc1/Ifngr2/Klc4	76709/226421/53791/74192/16175/21898/56443/19349/26417/66824/12362/16173/17874/13424/16593/15980/74764
mmu05134	Legionellosis	0.000334535	0.0114485	14	Hspd1/Casp8/Tlr5/Vcp/Tlr4/Pycard/Casp3/Casp1/Hspa8/Il18/Myd88/Rab1a/Rab1b/Eef1g	15510/12370/53791/269523/21898/66824/12367/12362/15481/16173/17874/19324/76308/67160
mmu05164	Influenza A	0.000373618	0.0115074	28	Stat1/Casp8/Il1a/Rae1/Tlr4/Pik3cd/Oas1a/Bid/Mapk3/Pycard/Irf7/Tlr3/Slc25a4/Casp3/Casp1/Il18/Myd88/Tbk1/Trim25/Prkca/Socs3/Rsad2/Ifngr2/H2-Oa/Ccnd3/Slc25a5/Ikbkg/Tlr7	20846/12370/16175/66679/21898/18707/246730/12122/26417/66824/54123/142980/11739/12367/12362/16173/17874/56480/217069/18750/12702/58185/15980/15001/12445/11740/16151/170743
mmu04066	HIF-1 signaling pathway	0.000607617	0.0170133	20	Plcg1/Camk2d/Tlr4/Mknk1/Slc2a1/Pik3cd/Flt1/Hk2/Gapdh/Mapk3/Hmox1/Trf/Pfkl/Rps6kb1/Prkca/Ifngr2/Elob/Cdkn1a/Vegfa/Eno1b	18803/108058/21898/17346/20525/18707/14254/15277/14433/26417/15368/22041/18641/72508/18750/15980/67673/12575/22339/433182
mmu04137	Mitophagy - animal	0.000820512	0.0196433	14	Rab7b/Csnk2a1/E2f1/Usp30/Fis1/Rab7/Gabarapl1/Tbc1d17/Rras/Tbk1/Sqstm1/Rhot1/Csnk2b/Tfe3	226421/12995/13555/100756/66437/19349/57436/233204/20130/56480/18412/59040/13001/209446
mmu04714	Thermogenesis	0.000829102	0.0196433	35	Cox5b/Coa5/Ndufb3/Atp5c1/Atp5g3/Creb3l1/Ndufc1/Ndufaf4/Creb3/Ndufa4/Ndufa5/Ndufb2/Mgll/Ndufb7/Smarca4/Uqcrc1/Ndufa12/Rps6kb1/Coa3/Sos2/Uqcrb/Cox7c/Ndufs4/Ndufa6/Cox17/Atp5o/Ndufb10/Ndufa7/Ndufa11/Ndufaf7/Atp5a1/Ndufv1/Ndufb8/Acsl5/Ndufa1	12859/76178/66495/11949/228033/26427/66377/68493/12913/17992/68202/68198/23945/66916/20586/22273/66414/72508/52469/20663/67530/12867/17993/67130/12856/28080/68342/66416/69875/73694/11946/17995/67264/433256/54405
mmu00510	N-Glycan biosynthesis	0.000927939	0.0204146	12	Mgat5/B4galt3/Dpm1/Dpm3/Man1c1/Rpn1/Man2a2/Alg11/Mgat4b/Dad1/Man2a1/Ganab	107895/57370/13480/68563/230815/103963/140481/207958/103534/13135/17158/14376
mmu04380	Osteoclast differentiation	0.00140124	0.0287721	22	Stat1/Ncf2/Fcgr2b/Il1a/Sirpa/Lck/Pik3cd/Fosl2/Pirb/Lilra5/Relb/Mapk3/Fyn/Lilrb4a/Sqstm1/Itgb3/Socs3/Syk/Ncf4/Ifngr2/Ikbkg/Btk	20846/17970/14130/16175/19261/16818/18707/14284/18733/232801/19698/26417/14360/14728/18412/16416/12702/20963/17972/15980/16151/12229
mmu04110	Cell cycle	0.00194089	0.0373622	21	Orc4/Bub1b/E2f1/Cdc26/Cdkn2a/Cdc20/Cul1/Mcm2/Ccne1/Plk1/Cdkn1c/Mcm5/Ccnb2/Anapc13/Cdk1/Anapc11/Ccnh/Ccnb1/Cdkn1a/Ccnd3/Smc1a	26428/12236/13555/66440/12578/107995/26965/17216/12447/18817/12577/17218/12442/69010/12534/66156/66671/268697/12575/12445/24061
mmu04666	Fc gamma R-mediated phagocytosis	0.00214378	0.0388403	17	Arpc2/Pla2g4a/Fcgr2b/Gsn/Arpc5l/Plcg1/Pik3cd/Arpc1a/Pak1/Mapk3/Pip5k1c/Rps6kb1/Prkca/Cfl2/Syk/Asap1/Cfl1	76709/18783/14130/227753/74192/18803/18707/56443/18479/26417/18717/72508/18750/12632/20963/13196/12631
mmu03040	Spliceosome	0.00232227	0.0397367	22	Snrpe/Sf3a3/Srsf10/Snrpg/Snrpd2/Snrnp70/Snrpa1/Lsm4/Rbmxl1/Hspa8/Cdc40/Srsf5/Snw1/Hnrnpc/Hnrnpa1/Tra2b/Lsm2/Srsf7/Zmat2/Rbm22/Txnl4a/Sf3b2	20643/75062/14105/68011/107686/20637/68981/50783/19656/15481/71713/20384/66354/15381/15382/20462/27756/225027/66492/66810/27366/319322
mmu05162	Measles	0.00297271	0.0481892	23	Stat1/Casp8/Cd28/Fcgr2b/Il1a/Csnk2a1/Tlr4/Pik3cd/Oas1a/Bid/Ccne1/Irf7/Casp3/Hspa8/Myd88/Tbk1/Rack1/Eif3h/Csnk2b/Ccnd3/Ikbkg/Il2rg/Tlr7	20846/12370/12487/14130/16175/12995/21898/18707/246730/12122/12447/54123/12367/15481/17874/56480/14694/68135/13001/12445/16151/16186/170743

## Sheet: XO4_bulk_GO
Supplementary Data 2 Functional enrichment results for XO4+ microglia genes. Gene Ontology (GO) and Kyoto Encyclopedia of Genes and Genomes (KEGG) pathways/terms enriched in gene signature identified only in XO4+ microglia in bulk (n = 2,031 genes) and single cell (n = 284 genes) analyses, respectively. Only significant pathways/terms are reported (adjusted p-value < 5%). p.adjust refers to Benja…
ONTOLOGY	ID	Description	p-value	p.adjust	Count	GeneSymbol	EntrezID
BP	GO:0045862	positive regulation of proteolysis	9.39e-11	2.76e-07	54	Stat1/Hspd1/Casp8/Gsn/Pacsin3/Edem2/Bcl10/Casp8ap2/Vcp/Cdkn2a/Rnf19b/Lck/Atpif1/Aurkaip1/Fis1/Zfand2a/Edem1/Bid/Nop53/Sirt2/Hpn/Plk1/Mapk3/Pycard/Casp1/Casp12/Hspa8/Cln6/Pias1/Gclc/Ctsh/Cck/Xbp1/Rack1/P2rx1/Rnf144b/Prelid1/F2r/Rnf180/Dab2/Dap/Rnf139/Ptk2/Prickle1/Fam162a/Mtch1/Rnf138/Csnk1a1/Pmaip1/Cfl1/Plgrkt/Ddx3x/Bcap31/Ogt	20846/15510/12370/227753/80708/108687/12042/26885/269523/12578/75234/16818/11983/66077/66437/100494/192193/12122/68077/64383/15451/18817/26417/66824/12362/12364/15481/76524/56469/14629/13036/12424/22433/14694/18436/218215/66494/14062/71816/13132/223453/75841/14083/106042/70186/56462/56515/93687/58801/12631/67759/13205/27061/108155
BP	GO:0044403	symbiosis, encompassing mutualism through parasitism	1.77e-10	2.76e-07	57	Stat1/Hspd1/Gsn/Vps18/Zbp1/Zfp639/Trim59/Ppid/Vcam1/Gbp3/Vcp/Creb3/Tardbp/Isg15/Oas1a/Scarb1/Cul1/Rab7/Gapdh/Chmp2a/Ceacam1/Hpn/Trim30a/Ifitm2/Ifitm3/Gas6/Mvb12a/Irf8/Smarca4/Hspa8/Anxa2/Hyal2/Dag1/Gpx1/Myd88/Fuca2/Vta1/Eea1/Rab1a/Sqstm1/Irgm2/Inpp5k/Trim25/Top2a/Itgb3/P4hb/Rsad2/Snw1/Trim35/Eif3l/Rrp1b/Trim26/Grk2/Pcx/Cfl1/Ddb1/Ddx3x	20846/15510/227753/228545/58203/67778/66949/67738/22329/55932/269523/12913/230908/100038882/246730/20778/26965/19349/14433/68953/26365/15451/20128/80876/66141/14456/73711/15900/20586/15481/12306/15587/13138/14775/17874/66848/66201/216238/19324/18412/54396/19062/217069/21973/16416/18453/58185/66354/66854/223691/72462/22670/110355/18563/12631/13194/13205
BP	GO:0009123	nucleoside monophosphate metabolic process	2e-10	2.76e-07	48	Cox5b/Pid1/Uck2/Atp5c1/Ak1/Ola1/Atp5g3/Vcp/Ak4/Atpif1/Nmnat1/Tyms/Nudt9/Slc25a13/Hk2/Bid/Gapdh/Ampd3/Coq7/Atp6v1b2/Hspa8/Mpi/Pkm/Impdh2/Uqcrc1/Ddit4/Cdk1/Chchd10/Pfkl/Ndufa12/Nudt4/Ogdh/Uqcrb/Cox7c/Ccnb1/Gpd1/Atp5o/Uqcc2/Ndufa7/Ndufaf7/Eno1b/Atp5a1/Ndufv1/Uqcc3/Ndufb8/Hprt/Taz/Ogt	12859/98496/80914/11949/11636/67059/228033/269523/11639/11983/66454/22171/74167/50799/15277/12122/14433/11717/12850/11966/15481/110119/18746/23918/22273/74747/12534/103172/18641/66414/71207/18293/67530/12867/268697/14555/28080/67267/66416/73694/433182/11946/17995/107197/67264/15452/66826/108155
BP	GO:0009161	ribonucleoside monophosphate metabolic process	2.08e-10	2.76e-07	47	Cox5b/Pid1/Uck2/Atp5c1/Ak1/Ola1/Atp5g3/Vcp/Ak4/Atpif1/Nmnat1/Nudt9/Slc25a13/Hk2/Bid/Gapdh/Ampd3/Coq7/Atp6v1b2/Hspa8/Mpi/Pkm/Impdh2/Uqcrc1/Ddit4/Cdk1/Chchd10/Pfkl/Ndufa12/Nudt4/Ogdh/Uqcrb/Cox7c/Ccnb1/Gpd1/Atp5o/Uqcc2/Ndufa7/Ndufaf7/Eno1b/Atp5a1/Ndufv1/Uqcc3/Ndufb8/Hprt/Taz/Ogt	12859/98496/80914/11949/11636/67059/228033/269523/11639/11983/66454/74167/50799/15277/12122/14433/11717/12850/11966/15481/110119/18746/23918/22273/74747/12534/103172/18641/66414/71207/18293/67530/12867/268697/14555/28080/67267/66416/73694/433182/11946/17995/107197/67264/15452/66826/108155
BP	GO:0009167	purine ribonucleoside monophosphate metabolic process	4.42e-10	4.5e-07	46	Cox5b/Pid1/Atp5c1/Ak1/Ola1/Atp5g3/Vcp/Ak4/Atpif1/Nmnat1/Nudt9/Slc25a13/Hk2/Bid/Gapdh/Ampd3/Coq7/Atp6v1b2/Hspa8/Mpi/Pkm/Impdh2/Uqcrc1/Ddit4/Cdk1/Chchd10/Pfkl/Ndufa12/Nudt4/Ogdh/Uqcrb/Cox7c/Ccnb1/Gpd1/Atp5o/Uqcc2/Ndufa7/Ndufaf7/Eno1b/Atp5a1/Ndufv1/Uqcc3/Ndufb8/Hprt/Taz/Ogt	12859/98496/11949/11636/67059/228033/269523/11639/11983/66454/74167/50799/15277/12122/14433/11717/12850/11966/15481/110119/18746/23918/22273/74747/12534/103172/18641/66414/71207/18293/67530/12867/268697/14555/28080/67267/66416/73694/433182/11946/17995/107197/67264/15452/66826/108155
BP	GO:0009126	purine nucleoside monophosphate metabolic process	5.09e-10	4.5e-07	46	Cox5b/Pid1/Atp5c1/Ak1/Ola1/Atp5g3/Vcp/Ak4/Atpif1/Nmnat1/Nudt9/Slc25a13/Hk2/Bid/Gapdh/Ampd3/Coq7/Atp6v1b2/Hspa8/Mpi/Pkm/Impdh2/Uqcrc1/Ddit4/Cdk1/Chchd10/Pfkl/Ndufa12/Nudt4/Ogdh/Uqcrb/Cox7c/Ccnb1/Gpd1/Atp5o/Uqcc2/Ndufa7/Ndufaf7/Eno1b/Atp5a1/Ndufv1/Uqcc3/Ndufb8/Hprt/Taz/Ogt	12859/98496/11949/11636/67059/228033/269523/11639/11983/66454/74167/50799/15277/12122/14433/11717/12850/11966/15481/110119/18746/23918/22273/74747/12534/103172/18641/66414/71207/18293/67530/12867/268697/14555/28080/67267/66416/73694/433182/11946/17995/107197/67264/15452/66826/108155
BP	GO:0044419	interspecies interaction between organisms	8.1e-10	6.13e-07	58	Stat1/Hspd1/Gsn/Vps18/Romo1/Zbp1/Zfp639/Trim59/Ppid/Vcam1/Gbp3/Vcp/Creb3/Tardbp/Isg15/Oas1a/Scarb1/Cul1/Rab7/Gapdh/Chmp2a/Ceacam1/Hpn/Trim30a/Ifitm2/Ifitm3/Gas6/Mvb12a/Irf8/Smarca4/Hspa8/Anxa2/Hyal2/Dag1/Gpx1/Myd88/Fuca2/Vta1/Eea1/Rab1a/Sqstm1/Irgm2/Inpp5k/Trim25/Top2a/Itgb3/P4hb/Rsad2/Snw1/Trim35/Eif3l/Rrp1b/Trim26/Grk2/Pcx/Cfl1/Ddb1/Ddx3x	20846/15510/227753/228545/67067/58203/67778/66949/67738/22329/55932/269523/12913/230908/100038882/246730/20778/26965/19349/14433/68953/26365/15451/20128/80876/66141/14456/73711/15900/20586/15481/12306/15587/13138/14775/17874/66848/66201/216238/19324/18412/54396/19062/217069/21973/16416/18453/58185/66354/66854/223691/72462/22670/110355/18563/12631/13194/13205
BP	GO:1903829	positive regulation of cellular protein localization	1.2e-09	7.11e-07	61	Arpc2/Cyb5r1/Hnmt/Prnp/Rbck1/Edem2/Cep250/Pdcd10/Syt11/Oaz3/Tlr4/Cdkn2a/Leprot/Epha2/Hps4/Fis1/Edem1/Rpl28/Ceacam1/Cib1/Iqgap1/Pak1/Mrgpre/Gas6/Tlr3/Itgb1/Il18/Tmem30a/Hyal2/Epb41l2/Fyn/Cdk1/Oaz1/Xbp1/Ccdc88a/Sptbn1/Rack1/Sqstm1/Myo1c/Rab34/Npepps/Jup/Akap5/Hsp90aa1/Ice1/Dab2/Cct5/Hes1/Hcls1/Vegfa/Bambi/Rbm22/Pmaip1/Cfl1/Kif20b/Tcf7l2/Rab11fip2/Bcap31/Ogt/Wnk3/Tlr7	76709/72017/140483/19122/24105/108687/16328/56426/229521/53814/21898/12578/230514/13836/192232/66437/192193/19943/26365/23991/29875/18479/244238/14456/142980/16412/16173/69981/15587/13822/14360/12534/18245/22433/108686/20742/14694/18412/17913/19376/19155/16480/238276/15519/218333/13132/12465/15205/15163/22339/68010/66810/58801/12631/240641/21416/74998/27061/108155/279561/170743
BP	GO:0046034	ATP metabolic process	1.21e-09	7.11e-07	42	Cox5b/Pid1/Atp5c1/Ak1/Ola1/Atp5g3/Vcp/Ak4/Atpif1/Nmnat1/Slc25a13/Hk2/Bid/Gapdh/Ampd3/Coq7/Atp6v1b2/Hspa8/Mpi/Pkm/Uqcrc1/Ddit4/Cdk1/Chchd10/Pfkl/Ndufa12/Ogdh/Uqcrb/Cox7c/Ccnb1/Gpd1/Atp5o/Uqcc2/Ndufa7/Ndufaf7/Eno1b/Atp5a1/Ndufv1/Uqcc3/Ndufb8/Taz/Ogt	12859/98496/11949/11636/67059/228033/269523/11639/11983/66454/50799/15277/12122/14433/11717/12850/11966/15481/110119/18746/22273/74747/12534/103172/18641/66414/18293/67530/12867/268697/14555/28080/67267/66416/73694/433182/11946/17995/107197/67264/66826/108155
BP	GO:0033108	mitochondrial respiratory chain complex assembly	1.59e-09	8.42e-07	22	Coa5/Ndufb3/Ndufc1/Ndufaf4/Ndufa5/Ndufb2/Pet100/Ndufb7/Coa3/Ndufaf8/Uqcrb/Ndufs4/Oxa1l/Cox17/Ndufb10/Uqcc2/Ndufa11/Ndufaf7/Uqcc3/Ndufb8/Ndufa1/Taz	76178/66495/66377/68493/68202/68198/100503890/66916/52469/208501/67530/17993/69089/12856/68342/67267/69875/73694/107197/67264/54405/66826
BP	GO:0016032	viral process	2.59e-09	1.25e-06	46	Stat1/Gsn/Vps18/Zbp1/Zfp639/Trim59/Ppid/Vcam1/Vcp/Creb3/Tardbp/Isg15/Oas1a/Cul1/Rab7/Chmp2a/Ceacam1/Hpn/Trim30a/Ifitm2/Ifitm3/Gas6/Mvb12a/Smarca4/Hspa8/Hyal2/Dag1/Vta1/Eea1/Rab1a/Inpp5k/Trim25/Top2a/Itgb3/P4hb/Rsad2/Snw1/Trim35/Eif3l/Rrp1b/Trim26/Grk2/Pcx/Cfl1/Ddb1/Ddx3x	20846/227753/228545/58203/67778/66949/67738/22329/269523/12913/230908/100038882/246730/26965/19349/68953/26365/15451/20128/80876/66141/14456/73711/20586/15481/15587/13138/66201/216238/19324/19062/217069/21973/16416/18453/58185/66354/66854/223691/72462/22670/110355/18563/12631/13194/13205
BP	GO:0009144	purine nucleoside triphosphate metabolic process	3.62e-09	1.58e-06	45	Cox5b/Pid1/Atp5c1/Ak1/Ola1/Atp5g3/Vcp/Ak4/Atpif1/Nmnat1/Slc25a13/Hk2/Bid/Gapdh/Ampd3/Coq7/Atp6v1b2/Hspa8/Mpi/Pkm/Nudt16/Impdh2/Uqcrc1/Ddit4/Cdk1/Chchd10/Pfkl/Ndufa12/Ogdh/Mbip/Uqcrb/Cox7c/Ccnb1/Gpd1/Atp5o/Uqcc2/Ndufa7/Ndufaf7/Eno1b/Atp5a1/Ndufv1/Uqcc3/Ndufb8/Taz/Ogt	12859/98496/11949/11636/67059/228033/269523/11639/11983/66454/50799/15277/12122/14433/11717/12850/11966/15481/110119/18746/75686/23918/22273/74747/12534/103172/18641/66414/18293/217588/67530/12867/268697/14555/28080/67267/66416/73694/433182/11946/17995/107197/67264/66826/108155
BP	GO:0009205	purine ribonucleoside triphosphate metabolic process	3.87e-09	1.58e-06	44	Cox5b/Pid1/Atp5c1/Ak1/Ola1/Atp5g3/Vcp/Ak4/Atpif1/Nmnat1/Slc25a13/Hk2/Bid/Gapdh/Ampd3/Coq7/Atp6v1b2/Hspa8/Mpi/Pkm/Impdh2/Uqcrc1/Ddit4/Cdk1/Chchd10/Pfkl/Ndufa12/Ogdh/Mbip/Uqcrb/Cox7c/Ccnb1/Gpd1/Atp5o/Uqcc2/Ndufa7/Ndufaf7/Eno1b/Atp5a1/Ndufv1/Uqcc3/Ndufb8/Taz/Ogt	12859/98496/11949/11636/67059/228033/269523/11639/11983/66454/50799/15277/12122/14433/11717/12850/11966/15481/110119/18746/23918/22273/74747/12534/103172/18641/66414/18293/217588/67530/12867/268697/14555/28080/67267/66416/73694/433182/11946/17995/107197/67264/66826/108155
BP	GO:0009199	ribonucleoside triphosphate metabolic process	6.54e-09	2.48e-06	44	Cox5b/Pid1/Atp5c1/Ak1/Ola1/Atp5g3/Vcp/Ak4/Atpif1/Nmnat1/Slc25a13/Hk2/Bid/Gapdh/Ampd3/Coq7/Atp6v1b2/Hspa8/Mpi/Pkm/Impdh2/Uqcrc1/Ddit4/Cdk1/Chchd10/Pfkl/Ndufa12/Ogdh/Mbip/Uqcrb/Cox7c/Ccnb1/Gpd1/Atp5o/Uqcc2/Ndufa7/Ndufaf7/Eno1b/Atp5a1/Ndufv1/Uqcc3/Ndufb8/Taz/Ogt	12859/98496/11949/11636/67059/228033/269523/11639/11983/66454/50799/15277/12122/14433/11717/12850/11966/15481/110119/18746/23918/22273/74747/12534/103172/18641/66414/18293/217588/67530/12867/268697/14555/28080/67267/66416/73694/433182/11946/17995/107197/67264/66826/108155
BP	GO:0009141	nucleoside triphosphate metabolic process	1.03e-08	3.64e-06	46	Cox5b/Pid1/Atp5c1/Ak1/Ola1/Atp5g3/Vcp/Ak4/Atpif1/Nmnat1/Slc25a13/Hk2/Bid/Gapdh/Ampd3/Coq7/Atp6v1b2/Hspa8/Mpi/Pkm/Nudt16/Impdh2/Uqcrc1/Smpdl3a/Ddit4/Cdk1/Chchd10/Pfkl/Ndufa12/Ogdh/Mbip/Uqcrb/Cox7c/Ccnb1/Gpd1/Atp5o/Uqcc2/Ndufa7/Ndufaf7/Eno1b/Atp5a1/Ndufv1/Uqcc3/Ndufb8/Taz/Ogt	12859/98496/11949/11636/67059/228033/269523/11639/11983/66454/50799/15277/12122/14433/11717/12850/11966/15481/110119/18746/75686/23918/22273/57319/74747/12534/103172/18641/66414/18293/217588/67530/12867/268697/14555/28080/67267/66416/73694/433182/11946/17995/107197/67264/66826/108155
BP	GO:0044772	mitotic cell cycle phase transition	1.97e-08	6.53e-06	53	Pid1/Cenpf/Dtl/Dgkz/Bub1b/E2f1/Ube2c/Iqgap3/Cks1b/Camk2d/Cenpe/Anp32b/Cdc26/Cdkn2a/Clspn/Cdk14/Cit/Bid/Ptpn6/Chmp2a/Nop53/Calm3/Ccne1/Plk1/Kdm8/D7Ertd443e/Cdkn1c/Nae1/Itgb1/Pias1/Khdc3/Arpp19/Hyal1/Cdk1/Rpl26/Ctc1/Crlf3/Zfp207/Zfp830/Rps6kb1/Birc5/Anapc11/Calm1/Ccnb1/Cdkn3/Eif4g1/App/Cdkn1a/Ccny/Lmnb1/Rpl17/Ddb1/Ddx3x	98496/108000/76843/104418/12236/13555/68612/404710/54124/108058/229841/67628/66440/12578/269582/18647/12704/12122/15170/68953/68077/12315/12447/18817/77035/71007/12577/234664/16412/56469/66991/59046/15586/12534/19941/68964/54394/22680/66983/72508/11799/66156/12313/268697/72391/208643/11820/12575/67974/16906/319195/13194/13205
BP	GO:0007346	regulation of mitotic cell cycle	2.22e-08	6.93e-06	70	Cd28/Pid1/Cenpf/Angel2/Dtl/Dgkz/Bub1b/Nusap1/Il1a/Tpx2/E2f1/Ube2c/Rae1/Cks1b/Camk2d/Cenpe/Anp32b/Cdc26/Brinp1/Cdkn2a/Tal1/Clspn/Cit/Pebp1/Bid/Ptpn6/Chmp2a/Nop53/Pak1/Plk1/Sh2b1/Taok2/D7Ertd443e/Mki67/Cdkn1c/Nae1/Khdc3/Phip/Parp3/Hyal1/Cdk1/Rpl26/Ctc1/Zfp207/Zfp830/Aatf/Rps6kb1/Cltc/Top2a/Map3k3/Strada/Prkca/Birc5/Anapc11/Dync1h1/Ccnb1/Trim35/Eif4g1/Hes1/App/Cdkn1a/Cul9/Map3k2/Lmnb1/Rpl17/Ddb1/Kif…	12487/98496/108000/52477/76843/104418/12236/108907/16175/72119/13555/68612/66679/54124/108058/229841/67628/66440/56710/12578/21349/269582/12704/23980/12122/15170/68953/68077/18479/18817/20399/381921/71007/17345/12577/234664/66991/83946/235587/15586/12534/19941/68964/22680/66983/56321/72508/67300/21973/26406/72149/18750/11799/66156/13424/268697/66854/208643/15205/11820/12575/78309/26405/16906/3191…
BP	GO:0043903	regulation of symbiosis, encompassing mutualism through parasitism	3.41e-08	1e-05	37	Stat1/Gsn/Zfp639/Trim59/Ppid/Tardbp/Isg15/Oas1a/Rab7/Gapdh/Chmp2a/Ceacam1/Hpn/Trim30a/Ifitm2/Ifitm3/Mvb12a/Irf8/Smarca4/Hspa8/Anxa2/Myd88/Fuca2/Sqstm1/Inpp5k/Trim25/Top2a/P4hb/Rsad2/Snw1/Trim35/Rrp1b/Trim26/Pcx/Cfl1/Ddb1/Ddx3x	20846/227753/67778/66949/67738/230908/100038882/246730/19349/14433/68953/26365/15451/20128/80876/66141/73711/15900/20586/15481/12306/17874/66848/18412/19062/217069/21973/18453/58185/66354/66854/72462/22670/18563/12631/13194/13205
BP	GO:0044770	cell cycle phase transition	4.48e-08	1.25e-05	55	Pid1/Cenpf/Dtl/Dgkz/Bub1b/E2f1/Ube2c/Iqgap3/Cks1b/Camk2d/Cenpe/Anp32b/Cdc26/Cdkn2a/Clspn/Cdk14/Cit/Bid/Ptpn6/Chmp2a/Nop53/Calm3/Paf1/Ccne1/Plk1/Kdm8/D7Ertd443e/Cdkn1c/Nae1/Itgb1/Pias1/Khdc3/Arpp19/Hyal1/Cdk1/Timeless/Rpl26/Ctc1/Crlf3/Zfp207/Zfp830/Rps6kb1/Birc5/Anapc11/Calm1/Ccnb1/Cdkn3/Eif4g1/App/Cdkn1a/Ccny/Lmnb1/Rpl17/Ddb1/Ddx3x	98496/108000/76843/104418/12236/13555/68612/404710/54124/108058/229841/67628/66440/12578/269582/18647/12704/12122/15170/68953/68077/12315/54624/12447/18817/77035/71007/12577/234664/16412/56469/66991/59046/15586/12534/21853/19941/68964/54394/22680/66983/72508/11799/66156/12313/268697/72391/208643/11820/12575/67974/16906/319195/13194/13205
BP	GO:0033157	regulation of intracellular protein transport	7.48e-08	1.73e-05	56	Arpc2/Cyb5r1/Hnmt/Prnp/Rbck1/Edem2/Pdcd10/Oaz3/Creb3/Tlr4/Cdkn2a/Leprot/Atpif1/Hps4/Fis1/Edem1/Rpl28/Ceacam1/Svip/Cib1/Pak1/Pde2a/Mrgpre/Gas6/Tlr3/Il18/Tmem30a/Hyal2/Fyn/Cdk1/Oaz1/Os9/Xbp1/Erlec1/Srebf1/Inpp5k/Myo1c/Akap1/Npepps/Thra/Jup/Akap5/Hsp90aa1/Ice1/Dab2/Hes1/Hcls1/Cdkn1a/Bambi/Rbm22/Kif20b/Tcf7l2/Bcap31/Gdi1/Ogt/Tlr7	76709/72017/140483/19122/24105/108687/56426/53814/12913/21898/12578/230514/11983/192232/66437/192193/19943/26365/75744/23991/18479/207728/244238/14456/142980/16173/69981/15587/14360/12534/18245/216440/22433/66753/20787/19062/17913/11640/19155/21833/16480/238276/15519/218333/13132/15205/15163/12575/68010/66810/240641/21416/27061/14567/108155/170743
BP	GO:0010257	NADH dehydrogenase complex assembly	7.49e-08	1.73e-05	15	Ndufb3/Ndufc1/Ndufaf4/Ndufa5/Ndufb2/Ndufb7/Ndufaf8/Ndufs4/Oxa1l/Ndufb10/Ndufa11/Ndufaf7/Ndufb8/Ndufa1/Taz	66495/66377/68493/68202/68198/66916/208501/17993/69089/68342/69875/73694/67264/54405/66826
BP	GO:0032981	mitochondrial respiratory chain complex I assembly	7.49e-08	1.73e-05	15	Ndufb3/Ndufc1/Ndufaf4/Ndufa5/Ndufb2/Ndufb7/Ndufaf8/Ndufs4/Oxa1l/Ndufb10/Ndufa11/Ndufaf7/Ndufb8/Ndufa1/Taz	66495/66377/68493/68202/68198/66916/208501/17993/69089/68342/69875/73694/67264/54405/66826
BP	GO:0097031	mitochondrial respiratory chain complex I biogenesis	7.49e-08	1.73e-05	15	Ndufb3/Ndufc1/Ndufaf4/Ndufa5/Ndufb2/Ndufb7/Ndufaf8/Ndufs4/Oxa1l/Ndufb10/Ndufa11/Ndufaf7/Ndufb8/Ndufa1/Taz	66495/66377/68493/68202/68198/66916/208501/17993/69089/68342/69875/73694/67264/54405/66826
BP	GO:0032388	positive regulation of intracellular transport	1.69e-07	3.61e-05	49	Arpc2/Cyb5r1/Hnmt/Prnp/Rbck1/Edem2/Pdcd10/Oaz3/Tlr4/Leprot/Atpif1/Fgr/Hps4/Fis1/Edem1/Rpl28/Ceacam1/Cib1/Pak1/Mrgpre/Stxbp2/Gas6/Tlr3/Il18/Anxa2/Tmem30a/Hyal2/Fyn/Cdk1/Oaz1/Xbp1/Myo1c/Npepps/Jup/Akap5/Dync1h1/Hsp90aa1/Syk/Ice1/Dab2/Hes1/Hcls1/Bambi/Rbm22/Pmaip1/Kif20b/Tcf7l2/Bcap31/Tlr7	76709/72017/140483/19122/24105/108687/56426/53814/21898/230514/11983/14191/192232/66437/192193/19943/26365/23991/18479/244238/20911/14456/142980/16173/12306/69981/15587/14360/12534/18245/22433/17913/19155/16480/238276/13424/15519/20963/218333/13132/15205/15163/68010/66810/58801/240641/21416/27061/170743
BP	GO:0090316	positive regulation of intracellular protein transport	1.8e-07	3.61e-05	42	Arpc2/Cyb5r1/Hnmt/Prnp/Rbck1/Edem2/Pdcd10/Oaz3/Tlr4/Leprot/Hps4/Fis1/Edem1/Rpl28/Ceacam1/Cib1/Pak1/Mrgpre/Gas6/Tlr3/Il18/Tmem30a/Hyal2/Fyn/Cdk1/Oaz1/Xbp1/Myo1c/Npepps/Jup/Akap5/Hsp90aa1/Ice1/Dab2/Hes1/Hcls1/Bambi/Rbm22/Kif20b/Tcf7l2/Bcap31/Tlr7	76709/72017/140483/19122/24105/108687/56426/53814/21898/230514/192232/66437/192193/19943/26365/23991/18479/244238/14456/142980/16173/69981/15587/14360/12534/18245/22433/17913/19155/16480/238276/15519/218333/13132/15205/15163/68010/66810/240641/21416/27061/170743
BP	GO:0006914	autophagy	1.84e-07	3.61e-05	53	Yod1/Acbd5/Vps18/Map1lc3a/Soga1/Mfsd8/3110043O21Rik/Vcp/Cdkn2a/Atpif1/Tbc1d14/Stbd1/Wdfy3/Usp30/Vps33a/Fis1/Tecpr1/Eva1a/Hk2/Rab7/Gabarapl1/Rpl28/Sirt2/Tbc1d17/Svip/Mapk3/Pycard/Tpcn2/Hmox1/Tmem208/Usp10/Casp1/Cdc37/Hspa8/Fyco1/Tbk1/Xbp1/Rab1a/Sqstm1/Irgm2/Srebf1/Cltc/Trim65/Scfd1/Zkscan3/Wdr41/Anxa7/Dap/Eif4g1/Atg3/D17Wsu92e/Rab1b/Ikbkg	226418/74159/228545/66734/320706/72175/73205/269523/12578/11983/100855/52331/72145/100756/77573/66437/70381/232146/15277/19349/57436/19943/64383/233204/75744/26417/66824/233979/15368/66320/22224/12362/12539/15481/17281/56480/22433/19324/18412/54396/20787/67300/338364/76983/72739/218460/11750/223453/208643/67841/224647/76308/16151
BP	GO:0061919	process utilizing autophagic mechanism	1.84e-07	3.61e-05	53	Yod1/Acbd5/Vps18/Map1lc3a/Soga1/Mfsd8/3110043O21Rik/Vcp/Cdkn2a/Atpif1/Tbc1d14/Stbd1/Wdfy3/Usp30/Vps33a/Fis1/Tecpr1/Eva1a/Hk2/Rab7/Gabarapl1/Rpl28/Sirt2/Tbc1d17/Svip/Mapk3/Pycard/Tpcn2/Hmox1/Tmem208/Usp10/Casp1/Cdc37/Hspa8/Fyco1/Tbk1/Xbp1/Rab1a/Sqstm1/Irgm2/Srebf1/Cltc/Trim65/Scfd1/Zkscan3/Wdr41/Anxa7/Dap/Eif4g1/Atg3/D17Wsu92e/Rab1b/Ikbkg	226418/74159/228545/66734/320706/72175/73205/269523/12578/11983/100855/52331/72145/100756/77573/66437/70381/232146/15277/19349/57436/19943/64383/233204/75744/26417/66824/233979/15368/66320/22224/12362/12539/15481/17281/56480/22433/19324/18412/54396/20787/67300/338364/76983/72739/218460/11750/223453/208643/67841/224647/76308/16151
BP	GO:0000086	G2/M transition of mitotic cell cycle	2.05e-07	3.88e-05	24	Cenpf/Dtl/Camk2d/Cdkn2a/Clspn/Cdk14/Cit/Nop53/Calm3/Plk1/Kdm8/D7Ertd443e/Nae1/Arpp19/Cdk1/Ctc1/Zfp830/Birc5/Calm1/Ccnb1/App/Cdkn1a/Ccny/Lmnb1	108000/76843/108058/12578/269582/18647/12704/68077/12315/18817/77035/71007/234664/59046/12534/68964/66983/11799/12313/268697/11820/12575/67974/16906
BP	GO:0050792	regulation of viral process	2.42e-07	4.42e-05	31	Stat1/Gsn/Zfp639/Trim59/Ppid/Tardbp/Isg15/Oas1a/Rab7/Chmp2a/Ceacam1/Hpn/Trim30a/Ifitm2/Ifitm3/Mvb12a/Smarca4/Hspa8/Inpp5k/Trim25/Top2a/P4hb/Rsad2/Snw1/Trim35/Rrp1b/Trim26/Pcx/Cfl1/Ddb1/Ddx3x	20846/227753/67778/66949/67738/230908/100038882/246730/19349/68953/26365/15451/20128/80876/66141/73711/20586/15481/19062/217069/21973/18453/58185/66354/66854/72462/22670/18563/12631/13194/13205
BP	GO:0006091	generation of precursor metabolites and energy	3.01e-07	5.32e-05	49	Cox5b/Ndufb3/Ppp1r3d/Gyg/Aco1/Vcp/Mtfr1l/Stbd1/Mdh2/Slc25a13/Ndufa5/Hk2/Bid/Gapdh/Nop53/Gys1/Coq7/Ppp1r3b/Slc37a2/Mpi/Pkm/Uqcrc1/Epm2aip1/Ddit4/Cdk1/Chchd10/Pfkl/Ndufa12/Cs/Ogdh/Inpp5k/Gaa/Prelid1/Uqcrb/Cox7c/Ccnb1/Ndufs4/Oxa1l/Gpd1/Cox17/Uqcc2/Ndufa7/Eno1b/Ndufv1/Uqcc3/Ndufb8/Tcf7l2/Taz/Ogt	12859/66495/228966/27357/11428/269523/76824/52331/17448/50799/68202/15277/12122/14433/68077/14936/12850/244416/56857/110119/18746/22273/77781/74747/12534/103172/18641/66414/12974/18293/19062/14387/66494/67530/12867/268697/17993/69089/14555/12856/67267/66416/433182/17995/107197/67264/21416/66826/108155
BP	GO:0043281	regulation of cysteine-type endopeptidase activity involved in apoptotic process	3.68e-07	6.02e-05	35	Stat1/Hspd1/Casp8/Gsn/Cd44/Csnk2a1/Bcl10/Casp8ap2/Vcp/Anp32b/Cdkn2a/Dhcr24/Lck/Fis1/Bid/Plaur/Pih1d1/Pycard/Gas6/Casp1/Casp12/Gpx1/Cck/Rack1/P2rx1/Birc5/F2r/Dap/Fam162a/Mtch1/Vegfa/Pmaip1/Ddx3x/Bcap31/Igbp1	20846/15510/12370/227753/12505/12995/12042/26885/269523/67628/12578/74754/16818/66437/12122/18793/68845/66824/14456/12362/12364/14775/12424/14694/18436/11799/14062/223453/70186/56462/22339/58801/13205/27061/18518
BP	GO:0030260	entry into host cell	3.98e-07	6.02e-05	16	Gsn/Vps18/Zfp639/Trim59/Ceacam1/Trim30a/Ifitm2/Ifitm3/Gas6/Hyal2/Fuca2/Trim25/Itgb3/P4hb/Trim26/Grk2	227753/228545/67778/66949/26365/20128/80876/66141/14456/15587/66848/217069/16416/18453/22670/110355
BP	GO:0044409	entry into host	3.98e-07	6.02e-05	16	Gsn/Vps18/Zfp639/Trim59/Ceacam1/Trim30a/Ifitm2/Ifitm3/Gas6/Hyal2/Fuca2/Trim25/Itgb3/P4hb/Trim26/Grk2	227753/228545/67778/66949/26365/20128/80876/66141/14456/15587/66848/217069/16416/18453/22670/110355
BP	GO:0051806	entry into cell of other organism involved in symbiotic interaction	3.98e-07	6.02e-05	16	Gsn/Vps18/Zfp639/Trim59/Ceacam1/Trim30a/Ifitm2/Ifitm3/Gas6/Hyal2/Fuca2/Trim25/Itgb3/P4hb/Trim26/Grk2	227753/228545/67778/66949/26365/20128/80876/66141/14456/15587/66848/217069/16416/18453/22670/110355
BP	GO:0051828	entry into other organism involved in symbiotic interaction	3.98e-07	6.02e-05	16	Gsn/Vps18/Zfp639/Trim59/Ceacam1/Trim30a/Ifitm2/Ifitm3/Gas6/Hyal2/Fuca2/Trim25/Itgb3/P4hb/Trim26/Grk2	227753/228545/67778/66949/26365/20128/80876/66141/14456/15587/66848/217069/16416/18453/22670/110355
BP	GO:0043900	regulation of multi-organism process	4.96e-07	7.3e-05	54	Stat1/Gsn/Zfp639/Trim59/Ppid/Syt11/Ovgp1/Creb3/Rspo1/Tardbp/Isg15/Oas1a/Rnf216/Rab7/Gapdh/Chmp2a/Nop53/Ceacam1/Sirt2/Hpn/Cib1/Trim30a/Mapk3/Pycard/Ifitm2/Ifitm3/Mvb12a/Irf8/Smarca4/Hspa8/Il18/Anxa2/Myd88/Fuca2/Tbk1/Sqstm1/Inpp5k/Rab34/Trim25/Top2a/Prkca/P4hb/Rsad2/Snw1/Ly86/Rnase10/Trim35/Ednrb/Rrp1b/Trim26/Pcx/Cfl1/Ddb1/Ddx3x	20846/227753/67778/66949/67738/229521/12659/12913/192199/230908/100038882/246730/108086/19349/14433/68953/68077/26365/64383/15451/23991/20128/26417/66824/80876/66141/73711/15900/20586/15481/16173/12306/17874/66848/56480/18412/19062/19376/217069/21973/18750/18453/58185/66354/17084/75019/66854/13618/72462/22670/18563/12631/13194/13205
BP	GO:0045732	positive regulation of protein catabolic process	5.14e-07	7.34e-05	34	Dtl/Pacsin3/Csnk2a1/Edem2/Oaz3/Vcp/Rnf19b/Atpif1/Zfand2a/Rab7/Edem1/Nop53/Sirt2/Trim30a/Plk1/Ldlr/Pias1/Gclc/Oaz1/Xbp1/Rack1/Rnf144b/Lpcat1/Rnf180/Dab2/Rnf139/Ptk2/Prickle1/Uqcc2/Rnf138/Csnk1a1/Ddb1/Bcap31/Amer1	76843/80708/12995/108687/53814/269523/75234/11983/100494/19349/192193/68077/64383/20128/18817/16835/56469/14629/18245/22433/14694/218215/210992/71816/13132/75841/14083/106042/67267/56515/93687/13194/27061/72345
BP	GO:0019058	viral life cycle	5.26e-07	7.34e-05	32	Gsn/Vps18/Zfp639/Trim59/Ppid/Vcp/Isg15/Rab7/Chmp2a/Ceacam1/Trim30a/Ifitm2/Ifitm3/Gas6/Mvb12a/Hspa8/Hyal2/Vta1/Eea1/Rab1a/Inpp5k/Trim25/Top2a/Itgb3/P4hb/Rsad2/Trim35/Trim26/Grk2/Pcx/Ddb1/Ddx3x	227753/228545/67778/66949/67738/269523/100038882/19349/68953/26365/20128/80876/66141/14456/73711/15481/15587/66201/216238/19324/19062/217069/21973/16416/18453/58185/66854/22670/110355/18563/13194/13205
BP	GO:0043280	positive regulation of cysteine-type endopeptidase activity involved in apoptotic process	6.1e-07	8.29e-05	24	Stat1/Hspd1/Casp8/Gsn/Bcl10/Casp8ap2/Vcp/Cdkn2a/Lck/Fis1/Bid/Pycard/Casp1/Casp12/Cck/Rack1/P2rx1/F2r/Dap/Fam162a/Mtch1/Pmaip1/Ddx3x/Bcap31	20846/15510/12370/227753/12042/26885/269523/12578/16818/66437/12122/66824/12362/12364/12424/14694/18436/14062/223453/70186/56462/58801/13205/27061
BP	GO:0006919	activation of cysteine-type endopeptidase activity involved in apoptotic process	6.75e-07	8.94e-05	18	Stat1/Hspd1/Casp8/Bcl10/Casp8ap2/Vcp/Cdkn2a/Lck/Bid/Pycard/Cck/Rack1/P2rx1/F2r/Dap/Fam162a/Mtch1/Pmaip1	20846/15510/12370/12042/26885/269523/12578/16818/12122/66824/12424/14694/18436/14062/223453/70186/56462/58801
BP	GO:0022900	electron transport chain	8.51e-07	0.000110008	20	Cox5b/Ndufb3/Slc25a13/Ndufa5/Bid/Coq7/Slc37a2/Uqcrc1/Cdk1/Ndufa12/Uqcrb/Cox7c/Ccnb1/Ndufs4/Gpd1/Ndufa7/Ndufv1/Uqcc3/Ndufb8/Taz	12859/66495/50799/68202/12122/12850/56857/22273/12534/66414/67530/12867/268697/17993/14555/66416/17995/107197/67264/66826
BP	GO:0046718	viral entry into host cell	1e-06	0.0001254	15	Gsn/Vps18/Zfp639/Trim59/Ceacam1/Trim30a/Ifitm2/Ifitm3/Gas6/Hyal2/Trim25/Itgb3/P4hb/Trim26/Grk2	227753/228545/67778/66949/26365/20128/80876/66141/14456/15587/217069/16416/18453/22670/110355
BP	GO:0044839	cell cycle G2/M phase transition	1.02e-06	0.0001254	24	Cenpf/Dtl/Camk2d/Cdkn2a/Clspn/Cdk14/Cit/Nop53/Calm3/Plk1/Kdm8/D7Ertd443e/Nae1/Arpp19/Cdk1/Ctc1/Zfp830/Birc5/Calm1/Ccnb1/App/Cdkn1a/Ccny/Lmnb1	108000/76843/108058/12578/269582/18647/12704/68077/12315/18817/77035/71007/234664/59046/12534/68964/66983/11799/12313/268697/11820/12575/67974/16906
BP	GO:0006491	N-glycan processing	1.1e-06	0.000132632	9	St8sia4/Edem2/Man1c1/Edem1/Man2a2/Prkcsh/Gnptg/Man2a1/Ganab	20452/108687/230815/192193/140481/19089/214505/17158/14376
BP	GO:0010952	positive regulation of peptidase activity	1.58e-06	0.000186124	27	Stat1/Hspd1/Casp8/Gsn/Bcl10/Casp8ap2/Vcp/Cdkn2a/Lck/Fis1/Bid/Mapk3/Pycard/Casp1/Casp12/Ctsh/Cck/Rack1/P2rx1/Prelid1/F2r/Dap/Fam162a/Mtch1/Pmaip1/Ddx3x/Bcap31	20846/15510/12370/227753/12042/26885/269523/12578/16818/66437/12122/26417/66824/12362/12364/13036/12424/14694/18436/66494/14062/223453/70186/56462/58801/13205/27061
BP	GO:0006163	purine nucleotide metabolic process	1.68e-06	0.000193481	63	Cox5b/Pid1/Atp5c1/Ak1/Ola1/Atp5g3/Calcrl/Ptger3/Vcp/Ak4/Pde4b/Cap1/Atpif1/Epha2/Nmnat1/Nudt9/Oasl2/Oas1a/Slc25a13/Hk2/Bid/Gapdh/Pde2a/Ampd3/Nucb2/Coq7/Atp6v1b2/Hspa8/Ppcdc/Mpi/Pkm/Nudt16/Impdh2/Uqcrc1/Ddit4/Cdk1/Chchd10/Pfkl/Ndufa12/Nudt4/Ogdh/Rack1/Mbip/Akap5/Uqcrb/Cox7c/Ccnb1/Gpd1/Atp5o/Uqcc2/Ndufa7/Gabbr1/Vegfa/Guca1a/Ndufaf7/Eno1b/Atp5a1/Ndufv1/Uqcc3/Ndufb8/Hprt/Taz/Ogt	12859/98496/11949/11636/67059/228033/54598/19218/269523/11639/18578/12331/11983/13836/66454/74167/23962/246730/50799/15277/12122/14433/207728/11717/53322/12850/11966/15481/66812/110119/18746/75686/23918/22273/74747/12534/103172/18641/66414/71207/18293/14694/217588/238276/67530/12867/268697/14555/28080/67267/66416/54393/22339/14913/73694/433182/11946/17995/107197/67264/15452/66826/108155
BP	GO:1903364	positive regulation of cellular protein catabolic process	1.94e-06	0.000218476	25	Edem2/Vcp/Rnf19b/Atpif1/Zfand2a/Edem1/Nop53/Sirt2/Plk1/Ldlr/Pias1/Gclc/Xbp1/Rack1/Rnf144b/Rnf180/Dab2/Rnf139/Ptk2/Prickle1/Uqcc2/Rnf138/Csnk1a1/Bcap31/Amer1	108687/269523/75234/11983/100494/192193/68077/64383/18817/16835/56469/14629/22433/14694/218215/71816/13132/75841/14083/106042/67267/56515/93687/27061/72345
BP	GO:0090407	organophosphate biosynthetic process	1.98e-06	0.000218973	62	Cox5b/Pid1/Uck2/Cd244/Lpgat1/Atp5c1/Ak1/Atp5g3/Calcrl/Ptpmt1/Plcg1/Dpm1/Fgf2/Dpm3/Pmvk/Cept1/Ptger3/Vcp/Ak4/Cap1/Fabp3/Nmnat1/Tyms/Oasl2/Oas1a/Pdgfa/Slc25a13/Gars/Pde2a/Ampd3/Far1/Nucb2/Gpat4/Isyna1/Ppcdc/Pkm/Impdh2/Chchd10/Pip5k1c/Prpsap2/Pigs/Pigw/Rrm2/Mbip/Akap5/Mboat1/Ptdss1/Lpcat1/Tkt/Gpaa1/Pigx/Atp5o/Agpat4/Gabbr1/Guca1a/Haao/Atp5a1/Pcx/Uqcc3/Acsl5/Hprt/Taz	12859/98496/80914/18106/226856/11949/11636/228033/54598/66461/18803/13480/14173/68563/68603/99712/19218/269523/11639/12331/14077/66454/22171/23962/246730/18590/50799/353172/207728/11717/67420/53322/102247/71780/66812/18746/23918/103172/18717/212627/276846/70325/20135/217588/238276/218121/19210/210992/21881/14731/72084/28080/68262/54393/14913/107766/11946/18563/107197/433256/15452/66826
BP	GO:0009259	ribonucleotide metabolic process	2.44e-06	0.000262755	62	Cox5b/Pid1/Uck2/Atp5c1/Ak1/Ola1/Atp5g3/Calcrl/Ptger3/Vcp/Ak4/Pde4b/Cap1/Atpif1/Epha2/Nmnat1/Nudt9/Slc25a13/Hk2/Bid/Gapdh/Pde2a/Ampd3/Nucb2/Coq7/Atp6v1b2/Hspa8/Ppcdc/Mpi/Pkm/Nudt16/Impdh2/Uqcrc1/Ddit4/Cdk1/Chchd10/Pfkl/Ndufa12/Nudt4/Ogdh/Rack1/Mbip/Akap5/Uqcrb/Cox7c/Ccnb1/Gpd1/Atp5o/Uqcc2/Ndufa7/Gabbr1/Vegfa/Guca1a/Ndufaf7/Eno1b/Atp5a1/Ndufv1/Uqcc3/Ndufb8/Hprt/Taz/Ogt	12859/98496/80914/11949/11636/67059/228033/54598/19218/269523/11639/18578/12331/11983/13836/66454/74167/50799/15277/12122/14433/207728/11717/53322/12850/11966/15481/66812/110119/18746/75686/23918/22273/74747/12534/103172/18641/66414/71207/18293/14694/217588/238276/67530/12867/268697/14555/28080/67267/66416/54393/22339/14913/73694/433182/11946/17995/107197/67264/15452/66826/108155
BP	GO:0007052	mitotic spindle organization	2.48e-06	0.000262755	21	Ptpa/Spc25/Tubgcp4/Tpx2/Rae1/Cenpe/Cdc20/Stmn1/Sbds/Chmp2a/Plk1/Abraxas2/Khdc3/Parp3/Zfp207/Cltc/Birc5/Dync1h1/Ccnb1/Racgap1/Smc1a	110854/66442/51885/72119/66679/229841/107995/16765/66711/68953/18817/109359/66991/235587/22680/67300/11799/13424/268697/26934/24061
BP	GO:0051701	interaction with host	2.66e-06	0.000266544	23	Gsn/Vps18/Zfp639/Trim59/Rab7/Gapdh/Chmp2a/Ceacam1/Trim30a/Ifitm2/Ifitm3/Gas6/Hyal2/Dag1/Fuca2/Trim25/Itgb3/P4hb/Trim35/Trim26/Grk2/Pcx/Ddb1	227753/228545/67778/66949/19349/14433/68953/26365/20128/80876/66141/14456/15587/13138/66848/217069/16416/18453/66854/22670/110355/18563/13194
BP	GO:1903362	regulation of cellular protein catabolic process	2.67e-06	0.000266544	35	Edem2/Ufl1/Vcp/Cdkn2a/Rnf19b/Atpif1/Rpl11/Zfand2a/Edem1/Nop53/Sirt2/Svip/Plk1/N4bp1/Ldlr/Pias1/Anxa2/Gclc/Gpx1/Os9/Xbp1/Erlec1/Rack1/Rps7/Rnf144b/Rnf180/Dab2/Rnf139/Ptk2/Prickle1/Uqcc2/Rnf138/Csnk1a1/Bcap31/Amer1	108687/67490/269523/12578/75234/11983/67025/100494/192193/68077/64383/75744/18817/80750/16835/56469/12306/14629/14775/216440/22433/66753/14694/20115/218215/71816/13132/75841/14083/106042/67267/56515/93687/27061/72345
BP	GO:0061025	membrane fusion	2.69e-06	0.000266544	34	Tbc1d8/Tgfbrap1/Pla2g4a/Dnm3/Vps18/Napb/Syt11/Syt6/Oma1/Tbc1d14/Tbc1d1/Evi5/Usp30/Fis1/Vamp5/Rab7/Tbc1d17/Stx1b/Grtp1/Gas6/Tbc1d9/Anxa2/Bcl2a1a/Tbc1d2b/Hyal2/Eea1/Tbc1d9b/Rab34/Tbc1d16/Vti1b/Anxa7/Tbc1d4/Dcstamp/Mx1	54610/73122/18783/103967/228545/17957/229521/54524/67013/100855/57915/14020/100756/66437/53620/19349/233204/56216/66790/14456/71310/12306/12044/67016/15587/216238/76795/19376/207592/53612/11750/210789/75766/17857
BP	GO:0019693	ribose phosphate metabolic process	2.72e-06	0.000266544	63	Cox5b/Pid1/Uck2/Atp5c1/Ak1/Ola1/Atp5g3/Calcrl/Ptger3/Vcp/Ak4/Pde4b/Cap1/Atpif1/Epha2/Nmnat1/Nudt9/Slc25a13/Hk2/Bid/Gapdh/Pde2a/Ampd3/Nucb2/Coq7/Atp6v1b2/Hspa8/Ppcdc/Mpi/Pkm/Nudt16/Impdh2/Uqcrc1/Ddit4/Cdk1/Chchd10/Pfkl/Ndufa12/Nudt4/Ogdh/Rack1/Mbip/Akap5/Uqcrb/Cox7c/Ccnb1/Tkt/Gpd1/Atp5o/Uqcc2/Ndufa7/Gabbr1/Vegfa/Guca1a/Ndufaf7/Eno1b/Atp5a1/Ndufv1/Uqcc3/Ndufb8/Hprt/Taz/Ogt	12859/98496/80914/11949/11636/67059/228033/54598/19218/269523/11639/18578/12331/11983/13836/66454/74167/50799/15277/12122/14433/207728/11717/53322/12850/11966/15481/66812/110119/18746/75686/23918/22273/74747/12534/103172/18641/66414/71207/18293/14694/217588/238276/67530/12867/268697/21881/14555/28080/67267/66416/54393/22339/14913/73694/433182/11946/17995/107197/67264/15452/66826/108155
BP	GO:0009150	purine ribonucleotide metabolic process	2.88e-06	0.000277962	61	Cox5b/Pid1/Atp5c1/Ak1/Ola1/Atp5g3/Calcrl/Ptger3/Vcp/Ak4/Pde4b/Cap1/Atpif1/Epha2/Nmnat1/Nudt9/Slc25a13/Hk2/Bid/Gapdh/Pde2a/Ampd3/Nucb2/Coq7/Atp6v1b2/Hspa8/Ppcdc/Mpi/Pkm/Nudt16/Impdh2/Uqcrc1/Ddit4/Cdk1/Chchd10/Pfkl/Ndufa12/Nudt4/Ogdh/Rack1/Mbip/Akap5/Uqcrb/Cox7c/Ccnb1/Gpd1/Atp5o/Uqcc2/Ndufa7/Gabbr1/Vegfa/Guca1a/Ndufaf7/Eno1b/Atp5a1/Ndufv1/Uqcc3/Ndufb8/Hprt/Taz/Ogt	12859/98496/11949/11636/67059/228033/54598/19218/269523/11639/18578/12331/11983/13836/66454/74167/50799/15277/12122/14433/207728/11717/53322/12850/11966/15481/66812/110119/18746/75686/23918/22273/74747/12534/103172/18641/66414/71207/18293/14694/217588/238276/67530/12867/268697/14555/28080/67267/66416/54393/22339/14913/73694/433182/11946/17995/107197/67264/15452/66826/108155
BP	GO:0006605	protein targeting	3.18e-06	0.00030087	43	Hspd1/Arpc2/Mlph/Adora1/Cyb5r1/Hnmt/Srp14/Prnp/Tomm34/Pex2/Snx16/Cdkn2a/Leprot/Atpif1/Rpl11/Scarb2/Hps4/Fis1/Agk/Rab7/Bid/Rpl28/Cib1/Pak1/Mrgpre/Hspa8/Fyn/Os9/Srebf1/Inpp5k/Myo1c/Npepps/Syngr2/Akap5/Vti1b/Hsp90aa1/Spcs1/Pick1/Hes1/Gnptg/Timm17b/Gdi1/Ogt	15510/76709/171531/11539/72017/140483/20813/19122/67145/19302/74718/12578/230514/11983/67025/12492/192232/66437/69923/19349/12122/19943/23991/18479/244238/15481/14360/216440/20787/19062/17913/19155/20973/238276/53612/15519/69019/18693/15205/214505/21855/14567/108155
BP	GO:0051896	regulation of protein kinase B signaling	3.35e-06	0.000311947	26	Cd28/Ptprj/Cpne1/Fgf2/Bank1/Epha2/Hpse/Pdgfa/Nop53/Meis3/Rras/Cib1/Gas6/Il18/Hyal2/Dag1/Gpx1/Rack1/Inpp5k/Gcnt2/Ptk2/Hcls1/Vegfa/Mydgf/Clcf1/Tcf7l2	12487/19271/266692/14173/242248/13836/15442/18590/68077/17537/20130/23991/14456/16173/15587/13138/14775/14694/19062/14538/14083/15163/22339/28106/56708/21416
BP	GO:2001056	positive regulation of cysteine-type endopeptidase activity	3.61e-06	0.000328605	24	Stat1/Hspd1/Casp8/Gsn/Bcl10/Casp8ap2/Vcp/Cdkn2a/Lck/Fis1/Bid/Pycard/Casp1/Casp12/Cck/Rack1/P2rx1/F2r/Dap/Fam162a/Mtch1/Pmaip1/Ddx3x/Bcap31	20846/15510/12370/227753/12042/26885/269523/12578/16818/66437/12122/66824/12362/12364/12424/14694/18436/14062/223453/70186/56462/58801/13205/27061
BP	GO:1901136	carbohydrate derivative catabolic process	3.66e-06	0.000328605	23	Cd44/Edem2/Fgf2/Ovgp1/Chil3/Pde4b/Hpse/Nudt9/Edem1/Pde2a/Nudt16/Hyal2/Hyal1/Fuca2/Nudt4/Rack1/Sgsh/Naga/Gpd1/Amdhd2/Enpp4/Hprt/Gla	12505/108687/14173/12659/12655/18578/15442/74167/192193/207728/75686/15587/15586/66848/71207/14694/27029/17939/14555/245847/224794/15452/11605
BP	GO:0045333	cellular respiration	3.85e-06	0.000334925	28	Cox5b/Aco1/Vcp/Mtfr1l/Mdh2/Slc25a13/Ndufa5/Bid/Nop53/Coq7/Slc37a2/Uqcrc1/Cdk1/Ndufa12/Cs/Ogdh/Prelid1/Uqcrb/Cox7c/Ccnb1/Ndufs4/Oxa1l/Gpd1/Ndufa7/Ndufv1/Uqcc3/Ndufb8/Taz	12859/11428/269523/76824/17448/50799/68202/12122/68077/12850/56857/22273/12534/66414/12974/18293/66494/67530/12867/268697/17993/69089/14555/66416/17995/107197/67264/66826
BP	GO:1905475	regulation of protein localization to membrane	3.85e-06	0.000334925	26	Arpc2/Pid1/Gsn/Prnp/Csnk2a1/Camk2d/Epha2/Fis1/Cib1/Pak1/Itgb1/Lztfl1/Fyn/Sptbn1/Rack1/Sqstm1/Inpp5k/Myo1c/Cltc/Vti1b/Dab2/Pmaip1/Rab11fip2/Gdi1/Ogt/Wnk3	76709/98496/227753/19122/12995/108058/13836/66437/23991/18479/16412/93730/14360/20742/14694/18412/19062/17913/67300/53612/13132/58801/74998/14567/108155/279561
BP	GO:1902850	microtubule cytoskeleton organization involved in mitosis	4.98e-06	0.000422679	23	Ptpa/Spc25/Nusap1/Tubgcp4/Tpx2/Rae1/Cenpe/Cdc20/Stmn1/Cenpa/Sbds/Chmp2a/Plk1/Abraxas2/Khdc3/Parp3/Zfp207/Cltc/Birc5/Dync1h1/Ccnb1/Racgap1/Smc1a	110854/66442/108907/51885/72119/66679/229841/107995/16765/12615/66711/68953/18817/109359/66991/235587/22680/67300/11799/13424/268697/26934/24061
BP	GO:0042108	positive regulation of cytokine biosynthetic process	5.02e-06	0.000422679	16	Cd28/Mapkapk2/Il1a/Cd1d1/Bcl10/Tlr4/Tlr3/Myd88/Ccr2/Icosl/Tbk1/Rel/Irf4/Syk/Ltb/Tlr7	12487/17164/16175/12479/12042/21898/142980/17874/12772/50723/56480/19696/16364/20963/16994/170743
BP	GO:1901990	regulation of mitotic cell cycle phase transition	5.2e-06	0.000430942	37	Pid1/Cenpf/Dtl/Dgkz/Bub1b/E2f1/Ube2c/Camk2d/Cenpe/Anp32b/Cdc26/Cdkn2a/Clspn/Bid/Ptpn6/Nop53/Plk1/D7Ertd443e/Cdkn1c/Nae1/Khdc3/Hyal1/Cdk1/Rpl26/Ctc1/Zfp207/Zfp830/Birc5/Anapc11/Ccnb1/Eif4g1/App/Cdkn1a/Lmnb1/Rpl17/Ddb1/Ddx3x	98496/108000/76843/104418/12236/13555/68612/108058/229841/67628/66440/12578/269582/12122/15170/68077/18817/71007/12577/234664/66991/15586/12534/19941/68964/22680/66983/11799/66156/268697/208643/11820/12575/16906/319195/13194/13205
BP	GO:0016126	sterol biosynthetic process	5.66e-06	0.000461922	14	Cyb5r1/Pex2/Pmvk/Dhcr24/Cyp51/Insig1/Msmo1/Sc5d/Srebf1/Erg28/Hmgcs1/Sqle/Cyb5r3/Fgf1	72017/19302/68603/74754/13121/231070/66234/235293/20787/58520/208715/20775/109754/14164
BP	GO:1903052	positive regulation of proteolysis involved in cellular protein catabolic process	5.87e-06	0.000471219	22	Edem2/Vcp/Rnf19b/Atpif1/Zfand2a/Edem1/Nop53/Sirt2/Plk1/Pias1/Gclc/Xbp1/Rack1/Rnf144b/Rnf180/Dab2/Rnf139/Ptk2/Prickle1/Rnf138/Csnk1a1/Bcap31	108687/269523/75234/11983/100494/192193/68077/64383/18817/56469/14629/22433/14694/218215/71816/13132/75841/14083/106042/56515/93687/27061
BP	GO:0010950	positive regulation of endopeptidase activity	6.16e-06	0.000487447	25	Stat1/Hspd1/Casp8/Gsn/Bcl10/Casp8ap2/Vcp/Cdkn2a/Lck/Fis1/Bid/Pycard/Casp1/Casp12/Cck/Rack1/P2rx1/Prelid1/F2r/Dap/Fam162a/Mtch1/Pmaip1/Ddx3x/Bcap31	20846/15510/12370/227753/12042/26885/269523/12578/16818/66437/12122/66824/12362/12364/12424/14694/18436/66494/14062/223453/70186/56462/58801/13205/27061
BP	GO:1903050	regulation of proteolysis involved in cellular protein catabolic process	6.65e-06	0.000518238	31	Edem2/Ufl1/Vcp/Cdkn2a/Rnf19b/Atpif1/Rpl11/Zfand2a/Edem1/Nop53/Sirt2/Svip/Plk1/N4bp1/Pias1/Gclc/Gpx1/Os9/Xbp1/Erlec1/Rack1/Rps7/Rnf144b/Rnf180/Dab2/Rnf139/Ptk2/Prickle1/Rnf138/Csnk1a1/Bcap31	108687/67490/269523/12578/75234/11983/67025/100494/192193/68077/64383/75744/18817/80750/56469/14629/14775/216440/22433/66753/14694/20115/218215/71816/13132/75841/14083/106042/56515/93687/27061
BP	GO:0022904	respiratory electron transport chain	6.95e-06	0.000526626	18	Cox5b/Slc25a13/Ndufa5/Bid/Coq7/Slc37a2/Uqcrc1/Cdk1/Ndufa12/Uqcrb/Cox7c/Ccnb1/Gpd1/Ndufa7/Ndufv1/Uqcc3/Ndufb8/Taz	12859/50799/68202/12122/12850/56857/22273/12534/66414/67530/12867/268697/14555/66416/17995/107197/67264/66826
BP	GO:0048524	positive regulation of viral process	6.95e-06	0.000526626	18	Zfp639/Ppid/Rab7/Chmp2a/Ceacam1/Hpn/Trim30a/Mvb12a/Smarca4/Hspa8/Top2a/P4hb/Snw1/Rrp1b/Pcx/Cfl1/Ddb1/Ddx3x	67778/67738/19349/68953/26365/15451/20128/73711/20586/15481/21973/18453/66354/72462/18563/12631/13194/13205
BP	GO:0015980	energy derivation by oxidation of organic compounds	7.66e-06	0.000572188	37	Cox5b/Ppp1r3d/Gyg/Aco1/Vcp/Mtfr1l/Stbd1/Mdh2/Slc25a13/Ndufa5/Bid/Nop53/Gys1/Coq7/Ppp1r3b/Slc37a2/Uqcrc1/Epm2aip1/Cdk1/Ndufa12/Cs/Ogdh/Inpp5k/Gaa/Prelid1/Uqcrb/Cox7c/Ccnb1/Ndufs4/Oxa1l/Gpd1/Ndufa7/Ndufv1/Uqcc3/Ndufb8/Tcf7l2/Taz	12859/228966/27357/11428/269523/76824/52331/17448/50799/68202/12122/68077/14936/12850/244416/56857/22273/77781/12534/66414/12974/18293/19062/14387/66494/67530/12867/268697/17993/69089/14555/66416/17995/107197/67264/21416/66826
BP	GO:0043902	positive regulation of multi-organism process	8.14e-06	0.000599397	28	Zfp639/Ppid/Rab7/Gapdh/Chmp2a/Ceacam1/Sirt2/Hpn/Cib1/Trim30a/Mapk3/Mvb12a/Smarca4/Hspa8/Il18/Tbk1/Rab34/Top2a/Prkca/P4hb/Snw1/Ly86/Ednrb/Rrp1b/Pcx/Cfl1/Ddb1/Ddx3x	67778/67738/19349/14433/68953/26365/64383/15451/23991/20128/26417/73711/20586/15481/16173/56480/19376/21973/18750/18453/66354/17084/13618/72462/18563/12631/13194/13205
BP	GO:2000116	regulation of cysteine-type endopeptidase activity	9.22e-06	0.000669662	35	Stat1/Hspd1/Casp8/Gsn/Cd44/Csnk2a1/Bcl10/Casp8ap2/Vcp/Anp32b/Cdkn2a/Dhcr24/Lck/Fis1/Bid/Plaur/Pih1d1/Pycard/Gas6/Casp1/Casp12/Gpx1/Cck/Rack1/P2rx1/Birc5/F2r/Dap/Fam162a/Mtch1/Vegfa/Pmaip1/Ddx3x/Bcap31/Igbp1	20846/15510/12370/227753/12505/12995/12042/26885/269523/67628/12578/74754/16818/66437/12122/18793/68845/66824/14456/12362/12364/14775/12424/14694/18436/11799/14062/223453/70186/56462/22339/58801/13205/27061/18518
BP	GO:0018108	peptidyl-tyrosine phosphorylation	9.77e-06	0.000699779	43	Fam72a/Adora1/Sh2d1b1/Cd44/Ehd4/Prnp/Pdgfc/Bank1/Tlr4/Lck/Fgr/Tnfrsf14/Yes1/Pdgfa/Flt1/Ptpn6/Iqgap1/Grm5/Mapk3/Mvp/Gas6/Itgb1/Il18/Hyal2/Cck/Fyn/Kitl/Itgb3/Prkca/Socs3/Ighm/Syk/F2r/Sh3bp5/Ptk2/Hes1/Hcls1/Samsn1/App/Vegfa/Fer/Clcf1/Btk	108900/11539/26904/12505/98878/19122/54635/242248/21898/16818/14191/230979/22612/18590/14254/15170/29875/108071/26417/78388/14456/16412/16173/15587/12424/14360/17311/16416/18750/12702/16019/20963/14062/24056/14083/15205/15163/67742/11820/22339/14158/56708/12229
BP	GO:0050863	regulation of T cell activation	1.04e-05	0.000733562	41	Hspd1/Cd28/Cd244/Gsn/Cd44/Zc3h8/Prnp/Cebpb/Cd1d1/Vcam1/Bcl10/Cdkn2a/Lck/Tnfrsf14/Ptpn6/Clptm1/Ceacam1/Itgal/Pycard/Efnb2/Casp3/Il18/Ccr2/Vsir/Icosl/Xbp1/Peli1/Prkar1a/Sos2/Zbtb1/Hsp90aa1/Syk/Prelid1/Ctla2a/Hes1/Cd86/Cd47/H2-Oa/Twsg1/Zfp35/Il2rg	15510/12487/18106/227753/12505/57432/19122/12608/12479/22329/12042/12578/16818/230979/15170/56457/26365/16408/66824/13642/12367/16173/12772/74048/50723/22433/67245/19084/20663/268564/15519/20963/66494/13024/15205/12524/16423/15001/65960/22694/16186
BP	GO:0018212	peptidyl-tyrosine modification	1.25e-05	0.00086592	43	Fam72a/Adora1/Sh2d1b1/Cd44/Ehd4/Prnp/Pdgfc/Bank1/Tlr4/Lck/Fgr/Tnfrsf14/Yes1/Pdgfa/Flt1/Ptpn6/Iqgap1/Grm5/Mapk3/Mvp/Gas6/Itgb1/Il18/Hyal2/Cck/Fyn/Kitl/Itgb3/Prkca/Socs3/Ighm/Syk/F2r/Sh3bp5/Ptk2/Hes1/Hcls1/Samsn1/App/Vegfa/Fer/Clcf1/Btk	108900/11539/26904/12505/98878/19122/54635/242248/21898/16818/14191/230979/22612/18590/14254/15170/29875/108071/26417/78388/14456/16412/16173/15587/12424/14360/17311/16416/18750/12702/16019/20963/14062/24056/14083/15205/15163/67742/11820/22339/14158/56708/12229
BP	GO:0030099	myeloid cell differentiation	1.26e-05	0.00086592	50	Smap1/Stat1/Casp8/Rab7b/Sp3/Lmo2/Cebpb/Cd101/Tal1/Atpif1/Epha2/Isg15/Vps33a/Snx10/Ptpn6/Clec1b/Pirb/Relb/Ceacam1/Paf1/Cib1/Cdkn1c/Casp3/Dnase2a/Irf8/Smarca4/Fli1/Anxa2/Trf/Nbeal2/Ccr1/Kitl/Meis1/Thra/Itgb3/Prkca/Fasn/Actn1/Irf4/Tmem14c/Il3ra/Dab2/Dcstamp/Hcls1/App/Pknox1/Vegfa/Tfe3/Atp6ap1/Gab3	98366/20846/12370/226421/20687/16909/12608/630146/21349/11983/13836/100038882/77573/71982/15170/56760/18733/19698/26365/54624/23991/12577/12367/13423/15900/20586/14247/12306/22041/235627/12768/17311/17268/21833/16416/18750/14104/109711/16364/66154/16188/13132/75766/15163/11820/18771/22339/209446/54411/210710
BP	GO:0043491	protein kinase B signaling	1.31e-05	0.000888244	28	Cd28/Ptprj/Cpne1/Fgf2/Bank1/Epha2/Hpse/Pdgfa/Nop53/Meis3/Sirt2/Rras/Cib1/Gas6/Il18/Hyal2/Dag1/Gpx1/Rack1/Inpp5k/Rps6kb1/Gcnt2/Ptk2/Hcls1/Vegfa/Mydgf/Clcf1/Tcf7l2	12487/19271/266692/14173/242248/13836/15442/18590/68077/17537/64383/20130/23991/14456/16173/15587/13138/14775/14694/19062/72508/14538/14083/15163/22339/28106/56708/21416
BP	GO:0060627	regulation of vesicle-mediated transport	1.36e-05	0.000911397	60	Smap1/Tbc1d8/Pla2g4a/Fcgr2b/Ncs1/Pacsin3/Vps18/Ehd4/Sirpa/Napb/Syt11/Syt6/Stxbp3/Rspo1/Fgr/Insig1/Tbc1d14/Tbc1d1/Evi5/Scarb1/Rab7/Chmp2a/Siglece/Tbc1d17/Mapk3/Stx1b/Pycard/Stxbp2/Grtp1/Gas6/Hmox1/Tbc1d9/Itgb1/Ldlr/Hspa8/Anxa2/Tbc1d2b/Trf/Ccr2/Rack1/Tbc1d9b/Prkca/Tbc1d16/Scfd1/Ston2/Ighm/Rala/Syk/Tbc1d4/Dab2/Rnf139/Ptk2/Pick1/Atg3/Cd47/Pacsin1/C2/Vegfa/Fer/Atp6ap1	98366/54610/18783/14130/14299/80708/228545/98878/19261/17957/229521/54524/20912/192199/14191/231070/100855/57915/14020/20778/19349/68953/83382/233204/26417/56216/66824/20911/66790/14456/15368/71310/16412/16835/15481/12306/67016/22041/12772/14694/76795/18750/207592/76983/108800/16019/56044/20963/210789/13132/75841/14083/18693/67841/16423/23969/12263/22339/14158/54411
BP	GO:0050730	regulation of peptidyl-tyrosine phosphorylation	1.42e-05	0.000939603	36	Fam72a/Adora1/Sh2d1b1/Cd44/Ehd4/Prnp/Pdgfc/Bank1/Tlr4/Lck/Tnfrsf14/Yes1/Pdgfa/Ptpn6/Iqgap1/Grm5/Mvp/Gas6/Itgb1/Il18/Hyal2/Cck/Fyn/Kitl/Itgb3/Prkca/Socs3/Ighm/Syk/Sh3bp5/Hes1/Hcls1/Samsn1/App/Vegfa/Clcf1	108900/11539/26904/12505/98878/19122/54635/242248/21898/16818/230979/22612/18590/15170/29875/108071/78388/14456/16412/16173/15587/12424/14360/17311/16416/18750/12702/16019/20963/24056/15205/15163/67742/11820/22339/56708
BP	GO:0009100	glycoprotein metabolic process	1.46e-05	0.000953689	45	St8sia4/Mgat5/Fut7/Edem2/Dpm1/Serp1/Krtcap2/Dpm3/Dpy19l4/Vcp/Man1c1/Man2b2/Hpse/Chst12/Lfng/St3gal5/Rpn1/Edem1/St8sia1/Chst8/Man2a2/Alg11/Hpf1/Prkcsh/Dpy19l1/Mpi/Parp3/Phlda1/Rab1a/Mgat4b/Aatf/Sgsh/Gcnt2/Trim23/Dad1/Gxylt1/Gnptg/B3galt4/Man2a1/Rab1b/Ganab/Tmem258/Gcnt1/Tcf7l2/Ogt	20452/107895/14347/108687/13480/28146/66059/68563/381510/269523/230815/17160/15442/59031/16848/20454/103963/192193/20449/68947/140481/207958/72612/19089/244745/110119/235587/21664/19324/103534/56321/27029/14538/81003/13135/223827/214505/54218/17158/76308/14376/69038/14537/21416/108155
BP	GO:0009896	positive regulation of catabolic process	1.48e-05	0.000959181	49	Dtl/Pacsin3/Csnk2a1/Edem2/Oaz3/3110043O21Rik/Vcp/Rnf19b/Ythdf2/Atpif1/Hnrnpr/Zfand2a/Hk2/Rab7/Edem1/Nop53/Sirt2/Svip/Trim30a/Plk1/Mapk3/Hmox1/Cdc37/Ldlr/Pias1/Gclc/Fyco1/Oaz1/Tbk1/Xbp1/Rack1/Irgm2/Trim65/Rnf144b/Lpcat1/Rnf180/Dab2/Rnf139/Ptk2/Prickle1/Gpd1/Uqcc2/Rnf138/Csnk1a1/Ddb1/Acsl5/Bcap31/Ikbkg/Amer1	76843/80708/12995/108687/53814/73205/269523/75234/213541/11983/74326/100494/15277/19349/192193/68077/64383/75744/20128/18817/26417/15368/12539/16835/56469/14629/17281/18245/56480/22433/14694/54396/338364/218215/210992/71816/13132/75841/14083/106042/14555/67267/56515/93687/13194/433256/27061/16151/72345
BP	GO:0042110	T cell activation	1.51e-05	0.000962999	59	Hspd1/Cd28/Cd244/Fut7/Gsn/Sp3/Cd44/Zc3h8/Prnp/Fkbp1a/Cebpb/Cd1d1/Vcam1/Bcl10/Tnfsf8/Cdkn2a/Lck/Tnfrsf14/Rhoh/Lfng/Gimap1/Foxp1/Ptpn6/Relb/Clptm1/Ceacam1/Kdelr1/Itgal/Pycard/Efnb2/Casp3/Il18/Ccr2/Fyn/Vsir/Icosl/Xbp1/Peli1/Bcl11a/Prkar1a/Rsad2/Sos2/Zbtb1/Hsp90aa1/Irf4/Syk/Prelid1/Ctla2a/Hes1/Cd86/Cd47/Pknox1/H2-Oa/Runx2/Ccnd3/Treml2/Twsg1/Zfp35/Il2rg	15510/12487/18106/14347/227753/20687/12505/57432/19122/14225/12608/12479/22329/12042/21949/12578/16818/230979/74734/16848/16205/108655/15170/19698/56457/26365/68137/16408/66824/13642/12367/16173/12772/14360/74048/50723/22433/67245/14025/19084/58185/20663/268564/15519/16364/20963/66494/13024/15205/12524/16423/18771/15001/12393/12445/328833/65960/22694/16186
BP	GO:1901987	regulation of cell cycle phase transition	1.65e-05	0.00104009	38	Pid1/Cenpf/Dtl/Dgkz/Bub1b/E2f1/Ube2c/Camk2d/Cenpe/Anp32b/Cdc26/Cdkn2a/Clspn/Bid/Ptpn6/Nop53/Paf1/Plk1/D7Ertd443e/Cdkn1c/Nae1/Khdc3/Hyal1/Cdk1/Rpl26/Ctc1/Zfp207/Zfp830/Birc5/Anapc11/Ccnb1/Eif4g1/App/Cdkn1a/Lmnb1/Rpl17/Ddb1/Ddx3x	98496/108000/76843/104418/12236/13555/68612/108058/229841/67628/66440/12578/269582/12122/15170/68077/54624/18817/71007/12577/234664/66991/15586/12534/19941/68964/22680/66983/11799/66156/268697/208643/11820/12575/16906/319195/13194/13205
BP	GO:1901653	cellular response to peptide	1.87e-05	0.00115537	36	Stat1/Pid1/Adipor1/Fcgr2b/Ptpra/Prnp/Soga1/Ahcyl1/Tlr4/Leprot/Ybx1/Agtrap/Cpeb2/Fis1/Grm5/Pak1/Nucb2/Il18/Pkm/Phip/Socs2/Timeless/Xbp1/Srebf1/Inpp5k/Myo1c/Rps6kb1/Prkca/Socs3/Tbc1d4/Ptk2/App/Ccnd3/Fer/Cfl1/Ogt	20846/98496/72674/14130/19262/19122/320706/229709/21898/230514/22608/11610/231207/66437/108071/18479/53322/16173/18746/83946/216233/21853/22433/20787/19062/17913/72508/18750/12702/210789/14083/11820/12445/14158/12631/108155
BP	GO:0022613	ribonucleoprotein complex biogenesis	1.87e-05	0.00115537	51	Ncl/Snrpe/Diexf/Rpl7a/Nop10/2810403A07Rik/Rps27/Rpf1/Cdkn2a/Utp11/Srsf10/Rpl11/Mrto4/Ran/Sfswap/Sbds/Malsu1/Nop2/Nop53/Snrpd2/Fbl/Pih1d1/Lsm4/Rbmxl1/Rrp1/Rpl6l/Cnot2/Pes1/Rpl26/Nup88/Rpl23a/Aatf/Rpl27/Mrps7/Rps7/Riox1/Snw1/Dync1h1/Hsp90aa1/Abt1/Rps23/Nsa2/Rpl3/Eif4b/Rps2/Rrp1b/Lsm2/Rbm22/Txnl4a/Ddx3x/Pin4	17975/20643/215193/27176/66181/74200/57294/70285/12578/67205/14105/67025/69902/19384/231769/66711/75593/110109/68077/107686/14113/68845/50783/19656/18114/432502/72068/64934/19941/19069/268449/56321/19942/50529/20115/71952/66354/13424/15519/30946/66475/59050/27367/75705/16898/72462/27756/66810/27366/13205/69713
BP	GO:0009124	nucleoside monophosphate biosynthetic process	1.93e-05	0.00117777	17	Cox5b/Pid1/Uck2/Atp5c1/Ak1/Atp5g3/Vcp/Tyms/Slc25a13/Ampd3/Pkm/Impdh2/Chchd10/Atp5o/Atp5a1/Uqcc3/Taz	12859/98496/80914/11949/11636/228033/269523/22171/50799/11717/18746/23918/103172/28080/11946/107197/66826
BP	GO:0043254	regulation of protein complex assembly	2.12e-05	0.00127743	49	Arpc2/Hjurp/Slc39a12/Gsn/Arpc5l/Vps18/Napb/Fnip2/Prune1/Rhoc/Vcp/Tlr4/Tal1/Stmn1/Capzb/Arpc1a/Crbn/Brk1/Bid/Nop53/Eml2/Sirt2/Pih1d1/Svip/Pak1/Trim30a/Stx1b/Pycard/Irf8/Tmod2/Kif9/Cck/Sptbn1/Rack1/Irgm2/Myo1c/Thra/Ice1/Asap1/Pick1/Eif4g1/Hcls1/Vegfa/Fer/Ldlrad4/Cfl1/Cdc42ep2/Arl2/Ddx3x	76709/381280/277468/227753/74192/228545/17957/329679/229589/11853/269523/21898/21349/16765/12345/56443/58799/101314/12122/68077/72205/64383/68845/75744/18479/20128/56216/66824/15900/50876/16578/12424/20742/14694/54396/17913/21833/218333/13196/18693/208643/15163/22339/14158/52662/12631/104252/56327/13205
BP	GO:0050670	regulation of lymphocyte proliferation	2.19e-05	0.00130442	33	Cd28/Fcgr2b/Cd244/Cd44/Prnp/Cebpb/Cd1d1/Vcam1/Tlr4/Cdkn2a/Tnfrsf14/Ptpn6/Ceacam1/Itgal/Pycard/Casp3/Il18/Myd88/Ccr2/Vsir/Icosl/Peli1/Tnfrsf13b/Prkar1a/Sos2/Ighm/Syk/Hes1/Cd86/Cdkn1a/Twsg1/Clcf1/Btk	12487/14130/18106/12505/19122/12608/12479/22329/21898/12578/230979/15170/26365/16408/66824/12367/16173/17874/12772/74048/50723/67245/57916/19084/20663/16019/20963/15205/12524/12575/65960/56708/12229
BP	GO:0070663	regulation of leukocyte proliferation	2.29e-05	0.00134897	34	Cd28/Fcgr2b/Cd244/Cd44/Prnp/Cebpb/Cd1d1/Vcam1/Tlr4/Cdkn2a/Tnfrsf14/Ptpn6/Ceacam1/Itgal/Pycard/Casp3/Il18/Myd88/Ccr2/Vsir/Icosl/Kitl/Peli1/Tnfrsf13b/Prkar1a/Sos2/Ighm/Syk/Hes1/Cd86/Cdkn1a/Twsg1/Clcf1/Btk	12487/14130/18106/12505/19122/12608/12479/22329/21898/12578/230979/15170/26365/16408/66824/12367/16173/17874/12772/74048/50723/17311/67245/57916/19084/20663/16019/20963/15205/12524/12575/65960/56708/12229
BP	GO:0042775	mitochondrial ATP synthesis coupled electron transport	2.35e-05	0.00135733	14	Cox5b/Bid/Coq7/Uqcrc1/Cdk1/Ndufa12/Uqcrb/Cox7c/Ccnb1/Ndufa7/Ndufv1/Uqcc3/Ndufb8/Taz	12859/12122/12850/22273/12534/66414/67530/12867/268697/66416/17995/107197/67264/66826
BP	GO:0052548	regulation of endopeptidase activity	2.36e-05	0.00135733	39	Stat1/Hspd1/Casp8/Gsn/Cd44/Csnk2a1/Bcl10/Casp8ap2/Vcp/Anp32b/Cdkn2a/Dhcr24/Lck/Fis1/Bid/Gapdh/Plaur/Pih1d1/Pycard/Gas6/Casp1/Casp12/Gpx1/Cck/Rack1/P2rx1/Birc5/Psma3/Prelid1/F2r/Dap/Fam162a/Mtch1/Psmb8/Vegfa/Pmaip1/Ddx3x/Bcap31/Igbp1	20846/15510/12370/227753/12505/12995/12042/26885/269523/67628/12578/74754/16818/66437/12122/14433/18793/68845/66824/14456/12362/12364/14775/12424/14694/18436/11799/19167/66494/14062/223453/70186/56462/16913/22339/58801/13205/27061/18518
BP	GO:0045860	positive regulation of protein kinase activity	2.46e-05	0.00139709	53	Adora1/Hspa5/Prnp/Tpx2/Fgf2/Pdcd10/Pdgfc/Iqgap3/Lamtor2/Cks1b/Cenpe/Tlr4/Clspn/Erp29/Pdgfa/Flt1/Ceacam1/Pih1d1/Cib1/Iqgap1/Grm5/Pak1/Taok2/Gas6/Il18/Trf/Dag1/Acvr2b/Kitl/Nab2/Ccdc88a/Irgm2/Itgb3/Map3k3/Strada/Ighm/Syk/Ccnh/F2r/Ccnb1/Ang/Dab2/Ptk2/Cdkn1a/Vegfa/Ccnd3/Ccny/Map3k2/Fgf1/Lmnb1/Map3k11/Ddx3x/Ikbkg	11539/14828/19122/72119/14173/56426/54635/404710/83409/54124/229841/21898/269582/67397/18590/14254/26365/68845/23991/29875/108071/18479/381921/14456/16173/22041/13138/11481/17311/17937/108686/54396/16416/26406/72149/16019/20963/66671/14062/268697/11727/13132/14083/12575/22339/12445/67974/26405/14164/16906/26403/13205/16151
BP	GO:0042176	regulation of protein catabolic process	2.48e-05	0.00139709	45	Dtl/Pacsin3/Csnk2a1/Edem2/Oaz3/Ufl1/Vcp/Cdkn2a/Rnf19b/Atpif1/Rpl11/Zfand2a/Rab7/Edem1/Nop53/Sirt2/Svip/Trim30a/Plk1/N4bp1/Ldlr/Pias1/Anxa2/Gclc/Gpx1/Fyn/Oaz1/Os9/Xbp1/Erlec1/Rack1/Rps7/Rnf144b/Lpcat1/Rnf180/Dab2/Rnf139/Ptk2/Prickle1/Uqcc2/Rnf138/Csnk1a1/Ddb1/Bcap31/Amer1	76843/80708/12995/108687/53814/67490/269523/12578/75234/11983/67025/100494/19349/192193/68077/64383/75744/20128/18817/80750/16835/56469/12306/14629/14775/14360/18245/216440/22433/66753/14694/20115/218215/210992/71816/13132/75841/14083/106042/67267/56515/93687/13194/27061/72345
BP	GO:0022618	ribonucleoprotein complex assembly	2.63e-05	0.00144296	31	Snrpe/2810403A07Rik/Rps27/Rpf1/Srsf10/Rpl11/Mrto4/Sfswap/Sbds/Nop2/Nop53/Snrpd2/Pih1d1/Lsm4/Rbmxl1/Rpl6l/Cnot2/Rpl23a/Mrps7/Snw1/Dync1h1/Hsp90aa1/Abt1/Rps23/Rpl3/Eif4b/Rps2/Lsm2/Rbm22/Txnl4a/Ddx3x	20643/74200/57294/70285/14105/67025/69902/231769/66711/110109/68077/107686/68845/50783/19656/432502/72068/268449/50529/66354/13424/15519/30946/66475/27367/75705/16898/27756/66810/27366/13205
BP	GO:0032944	regulation of mononuclear cell proliferation	2.65e-05	0.00144296	33	Cd28/Fcgr2b/Cd244/Cd44/Prnp/Cebpb/Cd1d1/Vcam1/Tlr4/Cdkn2a/Tnfrsf14/Ptpn6/Ceacam1/Itgal/Pycard/Casp3/Il18/Myd88/Ccr2/Vsir/Icosl/Peli1/Tnfrsf13b/Prkar1a/Sos2/Ighm/Syk/Hes1/Cd86/Cdkn1a/Twsg1/Clcf1/Btk	12487/14130/18106/12505/19122/12608/12479/22329/21898/12578/230979/15170/26365/16408/66824/12367/16173/17874/12772/74048/50723/67245/57916/19084/20663/16019/20963/15205/12524/12575/65960/56708/12229
BP	GO:0042089	cytokine biosynthetic process	2.67e-05	0.00144296	21	Cd28/Mapkapk2/Card9/Il1a/Cebpb/Cd1d1/Bcl10/Tlr4/Tia1/Irf7/Tlr3/Il18/Myd88/Ccr2/Icosl/Tbk1/Rel/Irf4/Syk/Ltb/Tlr7	12487/17164/332579/16175/12608/12479/12042/21898/21841/54123/142980/16173/17874/12772/50723/56480/19696/16364/20963/16994/170743
BP	GO:0045787	positive regulation of cell cycle	2.67e-05	0.00144296	45	Cd28/Dtl/Nusap1/Il1a/Ube2c/Cks1b/Cenpe/Anp32b/Cdkn2a/Tal1/Cit/Pebp1/Lfng/Paf1/Sirt2/Sh2b1/Phip/Nudt16/Hyal1/Cdk1/Rpl26/Rab11fip4/Crlf3/Rps6kb1/Prkca/Birc5/Anapc11/Dync1h1/Ccnh/Ccnb1/Tgm1/Racgap1/Eif4g1/Hes1/App/Cdkn1a/BC004004/Ccnd3/Ccny/Pggt1b/Lmnb1/Rpl17/Kif20b/Dynlt3/Ddx3x	12487/76843/108907/16175/68612/54124/229841/67628/12578/21349/12704/23980/16848/54624/64383/20399/83946/75686/15586/12534/19941/268451/54394/72508/18750/11799/66156/13424/66671/268697/21816/26934/208643/15205/11820/12575/80748/12445/67974/225467/16906/319195/240641/67117/13205
BP	GO:0022411	cellular component disassembly	2.87e-05	0.00153737	45	Arpc2/Lamc1/Gsn/Dstn/Napb/Map1lc3a/Vcp/Cdkn2a/Atpif1/Stmn1/Capzb/Gak/Usp30/Vps33a/Fis1/Tecpr1/Hk2/Gabarapl1/Rpl28/Hpn/Cib1/Plk1/Map1s/Dnase2a/Cdc37/Smarca4/Hspa8/Tmod2/Kif9/Fyco1/Ddit4/Cdk1/Sptbn1/Sh3pxd2b/Sqstm1/Irgm2/Srebf1/Top2a/Cfl2/Akap5/Vrk1/Klc1/Atg3/Cfl1/Fgf13	76709/226519/227753/56431/17957/66734/269523/12578/11983/16765/12345/231580/100756/77573/66437/70381/15277/57436/19943/15451/23991/18817/270058/13423/12539/20586/15481/50876/16578/17281/74747/12534/20742/268396/18412/54396/20787/21973/12632/238276/22367/16593/67841/12631/14168
BP	GO:0071826	ribonucleoprotein complex subunit organization	3.06e-05	0.00160763	32	Snrpe/2810403A07Rik/Rps27/Rpf1/Srsf10/Rpl11/Mrto4/Sfswap/Sbds/Nop2/Nop53/Snrpd2/Pih1d1/Lsm4/Rbmxl1/Rpl6l/Cnot2/Rpl23a/Mrps7/Snw1/Dync1h1/Hsp90aa1/Klc1/Abt1/Rps23/Rpl3/Eif4b/Rps2/Lsm2/Rbm22/Txnl4a/Ddx3x	20643/74200/57294/70285/14105/67025/69902/231769/66711/110109/68077/107686/68845/50783/19656/432502/72068/268449/50529/66354/13424/15519/16593/30946/66475/27367/75705/16898/27756/66810/27366/13205
BP	GO:0009156	ribonucleoside monophosphate biosynthetic process	3.09e-05	0.00160763	16	Cox5b/Pid1/Uck2/Atp5c1/Ak1/Atp5g3/Vcp/Slc25a13/Ampd3/Pkm/Impdh2/Chchd10/Atp5o/Atp5a1/Uqcc3/Taz	12859/98496/80914/11949/11636/228033/269523/50799/11717/18746/23918/103172/28080/11946/107197/66826
BP	GO:0051702	interaction with symbiont	3.09e-05	0.00160763	16	Hspd1/Zfp639/Tardbp/Gapdh/Ceacam1/Hpn/Smarca4/Hspa8/Anxa2/Gpx1/Inpp5k/Snw1/Rrp1b/Pcx/Cfl1/Ddb1	15510/67778/230908/14433/26365/15451/20586/15481/12306/14775/19062/66354/72462/18563/12631/13194
BP	GO:0033674	positive regulation of kinase activity	3.2e-05	0.00162839	56	Adora1/Hspa5/Cd44/Prnp/Tpx2/Fgf2/Pdcd10/Pdgfc/Iqgap3/Lamtor2/Cks1b/Cenpe/Tlr4/Clspn/Fgr/Gcn1l1/Erp29/Pdgfa/Flt1/Ceacam1/Pih1d1/Cib1/Iqgap1/Grm5/Pak1/Taok2/Gas6/Il18/Trf/Dag1/Acvr2b/Kitl/Nab2/Ccdc88a/Irgm2/Itgb3/Map3k3/Strada/Ighm/Syk/Ccnh/F2r/Ccnb1/Ang/Dab2/Ptk2/Cdkn1a/Vegfa/Ccnd3/Ccny/Map3k2/Fgf1/Lmnb1/Map3k11/Ddx3x/Ikbkg	11539/14828/12505/19122/72119/14173/56426/54635/404710/83409/54124/229841/21898/269582/14191/231659/67397/18590/14254/26365/68845/23991/29875/108071/18479/381921/14456/16173/22041/13138/11481/17311/17937/108686/54396/16416/26406/72149/16019/20963/66671/14062/268697/11727/13132/14083/12575/22339/12445/67974/26405/14164/16906/26403/13205/16151
BP	GO:0034504	protein localization to nucleus	3.21e-05	0.00162839	49	Rassf5/Rbck1/Rae1/Hdgf/Creb3/Tlr4/Cdkn2a/Rpl11/Ran/Nop53/Ceacam1/Paf1/Pde2a/Plk1/Ing1/Gas6/Tlr3/Hspa8/Il18/Phip/Hyal2/Dag1/Fyn/Cdk1/Xbp1/Sptbn1/Nup88/Akap1/Thra/Jup/Akap5/Hsp90aa1/Syk/F2r/Ipo11/Dab2/Cct5/Sun2/Prickle1/Hes1/Hcls1/Cdkn1a/Bambi/Rbm22/Cfl1/Arl2/Tcf7l2/Ogt/Tlr7	54354/24105/66679/15191/12913/21898/12578/67025/19384/68077/26365/54624/207728/18817/26356/14456/142980/15481/16173/83946/15587/13138/14360/12534/22433/20742/19069/11640/21833/16480/238276/15519/20963/14062/76582/13132/12465/223697/106042/15205/15163/12575/68010/66810/12631/56327/21416/108155/170743
BP	GO:0045931	positive regulation of mitotic cell cycle	3.23e-05	0.00162839	25	Cd28/Dtl/Nusap1/Il1a/Ube2c/Cenpe/Anp32b/Tal1/Pebp1/Sh2b1/Phip/Hyal1/Cdk1/Rps6kb1/Prkca/Birc5/Anapc11/Ccnb1/Eif4g1/Hes1/App/Rpl17/Kif20b/Dynlt3/Ddx3x	12487/76843/108907/16175/68612/229841/67628/21349/23980/20399/83946/15586/12534/72508/18750/11799/66156/268697/208643/15205/11820/319195/240641/67117/13205
BP	GO:2000147	positive regulation of cell motility	3.3e-05	0.00164133	58	Arpc2/Phpt1/Hspa5/Ptprj/Sema6d/Il1a/Plcg1/Fgf2/Pdcd10/Pdgfc/Camk2d/Ptger3/Creb3/Fgr/Pik3cd/Tnfrsf14/Atp8a1/Pdgfa/Flt1/C5ar1/Cib1/Iqgap1/Pak1/P2ry6/Mapk3/Pycard/Gas6/Itgb1/Mcam/Il18/Ctsh/Trf/Hyal1/Ccr1/Ccr2/Kitl/Xbp1/Rack1/Myo1c/Rps6kb1/Mien1/Itgb3/Prkca/Gcnt2/F2r/Rnase10/Dab2/Ptk2/Sun2/App/Pla2g7/Vegfa/Fer/Fgf1/Atp5a1/Cfl1/Fermt3/Kif20b	76709/75454/14828/19271/214968/16175/18803/14173/56426/54635/108058/19218/12913/14191/18707/230979/11980/18590/14254/12273/23991/29875/18479/233571/26417/66824/14456/16412/84004/16173/13036/22041/15586/12768/12772/17311/22433/14694/17913/72508/103742/16416/18750/14538/14062/75019/13132/14083/223697/11820/27226/22339/14158/14164/11946/12631/108101/240641
BP	GO:1901800	positive regulation of proteasomal protein catabolic process	3.31e-05	0.00164133	19	Edem2/Vcp/Rnf19b/Zfand2a/Edem1/Nop53/Sirt2/Plk1/Pias1/Gclc/Xbp1/Rack1/Rnf144b/Rnf180/Dab2/Prickle1/Rnf138/Csnk1a1/Bcap31	108687/269523/75234/100494/192193/68077/64383/18817/56469/14629/22433/14694/218215/71816/13132/106042/56515/93687/27061
BP	GO:0007159	leukocyte cell-cell adhesion	3.39e-05	0.00166186	44	Hspd1/Cd28/Cd244/Gsn/Cd44/Zc3h8/Prnp/Cebpb/Cd1d1/Vcam1/Bcl10/Cdkn2a/Lck/Tnfrsf14/Ptpn6/Clptm1/Ceacam1/Itgal/Pycard/Efnb2/Casp3/Itgb1/Il18/Ccr2/Vsir/Icosl/Xbp1/Peli1/Prkar1a/Sos2/Zbtb1/Hsp90aa1/Syk/Prelid1/Ctla2a/Hes1/Cd86/Cd47/H2-Oa/Twsg1/Zfp35/Fermt3/Gcnt1/Il2rg	15510/12487/18106/227753/12505/57432/19122/12608/12479/22329/12042/12578/16818/230979/15170/56457/26365/16408/66824/13642/12367/16412/16173/12772/74048/50723/22433/67245/19084/20663/268564/15519/20963/66494/13024/15205/12524/16423/15001/65960/22694/108101/14537/16186
BP	GO:0045017	glycerolipid biosynthetic process	3.46e-05	0.00168398	23	Ptpmt1/Dpm1/Fgf2/Dpm3/Cept1/Fabp3/Scarb1/Pdgfa/Far1/Gpat4/Ldlr/Pip5k1c/Srebf1/Pigs/Pigw/Ptdss1/Lpcat1/Ang/Gpaa1/Pigx/Acsl5/Tcf7l2/Taz	66461/13480/14173/68563/99712/14077/20778/18590/67420/102247/16835/18717/20787/276846/70325/19210/210992/11727/14731/72084/433256/21416/66826
BP	GO:1903037	regulation of leukocyte cell-cell adhesion	3.52e-05	0.00169648	41	Hspd1/Cd28/Cd244/Gsn/Cd44/Zc3h8/Prnp/Cebpb/Cd1d1/Vcam1/Bcl10/Cdkn2a/Lck/Tnfrsf14/Ptpn6/Clptm1/Ceacam1/Itgal/Pycard/Efnb2/Casp3/Il18/Ccr2/Vsir/Icosl/Xbp1/Peli1/Prkar1a/Sos2/Zbtb1/Hsp90aa1/Syk/Prelid1/Ctla2a/Hes1/Cd86/Cd47/H2-Oa/Twsg1/Zfp35/Il2rg	15510/12487/18106/227753/12505/57432/19122/12608/12479/22329/12042/12578/16818/230979/15170/56457/26365/16408/66824/13642/12367/16173/12772/74048/50723/22433/67245/19084/20663/268564/15519/20963/66494/13024/15205/12524/16423/15001/65960/22694/16186
BP	GO:0031338	regulation of vesicle fusion	3.6e-05	0.00172096	14	Tbc1d8/Pla2g4a/Vps18/Tbc1d14/Tbc1d1/Evi5/Tbc1d17/Grtp1/Tbc1d9/Anxa2/Tbc1d2b/Tbc1d9b/Tbc1d16/Tbc1d4	54610/18783/228545/100855/57915/14020/233204/66790/71310/12306/67016/76795/207592/210789
BP	GO:0051272	positive regulation of cellular component movement	3.98e-05	0.00188543	59	Arpc2/Phpt1/Hspa5/Ptprj/Sema6d/Il1a/Plcg1/Fgf2/Pdcd10/Pdgfc/Camk2d/Ptger3/Creb3/Fgr/Stmn1/Pik3cd/Tnfrsf14/Atp8a1/Pdgfa/Flt1/C5ar1/Cib1/Iqgap1/Pak1/P2ry6/Mapk3/Pycard/Gas6/Itgb1/Mcam/Il18/Ctsh/Trf/Hyal1/Ccr1/Ccr2/Kitl/Xbp1/Rack1/Myo1c/Rps6kb1/Mien1/Itgb3/Prkca/Gcnt2/F2r/Rnase10/Dab2/Ptk2/Sun2/App/Pla2g7/Vegfa/Fer/Fgf1/Atp5a1/Cfl1/Fermt3/Kif20b	76709/75454/14828/19271/214968/16175/18803/14173/56426/54635/108058/19218/12913/14191/16765/18707/230979/11980/18590/14254/12273/23991/29875/18479/233571/26417/66824/14456/16412/84004/16173/13036/22041/15586/12768/12772/17311/22433/14694/17913/72508/103742/16416/18750/14538/14062/75019/13132/14083/223697/11820/27226/22339/14158/14164/11946/12631/108101/240641
BP	GO:1904152	regulation of retrograde protein transport, ER to cytosol	4.03e-05	0.00188885	6	Edem2/Edem1/Svip/Os9/Erlec1/Bcap31	108687/192193/75744/216440/66753/27061
BP	GO:0030970	retrograde protein transport, ER to cytosol	4.23e-05	0.00194899	9	Edem2/Vcp/Edem1/Svip/Hsp90b1/Os9/Erlec1/Derl1/Bcap31	108687/269523/192193/75744/22027/216440/66753/67819/27061
BP	GO:1903513	endoplasmic reticulum to cytosol transport	4.23e-05	0.00194899	9	Edem2/Vcp/Edem1/Svip/Hsp90b1/Os9/Erlec1/Derl1/Bcap31	108687/269523/192193/75744/22027/216440/66753/67819/27061
BP	GO:0046640	regulation of alpha-beta T cell proliferation	4.36e-05	0.00197407	10	Cd28/Cd244/Cd44/Tnfrsf14/Ceacam1/Il18/Ccr2/Vsir/Syk/Twsg1	12487/18106/12505/230979/26365/16173/12772/74048/20963/65960
BP	GO:0090313	regulation of protein targeting to membrane	4.36e-05	0.00197407	10	Arpc2/Prnp/Fis1/Cib1/Pak1/Fyn/Inpp5k/Myo1c/Gdi1/Ogt	76709/19122/66437/23991/18479/14360/19062/17913/14567/108155
BP	GO:1901652	response to peptide	4.53e-05	0.00203393	44	Stat1/Pid1/Adipor1/Fcgr2b/Card9/Ptpra/Prnp/Soga1/Ahcyl1/Stxbp3/Tlr4/Leprot/Eif2b3/Ybx1/Agtrap/Hadha/Cpeb2/Fis1/Grm5/Pak1/Nucb2/Il18/Pkm/Phip/Epm2aip1/Fyn/Npffr1/Socs2/Timeless/Xbp1/Srebf1/Inpp5k/Myo1c/Rps6kb1/Prkca/Socs3/Srsf5/Tbc1d4/Ptk2/App/Ccnd3/Fer/Cfl1/Ogt	20846/98496/72674/14130/332579/19262/19122/320706/229709/20912/21898/230514/108067/22608/11610/97212/231207/66437/108071/18479/53322/16173/18746/83946/77781/14360/237362/216233/21853/22433/20787/19062/17913/72508/18750/12702/20384/210789/14083/11820/12445/14158/12631/108155
BP	GO:0006119	oxidative phosphorylation	4.57e-05	0.00203565	17	Cox5b/Vcp/Bid/Coq7/Uqcrc1/Cdk1/Chchd10/Ndufa12/Uqcrb/Cox7c/Ccnb1/Uqcc2/Ndufa7/Ndufv1/Uqcc3/Ndufb8/Taz	12859/269523/12122/12850/22273/12534/103172/66414/67530/12867/268697/67267/66416/17995/107197/67264/66826
BP	GO:0042107	cytokine metabolic process	4.62e-05	0.00203931	21	Cd28/Mapkapk2/Card9/Il1a/Cebpb/Cd1d1/Bcl10/Tlr4/Tia1/Irf7/Tlr3/Il18/Myd88/Ccr2/Icosl/Tbk1/Rel/Irf4/Syk/Ltb/Tlr7	12487/17164/332579/16175/12608/12479/12042/21898/21841/54123/142980/16173/17874/12772/50723/56480/19696/16364/20963/16994/170743
BP	GO:0006913	nucleocytoplasmic transport	4.75e-05	0.00208294	51	Rbck1/Rae1/Ahcyl1/Bach2/Creb3/Anp32b/Tlr4/Cdkn2a/Srsf10/BC005561/Ran/Sem1/Nop53/Ceacam1/Pde2a/Ing1/Gas6/Tlr3/Hspa8/Il18/Phip/Hyal2/Dag1/Cdk1/Xpot/Xbp1/Sptbn1/Nup88/Akap1/Thra/Jup/Strada/Akap5/Hsp90aa1/Atxn1/Syk/Rgs14/F2r/Ipo11/Dab2/Poldip3/Prickle1/Hes1/Hcls1/Cdkn1a/Bambi/Rbm22/Cfl1/Frat1/Tcf7l2/Tlr7	24105/66679/229709/12014/12913/67628/21898/12578/14105/100042165/19384/20422/68077/26365/207728/26356/14456/142980/15481/16173/83946/15587/13138/12534/73192/22433/20742/19069/11640/21833/16480/72149/238276/15519/20238/20963/51791/14062/76582/13132/73826/106042/15205/15163/12575/68010/66810/12631/14296/21416/170743
BP	GO:1903706	regulation of hemopoiesis	4.97e-05	0.00214922	48	Smap1/Stat1/Casp8/Cd28/Rab7b/Cd44/Lmo2/Zc3h8/Cebpb/Cd1d1/Cd101/Cdkn2a/Tal1/Lck/Isg15/Flt1/N4bp2l2/Tmem176b/Tmem176a/Ptpn6/Clptm1/Ceacam1/Paf1/Cib1/Gas6/Il18/Ccr1/Ccr2/Kitl/Xbp1/Meis1/Itgb3/Prkca/Sos2/Zbtb1/Hsp90aa1/Syk/Prelid1/Ctla2a/Dcstamp/Hes1/Hcls1/H2-Oa/Vegfa/Zfp35/Tfe3/Atp6ap1/Il2rg	98366/20846/12370/12487/226421/12505/16909/57432/12608/12479/630146/12578/21349/16818/100038882/14254/381695/65963/66058/15170/56457/26365/54624/23991/14456/16173/12768/12772/17311/22433/17268/16416/18750/20663/268564/15519/20963/66494/13024/75766/15205/15163/15001/22339/22694/209446/54411/16186
BP	GO:0007249	I-kappaB kinase/NF-kappaB signaling	5.04e-05	0.00214922	33	Il1rl1/Stat1/Casp8/Card9/Il1a/Fkbp1a/Rbck1/Cpne1/Trim59/S100a13/Rhoc/Tifa/Bcl10/Tlr4/Rhoh/Relb/Tmem9b/Pycard/Tlr3/Hmox1/Usp10/Casp1/Slc44a2/Il18/Myd88/Fyn/Peli1/Rel/Sqstm1/Trim25/Ikbkg/Btk/Tlr7	17082/20846/12370/332579/16175/14225/24105/266692/66949/20196/11853/211550/12042/21898/74734/19698/56786/66824/142980/15368/22224/12362/68682/16173/17874/14360/67245/19696/18412/217069/16151/12229/170743
BP	GO:0061136	regulation of proteasomal protein catabolic process	5.06e-05	0.00214922	26	Edem2/Ufl1/Vcp/Rnf19b/Rpl11/Zfand2a/Edem1/Nop53/Sirt2/Svip/Plk1/N4bp1/Pias1/Gclc/Gpx1/Os9/Xbp1/Erlec1/Rack1/Rnf144b/Rnf180/Dab2/Prickle1/Rnf138/Csnk1a1/Bcap31	108687/67490/269523/75234/67025/100494/192193/68077/64383/75744/18817/80750/56469/14629/14775/216440/22433/66753/14694/218215/71816/13132/106042/56515/93687/27061
BP	GO:0071900	regulation of protein serine/threonine kinase activity	5.07e-05	0.00214922	51	Adora1/Ptprj/Fgf2/Pdcd10/Pdgfc/Iqgap3/Lamtor2/Cks1b/Tlr4/Cdkn2a/Erp29/Pdgfa/Flt1/Ptpn6/Dusp16/Ceacam1/Pih1d1/Cib1/Iqgap1/Grm5/Pak1/Plk1/Taok2/Pycard/Casp3/Chordc1/Trf/Dusp7/Hyal2/Kitl/Irgm2/Inpp5k/Cdk12/Prkca/Prkar1a/Ighm/Syk/Rgs14/Ccnh/F2r/Ccnb1/Dab2/Cdkn1a/Vegfa/Ccnd3/Ccny/Fgf1/Lmnb1/Map3k11/Ddx3x/Ikbkg	11539/19271/14173/56426/54635/404710/83409/54124/21898/12578/67397/18590/14254/15170/70686/26365/68845/23991/29875/108071/18479/18817/381921/66824/12367/66917/22041/235584/15587/17311/54396/19062/69131/18750/19084/16019/20963/51791/66671/14062/268697/13132/12575/22339/12445/67974/14164/16906/26403/13205/16151
BP	GO:0042035	regulation of cytokine biosynthetic process	5.17e-05	0.00217507	19	Cd28/Mapkapk2/Card9/Il1a/Cebpb/Cd1d1/Bcl10/Tlr4/Tia1/Tlr3/Myd88/Ccr2/Icosl/Tbk1/Rel/Irf4/Syk/Ltb/Tlr7	12487/17164/332579/16175/12608/12479/12042/21898/21841/142980/17874/12772/50723/56480/19696/16364/20963/16994/170743
BP	GO:0034976	response to endoplasmic reticulum stress	5.35e-05	0.00223488	32	Yod1/Fam129a/Tmco1/Fcgr2b/Hspa5/Creb3l1/Edem2/Cebpb/Serp1/Ufl1/Vcp/Creb3/Erp29/Edem1/Svip/Casp3/Casp12/Hsp90b1/Os9/Xbp1/Erlec1/Trim25/P4hb/Ero1l/Derl1/Rnf139/Txndc11/Nrros/Pmaip1/Tmx3/Bcap31/Ikbkg	226418/63913/68944/14130/14828/26427/108687/12608/28146/67490/269523/12913/67397/192193/75744/12367/12364/22027/216440/22433/66753/217069/18453/50527/67819/75841/106200/224109/58801/67988/27061/16151
BP	GO:0042773	ATP synthesis coupled electron transport	5.4e-05	0.00223578	14	Cox5b/Bid/Coq7/Uqcrc1/Cdk1/Ndufa12/Uqcrb/Cox7c/Ccnb1/Ndufa7/Ndufv1/Uqcc3/Ndufb8/Taz	12859/12122/12850/22273/12534/66414/67530/12867/268697/66416/17995/107197/67264/66826
BP	GO:0048284	organelle fusion	5.52e-05	0.0022682	27	Tbc1d8/Tgfbrap1/Pla2g4a/Vps18/Syt11/Syt6/Oma1/Tbc1d14/Tbc1d1/Evi5/Usp30/Fis1/Vamp5/Rab7/Tbc1d17/Stx1b/Grtp1/Tbc1d9/Anxa2/Bcl2a1a/Tbc1d2b/Eea1/Tbc1d9b/Rab34/Tbc1d16/Vti1b/Tbc1d4	54610/73122/18783/228545/229521/54524/67013/100855/57915/14020/100756/66437/53620/19349/233204/56216/66790/71310/12306/12044/67016/216238/76795/19376/207592/53612/210789
BP	GO:0051169	nuclear transport	5.75e-05	0.00234562	51	Rbck1/Rae1/Ahcyl1/Bach2/Creb3/Anp32b/Tlr4/Cdkn2a/Srsf10/BC005561/Ran/Sem1/Nop53/Ceacam1/Pde2a/Ing1/Gas6/Tlr3/Hspa8/Il18/Phip/Hyal2/Dag1/Cdk1/Xpot/Xbp1/Sptbn1/Nup88/Akap1/Thra/Jup/Strada/Akap5/Hsp90aa1/Atxn1/Syk/Rgs14/F2r/Ipo11/Dab2/Poldip3/Prickle1/Hes1/Hcls1/Cdkn1a/Bambi/Rbm22/Cfl1/Frat1/Tcf7l2/Tlr7	24105/66679/229709/12014/12913/67628/21898/12578/14105/100042165/19384/20422/68077/26365/207728/26356/14456/142980/15481/16173/83946/15587/13138/12534/73192/22433/20742/19069/11640/21833/16480/72149/238276/15519/20238/20963/51791/14062/76582/13132/73826/106042/15205/15163/12575/68010/66810/12631/14296/21416/170743
BP	GO:0044283	small molecule biosynthetic process	6.2e-05	0.00250693	56	Pla2g4a/Mgst3/Cd244/Ephx1/Lpgat1/Gpd2/Sord/Soga1/Plcg1/Pex2/Fgf2/Supt20/Pmvk/Hacd4/Dhcr24/Akr1a1/Cyp51/Insig1/Qdpr/Chst12/Tbxas1/Mgll/Alox5/Gapdh/Coq7/Chst15/Isyna1/Tecr/Got2/Sc5d/Pts/Pkm/Arpp19/Mthfsl/Hyal1/Gamt/Srebf1/Cltc/Acly/G6pc3/Fads6/Fasn/Erg28/Syk/Hmgcs1/Dab2/Cyb5r3/Gpd1/Hacd2/Ccnd3/Stard4/Fgf1/Pcx/Gsto1/Tcf7l2/Ogt	18783/66447/18106/13849/226856/14571/20322/320706/18803/19302/14173/56790/68603/66775/74754/58810/13121/231070/110391/59031/21391/23945/11689/14433/12850/77590/71780/106529/14719/235293/19286/18746/59046/100039707/15586/14431/20787/67300/104112/68401/328035/14104/58520/20963/208715/13132/109754/14555/70757/12445/170459/14164/18563/14873/21416/108155
BP	GO:0002683	negative regulation of immune system process	7.06e-05	0.00281214	52	Il1rl1/Rab7b/Adora1/Sh2d1b1/Fcgr2b/Cr1l/Phpt1/Ptprj/Cd44/Lmo2/Zc3h8/Prnp/Cebpb/Psmb4/Bank1/Bcl10/Cdkn2a/Nbl1/Tnfrsf14/N4bp2l2/Tmem176b/Tmem176a/Ptpn6/C5ar2/Ceacam1/Paf1/Cib1/Trim30a/Casp3/Hmox1/Ldlr/Il18/Gpx1/Ccr1/Ccr2/Vsir/Kitl/Meis1/Peli1/Tnfrsf13b/Prkar1a/Irf4/Elf1/Hes1/Cd86/Samsn1/Gfer/H2-Oa/Fer/Twsg1/Zfp35/Btk	17082/226421/11539/26904/14130/12946/75454/19271/12505/16909/57432/19122/12608/19172/242248/12042/12578/17965/230979/381695/65963/66058/15170/319430/26365/54624/23991/20128/12367/15368/16835/16173/14775/12768/12772/74048/17311/17268/67245/57916/19084/16364/13709/15205/12524/67742/11692/15001/14158/65960/22694/12229
BP	GO:0009127	purine nucleoside monophosphate biosynthetic process	7.11e-05	0.00281214	15	Cox5b/Pid1/Atp5c1/Ak1/Atp5g3/Vcp/Slc25a13/Ampd3/Pkm/Impdh2/Chchd10/Atp5o/Atp5a1/Uqcc3/Taz	12859/98496/11949/11636/228033/269523/50799/11717/18746/23918/103172/28080/11946/107197/66826
BP	GO:0009168	purine ribonucleoside monophosphate biosynthetic process	7.11e-05	0.00281214	15	Cox5b/Pid1/Atp5c1/Ak1/Atp5g3/Vcp/Slc25a13/Ampd3/Pkm/Impdh2/Chchd10/Atp5o/Atp5a1/Uqcc3/Taz	12859/98496/11949/11636/228033/269523/50799/11717/18746/23918/103172/28080/11946/107197/66826
BP	GO:0008654	phospholipid biosynthetic process	7.19e-05	0.00282381	24	Lpgat1/Ptpmt1/Dpm1/Fgf2/Dpm3/Pmvk/Cept1/Fabp3/Pdgfa/Far1/Gpat4/Isyna1/Pip5k1c/Pigs/Pigw/Mboat1/Ptdss1/Lpcat1/Gpaa1/Pigx/Agpat4/Pcx/Acsl5/Taz	226856/66461/13480/14173/68563/68603/99712/14077/18590/67420/102247/71780/18717/276846/70325/218121/19210/210992/14731/72084/68262/18563/433256/66826
BP	GO:0051170	nuclear import	8.43e-05	0.00328585	38	Rbck1/Rae1/Bach2/Creb3/Tlr4/Ran/Ceacam1/Pde2a/Ing1/Gas6/Tlr3/Hspa8/Il18/Phip/Hyal2/Dag1/Cdk1/Xbp1/Sptbn1/Nup88/Akap1/Thra/Jup/Akap5/Hsp90aa1/Syk/F2r/Ipo11/Dab2/Prickle1/Hes1/Hcls1/Cdkn1a/Bambi/Rbm22/Cfl1/Tcf7l2/Tlr7	24105/66679/12014/12913/21898/19384/26365/207728/26356/14456/142980/15481/16173/83946/15587/13138/12534/22433/20742/19069/11640/21833/16480/238276/15519/20963/14062/76582/13132/106042/15205/15163/12575/68010/66810/12631/21416/170743
BP	GO:0036119	response to platelet-derived growth factor	8.61e-05	0.0033265	7	Arpc2/Yes1/Iqgap1/Hyal1/Fyn/Itgb3/Fer	76709/22612/29875/15586/14360/16416/14158
BP	GO:0043161	proteasome-mediated ubiquitin-dependent protein catabolic process	8.75e-05	0.0033265	43	Yod1/Kbtbd4/Rbck1/Edem2/Ube2c/Ufl1/Vcp/Cdc26/Cdc20/Rnf19b/Rpl11/Zfand2a/Rnf216/Cul1/Znrf2/Crbn/Edem1/Nop53/Sirt2/Svip/Herc2/Plk1/N4bp1/Znrf1/Pias1/Gclc/Hsp90b1/Os9/Erlec1/Rack1/Rnf187/Rnf144b/Rnf180/Dab2/Derl1/Rnf139/Prickle1/Nrros/Rnf138/Csnk1a1/Ddb1/Bcap31/Klhl15	226418/67136/24105/108687/68612/67490/269523/66440/107995/75234/67025/100494/108086/26965/387524/58799/192193/68077/64383/75744/15204/18817/80750/170737/56469/14629/22027/216440/66753/14694/108660/218215/71816/13132/67819/75841/106042/224109/56515/93687/13194/27061/236904
BP	GO:0007599	hemostasis	8.78e-05	0.0033265	28	Lnpk/Tfpi/Ptprj/Procr/Pdgfc/Stxbp3/Ptger3/Tln1/Tlr4/Pik3cd/Hpse/Hps4/Pdgfa/Ptpn6/Vwf/Ceacam1/Gas6/Anxa2/Nbeal2/Pip5k1c/P2rx1/Itgb3/Prkca/Syk/F2r/Anxa7/Enpp4/Fermt3	69605/21788/19271/19124/54635/20912/19218/21894/21898/18707/15442/192232/18590/15170/22371/26365/14456/12306/235627/18717/18436/16416/18750/20963/14062/11750/224794/108101
BP	GO:0046651	lymphocyte proliferation	8.79e-05	0.0033265	40	Hspd1/Cd28/Fcgr2b/Cd244/Cd44/Prnp/Fkbp1a/Cebpb/Cd1d1/Vcam1/Tlr4/Cdkn2a/Tnfrsf14/Ptpn6/Ceacam1/Itgal/Pycard/Casp3/Il18/Impdh2/Myd88/Ccr2/Fyn/Vsir/Icosl/Tbk1/Peli1/Tnfrsf13b/Prkar1a/Sos2/Ighm/Syk/Hes1/Cd86/Cdkn1a/Ccnd3/Twsg1/Clcf1/Hprt/Btk	15510/12487/14130/18106/12505/19122/14225/12608/12479/22329/21898/12578/230979/15170/26365/16408/66824/12367/16173/23918/17874/12772/14360/74048/50723/56480/67245/57916/19084/20663/16019/20963/15205/12524/12575/12445/65960/56708/15452/12229
BP	GO:0008637	apoptotic mitochondrial changes	9.59e-05	0.00360562	20	Hspd1/Cdkn2a/Atpif1/Fis1/Ggct/Hk2/Bid/Plaur/Pycard/Slc25a4/Gclc/Bcl2a1a/Gpx1/Cck/Rhot1/Prelid1/Fam162a/Atg3/Pmaip1/Slc25a5	15510/12578/11983/66437/110175/15277/12122/18793/66824/11739/14629/12044/14775/12424/59040/66494/70186/67841/58801/11740
BP	GO:0006906	vesicle fusion	0.00010123	0.00375969	23	Tbc1d8/Tgfbrap1/Pla2g4a/Vps18/Syt11/Syt6/Tbc1d14/Tbc1d1/Evi5/Vamp5/Rab7/Tbc1d17/Stx1b/Grtp1/Tbc1d9/Anxa2/Tbc1d2b/Eea1/Tbc1d9b/Rab34/Tbc1d16/Vti1b/Tbc1d4	54610/73122/18783/228545/229521/54524/100855/57915/14020/53620/19349/233204/56216/66790/71310/12306/67016/216238/76795/19376/207592/53612/210789
BP	GO:0032943	mononuclear cell proliferation	0.000101496	0.00375969	40	Hspd1/Cd28/Fcgr2b/Cd244/Cd44/Prnp/Fkbp1a/Cebpb/Cd1d1/Vcam1/Tlr4/Cdkn2a/Tnfrsf14/Ptpn6/Ceacam1/Itgal/Pycard/Casp3/Il18/Impdh2/Myd88/Ccr2/Fyn/Vsir/Icosl/Tbk1/Peli1/Tnfrsf13b/Prkar1a/Sos2/Ighm/Syk/Hes1/Cd86/Cdkn1a/Ccnd3/Twsg1/Clcf1/Hprt/Btk	15510/12487/14130/18106/12505/19122/14225/12608/12479/22329/21898/12578/230979/15170/26365/16408/66824/12367/16173/23918/17874/12772/14360/74048/50723/56480/67245/57916/19084/20663/16019/20963/15205/12524/12575/12445/65960/56708/15452/12229
BP	GO:0046633	alpha-beta T cell proliferation	0.000102131	0.00375969	10	Cd28/Cd244/Cd44/Tnfrsf14/Ceacam1/Il18/Ccr2/Vsir/Syk/Twsg1	12487/18106/12505/230979/26365/16173/12772/74048/20963/65960
BP	GO:0001525	angiogenesis	0.000108275	0.00395838	53	Stat1/Casp8/Nrp2/Ncl/Calcrl/Il1a/Plcg1/Fgf2/Pdcd10/Sars/Tal1/Clic4/Hspg2/Epha2/Hpse/Arhgap24/Pdgfa/Flt1/C5ar1/Ceacam1/Rras/Cib1/Efnb2/Hmox1/Adgrg1/Itgb1/Mcam/Il18/Anxa2/Ctsh/Hyal1/Gpx1/Ccr2/Elk3/Xbp1/Meis1/Vezf1/Hdac5/Itgb3/Prkca/Nrxn3/Tnfaip2/Syk/Aggf1/Arhgap22/Ang/Ptk2/Adamts1/Pknox1/Vegfa/Mydgf/Fgf1/Cysltr1	20846/12370/18187/17975/54598/16175/18803/14173/56426/20226/21349/29876/15530/13836/15442/231532/18590/14254/12273/26365/20130/23991/13642/15368/14766/16412/84004/16173/12306/13036/15586/14775/12772/13713/22433/17268/22344/15184/16416/18750/18191/21928/20963/66549/239027/11727/14083/11504/18771/22339/28106/14164/58861
BP	GO:0007051	spindle organization	0.00011161	0.00404461	24	Aspm/Ptpa/Spc25/Tubgcp4/Tpx2/Rae1/Cenpe/Cdc20/Stmn1/Sbds/Chmp2a/Plk1/Abraxas2/Khdc3/Parp3/Zfp207/Cltc/Birc5/Dync1h1/Rgs14/Ccnb1/Racgap1/Tubb5/Smc1a	12316/110854/66442/51885/72119/66679/229841/107995/16765/66711/68953/18817/109359/66991/235587/22680/67300/11799/13424/51791/268697/26934/22154/24061
BP	GO:1903533	regulation of protein targeting	0.00011216	0.00404461	21	Arpc2/Cyb5r1/Hnmt/Prnp/Cdkn2a/Leprot/Atpif1/Hps4/Fis1/Rpl28/Cib1/Pak1/Mrgpre/Fyn/Srebf1/Inpp5k/Myo1c/Npepps/Hes1/Gdi1/Ogt	76709/72017/140483/19122/12578/230514/11983/192232/66437/19943/23991/18479/244238/14360/20787/19062/17913/19155/15205/14567/108155
BP	GO:0031331	positive regulation of cellular catabolic process	0.000113972	0.00406301	41	Pacsin3/Edem2/3110043O21Rik/Vcp/Rnf19b/Ythdf2/Atpif1/Hnrnpr/Zfand2a/Hk2/Edem1/Nop53/Sirt2/Svip/Plk1/Mapk3/Hmox1/Cdc37/Ldlr/Pias1/Gclc/Fyco1/Tbk1/Xbp1/Rack1/Irgm2/Trim65/Rnf144b/Rnf180/Dab2/Rnf139/Ptk2/Prickle1/Gpd1/Uqcc2/Rnf138/Csnk1a1/Acsl5/Bcap31/Ikbkg/Amer1	80708/108687/73205/269523/75234/213541/11983/74326/100494/15277/192193/68077/64383/75744/18817/26417/15368/12539/16835/56469/14629/17281/56480/22433/14694/54396/338364/218215/71816/13132/75841/14083/106042/14555/67267/56515/93687/433256/27061/16151/72345
BP	GO:0042060	wound healing	0.000114203	0.00406301	45	Gsn/Lnpk/Tfpi/Ptprj/Cd44/Il1a/Procr/Fgf2/Pdcd10/Pdgfc/Syt11/Stxbp3/Ptger3/Tln1/Tlr4/Pik3cd/Hpse/Arhgap24/Hps4/Pdgfa/Ptpn6/Vwf/Ceacam1/Pak1/Gas6/Hmox1/Pkm/Anxa2/Gpx1/Nbeal2/Ccr2/Pip5k1c/Elk3/Naca/Xbp1/Myh10/P2rx1/Itgb3/Prkca/Ninj1/Syk/F2r/BC004004/Enpp4/Fermt3	227753/69605/21788/19271/12505/16175/19124/14173/56426/54635/229521/20912/19218/21894/21898/18707/15442/231532/192232/18590/15170/22371/26365/18479/14456/15368/18746/12306/14775/235627/12772/18717/13713/17938/22433/77579/18436/16416/18750/18081/20963/14062/80748/224794/108101
BP	GO:0045185	maintenance of protein location	0.000115825	0.00409142	17	Cops9/Hspa5/Gsn/Tln1/Creb3/Nbl1/Hk2/Kdelr1/Tnrc6a/Tln2/Dag1/Pip5k1c/Os9/Thra/Sun2/Fbn2/Arl2	66915/14828/227753/21894/12913/17965/15277/68137/233833/70549/13138/18717/216440/21833/223697/14119/56327
BP	GO:0006643	membrane lipid metabolic process	0.000116545	0.00409142	26	Kdelc1/St8sia4/Kdsr/B4galt3/Fut7/Gbgt1/Cers6/Dpm1/Dpm3/Hacd4/Agk/St8sia1/Cln6/Smpdl3a/P2rx1/Pigs/Pigw/Agmo/Sptssa/Gpaa1/Naga/Pigx/Hacd2/B3galt4/Crem/Gla	72050/20452/70750/57370/14347/227671/241447/13480/68563/66775/69923/20449/76524/57319/18436/276846/70325/319660/104725/14731/17939/72084/70757/54218/12916/11605
BP	GO:0009615	response to virus	0.00011847	0.00411949	34	Stat1/Card9/Zbp1/Creb3/Isg15/Oasl2/Oas1a/Rnf216/Nop53/Crebzf/Pycard/Ifitm2/Ifitm3/Irf7/Tlr3/Hyal2/Hyal1/Myd88/Ddit4/Tbk1/Irgm2/Ncbp3/Trim25/Rsad2/Polr3h/Cd86/Il10rb/Ifngr2/Mx1/Rrp1b/Ifit1/Ddx3x/Tlr13/Tlr7	20846/332579/58203/12913/100038882/23962/246730/108086/68077/233490/66824/80876/66141/54123/142980/15587/15586/17874/74747/56480/54396/66874/217069/58185/78929/12524/16155/15980/17857/72462/15957/13205/279572/170743
BP	GO:0032436	positive regulation of proteasomal ubiquitin-dependent protein catabolic process	0.000118899	0.00411949	16	Vcp/Rnf19b/Zfand2a/Nop53/Sirt2/Plk1/Pias1/Gclc/Rack1/Rnf144b/Rnf180/Dab2/Prickle1/Rnf138/Csnk1a1/Bcap31	269523/75234/100494/68077/64383/18817/56469/14629/14694/218215/71816/13132/106042/56515/93687/27061
BP	GO:0022407	regulation of cell-cell adhesion	0.000121982	0.0041778	48	Hspd1/Cd28/Cd244/Gsn/Cd44/Zc3h8/Prnp/Cebpb/Cd1d1/Vcam1/Bcl10/Ptger3/Cdkn2a/Lck/Tnfrsf14/Ptpn6/Clptm1/Ceacam1/Itgal/Pycard/Efnb2/Casp3/Il18/Ccr2/Vsir/Icosl/Xbp1/Peli1/Prkca/Prkar1a/Sos2/Zbtb1/Hsp90aa1/Gcnt2/Syk/Prelid1/Ctla2a/Rnase10/Ptk2/Hes1/Cd86/Cd47/H2-Oa/Vegfa/Twsg1/Zfp35/Fermt3/Il2rg	15510/12487/18106/227753/12505/57432/19122/12608/12479/22329/12042/19218/12578/16818/230979/15170/56457/26365/16408/66824/13642/12367/16173/12772/74048/50723/22433/67245/18750/19084/20663/268564/15519/14538/20963/66494/13024/75019/14083/15205/12524/16423/15001/22339/65960/22694/108101/16186
BP	GO:0070661	leukocyte proliferation	0.000122158	0.0041778	41	Hspd1/Cd28/Fcgr2b/Cd244/Cd44/Prnp/Fkbp1a/Cebpb/Cd1d1/Vcam1/Tlr4/Cdkn2a/Tnfrsf14/Ptpn6/Ceacam1/Itgal/Pycard/Casp3/Il18/Impdh2/Myd88/Ccr2/Fyn/Vsir/Icosl/Kitl/Tbk1/Peli1/Tnfrsf13b/Prkar1a/Sos2/Ighm/Syk/Hes1/Cd86/Cdkn1a/Ccnd3/Twsg1/Clcf1/Hprt/Btk	15510/12487/14130/18106/12505/19122/14225/12608/12479/22329/21898/12578/230979/15170/26365/16408/66824/12367/16173/23918/17874/12772/14360/74048/50723/17311/56480/67245/57916/19084/20663/16019/20963/15205/12524/12575/12445/65960/56708/15452/12229
BP	GO:0032434	regulation of proteasomal ubiquitin-dependent protein catabolic process	0.000123546	0.00419818	20	Ufl1/Vcp/Rnf19b/Rpl11/Zfand2a/Nop53/Sirt2/Svip/Plk1/N4bp1/Pias1/Gclc/Rack1/Rnf144b/Rnf180/Dab2/Prickle1/Rnf138/Csnk1a1/Bcap31	67490/269523/75234/67025/100494/68077/64383/75744/18817/80750/56469/14629/14694/218215/71816/13132/106042/56515/93687/27061
BP	GO:0072657	protein localization to membrane	0.00012791	0.0043188	52	Arpc2/Pid1/Adora1/Cacnb2/Gsn/Rapsn/Srp14/Prnp/Csnk2a1/S100a10/Camk2d/Epha2/Gak/Fis1/Agk/Vamp5/Bid/Grin2b/Cib1/Pak1/Itgal/Stx1b/Gas6/Itgb1/Anxa2/Golga4/Lztfl1/Rab32/Fyn/Sptbn1/Sh3pxd2b/Rack1/Sqstm1/Inpp5k/Myo1c/Rab34/Pigw/Cltc/Jup/Efr3b/Vti1b/Hsp90aa1/Oxa1l/Dab2/Pick1/Pacsin1/Pmaip1/Rab11fip2/Fgf13/Gdi1/Ogt/Wnk3	76709/98496/11539/12296/227753/19400/20813/19122/12995/20194/108058/13836/231580/66437/69923/53620/12122/14812/23991/18479/16408/56216/14456/16412/12306/54214/93730/67844/14360/20742/268396/14694/18412/19062/17913/19376/70325/67300/16480/668212/53612/15519/69089/13132/18693/23969/58801/74998/14168/14567/108155/279561
BP	GO:0032527	protein exit from endoplasmic reticulum	0.000132572	0.00441991	10	Edem2/Vcp/Edem1/Svip/Tmem30a/Hsp90b1/Os9/Erlec1/Derl1/Bcap31	108687/269523/192193/75744/69981/22027/216440/66753/67819/27061
BP	GO:0072604	interleukin-6 secretion	0.000132572	0.00441991	10	Hspd1/Ncl/Syt11/Bank1/C5ar2/Pycard/Gas6/Hyal2/Xbp1/F2r	15510/17975/229521/242248/319430/66824/14456/15587/22433/14062
BP	GO:0006606	protein import into nucleus	0.000134149	0.00444454	37	Rbck1/Rae1/Creb3/Tlr4/Ran/Ceacam1/Pde2a/Ing1/Gas6/Tlr3/Hspa8/Il18/Phip/Hyal2/Dag1/Cdk1/Xbp1/Sptbn1/Nup88/Akap1/Thra/Jup/Akap5/Hsp90aa1/Syk/F2r/Ipo11/Dab2/Prickle1/Hes1/Hcls1/Cdkn1a/Bambi/Rbm22/Cfl1/Tcf7l2/Tlr7	24105/66679/12913/21898/19384/26365/207728/26356/14456/142980/15481/16173/83946/15587/13138/12534/22433/20742/19069/11640/21833/16480/238276/15519/20963/14062/76582/13132/106042/15205/15163/12575/68010/66810/12631/21416/170743
BP	GO:0006754	ATP biosynthetic process	0.00013636	0.00448972	12	Cox5b/Pid1/Atp5c1/Atp5g3/Vcp/Slc25a13/Pkm/Chchd10/Atp5o/Atp5a1/Uqcc3/Taz	12859/98496/11949/228033/269523/50799/18746/103172/28080/11946/107197/66826
BP	GO:1903900	regulation of viral life cycle	0.000142312	0.00465677	21	Gsn/Trim59/Ppid/Isg15/Chmp2a/Ceacam1/Trim30a/Ifitm2/Ifitm3/Mvb12a/Hspa8/Inpp5k/Trim25/Top2a/P4hb/Rsad2/Trim35/Trim26/Pcx/Ddb1/Ddx3x	227753/66949/67738/100038882/68953/26365/20128/80876/66141/73711/15481/19062/217069/21973/18453/58185/66854/22670/18563/13194/13205
BP	GO:0030335	positive regulation of cell migration	0.000144497	0.00469926	54	Arpc2/Hspa5/Ptprj/Sema6d/Il1a/Plcg1/Fgf2/Pdcd10/Pdgfc/Camk2d/Ptger3/Creb3/Fgr/Pik3cd/Tnfrsf14/Atp8a1/Pdgfa/Flt1/C5ar1/Cib1/Iqgap1/Pak1/P2ry6/Mapk3/Pycard/Gas6/Itgb1/Mcam/Il18/Ctsh/Hyal1/Ccr1/Ccr2/Kitl/Xbp1/Rack1/Myo1c/Rps6kb1/Mien1/Itgb3/Prkca/Gcnt2/F2r/Dab2/Ptk2/Sun2/App/Pla2g7/Vegfa/Fer/Fgf1/Atp5a1/Fermt3/Kif20b	76709/14828/19271/214968/16175/18803/14173/56426/54635/108058/19218/12913/14191/18707/230979/11980/18590/14254/12273/23991/29875/18479/233571/26417/66824/14456/16412/84004/16173/13036/15586/12768/12772/17311/22433/14694/17913/72508/103742/16416/18750/14538/14062/13132/14083/223697/11820/27226/22339/14158/14164/11946/108101/240641
BP	GO:0000910	cytokinesis	0.000159915	0.00516895	21	Sdccag3/Nusap1/Dstn/Spg20/Rhoc/Stmn1/Cenpa/Cit/Alkbh4/Prc1/Plk1/Pstpip1/Sptbn1/Myh10/Rab11fip4/Birc5/Racgap1/Cfl1/Incenp/Kif20b/Cetn2	68112/108907/56431/229285/11853/16765/12615/12704/72041/233406/18817/19200/20742/77579/268451/11799/26934/12631/16319/240641/26370
BP	GO:0042255	ribosome assembly	0.000162084	0.00520732	14	Rps27/Rpf1/Rpl11/Mrto4/Sbds/Nop2/Nop53/Rpl6l/Rpl23a/Mrps7/Abt1/Rpl3/Rps2/Ddx3x	57294/70285/67025/69902/66711/110109/68077/432502/268449/50529/30946/27367/16898/13205
BP	GO:0031345	negative regulation of cell projection organization	0.000163349	0.00521179	27	Dnm3/Prnp/Spg20/Capzb/Arhgap24/Gak/Cit/Grin2b/Mag/Klk8/Cib1/Efnb2/Itgb1/Prkcsh/Ryk/Fyn/Bcl11a/Rap1gap2/Dleu2/Dab2/Asap1/Ptk2/Hes1/Cfl1/Fgf13/Plxnb3/Gdi1	103967/19122/229285/12345/231532/231580/12704/14812/17136/259277/23991/13642/16412/19089/20187/14360/14025/380711/668253/13132/13196/14083/15205/12631/14168/140571/14567
BP	GO:0009142	nucleoside triphosphate biosynthetic process	0.00016419	0.00521179	15	Cox5b/Pid1/Atp5c1/Ak1/Atp5g3/Vcp/Ak4/Slc25a13/Pkm/Impdh2/Chchd10/Atp5o/Atp5a1/Uqcc3/Taz	12859/98496/11949/11636/228033/269523/11639/50799/18746/23918/103172/28080/11946/107197/66826
BP	GO:0010608	posttranscriptional regulation of gene expression	0.000170555	0.00538162	53	Ncl/Mapkapk2/Fam129a/Eprs/Angel2/Secisbp2l/E2f1/Serp1/Rps3a1/Bank1/Aco1/Mknk1/Ybx1/Ythdf2/Hnrnpr/Tardbp/Tyms/Cpeb2/Gcn1l1/Malsu1/Igf2bp3/Tia1/Gapdh/Cnot3/Eif3k/Grm5/Tnrc6a/Mapk3/Pstk/Aars/Cdc37/Myd88/Cnot2/Rack1/Rpl26/Rps6kb1/Coa3/Prkca/Brf1/Gcnt2/Ang/Hnrnpc/Rnf139/Zc3h7b/Poldip3/Eif4g1/Trmt10c/App/Uqcc2/Vegfa/Lrpprc/Slc35a4/Ddx3x	17975/17164/63913/107508/52477/70354/13555/28146/20091/242248/11428/17346/22608/213541/74326/230908/22171/231207/231659/75593/140488/21841/14433/232791/73830/108071/233833/26417/214580/234734/12539/17874/72068/14694/19941/72508/52469/18750/72308/14538/11727/15381/75841/20286/73826/208643/52575/11820/67267/22339/72416/67843/13205
BP	GO:0031648	protein destabilization	0.000174277	0.00541656	11	Gsn/Prnp/Pex2/Cdkn2a/Tmem147/Plk1/Ctsh/Xbp1/Irgm2/Derl1/Rnf139	227753/19122/19302/12578/69804/18817/13036/22433/54396/67819/75841
BP	GO:1902653	secondary alcohol biosynthetic process	0.000174277	0.00541656	11	Pex2/Pmvk/Dhcr24/Cyp51/Insig1/Sc5d/Srebf1/Erg28/Hmgcs1/Cyb5r3/Fgf1	19302/68603/74754/13121/231070/235293/20787/58520/208715/109754/14164
BP	GO:0090174	organelle membrane fusion	0.000174728	0.00541656	23	Tbc1d8/Tgfbrap1/Pla2g4a/Vps18/Syt11/Syt6/Tbc1d14/Tbc1d1/Evi5/Vamp5/Rab7/Tbc1d17/Stx1b/Grtp1/Tbc1d9/Anxa2/Tbc1d2b/Eea1/Tbc1d9b/Rab34/Tbc1d16/Vti1b/Tbc1d4	54610/73122/18783/228545/229521/54524/100855/57915/14020/53620/19349/233204/56216/66790/71310/12306/67016/216238/76795/19376/207592/53612/210789
BP	GO:0007596	blood coagulation	0.000179212	0.00552329	27	Lnpk/Tfpi/Ptprj/Procr/Pdgfc/Stxbp3/Ptger3/Tln1/Tlr4/Pik3cd/Hpse/Hps4/Pdgfa/Ptpn6/Vwf/Ceacam1/Gas6/Anxa2/Nbeal2/Pip5k1c/P2rx1/Itgb3/Prkca/Syk/F2r/Enpp4/Fermt3	69605/21788/19271/19124/54635/20912/19218/21894/21898/18707/15442/192232/18590/15170/22371/26365/14456/12306/235627/18717/18436/16416/18750/20963/14062/224794/108101
BP	GO:0042129	regulation of T cell proliferation	0.000180519	0.00553138	25	Cd28/Cd244/Cd44/Prnp/Cebpb/Cd1d1/Vcam1/Cdkn2a/Tnfrsf14/Ptpn6/Ceacam1/Itgal/Pycard/Casp3/Il18/Ccr2/Vsir/Icosl/Peli1/Prkar1a/Sos2/Syk/Hes1/Cd86/Twsg1	12487/18106/12505/19122/12608/12479/22329/12578/230979/15170/26365/16408/66824/12367/16173/12772/74048/50723/67245/19084/20663/20963/15205/12524/65960
BP	GO:0030220	platelet formation	0.00019692	0.00596498	7	Tal1/Vps33a/Ptpn6/Clec1b/Cib1/Nbeal2/Actn1	21349/77573/15170/56760/23991/235627/109711
BP	GO:0070861	regulation of protein exit from endoplasmic reticulum	0.00019692	0.00596498	7	Edem2/Edem1/Svip/Tmem30a/Os9/Erlec1/Bcap31	108687/192193/75744/69981/216440/66753/27061
BP	GO:0030168	platelet activation	0.000203932	0.0061423	17	Ptprj/Stxbp3/Ptger3/Tln1/Tlr4/Pik3cd/Pdgfa/Ptpn6/Vwf/Ceacam1/Pip5k1c/P2rx1/Itgb3/Prkca/Syk/F2r/Fermt3	19271/20912/19218/21894/21898/18707/18590/15170/22371/26365/18717/18436/16416/18750/20963/14062/108101
BP	GO:0032147	activation of protein kinase activity	0.000208056	0.00623111	32	Adora1/Prnp/Tpx2/Fgf2/Pdgfc/Iqgap3/Lamtor2/Cks1b/Tlr4/Clspn/Erp29/Grm5/Pak1/Taok2/Gas6/Il18/Trf/Acvr2b/Ccdc88a/Itgb3/Map3k3/Strada/Ighm/Syk/F2r/Ang/Dab2/Vegfa/Map3k2/Fgf1/Map3k11/Ikbkg	11539/19122/72119/14173/54635/404710/83409/54124/21898/269582/67397/108071/18479/381921/14456/16173/22041/11481/108686/16416/26406/72149/16019/20963/14062/11727/13132/22339/26405/14164/26403/16151
BP	GO:0045351	type I interferon biosynthetic process	0.000217735	0.00648434	6	Tlr4/Irf7/Tlr3/Myd88/Tbk1/Tlr7	21898/54123/142980/17874/56480/170743
BP	GO:0051186	cofactor metabolic process	0.000219988	0.00651485	43	Ncf2/Gpd2/Pmvk/Ahcyl1/Vcp/Atpif1/Akr7a5/Nmnat1/Tyms/Qdpr/Hscb/Mdh2/Mat2a/Hk2/Nfu1/Gapdh/Far1/Coq7/Gpat4/Cyp4f18/Hmox1/Slc37a2/Pts/Ppcdc/Mpi/Pkm/Mthfsl/Ddit4/Pfkl/Gamt/Cs/Ogdh/Mat2b/Acly/Slc25a39/Fasn/Mbip/Tmem14c/Tkt/Gpd1/Haao/Eno1b/Ogt	17970/14571/68603/229709/269523/11983/110198/66454/22171/110391/100900/17448/232087/15277/56748/14433/67420/12850/102247/72054/15368/56857/19286/66812/110119/18746/100039707/74747/18641/14431/12974/18293/108645/104112/68066/14104/217588/66154/21881/14555/107766/433182/108155
BP	GO:0000226	microtubule cytoskeleton organization	0.000222594	0.00651918	55	Dst/Aspm/Slc39a12/Tmem141/Ptpa/Spc25/Nusap1/Tubgcp4/Cep152/Tpx2/Cep250/Rae1/Prune1/Slc16a1/Cenpe/Cdc20/Stmn1/Capzb/Cenpa/Sbds/Gapdh/Chmp2a/Eml2/Cib1/Prc1/Pak1/Plk1/Abraxas2/Map1s/Chordc1/Phldb1/Khdc3/Parp3/Dag1/Cdk1/Ccdc88a/Zfp207/Cltc/Birc5/Dync1h1/Rgs14/Ccnb1/Ptk2/Sun2/Racgap1/Cluap1/Kifc1/Tubb5/Cul9/Fer/Trim36/Arl2/Fgf13/Cetn2/Smc1a	13518/12316/277468/51875/110854/66442/108907/51885/99100/72119/16328/66679/229589/20501/229841/107995/16765/12345/12615/66711/14433/68953/72205/23991/233406/18479/18817/109359/270058/66917/102693/66991/235587/13138/12534/108686/22680/67300/11799/13424/51791/268697/14083/223697/26934/76779/100502766/22154/78309/14158/28105/56327/14168/26370/24061
BP	GO:0051345	positive regulation of hydrolase activity	0.000222594	0.00651918	55	Tbc1d8/Stat1/Hspd1/Casp8/Ptpa/Hspa5/Gsn/Fgf2/S100a10/Rhoc/Bcl10/Casp8ap2/Vcp/Creb3/Cdkn2a/Lck/Epha2/Tbc1d14/Tbc1d1/Arhgap24/Evi5/Coro1c/Fis1/Flt1/Bid/Tbc1d17/Mapk3/Pycard/Grtp1/Myo9b/Tbc1d9/Itgb1/Casp1/Casp12/Ctsh/Tbc1d2b/Cck/Lims1/Rack1/Tbc1d9b/P2rx1/Dynll2/Tbc1d16/Prelid1/F2r/Ang/Tbc1d4/Dap/Fam162a/BC004004/Mtch1/Vegfa/Pmaip1/Ddx3x/Bcap31	54610/20846/15510/12370/110854/14828/227753/14173/20194/11853/12042/26885/269523/12913/12578/16818/13836/100855/57915/231532/14020/23790/66437/14254/12122/233204/26417/66824/66790/17925/71310/16412/12362/12364/13036/67016/12424/110829/14694/76795/18436/68097/207592/66494/14062/11727/210789/223453/70186/80748/56462/22339/58801/13205/27061
BP	GO:1902105	regulation of leukocyte differentiation	0.00022798	0.00664024	36	Casp8/Cd28/Cd44/Zc3h8/Cebpb/Cd1d1/Cd101/Cdkn2a/Tal1/Lck/Tmem176b/Tmem176a/Ptpn6/Clptm1/Ceacam1/Gas6/Il18/Ccr1/Ccr2/Kitl/Xbp1/Itgb3/Prkca/Sos2/Zbtb1/Hsp90aa1/Syk/Prelid1/Ctla2a/Dcstamp/Hcls1/H2-Oa/Zfp35/Tfe3/Atp6ap1/Il2rg	12370/12487/12505/57432/12608/12479/630146/12578/21349/16818/65963/66058/15170/56457/26365/14456/16173/12768/12772/17311/22433/16416/18750/20663/268564/15519/20963/66494/13024/75766/15163/15001/22694/209446/54411/16186
BP	GO:0050817	coagulation	0.000235342	0.00681719	27	Lnpk/Tfpi/Ptprj/Procr/Pdgfc/Stxbp3/Ptger3/Tln1/Tlr4/Pik3cd/Hpse/Hps4/Pdgfa/Ptpn6/Vwf/Ceacam1/Gas6/Anxa2/Nbeal2/Pip5k1c/P2rx1/Itgb3/Prkca/Syk/F2r/Enpp4/Fermt3	69605/21788/19271/19124/54635/20912/19218/21894/21898/18707/15442/192232/18590/15170/22371/26365/14456/12306/235627/18717/18436/16416/18750/20963/14062/224794/108101
BP	GO:0090068	positive regulation of cell cycle process	0.000244805	0.00705278	31	Cd28/Dtl/Nusap1/Il1a/Ube2c/Cenpe/Anp32b/Cdkn2a/Cit/Pebp1/Paf1/Sirt2/Sh2b1/Phip/Nudt16/Hyal1/Cdk1/Rpl26/Rab11fip4/Crlf3/Birc5/Anapc11/Dync1h1/Ccnb1/Racgap1/Eif4g1/App/Cdkn1a/Rpl17/Kif20b/Ddx3x	12487/76843/108907/16175/68612/229841/67628/12578/12704/23980/54624/64383/20399/83946/75686/15586/12534/19941/268451/54394/11799/66156/13424/268697/26934/208643/11820/12575/319195/240641/13205
BP	GO:0017038	protein import	0.000254373	0.00728881	41	Hspd1/Rbck1/Rae1/Pex2/Creb3/Tlr4/Ran/Agk/Ceacam1/Pde2a/Ing1/Gas6/Tlr3/Hspa8/Il18/Phip/Hyal2/Dag1/Cdk1/Xbp1/Sptbn1/Nup88/Akap1/Thra/Jup/Akap5/Hsp90aa1/Syk/F2r/Ipo11/Dab2/Prickle1/Hes1/Hcls1/Cdkn1a/Bambi/Rbm22/Cfl1/Tcf7l2/Timm17b/Tlr7	15510/24105/66679/19302/12913/21898/19384/69923/26365/207728/26356/14456/142980/15481/16173/83946/15587/13138/12534/22433/20742/19069/11640/21833/16480/238276/15519/20963/14062/76582/13132/106042/15205/15163/12575/68010/66810/12631/21416/21855/170743
BP	GO:0009206	purine ribonucleoside triphosphate biosynthetic process	0.000261915	0.00746458	13	Cox5b/Pid1/Atp5c1/Atp5g3/Vcp/Slc25a13/Pkm/Impdh2/Chchd10/Atp5o/Atp5a1/Uqcc3/Taz	12859/98496/11949/228033/269523/50799/18746/23918/103172/28080/11946/107197/66826
BP	GO:0000281	mitotic cytokinesis	0.000266251	0.00754759	11	Nusap1/Rhoc/Stmn1/Cenpa/Cit/Plk1/Sptbn1/Myh10/Racgap1/Cfl1/Kif20b	108907/11853/16765/12615/12704/18817/20742/77579/26934/12631/240641
BP	GO:0042254	ribosome biogenesis	0.000269377	0.00759557	35	Ncl/Diexf/Rpl7a/Nop10/Rps27/Rpf1/Cdkn2a/Utp11/Rpl11/Mrto4/Ran/Sbds/Malsu1/Nop2/Nop53/Fbl/Pih1d1/Rrp1/Rpl6l/Pes1/Rpl26/Nup88/Rpl23a/Aatf/Rpl27/Mrps7/Rps7/Riox1/Abt1/Nsa2/Rpl3/Rps2/Rrp1b/Ddx3x/Pin4	17975/215193/27176/66181/57294/70285/12578/67205/67025/69902/19384/66711/75593/110109/68077/14113/68845/18114/432502/64934/19941/19069/268449/56321/19942/50529/20115/71952/30946/59050/27367/16898/72462/13205/69713
BP	GO:0010498	proteasomal protein catabolic process	0.000277919	0.00779497	47	Yod1/Kbtbd4/Rbck1/Edem2/Ube2c/Ufl1/Vcp/Cdc26/Cdc20/Rnf19b/Rpl11/Zfand2a/Rnf216/Cul1/Znrf2/Crbn/Edem1/Nop53/Sirt2/Svip/Herc2/Plk1/Ate1/N4bp1/Znrf1/Pias1/Gclc/Gpx1/Hsp90b1/Os9/Xbp1/Erlec1/Rack1/Rnf187/Trim25/Rnf144b/Rnf180/Dab2/Derl1/Rnf139/Prickle1/Nrros/Rnf138/Csnk1a1/Ddb1/Bcap31/Klhl15	226418/67136/24105/108687/68612/67490/269523/66440/107995/75234/67025/100494/108086/26965/387524/58799/192193/68077/64383/75744/15204/18817/11907/80750/170737/56469/14629/14775/22027/216440/22433/66753/14694/108660/217069/218215/71816/13132/67819/75841/106042/224109/56515/93687/13194/27061/236904
BP	GO:0002755	MyD88-dependent toll-like receptor signaling pathway	0.000284656	0.00787686	7	Hspd1/Tlr5/Tlr4/Irf7/Myd88/Tlr13/Tlr7	15510/53791/21898/54123/17874/279572/170743
BP	GO:0036344	platelet morphogenesis	0.000284656	0.00787686	7	Tal1/Vps33a/Ptpn6/Clec1b/Cib1/Nbeal2/Actn1	21349/77573/15170/56760/23991/235627/109711
BP	GO:0042098	T cell proliferation	0.000285297	0.00787686	28	Cd28/Cd244/Cd44/Prnp/Fkbp1a/Cebpb/Cd1d1/Vcam1/Cdkn2a/Tnfrsf14/Ptpn6/Ceacam1/Itgal/Pycard/Casp3/Il18/Ccr2/Fyn/Vsir/Icosl/Peli1/Prkar1a/Sos2/Syk/Hes1/Cd86/Ccnd3/Twsg1	12487/18106/12505/19122/14225/12608/12479/22329/12578/230979/15170/26365/16408/66824/12367/16173/12772/14360/74048/50723/67245/19084/20663/20963/15205/12524/12445/65960
BP	GO:0050878	regulation of body fluid levels	0.000289029	0.00793856	41	Adora1/Copa/Lnpk/Tfpi/Ptprj/Procr/Pdgfc/Stxbp3/Ptger3/Tln1/Tlr4/Stmn1/Pik3cd/Hpse/Gak/Hps4/Pdgfa/Ptpn6/Vwf/Ceacam1/Gas6/Gpat4/Anxa2/Nbeal2/Pip5k1c/Socs2/Xbp1/P2rx1/Inpp5k/Wnk4/Itgb3/Prkca/Syk/F2r/Anxa7/Kcnma1/Ednrb/Enpp4/Vegfa/Fermt3/Wnk3	11539/12847/69605/21788/19271/19124/54635/20912/19218/21894/21898/16765/18707/15442/231580/192232/18590/15170/22371/26365/14456/102247/12306/235627/18717/216233/22433/18436/19062/69847/16416/18750/20963/14062/11750/16531/13618/224794/22339/108101/279561
BP	GO:0002181	cytoplasmic translation	0.000310366	0.00843718	13	Rpl22l1/Rps3a1/Ythdf2/Cpeb2/Rpl9/Aars/Rpl29/Rpl6l/Rpl26/Rps7/Eif4b/Rps2/Rpl36	68028/20091/213541/231207/20005/234734/19944/432502/19941/20115/75705/16898/54217
BP	GO:0009145	purine nucleoside triphosphate biosynthetic process	0.000310366	0.00843718	13	Cox5b/Pid1/Atp5c1/Atp5g3/Vcp/Slc25a13/Pkm/Impdh2/Chchd10/Atp5o/Atp5a1/Uqcc3/Taz	12859/98496/11949/228033/269523/50799/18746/23918/103172/28080/11946/107197/66826
BP	GO:0046165	alcohol biosynthetic process	0.000314196	0.00849773	18	Cd244/Ephx1/Plcg1/Pex2/Fgf2/Pmvk/Dhcr24/Cyp51/Insig1/Qdpr/Isyna1/Sc5d/Pts/Srebf1/Erg28/Hmgcs1/Cyb5r3/Fgf1	18106/13849/18803/19302/14173/68603/74754/13121/231070/110391/71780/235293/19286/20787/58520/208715/109754/14164
BP	GO:0007088	regulation of mitotic nuclear division	0.000322364	0.00867436	23	Cd28/Bub1b/Nusap1/Il1a/Ube2c/Cenpe/Cdc26/Cit/Pebp1/Chmp2a/Plk1/Sh2b1/Mki67/Cdkn1c/Khdc3/Phip/Zfp207/Birc5/Anapc11/Ccnb1/Cul9/Kif20b/Smc1a	12487/12236/108907/16175/68612/229841/66440/12704/23980/68953/18817/20399/17345/12577/66991/83946/22680/11799/66156/268697/78309/240641/24061
BP	GO:0001933	negative regulation of protein phosphorylation	0.000330835	0.00885737	48	Pid1/Fam72a/Fam129a/Sh2d1b1/Ptprj/Prnp/Fkbp1a/Tlr4/Cdkn2a/Camk2n1/Tardbp/Coro1c/Pebp1/Ptpn6/Dusp16/Ceacam1/Sirt2/Cib1/Plk1/Mvp/Pycard/Casp3/Chordc1/Il18/Dusp7/Hyal2/Dag1/Ddit4/Lrrtm3/Socs2/Xbp1/Rack1/Inpp5k/Prkca/Prkar1a/Socs3/Rgs14/Ccnb1/Lrtm1/Sh3bp5/Dab2/Deptor/Eif4g1/Samsn1/Cdkn1a/Ldlrad4/Igbp1/Ogt	98496/108900/63913/26904/19271/19122/14225/21898/12578/66259/230908/23790/23980/15170/70686/26365/64383/23991/18817/78388/66824/12367/66917/16173/235584/15587/13138/74747/216028/216233/22433/14694/19062/18750/19084/12702/51791/268697/319476/24056/13132/97998/208643/67742/12575/52662/18518/108155
BP	GO:0006898	receptor-mediated endocytosis	0.000338683	0.00902191	29	Smap1/Dnm3/Fcgr2b/Calcrl/Ldlrad3/Napb/Gria2/Syt11/Ptger3/Clta/Cap1/Rspo1/Hspg2/Gak/Ifitm3/Itgb1/Ldlr/Anxa2/Trf/Canx/Cltc/Prkca/Ston2/Syk/Dab2/Pick1/Pacsin1/Vegfa/Grk2	98366/103967/14130/54598/241576/17957/14800/229521/19218/12757/12331/192199/15530/231580/66141/16412/16835/12306/22041/12330/67300/18750/108800/20963/13132/18693/23969/22339/110355
BP	GO:0006839	mitochondrial transport	0.00034977	0.00927066	33	Cox5b/Hspd1/Cyb5r1/Hnmt/Tomm34/Cdkn2a/Leprot/Atpif1/Hps4/Fis1/Slc25a13/Agk/Hk2/Bid/Rpl28/Mrgpre/Slc25a4/Slc25a3/Srebf1/Rhot1/Npepps/Slc25a39/Slc25a10/Hsp90aa1/Tmem14c/Slc25a37/Slc25a1/Hes1/Atp5o/Pmaip1/Slc25a28/Timm17b/Slc25a5	12859/15510/72017/140483/67145/12578/230514/11983/192232/66437/50799/69923/15277/12122/19943/244238/11739/18674/20787/59040/19155/68066/27376/15519/66154/67712/13358/15205/28080/58801/246696/21855/11740
BP	GO:0061640	cytoskeleton-dependent cytokinesis	0.000355544	0.0093304	12	Nusap1/Rhoc/Stmn1/Cenpa/Cit/Alkbh4/Plk1/Sptbn1/Myh10/Racgap1/Cfl1/Kif20b	108907/11853/16765/12615/12704/72041/18817/20742/77579/26934/12631/240641
BP	GO:0090307	mitotic spindle assembly	0.000355544	0.0093304	12	Tubgcp4/Tpx2/Cdc20/Chmp2a/Plk1/Abraxas2/Khdc3/Zfp207/Cltc/Birc5/Racgap1/Smc1a	51885/72119/107995/68953/18817/109359/66991/22680/67300/11799/26934/24061
BP	GO:0050866	negative regulation of cell activation	0.00035846	0.00936058	26	Fcgr2b/Cd44/Zc3h8/Prnp/Cebpb/Bank1/Ptger3/Cdkn2a/Tnfrsf14/Pdgfa/Ptpn6/Ceacam1/Casp3/Hmox1/Ldlr/Gclc/Ccr2/Vsir/Peli1/Tnfrsf13b/Prkar1a/Samsn1/Fer/Twsg1/Zfp35/Btk	14130/12505/57432/19122/12608/242248/19218/12578/230979/18590/15170/26365/12367/15368/16835/14629/12772/74048/67245/57916/19084/67742/14158/65960/22694/12229
BP	GO:0051897	positive regulation of protein kinase B signaling	0.000375336	0.00975321	16	Cd28/Ptprj/Cpne1/Fgf2/Hpse/Pdgfa/Meis3/Gas6/Il18/Gpx1/Gcnt2/Ptk2/Hcls1/Vegfa/Mydgf/Tcf7l2	12487/19271/266692/14173/15442/18590/17537/14456/16173/14775/14538/14083/15163/22339/28106/21416
BP	GO:2001233	regulation of apoptotic signaling pathway	0.000389803	0.0100797	46	Casp8/Gsn/Creb3l1/Cd44/Rbck1/Bcl10/Creb3/Lck/Atpif1/Rpl11/Erp29/Fis1/Bid/Ybx3/Meis3/Plaur/Pih1d1/Pycard/Hmox1/Gclc/Phip/Ctsh/Hyal2/Gpx1/Eya4/Fyn/Xbp1/Rack1/Rpl26/Rps6kb1/P4hb/Rps7/Prelid1/Dab2/Trps1/Deptor/Fam162a/Vegfa/Ctnna1/Pmaip1/Acsl5/Ddx3x/Slc25a5/Bcap31/Ikbkg/Igbp1	12370/227753/26427/12505/24105/12042/12913/16818/11983/67025/67397/66437/12122/56449/17537/18793/68845/66824/15368/14629/83946/13036/15587/14775/14051/14360/22433/14694/19941/72508/18453/20115/66494/13132/83925/97998/70186/22339/12385/58801/433256/13205/11740/27061/16151/18518
BP	GO:1904375	regulation of protein localization to cell periphery	0.000391914	0.0100851	17	Pid1/Prnp/Csnk2a1/Camk2d/Epha2/Cib1/Itgb1/Lztfl1/Epb41l2/Sptbn1/Rack1/Sqstm1/Cltc/Vti1b/Dab2/Rab11fip2/Wnk3	98496/19122/12995/108058/13836/23991/16412/93730/13822/20742/14694/18412/67300/53612/13132/74998/279561
BP	GO:0016125	sterol metabolic process	0.000394807	0.0101105	20	Cyb5r1/Abca2/Pex2/Pmvk/Dhcr24/Cyp51/Insig1/Scarb1/Apobr/Msmo1/Ldlr/Sc5d/Cln6/Srebf1/Erg28/Hmgcs1/Sqle/Cyb5r3/App/Fgf1	72017/11305/19302/68603/74754/13121/231070/20778/171504/66234/16835/235293/76524/20787/58520/208715/20775/109754/11820/14164
BP	GO:0032945	negative regulation of mononuclear cell proliferation	0.000401639	0.010187	15	Fcgr2b/Cd44/Prnp/Cebpb/Cdkn2a/Tnfrsf14/Ptpn6/Ceacam1/Casp3/Vsir/Peli1/Tnfrsf13b/Prkar1a/Twsg1/Btk	14130/12505/19122/12608/12578/230979/15170/26365/12367/74048/67245/57916/19084/65960/12229
BP	GO:0050672	negative regulation of lymphocyte proliferation	0.000401639	0.010187	15	Fcgr2b/Cd44/Prnp/Cebpb/Cdkn2a/Tnfrsf14/Ptpn6/Ceacam1/Casp3/Vsir/Peli1/Tnfrsf13b/Prkar1a/Twsg1/Btk	14130/12505/19122/12608/12578/230979/15170/26365/12367/74048/67245/57916/19084/65960/12229
BP	GO:0052547	regulation of peptidase activity	0.000408582	0.0103138	44	Stat1/Hspd1/Casp8/Gsn/Tfpi/Cd44/Csnk2a1/Bcl10/Casp8ap2/Vcp/Anp32b/Cdkn2a/Dhcr24/Lck/Pebp1/Fis1/Bid/Gapdh/Plaur/Pih1d1/Mapk3/Pycard/Gas6/Casp1/Casp12/Ctsh/Gpx1/Cck/Rack1/P2rx1/Birc5/Psma3/Prelid1/F2r/Dap/Fam162a/App/Mtch1/Psmb8/Vegfa/Pmaip1/Ddx3x/Bcap31/Igbp1	20846/15510/12370/227753/21788/12505/12995/12042/26885/269523/67628/12578/74754/16818/23980/66437/12122/14433/18793/68845/26417/66824/14456/12362/12364/13036/14775/12424/14694/18436/11799/19167/66494/14062/223453/70186/11820/56462/16913/22339/58801/13205/27061/18518
BP	GO:0032635	interleukin-6 production	0.000426711	0.0107131	21	Hspd1/Ncl/Mapkapk2/Rab7b/Card9/Il1a/Cebpb/Syt11/Bank1/Tlr4/C5ar2/Trim30a/Pycard/Gas6/Tlr3/Il18/Hyal2/Myd88/Xbp1/F2r/Tlr7	15510/17975/17164/226421/332579/16175/12608/229521/242248/21898/319430/20128/66824/14456/142980/16173/15587/17874/22433/14062/170743
BP	GO:0009201	ribonucleoside triphosphate biosynthetic process	0.000430463	0.0107131	13	Cox5b/Pid1/Atp5c1/Atp5g3/Vcp/Slc25a13/Pkm/Impdh2/Chchd10/Atp5o/Atp5a1/Uqcc3/Taz	12859/98496/11949/228033/269523/50799/18746/23918/103172/28080/11946/107197/66826
BP	GO:0014068	positive regulation of phosphatidylinositol 3-kinase signaling	0.000430463	0.0107131	13	Cd28/Pdgfc/Fgr/Pdgfa/Flt1/Ptpn6/Hcst/Il18/Fyn/F2r/Ptk2/Hcls1/Mydgf	12487/54635/14191/18590/14254/15170/23900/16173/14360/14062/14083/15163/28106
BP	GO:0046474	glycerophospholipid biosynthetic process	0.000443662	0.01099	17	Ptpmt1/Dpm1/Fgf2/Dpm3/Cept1/Fabp3/Pdgfa/Far1/Gpat4/Pip5k1c/Pigs/Pigw/Ptdss1/Lpcat1/Gpaa1/Pigx/Taz	66461/13480/14173/68563/99712/14077/18590/67420/102247/18717/276846/70325/19210/210992/14731/72084/66826
BP	GO:1903320	regulation of protein modification by small protein conjugation or removal	0.000460519	0.0113238	30	Cops9/Rassf5/Hspa5/Fkbp1a/Bcl10/Ufl1/Vcp/Cdkn2a/Cdc20/Svbp/Rpl11/Isg15/Nop53/Plk1/N4bp1/Pias1/Gclc/Fyn/Ube2d1/Peli1/Rps7/Hsp90aa1/Arrdc3/Rnf180/Derl1/Rnf139/Ptk2/Prickle1/Amer1/Ogt	66915/54354/14828/14225/12042/67490/269523/12578/107995/69216/67025/100038882/68077/18817/80750/56469/14629/14360/216080/67245/20115/15519/105171/71816/67819/75841/14083/106042/72345/108155
BP	GO:0048525	negative regulation of viral process	0.000461413	0.0113238	15	Stat1/Gsn/Zfp639/Trim59/Tardbp/Isg15/Oas1a/Ceacam1/Ifitm2/Ifitm3/Inpp5k/Trim25/Rsad2/Trim35/Trim26	20846/227753/67778/66949/230908/100038882/246730/26365/80876/66141/19062/217069/58185/66854/22670
BP	GO:0030217	T cell differentiation	0.000466285	0.0113442	33	Cd28/Fut7/Sp3/Cd44/Zc3h8/Cd1d1/Tnfsf8/Cdkn2a/Lck/Rhoh/Lfng/Gimap1/Foxp1/Relb/Clptm1/Kdelr1/Il18/Ccr2/Xbp1/Bcl11a/Rsad2/Sos2/Zbtb1/Hsp90aa1/Irf4/Syk/Prelid1/Ctla2a/Pknox1/H2-Oa/Runx2/Zfp35/Il2rg	12487/14347/20687/12505/57432/12479/21949/12578/16818/74734/16848/16205/108655/19698/56457/68137/16173/12772/22433/14025/58185/20663/268564/15519/16364/20963/66494/13024/18771/15001/12393/22694/16186
BP	GO:0043410	positive regulation of MAPK cascade	0.000466524	0.0113442	53	Adora1/Fcgr2b/Nenf/Card9/Cd44/Il1a/Fgf2/Pdcd10/Pdgfc/Iqgap3/Lamtor2/Camk2d/Bank1/Tlr4/Erp29/Pdgfa/Flt1/C5ar2/C5ar1/Ceacam1/Cib1/Iqgap1/Grm5/Pak1/Lamtor1/St5/Mapk3/Taok2/Pycard/Gas6/Tlr3/Itgb1/Ryk/Trf/Myd88/Ccr1/Kitl/Scimp/Itgb3/Map3k3/Prkca/Ighm/Gcnt2/Syk/F2r/Dab2/App/Vegfa/Mydgf/Fgf1/Lmnb1/Map3k11/Atp6ap1	11539/14130/66208/332579/12505/16175/14173/56426/54635/404710/83409/108058/242248/21898/67397/18590/14254/319430/12273/26365/23991/29875/108071/18479/66508/76954/26417/381921/66824/14456/142980/16412/20187/22041/17874/12768/17311/327957/16416/26406/18750/16019/14538/20963/14062/13132/11820/22339/28106/14164/16906/26403/54411
BP	GO:0010389	regulation of G2/M transition of mitotic cell cycle	0.000488141	0.0118157	14	Cenpf/Dtl/Camk2d/Cdkn2a/Clspn/Nop53/D7Ertd443e/Nae1/Cdk1/Ctc1/Zfp830/Ccnb1/App/Lmnb1	108000/76843/108058/12578/269582/68077/71007/234664/12534/68964/66983/268697/11820/16906
BP	GO:0007040	lysosome organization	0.000503149	0.0120144	12	Vps18/Mfsd8/Hps4/Vps33a/Rab7/Lamtor1/Tpcn2/Hspa8/Cln6/Rab34/Gaa/Zkscan3	228545/72175/192232/77573/19349/66508/233979/15481/76524/19376/14387/72739
BP	GO:0032507	maintenance of protein location in cell	0.000503149	0.0120144	12	Hspa5/Gsn/Tln1/Hk2/Kdelr1/Tnrc6a/Tln2/Dag1/Pip5k1c/Os9/Sun2/Arl2	14828/227753/21894/15277/68137/233833/70549/13138/18717/216440/223697/56327
BP	GO:0080171	lytic vacuole organization	0.000503149	0.0120144	12	Vps18/Mfsd8/Hps4/Vps33a/Rab7/Lamtor1/Tpcn2/Hspa8/Cln6/Rab34/Gaa/Zkscan3	228545/72175/192232/77573/19349/66508/233979/15481/76524/19376/14387/72739
BP	GO:0071353	cellular response to interleukin-4	0.000505516	0.0120168	8	Hspa5/Mcm2/Impdh2/Xbp1/Fasn/Dcstamp/Rpl3/Rps2	14828/17216/23918/22433/14104/75766/27367/16898
BP	GO:0045926	negative regulation of growth	0.000513614	0.0120523	32	Adipor1/Mndal/Ptprj/Spg20/Cdkn2a/Plac8/Foxp1/Mag/Pak1/D7Ertd443e/Wwc2/Irf8/Smarca4/Ryk/Hyal2/Hyal1/Myd88/Socs2/Meis1/Bcl11a/Rack1/Sqstm1/Gdf9/Crlf3/Dab2/Dcstamp/Ptk2/Cdkn1a/Cfl1/Tcf7l2/Ddx3x/Fgf13	72674/100040462/19271/229285/12578/231507/108655/17136/18479/71007/52357/15900/20586/20187/15587/15586/17874/216233/17268/14025/14694/18412/14566/54394/13132/75766/14083/12575/12631/21416/13205/14168
BP	GO:0006359	regulation of transcription from RNA polymerase III promoter	0.000513833	0.0120523	6	Zc3h8/Ice2/Nab2/Brf1/Ice1/Maf1	57432/93697/17937/72308/218333/68877
BP	GO:0036120	cellular response to platelet-derived growth factor stimulus	0.000513833	0.0120523	6	Arpc2/Yes1/Iqgap1/Hyal1/Fyn/Itgb3	76709/22612/29875/15586/14360/16416
BP	GO:0006732	coenzyme metabolic process	0.000518687	0.0120956	36	Ncf2/Gpd2/Pmvk/Ahcyl1/Vcp/Nmnat1/Tyms/Qdpr/Mdh2/Mat2a/Hk2/Gapdh/Far1/Coq7/Gpat4/Cyp4f18/Slc37a2/Pts/Ppcdc/Mpi/Pkm/Mthfsl/Ddit4/Pfkl/Gamt/Cs/Ogdh/Mat2b/Acly/Fasn/Mbip/Tkt/Gpd1/Haao/Eno1b/Ogt	17970/14571/68603/229709/269523/66454/22171/110391/17448/232087/15277/14433/67420/12850/102247/72054/56857/19286/66812/110119/18746/100039707/74747/18641/14431/12974/18293/108645/104112/14104/217588/21881/14555/107766/433182/108155
BP	GO:0010799	regulation of peptidyl-threonine phosphorylation	0.000521521	0.0120956	10	Sirt2/Plk1/Phip/Ddit4/Irgm2/Inpp5k/Eif4g1/App/Ogt/Wnk3	64383/18817/83946/74747/54396/19062/208643/11820/108155/279561
BP	GO:0008360	regulation of cell shape	0.000522524	0.0120956	21	S100a13/Fgr/Mkln1/Hpn/Taok2/Phip/Epb41l2/Fyn/Csnk1g2/Vrk2/Myh10/Fmnl1/Vrk1/Anxa7/Ptk2/Vegfa/Bambi/Csnk1a1/Cfl1/Cdc42ep2/Plxnb3	20196/14191/27418/15451/381921/83946/13822/14360/103236/69922/77579/57778/22367/11750/14083/22339/68010/93687/12631/104252/140571
BP	GO:0010506	regulation of autophagy	0.000535558	0.0122287	30	Soga1/Mfsd8/3110043O21Rik/Atpif1/Tbc1d14/Usp30/Hk2/Rpl28/Sirt2/Svip/Mapk3/Pycard/Tpcn2/Hmox1/Usp10/Casp1/Cdc37/Fyco1/Tbk1/Xbp1/Irgm2/Srebf1/Trim65/Scfd1/Zkscan3/Wdr41/Dap/Eif4g1/Rab1b/Ikbkg	320706/72175/73205/11983/100855/100756/15277/19943/64383/75744/26417/66824/233979/15368/22224/12362/12539/17281/56480/22433/54396/20787/338364/76983/72739/218460/223453/208643/76308/16151
BP	GO:0032675	regulation of interleukin-6 production	0.0005424	0.0122287	20	Hspd1/Ncl/Mapkapk2/Rab7b/Card9/Il1a/Cebpb/Syt11/Bank1/Tlr4/C5ar2/Trim30a/Pycard/Gas6/Tlr3/Hyal2/Myd88/Xbp1/F2r/Tlr7	15510/17975/17164/226421/332579/16175/12608/229521/242248/21898/319430/20128/66824/14456/142980/15587/17874/22433/14062/170743
BP	GO:0071375	cellular response to peptide hormone stimulus	0.000543477	0.0122287	29	Stat1/Pid1/Adipor1/Ptpra/Soga1/Ahcyl1/Leprot/Ybx1/Agtrap/Cpeb2/Pak1/Nucb2/Il18/Pkm/Phip/Socs2/Xbp1/Srebf1/Inpp5k/Myo1c/Rps6kb1/Prkca/Socs3/Tbc1d4/Ptk2/Ccnd3/Fer/Cfl1/Ogt	20846/98496/72674/19262/320706/229709/230514/22608/11610/231207/18479/53322/16173/18746/83946/216233/22433/20787/19062/17913/72508/18750/12702/210789/14083/12445/14158/12631/108155
BP	GO:0035376	sterol import	0.000546821	0.0122287	5	Scarb1/Stard5/Lamtor1/Ldlr/Stard4	20778/170460/66508/16835/170459
BP	GO:0070508	cholesterol import	0.000546821	0.0122287	5	Scarb1/Stard5/Lamtor1/Ldlr/Stard4	20778/170460/66508/16835/170459
BP	GO:0071243	cellular response to arsenic-containing substance	0.000546821	0.0122287	5	Cpeb2/Zfand2a/Hmox1/Gsto1/Ddx3x	231207/100494/15368/14873/13205
BP	GO:1902950	regulation of dendritic spine maintenance	0.000546821	0.0122287	5	Fcgr2b/Prnp/Grin2b/Fyn/Cfl1	14130/19122/14812/14360/12631
BP	GO:0032727	positive regulation of interferon-alpha production	0.000553003	0.0122287	7	Stat1/Hspd1/Tlr4/Irf7/Tlr3/Tbk1/Tlr7	20846/15510/21898/54123/142980/56480/170743
BP	GO:0072574	hepatocyte proliferation	0.000553003	0.0122287	7	Cebpb/Cdkn2a/Ceacam1/Hpn/Mki67/Lims1/Xbp1	12608/12578/26365/15451/17345/110829/22433
BP	GO:0072575	epithelial cell proliferation involved in liver morphogenesis	0.000553003	0.0122287	7	Cebpb/Cdkn2a/Ceacam1/Hpn/Mki67/Lims1/Xbp1	12608/12578/26365/15451/17345/110829/22433
BP	GO:0097193	intrinsic apoptotic signaling pathway	0.000553649	0.0122287	36	Creb3l1/Cd44/E2f1/Cebpb/Pdcd10/Fnip2/Creb3/Lck/Rpl11/Epha2/Erp29/Fis1/Bid/Ybx3/Plaur/Pycard/Casp3/Hmox1/Casp12/Bcl2a1a/Gpx1/Ddit4/Xbp1/Rack1/Rpl26/Prkca/P4hb/Rps7/Snw1/Ero1l/Cdkn1a/Pmaip1/Tmem109/Ddx3x/Bcap31/Ikbkg	26427/12505/13555/12608/56426/329679/12913/16818/67025/13836/67397/66437/12122/56449/18793/66824/12367/15368/12364/12044/14775/74747/22433/14694/19941/18750/18453/20115/66354/50527/12575/58801/68539/13205/27061/16151
BP	GO:0001776	leukocyte homeostasis	0.000565537	0.0124395	18	Fcgr2b/Cd44/Zc3h8/Bcl10/Pde4b/Pik3cd/Pirb/Ceacam1/Casp3/Il18/Ccnb2/Bcl2a1a/Ccr2/Kitl/Tnfrsf13b/Sos2/Pmaip1/Ikbkg	14130/12505/57432/12042/18578/18707/18733/26365/12367/16173/12442/12044/12772/17311/57916/20663/58801/16151
BP	GO:0045785	positive regulation of cell adhesion	0.00057545	0.0126052	44	Hspd1/Cd28/Arpc2/Cd244/Ptprj/Cd44/Cd1d1/S100a10/Vcam1/Bcl10/Lck/Ptpn6/Ceacam1/Cib1/Iqgap1/Itgal/Pycard/Efnb2/Adgrg1/Itgb1/Il18/Hyal1/Dag1/Ccr2/Lims1/Icosl/Xbp1/Itgb3/Prkca/Zbtb1/Hsp90aa1/Gcnt2/Ninj1/Syk/Rnase10/Dab2/Ptk2/Hes1/Cd86/Cd47/Vegfa/Cfl1/Tfe3/Il2rg	15510/12487/76709/18106/19271/12505/12479/20194/22329/12042/16818/15170/26365/23991/29875/16408/66824/13642/14766/16412/16173/15586/13138/12772/110829/50723/22433/16416/18750/268564/15519/14538/18081/20963/75019/13132/14083/15205/12524/16423/22339/12631/209446/16186
BP	GO:0002262	myeloid cell homeostasis	0.000584347	0.0127474	24	Smap1/Stat1/Fcgr2b/Sp3/Cd44/Lmo2/Pde4b/Tal1/Atpif1/Pik3cd/Isg15/Ampd3/Casp3/Hmox1/Dnase2a/Smarca4/Il18/Ccr2/Kitl/Thra/Tmem14c/Hcls1/Pknox1/Vegfa	98366/20846/14130/20687/12505/16909/18578/21349/11983/18707/100038882/11717/12367/15368/13423/20586/16173/12772/17311/21833/66154/15163/18771/22339
BP	GO:0050731	positive regulation of peptidyl-tyrosine phosphorylation	0.000593316	0.01289	25	Adora1/Sh2d1b1/Cd44/Ehd4/Prnp/Bank1/Tlr4/Lck/Tnfrsf14/Yes1/Iqgap1/Grm5/Gas6/Itgb1/Il18/Cck/Fyn/Kitl/Itgb3/Ighm/Syk/Hes1/Hcls1/Vegfa/Clcf1	11539/26904/12505/98878/19122/242248/21898/16818/230979/22612/29875/108071/14456/16412/16173/12424/14360/17311/16416/16019/20963/15205/15163/22339/56708
BP	GO:0070664	negative regulation of leukocyte proliferation	0.000604035	0.0130693	15	Fcgr2b/Cd44/Prnp/Cebpb/Cdkn2a/Tnfrsf14/Ptpn6/Ceacam1/Casp3/Vsir/Peli1/Tnfrsf13b/Prkar1a/Twsg1/Btk	14130/12505/19122/12608/12578/230979/15170/26365/12367/74048/67245/57916/19084/65960/12229
BP	GO:0030100	regulation of endocytosis	0.00060746	0.01309	31	Smap1/Fcgr2b/Pacsin3/Ehd4/Sirpa/Napb/Syt11/Rspo1/Fgr/Scarb1/Siglece/Pycard/Gas6/Itgb1/Ldlr/Hspa8/Anxa2/Trf/Rack1/Prkca/Ston2/Ighm/Syk/Dab2/Ptk2/Pick1/Atg3/Cd47/Pacsin1/C2/Vegfa	98366/14130/80708/98878/19261/17957/229521/192199/14191/20778/83382/66824/14456/16412/16835/15481/12306/22041/14694/18750/108800/16019/20963/13132/14083/18693/67841/16423/23969/12263/22339
BP	GO:0001889	liver development	0.000632611	0.0135131	18	Sp3/Cebpb/Cdkn2a/Gak/Vwf/Ceacam1/Hpn/Mki67/Hmox1/Smarca4/Prkcsh/Pkm/Lims1/Xbp1/Ezh1/Hes1/Gfer/Man2a1	20687/12608/12578/231580/22371/26365/15451/17345/15368/20586/19089/18746/110829/22433/14055/15205/11692/17158
BP	GO:0006695	cholesterol biosynthetic process	0.00063729	0.0135131	10	Pex2/Pmvk/Dhcr24/Cyp51/Insig1/Sc5d/Srebf1/Hmgcs1/Cyb5r3/Fgf1	19302/68603/74754/13121/231070/235293/20787/208715/109754/14164
BP	GO:0032757	positive regulation of interleukin-8 production	0.00063729	0.0135131	10	Cd244/Tlr5/Bcl10/Tlr4/Pycard/Tlr3/Il18/Hyal2/F2r/Tlr7	18106/53791/12042/21898/66824/142980/16173/15587/14062/170743
BP	GO:1902743	regulation of lamellipodium organization	0.00063729	0.0135131	10	Arpc2/Cd44/Capzb/Epha2/Coro1c/Brk1/Hsp90aa1/Fer/Cfl1/Plxnb3	76709/12505/12345/13836/23790/101314/15519/14158/12631/140571
BP	GO:0009611	response to wounding	0.000645698	0.0135846	51	Gsn/Lnpk/Tfpi/Ptprj/Mdk/Cd44/Il1a/Procr/Fgf2/Pdcd10/Pdgfc/Syt11/Stxbp3/Ptger3/Tln1/Tlr4/Nmnat1/Pik3cd/Hpse/Arhgap24/Hps4/Pdgfa/Ptpn6/Vwf/Ceacam1/Klk8/Pak1/Gas6/Casp3/Hmox1/Pkm/Anxa2/Gpx1/Lamb2/Nbeal2/Ccr2/Pip5k1c/Elk3/Naca/Xbp1/Myh10/P2rx1/Itgb3/Prkca/Srsf5/Ninj1/Syk/F2r/BC004004/Enpp4/Fermt3	227753/69605/21788/19271/17242/12505/16175/19124/14173/56426/54635/229521/20912/19218/21894/21898/66454/18707/15442/231532/192232/18590/15170/22371/26365/259277/18479/14456/12367/15368/18746/12306/14775/16779/235627/12772/18717/13713/17938/22433/77579/18436/16416/18750/20384/18081/20963/14062/80748/224794/108101
BP	GO:0016051	carbohydrate biosynthetic process	0.00064579	0.0135846	25	Cd244/Gpd2/Sord/Soga1/Ppp1r3d/Gyg/Supt20/Akr1a1/Chst12/Gapdh/Chst8/Gys1/Chst15/Ppp1r3b/Isyna1/Arpp19/Epm2aip1/Inpp5k/Cltc/G6pc3/Gpd1/Pcx/Gsto1/Tcf7l2/Ogt	18106/14571/20322/320706/228966/27357/56790/58810/59031/14433/68947/14936/77590/244416/71780/59046/77781/19062/67300/68401/14555/18563/14873/21416/108155
BP	GO:0090630	activation of GTPase activity	0.000649025	0.0135987	14	Tbc1d8/Epha2/Tbc1d14/Tbc1d1/Arhgap24/Evi5/Coro1c/Tbc1d17/Grtp1/Tbc1d9/Tbc1d2b/Tbc1d9b/Tbc1d16/Tbc1d4	54610/13836/100855/57915/231532/14020/23790/233204/66790/71310/67016/76795/207592/210789
BP	GO:0050685	positive regulation of mRNA processing	0.000655494	0.0136802	8	Paf1/Snrnp70/Rbmxl1/Hspa8/Snw1/Ccnb1/Rnf219/Tra2b	54624/20637/19656/15481/66354/268697/72486/20462
BP	GO:0046486	glycerolipid metabolic process	0.000671376	0.0139567	36	Inpp1/Dgkd/Ptpmt1/Dgkz/Dpm1/Fgf2/Dpm3/Cept1/Fabp3/Pik3cd/Insig1/Scarb1/Pdgfa/Mgll/Far1/Apobr/Gpat4/Ldlr/Gpx1/Pip5k1c/Srebf1/Inpp5k/Pigs/Pigw/Efr3b/Dgkb/Ptdss1/Lpcat1/Ang/Gpaa1/Gpd1/Pigx/Pla2g7/Acsl5/Tcf7l2/Taz	16329/227333/66461/104418/13480/14173/68563/99712/14077/18707/231070/20778/18590/23945/67420/171504/102247/16835/14775/18717/20787/19062/276846/70325/668212/217480/19210/210992/11727/14731/14555/72084/27226/433256/21416/66826
BP	GO:0048146	positive regulation of fibroblast proliferation	0.000683173	0.0140914	13	E2f1/Fndc3b/Pdgfc/Rps3a1/Fosl2/Pdgfa/Gas6/Anxa2/Ctc1/Itgb3/Ccnb1/Ndufs4/Cdkn1a	13555/72007/54635/20091/14284/18590/14456/12306/68964/16416/268697/17993/12575
BP	GO:0051851	modification by host of symbiont morphology or physiology	0.000683173	0.0140914	13	Zfp639/Tardbp/Gapdh/Ceacam1/Hpn/Smarca4/Hspa8/Anxa2/Inpp5k/Snw1/Rrp1b/Pcx/Cfl1	67778/230908/14433/26365/15451/20586/15481/12306/19062/66354/72462/18563/12631
BP	GO:0016236	macroautophagy	0.000702266	0.0144291	25	Yod1/Map1lc3a/3110043O21Rik/Vcp/Tbc1d14/Stbd1/Wdfy3/Usp30/Vps33a/Tecpr1/Rab7/Gabarapl1/Mapk3/Hmox1/Cdc37/Fyco1/Tbk1/Rab1a/Sqstm1/Irgm2/Scfd1/Atg3/D17Wsu92e/Rab1b/Ikbkg	226418/66734/73205/269523/100855/52331/72145/100756/77573/70381/19349/57436/26417/15368/12539/17281/56480/19324/18412/54396/76983/67841/224647/76308/16151
BP	GO:0016050	vesicle organization	0.000715256	0.0146393	36	Tbc1d8/Tgfbrap1/Pla2g4a/Dnm3/Vps18/Syt11/S100a10/Syt6/Insig1/Tbc1d14/Tbc1d1/Atp8a1/Evi5/Hps4/Snx8/Snx10/Vamp5/Rab7/Trappc6a/Tbc1d17/Lamtor1/Stx1b/Grtp1/Tbc1d9/Anxa2/Tbc1d2b/Nbeal2/Rab32/Eea1/Rab1a/Tbc1d9b/Sqstm1/Rab34/Tbc1d16/Vti1b/Tbc1d4	54610/73122/18783/103967/228545/229521/20194/54524/231070/100855/57915/11980/14020/192232/231834/71982/53620/19349/67091/233204/66508/56216/66790/71310/12306/67016/235627/67844/216238/19324/76795/18412/19376/207592/53612/210789
BP	GO:0007059	chromosome segregation	0.000728419	0.014738	37	Hjurp/Ppp1r7/Cenpf/Spc25/Bub1b/Knl1/Nusap1/Ncaph/Csnk2a1/Ube2c/Pmf1/Cenpe/Cdc26/Cdc20/Cit/Chmp2a/Sirt2/Ccne1/Plk1/Abraxas2/Mki67/Mau2/Syce2/Khdc3/Zfp207/Top2a/Birc5/Anapc11/Cenpx/Dync1h1/Rgs14/Ccnb1/Racgap1/Incenp/Ddx3x/Slc25a5/Smc1a	381280/66385/108000/66442/12236/76464/108907/215387/12995/68612/67037/229841/66440/107995/12704/68953/64383/12447/18817/109359/17345/74549/71846/66991/22680/21973/11799/66156/20892/13424/51791/268697/26934/16319/13205/11740/24061
BP	GO:0031349	positive regulation of defense response	0.000728419	0.014738	37	Il1rl1/Hspd1/Cd28/Mapkapk2/Rab7b/Pla2g4a/Sh2d1b1/Tlr5/Card9/Zbp1/Ptger3/Penk/Tlr4/Klrb1c/Nop53/Pde2a/Trim30a/Mapk3/Pycard/Irf7/Tlr3/Ldlr/Hyal2/Myd88/Ccr2/Tbk1/Peli1/Irgm2/Rab34/Prkca/Rsad2/Irf4/Cd86/Cd47/Tlr13/Btk/Tlr7	17082/15510/12487/17164/226421/18783/26904/53791/332579/58203/19218/18619/21898/17059/68077/207728/20128/26417/66824/54123/142980/16835/15587/17874/12772/56480/67245/54396/19376/18750/58185/16364/12524/16423/279572/12229/170743
BP	GO:0048872	homeostasis of number of cells	0.000728419	0.014738	37	Smap1/Stat1/Fcgr2b/Sp3/Cd44/Lmo2/Zc3h8/Asxl1/Bcl10/Pde4b/Tal1/Atpif1/Pik3cd/Isg15/Pirb/Ceacam1/Ampd3/Casp3/Hmox1/Dnase2a/Smarca4/Il18/Ccnb2/Bcl2a1a/Ccr2/Kitl/Tnfrsf13b/Thra/Ezh1/Sos2/Tmem14c/F2r/Hcls1/Pknox1/Vegfa/Pmaip1/Ikbkg	98366/20846/14130/20687/12505/16909/57432/228790/12042/18578/21349/11983/18707/100038882/18733/26365/11717/12367/15368/13423/20586/16173/12442/12044/12772/17311/57916/21833/14055/20663/66154/14062/15163/18771/22339/58801/16151
BP	GO:0007044	cell-substrate junction assembly	0.000745001	0.0148336	14	Lamc1/Ptprj/S100a10/Tln1/Coro1c/Iqgap1/Taok2/Lims1/Itgb3/Actn1/Ptk2/Plec/Vegfa/Cfl1	226519/19271/20194/21894/23790/29875/381921/110829/16416/109711/14083/18810/22339/12631
BP	GO:0043921	modulation by host of viral transcription	0.000747097	0.0148336	7	Zfp639/Tardbp/Hpn/Smarca4/Inpp5k/Snw1/Rrp1b	67778/230908/15451/20586/19062/66354/72462
BP	GO:0052312	modulation of transcription in other organism involved in symbiotic interaction	0.000747097	0.0148336	7	Zfp639/Tardbp/Hpn/Smarca4/Inpp5k/Snw1/Rrp1b	67778/230908/15451/20586/19062/66354/72462
BP	GO:0052472	modulation by host of symbiont transcription	0.000747097	0.0148336	7	Zfp639/Tardbp/Hpn/Smarca4/Inpp5k/Snw1/Rrp1b	67778/230908/15451/20586/19062/66354/72462
BP	GO:0035584	calcium-mediated signaling using intracellular calcium source	0.000747137	0.0148336	6	Prnp/Vcam1/Fis1/Grm5/Trpm2/Bcap31	19122/22329/66437/108071/28240/27061
BP	GO:0043122	regulation of I-kappaB kinase/NF-kappaB signaling	0.000756874	0.01487	27	Il1rl1/Stat1/Casp8/Il1a/Fkbp1a/Rbck1/Cpne1/Trim59/S100a13/Rhoc/Tlr4/Rhoh/Tmem9b/Pycard/Tlr3/Hmox1/Usp10/Casp1/Slc44a2/Il18/Myd88/Fyn/Peli1/Sqstm1/Trim25/Ikbkg/Tlr7	17082/20846/12370/16175/14225/24105/266692/66949/20196/11853/21898/74734/56786/66824/142980/15368/22224/12362/68682/16173/17874/14360/67245/18412/217069/16151/170743
BP	GO:1903311	regulation of mRNA metabolic process	0.000756874	0.01487	27	Mapkapk2/Angel2/E2f1/Ahcyl1/Ybx1/Ythdf2/Srsf10/Hnrnpr/Tardbp/Sfswap/Tia1/Paf1/Snrnp70/Rbmxl1/Hspa8/Myd88/Snw1/Brf1/Ccnb1/Hnrnpc/Rnf219/Mbnl2/Tra2b/Nelfe/Vegfa/Safb/Srsf7	17164/52477/13555/229709/22608/213541/14105/74326/230908/231769/21841/54624/20637/19656/15481/17874/66354/72308/268697/15381/72486/105559/20462/27632/22339/224903/225027
BP	GO:0015711	organic anion transport	0.000759617	0.01487	43	Adora1/Pla2g4a/Il1a/Slc4a11/Slc13a3/Slc16a1/Pla2g12a/Ptger3/Slc2a1/Fabp3/Abcb4/Atp8a1/Scarb1/Slc25a13/Slc6a6/Grin2b/Pak1/Slc25a4/Cyp4f18/Slc36a4/Ldlr/Slc37a2/Tmem30a/Cck/Slc16a7/Slc36a2/Slc36a1/Slc43a2/Slc35b1/Slc16a6/Slc26a11/Slc38a10/Slc25a10/Syk/Hrh2/Prelid1/Slc38a9/Slc16a8/Slc38a1/Slc25a1/Gabbr1/Slc26a2/Acsl5	11539/18783/16175/269356/114644/20501/66350/19218/20525/14077/18670/11980/20778/50799/21366/14812/18479/11739/72054/234967/16835/56857/69981/12424/20503/246049/215335/215113/110172/104681/268512/72055/27376/20963/15466/66494/268706/57274/105727/13358/54393/13521/433256
BP	GO:0002274	myeloid leukocyte activation	0.000762996	0.01487	25	Il1rl1/Hspd1/Cd244/Cd1d1/Bcl10/Tlr4/Fgr/Rhoh/Pirb/Relb/Pycard/Stxbp2/Tlr3/Hmox1/Casp1/Ldlr/Il18/Hyal2/Ccr2/Irf4/Syk/Dcstamp/Fer/Btk/Tlr7	17082/15510/18106/12479/12042/21898/14191/74734/18733/19698/66824/20911/142980/15368/12362/16835/16173/15587/12772/16364/20963/75766/14158/12229/170743
BP	GO:0051783	regulation of nuclear division	0.000762996	0.01487	25	Cd28/Bub1b/Nusap1/Il1a/Ube2c/Cenpe/Cdc26/Cdc20/Cit/Pebp1/Chmp2a/Sirt2/Plk1/Sh2b1/Mki67/Cdkn1c/Khdc3/Phip/Zfp207/Birc5/Anapc11/Ccnb1/Cul9/Kif20b/Smc1a	12487/12236/108907/16175/68612/229841/66440/107995/12704/23980/68953/64383/18817/20399/17345/12577/66991/83946/22680/11799/66156/268697/78309/240641/24061
BP	GO:0006888	ER to Golgi vesicle-mediated transport	0.000782579	0.0151798	15	Copa/Vcp/Insig1/Erp29/Trappc6a/Trappc2l/Copb2/Rab1a/Scfd1/Trappc6b/Vti1b/Rnf139/Yif1a/Rab1b/Bcap31	12847/269523/231070/67397/67091/59005/50797/19324/76983/78232/53612/75841/68090/76308/27061
BP	GO:0016052	carbohydrate catabolic process	0.000787481	0.0151798	18	Sord/Ppp1r3d/Chil3/Akr1a1/Stbd1/Hk2/Gapdh/Ppp1r3b/Mpi/Pkm/Ddit4/Pfkl/Ogdh/Gaa/Naga/Gpd1/Eno1b/Ogt	20322/228966/12655/58810/52331/15277/14433/244416/110119/18746/74747/18641/18293/14387/17939/14555/433182/108155
BP	GO:1901657	glycosyl compound metabolic process	0.000787481	0.0151798	18	Uck2/Ak1/Ahcyl1/Ak4/Akr7a5/Dck/Ampd3/Tk2/Impdh2/Fuca2/Gamt/Prpsap2/Mbip/Naga/Enpp4/Oard1/Hprt/Gla	80914/11636/229709/11639/110198/13178/11717/57813/23918/66848/14431/212627/217588/17939/224794/106821/15452/11605
BP	GO:0140014	mitotic nuclear division	0.000805802	0.0154767	31	Cd28/Bub1b/Nusap1/Tubgcp4/Ncaph/Il1a/Tpx2/Ube2c/Cenpe/Cdc26/Cdc20/Cit/Pebp1/Chmp2a/Plk1/Sh2b1/Abraxas2/Mki67/Cdkn1c/Mau2/Khdc3/Phip/Zfp207/Cltc/Birc5/Anapc11/Ccnb1/Racgap1/Cul9/Kif20b/Smc1a	12487/12236/108907/51885/215387/16175/72119/68612/229841/66440/107995/12704/23980/68953/18817/20399/109359/17345/12577/74549/66991/83946/22680/67300/11799/66156/268697/26934/78309/240641/24061
BP	GO:0031330	negative regulation of cellular catabolic process	0.000817754	0.0156495	27	Mapkapk2/Angel2/E2f1/Cdkn2a/Ybx1/Rpl11/Tardbp/Tbc1d14/Usp30/Nop53/Sirt2/Svip/Hmox1/N4bp1/Anxa2/Myd88/Os9/Erlec1/Rps7/Scfd1/Slirp/Zkscan3/Hnrnpc/Dap/Eif4g1/Vegfa/Lrpprc	17164/52477/13555/12578/22608/67025/230908/100855/100756/68077/64383/75744/15368/80750/12306/17874/216440/66753/20115/76983/380773/72739/15381/223453/208643/22339/72416
BP	GO:0001782	B cell homeostasis	0.00083392	0.0159015	9	Cd44/Bcl10/Pik3cd/Pirb/Casp3/Bcl2a1a/Tnfrsf13b/Sos2/Ikbkg	12505/12042/18707/18733/12367/12044/57916/20663/16151
BP	GO:0070670	response to interleukin-4	0.000839365	0.0159479	8	Hspa5/Mcm2/Impdh2/Xbp1/Fasn/Dcstamp/Rpl3/Rps2	14828/17216/23918/22433/14104/75766/27367/16898
BP	GO:1903312	negative regulation of mRNA metabolic process	0.000852696	0.0161434	14	Mapkapk2/Angel2/E2f1/Ybx1/Srsf10/Tardbp/Sfswap/Rbmxl1/Myd88/Hnrnpc/Tra2b/Nelfe/Vegfa/Srsf7	17164/52477/13555/22608/14105/230908/231769/19656/17874/15381/20462/27632/22339/225027
BP	GO:0007033	vacuole organization	0.000873073	0.0164703	22	Vps18/Map1lc3a/Mfsd8/Tbc1d14/Hps4/Vps33a/Rab7/Gabarapl1/Lamtor1/Tpcn2/Hspa8/Cln6/Anxa2/Rab1a/Irgm2/Rab34/Gaa/Scfd1/Zkscan3/Atg3/Man2a1/Rab1b	228545/66734/72175/100855/192232/77573/19349/57436/66508/233979/15481/76524/12306/19324/54396/19376/14387/76983/72739/67841/17158/76308
BP	GO:0061008	hepaticobiliary system development	0.000876389	0.0164742	18	Sp3/Cebpb/Cdkn2a/Gak/Vwf/Ceacam1/Hpn/Mki67/Hmox1/Smarca4/Prkcsh/Pkm/Lims1/Xbp1/Ezh1/Hes1/Gfer/Man2a1	20687/12608/12578/231580/22371/26365/15451/17345/15368/20586/19089/18746/110829/22433/14055/15205/11692/17158
BP	GO:0032868	response to insulin	0.000882857	0.0165372	27	Stat1/Pid1/Adipor1/Ptpra/Soga1/Stxbp3/Ybx1/Hadha/Cpeb2/Pak1/Nucb2/Pkm/Phip/Epm2aip1/Socs2/Xbp1/Srebf1/Inpp5k/Myo1c/Rps6kb1/Prkca/Socs3/Srsf5/Tbc1d4/Ccnd3/Fer/Ogt	20846/98496/72674/19262/320706/20912/22608/97212/231207/18479/53322/18746/83946/77781/216233/22433/20787/19062/17913/72508/18750/12702/20384/210789/12445/14158/108155
BP	GO:0050764	regulation of phagocytosis	0.000887454	0.0165405	15	Fcgr2b/Sirpa/Syt11/Fgr/Scarb1/Siglece/Pycard/Gas6/Hspa8/Rack1/Syk/Ptk2/Atg3/Cd47/C2	14130/19261/229521/14191/20778/83382/66824/14456/15481/14694/20963/14083/67841/16423/12263
BP	GO:0002695	negative regulation of leukocyte activation	0.000889276	0.0165405	23	Fcgr2b/Cd44/Zc3h8/Prnp/Cebpb/Bank1/Cdkn2a/Tnfrsf14/Ptpn6/Ceacam1/Casp3/Hmox1/Ldlr/Ccr2/Vsir/Peli1/Tnfrsf13b/Prkar1a/Samsn1/Fer/Twsg1/Zfp35/Btk	14130/12505/57432/19122/12608/242248/12578/230979/15170/26365/12367/15368/16835/12772/74048/67245/57916/19084/67742/14158/65960/22694/12229
BP	GO:0048193	Golgi vesicle transport	0.000913739	0.0169361	29	Rab7b/Copa/Vcp/Insig1/Tbc1d14/Atp8a1/Gak/Erp29/Vps29/Snx8/Vamp5/Tgoln1/Trappc6a/Trappc2l/Copb2/Golga4/Rab1a/Sptbn1/Rack1/Rab34/Scfd1/Trappc6b/Vti1b/Rnf139/Arf3/Yif1a/Rab1b/Rp2/Bcap31	226421/12847/269523/231070/100855/11980/231580/67397/56433/231834/53620/22134/67091/59005/50797/54214/19324/20742/14694/19376/76983/78232/53612/75841/11842/68090/76308/19889/27061
BP	GO:0042326	negative regulation of phosphorylation	0.000924656	0.0170788	50	Pid1/Fam72a/Fam129a/Sh2d1b1/Ptprj/Prnp/Fkbp1a/Tlr4/Cdkn2a/Camk2n1/Tardbp/Coro1c/Pebp1/Ptpn6/Dusp16/Ceacam1/Sirt2/Cib1/Plk1/Mvp/Pycard/Cdkn1c/Casp3/Chordc1/Il18/Dusp7/Hyal2/Dag1/Ddit4/Lrrtm3/Socs2/Xbp1/Rack1/Inpp5k/Prkca/Prkar1a/Socs3/Atxn1/Rgs14/Ccnb1/Lrtm1/Sh3bp5/Dab2/Deptor/Eif4g1/Samsn1/Cdkn1a/Ldlrad4/Igbp1/Ogt	98496/108900/63913/26904/19271/19122/14225/21898/12578/66259/230908/23790/23980/15170/70686/26365/64383/23991/18817/78388/66824/12577/12367/66917/16173/235584/15587/13138/74747/216028/216233/22433/14694/19062/18750/19084/12702/20238/51791/268697/319476/24056/13132/97998/208643/67742/12575/52662/18518/108155
BP	GO:1905818	regulation of chromosome separation	0.000967127	0.0177898	11	Bub1b/Csnk2a1/Ube2c/Cenpe/Cdc26/Cit/Plk1/Khdc3/Zfp207/Anapc11/Ccnb1	12236/12995/68612/229841/66440/12704/18817/66991/22680/66156/268697
BP	GO:0046364	monosaccharide biosynthetic process	0.000973219	0.0177898	14	Gpd2/Sord/Soga1/Supt20/Akr1a1/Gapdh/Chst15/Arpp19/G6pc3/Gpd1/Pcx/Gsto1/Tcf7l2/Ogt	14571/20322/320706/56790/58810/14433/77590/59046/68401/14555/18563/14873/21416/108155
BP	GO:0051304	chromosome separation	0.000973219	0.0177898	14	Bub1b/Ncaph/Csnk2a1/Ube2c/Cenpe/Cdc26/Cit/Plk1/Khdc3/Zfp207/Top2a/Anapc11/Cenpx/Ccnb1	12236/215387/12995/68612/229841/66440/12704/18817/66991/22680/21973/66156/20892/268697
BP	GO:0001819	positive regulation of cytokine production	0.000982979	0.0178593	45	Il1rl1/Stat1/Hspd1/Cd28/Ncl/Mapkapk2/Rab7b/Cd244/Tlr5/Card9/Il1a/Cebpb/Cd1d1/Bcl10/Tlr4/Pde4b/Fgr/Tnfrsf14/Hpse/Gapdh/Nop53/C5ar1/Mapk3/Pycard/Irf7/Tlr3/Irf8/Casp1/Il18/Hyal2/Myd88/Ccr2/Icosl/Tbk1/Xbp1/Peli1/Rel/Sptbn1/Cd300c2/Rsad2/Irf4/Syk/F2r/Ltb/Tlr7	17082/20846/15510/12487/17975/17164/226421/18106/53791/332579/16175/12608/12479/12042/21898/18578/14191/230979/15442/14433/68077/12273/26417/66824/54123/142980/15900/12362/16173/15587/17874/12772/50723/56480/22433/67245/19696/20742/140497/58185/16364/20963/14062/16994/170743
BP	GO:0005996	monosaccharide metabolic process	0.000989749	0.0178593	31	Adipor1/Gpd2/Sord/Soga1/Ppp1r3d/Supt20/Serp1/Oma1/Akr1a1/Man1c1/Man2b2/Hk2/Gapdh/Man2a2/Chst15/Ppp1r3b/Mpi/Pkm/Arpp19/Gclc/Pfkfb4/Epm2aip1/Fuca2/Inpp5k/G6pc3/Gpd1/Man2a1/Pcx/Gsto1/Tcf7l2/Ogt	72674/14571/20322/320706/228966/56790/28146/67013/58810/230815/17160/15277/14433/140481/77590/244416/110119/18746/59046/14629/270198/77781/66848/19062/68401/14555/17158/18563/14873/21416/108155
BP	GO:0072576	liver morphogenesis	0.000991322	0.0178593	7	Cebpb/Cdkn2a/Ceacam1/Hpn/Mki67/Lims1/Xbp1	12608/12578/26365/15451/17345/110829/22433
BP	GO:0044070	regulation of anion transport	0.000999365	0.0178593	17	Adora1/Il1a/Prnp/Ahcyl1/Abcb4/Atp8a1/Grin2b/Grm5/Cyp4f18/Cck/Slc36a2/Prkca/Syk/Hrh2/Prelid1/Gabbr1/Acsl5	11539/16175/19122/229709/18670/11980/14812/108071/72054/12424/246049/18750/20963/15466/66494/54393/433256
BP	GO:0006664	glycolipid metabolic process	0.00100398	0.0178593	15	Kdelc1/St8sia4/B4galt3/Gbgt1/Dpm1/Dpm3/Cln6/Pigs/Pigw/Gpaa1/Naga/Pigx/B3galt4/Crem/Gla	72050/20452/57370/227671/13480/68563/76524/276846/70325/14731/17939/72084/54218/12916/11605
BP	GO:0035305	negative regulation of dephosphorylation	0.00100398	0.0178593	15	Tiprl/Ptpa/Knl1/Fkbp1a/Hpn/Iqgap1/Cd2bp2/Arpp19/Sfi1/Inpp5k/Myo1d/Akap1/Rbm26/Rrp1b/Igbp1	226591/110854/76464/14225/15451/29875/70233/59046/78887/19062/338367/11640/74213/72462/18518
BP	GO:0051817	modification of morphology or physiology of other organism involved in symbiotic interaction	0.00100398	0.0178593	15	Zfp639/Tardbp/Gapdh/Ceacam1/Hpn/Smarca4/Hspa8/Anxa2/Hyal2/Dag1/Inpp5k/Snw1/Rrp1b/Pcx/Cfl1	67778/230908/14433/26365/15451/20586/15481/12306/15587/13138/19062/66354/72462/18563/12631
BP	GO:1905477	positive regulation of protein localization to membrane	0.00100398	0.0178593	15	Arpc2/Prnp/Epha2/Fis1/Cib1/Pak1/Itgb1/Fyn/Sptbn1/Rack1/Sqstm1/Myo1c/Pmaip1/Rab11fip2/Wnk3	76709/19122/13836/66437/23991/18479/16412/14360/20742/14694/18412/17913/58801/74998/279561
BP	GO:0051235	maintenance of location	0.00102133	0.0181072	35	Cops9/Aspm/Hspa5/Gsn/Fkbp1a/Plcg1/Fgf2/Camk2d/Tln1/Creb3/Lck/Nbl1/Scarb1/Hk2/Ptpn6/Apoc4/Kdelr1/Tnrc6a/Tpcn2/Tln2/Dag1/Trpm2/Pip5k1c/Os9/Thra/Itgb3/Gaa/F2r/Ero1l/Sun2/Stard4/Fbn2/Arl2/Bscl2/Gsto1	66915/12316/14828/227753/14225/18803/14173/108058/21894/12913/16818/17965/20778/15277/15170/11425/68137/233833/233979/70549/13138/28240/18717/216440/21833/16416/14387/14062/50527/223697/170459/14119/56327/14705/14873
BP	GO:0050663	cytokine secretion	0.00102671	0.0181419	27	Il1rl1/Hspd1/Ncl/Cd244/Tlr5/Il1a/Syt11/S100a13/Bank1/Tlr4/Rnf19b/Fgr/Tnfrsf14/Foxp1/Gapdh/C5ar2/Mapk3/Pycard/Gas6/Casp1/Hyal2/Xbp1/Rab1a/Sptbn1/Cd300c2/Syk/F2r	17082/15510/17975/18106/53791/16175/229521/20196/242248/21898/75234/14191/230979/108655/14433/319430/26417/66824/14456/12362/15587/22433/19324/20742/140497/20963/14062
BP	GO:0031396	regulation of protein ubiquitination	0.00104303	0.0183692	26	Rassf5/Hspa5/Fkbp1a/Bcl10/Ufl1/Cdkn2a/Cdc20/Svbp/Rpl11/Isg15/Plk1/N4bp1/Gclc/Fyn/Ube2d1/Peli1/Rps7/Hsp90aa1/Arrdc3/Rnf180/Derl1/Rnf139/Ptk2/Prickle1/Amer1/Ogt	54354/14828/14225/12042/67490/12578/107995/69216/67025/100038882/18817/80750/14629/14360/216080/67245/20115/15519/105171/71816/67819/75841/14083/106042/72345/108155
BP	GO:0051881	regulation of mitochondrial membrane potential	0.0010506	0.0184411	13	Pid1/Spg20/Vcp/Cdkn2a/Atpif1/Bid/Casp1/Bco2/Gclc/Cck/Rack1/Prelid1/Pmaip1	98496/229285/269523/12578/11983/12122/12362/170752/14629/12424/14694/66494/58801
BP	GO:0006691	leukotriene metabolic process	0.00105452	0.0184489	6	Mgst3/Tlr4/Alox5/Cyp4f18/Syk/Cyp4f13	66447/21898/11689/72054/20963/170716
BP	GO:0046596	regulation of viral entry into host cell	0.00106242	0.018526	8	Gsn/Trim59/Trim30a/Ifitm2/Ifitm3/Trim25/P4hb/Trim26	227753/66949/20128/80876/66141/217069/18453/22670
BP	GO:0019318	hexose metabolic process	0.00108158	0.0187983	28	Adipor1/Gpd2/Sord/Soga1/Ppp1r3d/Supt20/Serp1/Oma1/Man1c1/Man2b2/Hk2/Gapdh/Man2a2/Chst15/Ppp1r3b/Mpi/Pkm/Arpp19/Pfkfb4/Epm2aip1/Fuca2/Inpp5k/G6pc3/Gpd1/Man2a1/Pcx/Tcf7l2/Ogt	72674/14571/20322/320706/228966/56790/28146/67013/230815/17160/15277/14433/140481/77590/244416/110119/18746/59046/270198/77781/66848/19062/68401/14555/17158/18563/21416/108155
BP	GO:0006644	phospholipid metabolic process	0.00111659	0.0193432	38	Inpp1/Pla2g4a/Lpgat1/Ptpmt1/Plcg1/Dpm1/Fgf2/Dpm3/Pmvk/Cept1/Pla2g12a/Fabp3/Fgr/Pik3cd/Scarb1/Pdgfa/Flt1/Far1/Gpat4/Isyna1/Ldlr/Smpdl3a/Pip5k1c/Inpp5k/Pigs/Pigw/Gdpd1/Efr3b/Mboat1/Ptdss1/Lpcat1/Gpaa1/Pigx/Agpat4/Pla2g7/Pcx/Acsl5/Taz	16329/18783/226856/66461/18803/13480/14173/68563/68603/99712/66350/14077/14191/18707/20778/18590/14254/67420/102247/71780/16835/57319/18717/19062/276846/70325/66569/668212/218121/19210/210992/14731/72084/68262/27226/18563/433256/66826
BP	GO:1903708	positive regulation of hemopoiesis	0.00112582	0.0194397	26	Smap1/Stat1/Casp8/Rab7b/Cd1d1/Cd101/Tal1/Lck/Isg15/Flt1/N4bp2l2/Gas6/Il18/Ccr1/Ccr2/Kitl/Xbp1/Itgb3/Prkca/Zbtb1/Hsp90aa1/Syk/Dcstamp/Hcls1/Atp6ap1/Il2rg	98366/20846/12370/226421/12479/630146/21349/16818/100038882/14254/381695/14456/16173/12768/12772/17311/22433/16416/18750/268564/15519/20963/75766/15163/54411/16186
BP	GO:1903509	liposaccharide metabolic process	0.00113315	0.0194706	15	Kdelc1/St8sia4/B4galt3/Gbgt1/Dpm1/Dpm3/Cln6/Pigs/Pigw/Gpaa1/Naga/Pigx/B3galt4/Crem/Gla	72050/20452/57370/227671/13480/68563/76524/276846/70325/14731/17939/72084/54218/12916/11605
BP	GO:0006457	protein folding	0.00113735	0.0194706	22	Hspd1/Fkbp1a/Ppid/Dnajb4/Nudc/Emc1/Erp29/Ric3/Chordc1/Cdc37/Hspa8/Fyco1/Hsp90b1/Canx/P4hb/Hsp90aa1/Tbca/Ero1l/Cct5/Txndc11/Tmx3/Fkbp2	15510/14225/67738/67035/18221/230866/67397/320360/66917/12539/15481/17281/22027/12330/18453/15519/21371/50527/12465/106200/67988/14227
BP	GO:0038083	peptidyl-tyrosine autophosphorylation	0.00113863	0.0194706	11	Lck/Fgr/Yes1/Iqgap1/Mapk3/Fyn/Syk/Ptk2/Vegfa/Fer/Btk	16818/14191/22612/29875/26417/14360/20963/14083/22339/14158/12229
BP	GO:0010821	regulation of mitochondrion organization	0.00121424	0.0206967	26	Pid1/Cyb5r1/Hnmt/Cdkn2a/Leprot/Oma1/Atpif1/Hps4/Usp30/Fis1/Hk2/Bid/Rpl28/Plaur/Pde2a/Pycard/Mrgpre/Cdc37/Gpx1/Srebf1/Npepps/Prelid1/Hes1/Fam162a/Pmaip1/Slc25a5	98496/72017/140483/12578/230514/67013/11983/192232/100756/66437/15277/12122/19943/18793/207728/66824/244238/12539/14775/20787/19155/66494/15205/70186/58801/11740
BP	GO:0051651	maintenance of location in cell	0.00125753	0.0213659	14	Aspm/Hspa5/Gsn/Tln1/Hk2/Kdelr1/Tnrc6a/Tln2/Dag1/Pip5k1c/Os9/Gaa/Sun2/Arl2	12316/14828/227753/21894/15277/68137/233833/70549/13138/18717/216440/14387/223697/56327
BP	GO:1903076	regulation of protein localization to plasma membrane	0.00127603	0.021611	15	Pid1/Prnp/Csnk2a1/Camk2d/Epha2/Cib1/Itgb1/Sptbn1/Rack1/Sqstm1/Cltc/Vti1b/Dab2/Rab11fip2/Wnk3	98496/19122/12995/108058/13836/23991/16412/20742/14694/18412/67300/53612/13132/74998/279561
BP	GO:0071902	positive regulation of protein serine/threonine kinase activity	0.00130212	0.0219826	35	Adora1/Fgf2/Pdcd10/Pdgfc/Iqgap3/Lamtor2/Cks1b/Tlr4/Erp29/Pdgfa/Flt1/Ceacam1/Pih1d1/Cib1/Iqgap1/Grm5/Pak1/Taok2/Trf/Kitl/Irgm2/Ighm/Syk/Ccnh/F2r/Ccnb1/Dab2/Vegfa/Ccnd3/Ccny/Fgf1/Lmnb1/Map3k11/Ddx3x/Ikbkg	11539/14173/56426/54635/404710/83409/54124/21898/67397/18590/14254/26365/68845/23991/29875/108071/18479/381921/22041/17311/54396/16019/20963/66671/14062/268697/13132/22339/12445/67974/14164/16906/26403/13205/16151
BP	GO:0010591	regulation of lamellipodium assembly	0.00133038	0.0223884	8	Arpc2/Capzb/Epha2/Brk1/Hsp90aa1/Fer/Cfl1/Plxnb3	76709/12345/13836/101314/15519/14158/12631/140571
BP	GO:0006517	protein deglycosylation	0.00135271	0.0226242	5	Edem2/Man2b2/Edem1/Man2a2/Man2a1	108687/17160/192193/140481/17158
BP	GO:0051493	regulation of cytoskeleton organization	0.00135293	0.0226242	50	Dst/Arpc2/Slc39a12/Phpt1/Gsn/Arpc5l/Il1a/Dstn/Tpx2/Cep250/Rae1/S100a10/Prune1/Nexn/Fgr/Stmn1/Capzb/Cit/Arpc1a/Brk1/Chmp2a/Eml2/Cib1/Pak1/Plk1/Mapk3/Pycard/Chordc1/Phldb1/Tmod2/Parp3/Trpm2/Ccdc88a/Sptbn1/Sh3pxd2b/Inpp5k/Myo1c/Cltc/Itgb3/Cfl2/Dync1h1/Pick1/Hcls1/Kifc1/Fer/Cfl1/Cdc42ep2/Arl2/Fgf13/Smc1a	13518/76709/277468/75454/227753/74192/16175/56431/72119/16328/66679/20194/229589/68810/14191/16765/12345/12704/56443/101314/68953/72205/23991/18479/18817/26417/66824/66917/102693/50876/235587/28240/108686/20742/268396/19062/17913/67300/16416/12632/13424/18693/15163/100502766/14158/12631/104252/56327/14168/24061
BP	GO:0043434	response to peptide hormone	0.00136713	0.0227898	34	Stat1/Pid1/Adipor1/Ptpra/Soga1/Ahcyl1/Stxbp3/Leprot/Eif2b3/Ybx1/Agtrap/Hadha/Cpeb2/Pak1/Nucb2/Il18/Pkm/Phip/Epm2aip1/Socs2/Xbp1/Srebf1/Inpp5k/Myo1c/Rps6kb1/Prkca/Socs3/Srsf5/Tbc1d4/Ptk2/Ccnd3/Fer/Cfl1/Ogt	20846/98496/72674/19262/320706/229709/20912/230514/108067/22608/11610/97212/231207/18479/53322/16173/18746/83946/77781/216233/22433/20787/19062/17913/72508/18750/12702/20384/210789/14083/12445/14158/12631/108155
BP	GO:0097191	extrinsic apoptotic signaling pathway	0.00138993	0.0230973	29	Casp8/Il1a/Rbck1/Bcl10/Casp8ap2/Mknk1/Bid/Zfp110/Pycard/Tlr3/Hmox1/Il18/Gclc/Phip/Bcl2a1a/Hyal2/Gpx1/Eya4/Fyn/Kitl/Rps6kb1/Dab2/Trps1/Deptor/Vegfa/Ctnna1/Acsl5/Ddx3x/Bex3	12370/16175/24105/12042/26885/17346/12122/65020/66824/142980/15368/16173/14629/83946/12044/15587/14775/14051/14360/17311/72508/13132/83925/97998/22339/12385/433256/13205/12070
BP	GO:0043534	blood vessel endothelial cell migration	0.00142388	0.023514	14	Plcg1/Fgf2/Pdcd10/Epha2/Scarb1/Cib1/Efnb2/Itgb1/Gpx1/Hdac5/Prkca/Csnk2b/Vegfa/Atp5a1	18803/14173/56426/13836/20778/23991/13642/16412/14775/15184/18750/13001/22339/11946
BP	GO:1902749	regulation of cell cycle G2/M phase transition	0.00142388	0.023514	14	Cenpf/Dtl/Camk2d/Cdkn2a/Clspn/Nop53/D7Ertd443e/Nae1/Cdk1/Ctc1/Zfp830/Ccnb1/App/Lmnb1	108000/76843/108058/12578/269582/68077/71007/234664/12534/68964/66983/268697/11820/16906
BP	GO:0009743	response to carbohydrate	0.00145605	0.0239002	24	Ncf2/Phpt1/Calcrl/Ptpmt1/Vcam1/Eif2b3/Pih1d1/Gas6/Casp3/Smarca4/Hmgn3/Gpx1/Acvr2b/Pfkl/Xbp1/Rack1/Srebf1/Rab34/Prkca/Birc5/Tra2b/Tcf7l2/Rab11fip2/Ogt	17970/75454/54598/66461/22329/108067/68845/14456/12367/20586/94353/14775/11481/18641/22433/14694/20787/19376/18750/11799/20462/21416/74998/108155
BP	GO:0018107	peptidyl-threonine phosphorylation	0.00146079	0.0239002	18	Csnk2a1/Camk2d/Sirt2/Plk1/Phip/Ddit4/Cdk1/Tbk1/Irgm2/Inpp5k/Prkca/Vrk1/Eif4g1/App/Csnk2b/Grk2/Ogt/Wnk3	12995/108058/64383/18817/83946/74747/12534/56480/54396/19062/18750/22367/208643/11820/13001/110355/108155/279561
BP	GO:1902652	secondary alcohol metabolic process	0.00146079	0.0239002	18	Abca2/Pex2/Pmvk/Dhcr24/Cyp51/Insig1/Scarb1/Apobr/Ldlr/Sc5d/Cln6/Srebf1/Erg28/Hmgcs1/Sqle/Cyb5r3/App/Fgf1	11305/19302/68603/74754/13121/231070/20778/171504/16835/235293/76524/20787/58520/208715/20775/109754/11820/14164
BP	GO:0032637	interleukin-8 production	0.00148249	0.0240327	12	Cd244/Tlr5/Bcl10/Tlr4/C5ar2/Pycard/Tlr3/Il18/Hyal2/Rab1a/F2r/Tlr7	18106/53791/12042/21898/319430/66824/142980/16173/15587/19324/14062/170743
BP	GO:1901992	positive regulation of mitotic cell cycle phase transition	0.00148249	0.0240327	12	Dtl/Ube2c/Cenpe/Anp32b/Hyal1/Cdk1/Birc5/Anapc11/Eif4g1/App/Rpl17/Ddx3x	76843/68612/229841/67628/15586/12534/11799/66156/208643/11820/319195/13205
BP	GO:1905897	regulation of response to endoplasmic reticulum stress	0.00148249	0.0240327	12	Fcgr2b/Creb3l1/Edem2/Creb3/Erp29/Edem1/Svip/Os9/Xbp1/Erlec1/Bcap31/Ikbkg	14130/26427/108687/12913/67397/192193/75744/216440/22433/66753/27061/16151
BP	GO:0031570	DNA integrity checkpoint	0.00152653	0.0246711	17	Mapkapk2/Tiprl/Dtl/Dgkz/E2f1/Clspn/Nop53/Plk1/Taok2/D7Ertd443e/Nae1/Dna2/Cdk1/Rpl26/Zfp830/Top2a/Cdkn1a	17164/226591/76843/104418/13555/269582/68077/18817/381921/71007/234664/327762/12534/19941/66983/21973/12575
BP	GO:0001954	positive regulation of cell-matrix adhesion	0.00157815	0.0253508	10	Ptprj/S100a10/Cib1/Iqgap1/Dag1/Lims1/Itgb3/Ninj1/Vegfa/Cfl1	19271/20194/23991/29875/13138/110829/16416/18081/22339/12631
BP	GO:0007091	metaphase/anaphase transition of mitotic cell cycle	0.00157815	0.0253508	10	Bub1b/Ube2c/Cenpe/Cdc26/Cit/Plk1/Khdc3/Zfp207/Anapc11/Ccnb1	12236/68612/229841/66440/12704/18817/66991/22680/66156/268697
BP	GO:0030308	negative regulation of cell growth	0.00158947	0.0253721	23	Adipor1/Mndal/Ptprj/Spg20/Cdkn2a/Foxp1/Mag/Pak1/D7Ertd443e/Smarca4/Ryk/Hyal2/Hyal1/Bcl11a/Rack1/Gdf9/Crlf3/Dab2/Dcstamp/Cdkn1a/Cfl1/Ddx3x/Fgf13	72674/100040462/19271/229285/12578/108655/17136/18479/71007/20586/20187/15587/15586/14025/14694/14566/54394/13132/75766/12575/12631/13205/14168
BP	GO:0002224	toll-like receptor signaling pathway	0.00160748	0.0253721	15	Hspd1/Mapkapk2/Rab7b/Tlr5/Tlr4/Trim30a/Irf7/Tlr3/Myd88/Peli1/Rsad2/Irf4/Cd86/Tlr13/Tlr7	15510/17164/226421/53791/21898/20128/54123/142980/17874/67245/58185/16364/12524/279572/170743
BP	GO:0019079	viral genome replication	0.00160748	0.0253721	15	Ppid/Vcp/Isg15/Ceacam1/Ifitm2/Ifitm3/Gas6/Hspa8/Eea1/Inpp5k/Top2a/Rsad2/Grk2/Ddb1/Ddx3x	67738/269523/100038882/26365/80876/66141/14456/15481/216238/19062/21973/58185/110355/13194/13205
BP	GO:0051225	spindle assembly	0.00160748	0.0253721	15	Aspm/Tubgcp4/Tpx2/Cdc20/Chmp2a/Plk1/Abraxas2/Khdc3/Zfp207/Cltc/Birc5/Dync1h1/Racgap1/Tubb5/Smc1a	12316/51885/72119/107995/68953/18817/109359/66991/22680/67300/11799/13424/26934/22154/24061
BP	GO:0009135	purine nucleoside diphosphate metabolic process	0.00160819	0.0253721	14	Ak1/Nudt9/Hk2/Gapdh/Ampd3/Mpi/Pkm/Nudt16/Ddit4/Pfkl/Ogdh/Gpd1/Eno1b/Ogt	11636/74167/15277/14433/11717/110119/18746/75686/74747/18641/18293/14555/433182/108155
BP	GO:0009179	purine ribonucleoside diphosphate metabolic process	0.00160819	0.0253721	14	Ak1/Nudt9/Hk2/Gapdh/Ampd3/Mpi/Pkm/Nudt16/Ddit4/Pfkl/Ogdh/Gpd1/Eno1b/Ogt	11636/74167/15277/14433/11717/110119/18746/75686/74747/18641/18293/14555/433182/108155
BP	GO:0009101	glycoprotein biosynthetic process	0.00161961	0.0254764	33	St8sia4/Mgat5/Fut7/Dpm1/Serp1/Krtcap2/Dpm3/Dpy19l4/Vcp/Man1c1/Chst12/Lfng/St3gal5/Rpn1/St8sia1/Chst8/Alg11/Hpf1/Dpy19l1/Mpi/Parp3/Phlda1/Mgat4b/Aatf/Gcnt2/Trim23/Dad1/Gxylt1/B3galt4/Tmem258/Gcnt1/Tcf7l2/Ogt	20452/107895/14347/13480/28146/66059/68563/381510/269523/230815/59031/16848/20454/103963/20449/68947/207958/72612/244745/110119/235587/21664/103534/56321/14538/81003/13135/223827/54218/69038/14537/21416/108155
BP	GO:0034655	nucleobase-containing compound catabolic process	0.00165435	0.0259459	36	Mapkapk2/Ncf2/Angel2/E2f1/Vcp/Cdkn2a/Pde4b/Ybx1/Ythdf2/Pnrc2/Hnrnpr/Mrto4/Tardbp/Nudt9/Cnot4/Cnot3/Pde2a/Lsm4/Dnase2a/Nudt16/Myd88/Smpdl3a/Dna2/Nudt4/Cnot2/Rack1/Slirp/Brf1/Papd4/Hnrnpc/Lsm2/Enpp5/Enpp4/Vegfa/Lrpprc/Hprt	17164/17970/52477/13555/269523/12578/18578/22608/213541/52830/74326/69902/230908/74167/53621/232791/207728/50783/13423/75686/17874/57319/327762/71207/72068/14694/380773/72308/100715/15381/27756/83965/224794/22339/72416/15452
BP	GO:0090314	positive regulation of protein targeting to membrane	0.00166477	0.0260323	7	Arpc2/Prnp/Fis1/Cib1/Pak1/Fyn/Myo1c	76709/19122/66437/23991/18479/14360/17913
BP	GO:1903322	positive regulation of protein modification by small protein conjugation or removal	0.0016702	0.0260404	19	Rassf5/Hspa5/Fkbp1a/Bcl10/Vcp/Cdkn2a/Cdc20/Nop53/Plk1/Pias1/Ube2d1/Peli1/Arrdc3/Rnf180/Derl1/Rnf139/Ptk2/Prickle1/Amer1	54354/14828/14225/12042/269523/12578/107995/68077/18817/56469/216080/67245/105171/71816/67819/75841/14083/106042/72345
BP	GO:1901216	positive regulation of neuron death	0.00168993	0.0262707	17	Casp8/Ncf2/Fcgr2b/Rapsn/Prnp/Tlr4/Fis1/Grin2b/Efnb2/Casp3/Il18/Fyn/Ddit4/Trpm2/Kcnma1/Pmaip1/Map3k11	12370/17970/14130/19400/19122/21898/66437/14812/13642/12367/16173/14360/74747/28240/16531/58801/26403
BP	GO:0046631	alpha-beta T cell activation	0.0017082	0.0264	20	Cd28/Cd244/Fut7/Cd44/Cebpb/Cd1d1/Tnfsf8/Tnfrsf14/Foxp1/Relb/Ceacam1/Il18/Ccr2/Vsir/Rsad2/Irf4/Syk/Twsg1/Zfp35/Il2rg	12487/18106/14347/12505/12608/12479/21949/230979/108655/19698/26365/16173/12772/74048/58185/16364/20963/65960/22694/16186
BP	GO:0048015	phosphatidylinositol-mediated signaling	0.0017082	0.0264	20	Cd28/Ncs1/Gsn/Pdgfc/Fgr/Pik3cd/Pdgfa/Flt1/Ptpn6/Nop53/Sirt2/Hcst/Il18/Fyn/Xbp1/F2r/Ptk2/Hcls1/Mydgf/Ogt	12487/14299/227753/54635/14191/18707/18590/14254/15170/68077/64383/23900/16173/14360/22433/14062/14083/15163/28106/108155
BP	GO:0032479	regulation of type I interferon production	0.00178462	0.027421	13	Stat1/Hspd1/Tlr4/Rnf216/Relb/Pycard/Irf7/Tlr3/Myd88/Tbk1/Rel/Syk/Tlr7	20846/15510/21898/108086/19698/66824/54123/142980/17874/56480/19696/20963/170743
BP	GO:0042273	ribosomal large subunit biogenesis	0.00178462	0.027421	13	Rpl7a/Rpf1/Rpl11/Mrto4/Malsu1/Nop2/Nop53/Rpl6l/Pes1/Rpl26/Rpl23a/Nsa2/Rpl3	27176/70285/67025/69902/75593/110109/68077/432502/64934/19941/268449/59050/27367
BP	GO:0051983	regulation of chromosome segregation	0.00179846	0.0275539	15	Bub1b/Csnk2a1/Ube2c/Cenpe/Cdc26/Cit/Sirt2/Plk1/Mki67/Khdc3/Zfp207/Anapc11/Dync1h1/Ccnb1/Racgap1	12236/12995/68612/229841/66440/12704/64383/18817/17345/66991/22680/66156/13424/268697/26934
BP	GO:0035710	CD4-positive, alpha-beta T cell activation	0.00181194	0.0276803	14	Fut7/Cd44/Cebpb/Foxp1/Relb/Ceacam1/Il18/Ccr2/Vsir/Rsad2/Irf4/Twsg1/Zfp35/Il2rg	14347/12505/12608/108655/19698/26365/16173/12772/74048/58185/16364/65960/22694/16186
BP	GO:0098781	ncRNA transcription	0.00182212	0.0277559	9	Ncl/Zc3h8/Cdkn2a/Nop53/Pih1d1/Smarca4/Ice2/Ice1/Ang	17975/57432/12578/68077/68845/20586/93697/218333/11727
BP	GO:0044270	cellular nitrogen compound catabolic process	0.00183283	0.0278391	39	Mapkapk2/Ncf2/Angel2/Hnmt/E2f1/Vcp/Cdkn2a/Pde4b/Ybx1/Ythdf2/Pnrc2/Hnrnpr/Mrto4/Tardbp/Nudt9/Cnot4/Cnot3/Pde2a/Lsm4/Hmox1/Dnase2a/Nudt16/Myd88/Smpdl3a/Dna2/Nudt4/Cnot2/Rack1/Slirp/Brf1/Papd4/Hnrnpc/Dpys/Lsm2/Enpp5/Enpp4/Vegfa/Lrpprc/Hprt	17164/17970/52477/140483/13555/269523/12578/18578/22608/213541/52830/74326/69902/230908/74167/53621/232791/207728/50783/15368/13423/75686/17874/57319/327762/71207/72068/14694/380773/72308/100715/15381/64705/27756/83965/224794/22339/72416/15452
BP	GO:0009166	nucleotide catabolic process	0.00186004	0.0279396	10	Ncf2/Vcp/Pde4b/Nudt9/Pde2a/Nudt16/Nudt4/Rack1/Enpp5/Hprt	17970/269523/18578/74167/207728/75686/71207/14694/83965/15452
BP	GO:0010965	regulation of mitotic sister chromatid separation	0.00186004	0.0279396	10	Bub1b/Ube2c/Cenpe/Cdc26/Cit/Plk1/Khdc3/Zfp207/Anapc11/Ccnb1	12236/68612/229841/66440/12704/18817/66991/22680/66156/268697
BP	GO:0044784	metaphase/anaphase transition of cell cycle	0.00186004	0.0279396	10	Bub1b/Ube2c/Cenpe/Cdc26/Cit/Plk1/Khdc3/Zfp207/Anapc11/Ccnb1	12236/68612/229841/66440/12704/18817/66991/22680/66156/268697
BP	GO:0032869	cellular response to insulin stimulus	0.00186053	0.0279396	23	Stat1/Pid1/Adipor1/Ptpra/Soga1/Ybx1/Cpeb2/Pak1/Nucb2/Pkm/Phip/Socs2/Xbp1/Srebf1/Inpp5k/Myo1c/Rps6kb1/Prkca/Socs3/Tbc1d4/Ccnd3/Fer/Ogt	20846/98496/72674/19262/320706/22608/231207/18479/53322/18746/83946/216233/22433/20787/19062/17913/72508/18750/12702/210789/12445/14158/108155
BP	GO:0009895	negative regulation of catabolic process	0.00189271	0.0283426	31	Mapkapk2/Adora1/Angel2/E2f1/Cdkn2a/Ybx1/Rpl11/Tardbp/Tbc1d14/Usp30/Nop53/Sirt2/Svip/Hmox1/N4bp1/Anxa2/Myd88/Fyn/Ddit4/Os9/Erlec1/Rps7/Scfd1/Slirp/Zkscan3/Hnrnpc/Dap/Eif4g1/Vegfa/Lrpprc/Bscl2	17164/11539/52477/13555/12578/22608/67025/230908/100855/100756/68077/64383/75744/15368/80750/12306/17874/14360/74747/216440/66753/20115/76983/380773/72739/15381/223453/208643/22339/72416/14705
BP	GO:0001780	neutrophil homeostasis	0.00194991	0.028807	6	Fcgr2b/Cd44/Pde4b/Pik3cd/Il18/Ccr2	14130/12505/18578/18707/16173/12772
BP	GO:0046597	negative regulation of viral entry into host cell	0.00194991	0.028807	6	Gsn/Trim59/Ifitm2/Ifitm3/Trim25/Trim26	227753/66949/80876/66141/217069/22670
BP	GO:0046685	response to arsenic-containing substance	0.00194991	0.028807	6	Cpeb2/Zfand2a/Hmox1/Gclc/Gsto1/Ddx3x	231207/100494/15368/14629/14873/13205
BP	GO:0097062	dendritic spine maintenance	0.00194991	0.028807	6	Fcgr2b/Prnp/Grin2b/Fyn/Pick1/Cfl1	14130/19122/14812/14360/18693/12631
BP	GO:0050727	regulation of inflammatory response	0.0019509	0.028807	34	Il1rl1/Hspd1/Cd28/Adora1/Cfh/Pla2g4a/Fcgr2b/Cr1l/Calcrl/Cd44/Psmb4/Ptger3/Tlr4/Fndc4/Mgll/Usp18/Siglece/Pde2a/Pycard/Tlr3/Casp1/Ldlr/Hyal2/Gpx1/Myd88/Ccr2/Bcl6b/Prkca/Socs3/Ctla2a/Ednrb/Cd47/Clcf1/Btk	17082/15510/12487/11539/12628/18783/14130/12946/54598/12505/19172/19218/21898/64339/23945/24110/83382/207728/66824/142980/12362/16835/15587/14775/17874/12772/12029/18750/12702/13024/13618/16423/56708/12229
BP	GO:1901293	nucleoside phosphate biosynthetic process	0.00195728	0.028821	35	Cox5b/Pid1/Uck2/Atp5c1/Ak1/Atp5g3/Calcrl/Ptger3/Vcp/Ak4/Cap1/Nmnat1/Tyms/Oasl2/Oas1a/Slc25a13/Gars/Pde2a/Ampd3/Nucb2/Ppcdc/Pkm/Impdh2/Chchd10/Prpsap2/Rrm2/Akap5/Atp5o/Gabbr1/Guca1a/Haao/Atp5a1/Uqcc3/Hprt/Taz	12859/98496/80914/11949/11636/228033/54598/19218/269523/11639/12331/66454/22171/23962/246730/50799/353172/207728/11717/53322/66812/18746/23918/103172/212627/20135/238276/28080/54393/14913/107766/11946/107197/15452/66826
BP	GO:0006107	oxaloacetate metabolic process	0.00198326	0.0290421	5	Mdh2/Got2/Cs/Acly/Pcx	17448/14719/12974/104112/18563
BP	GO:0010801	negative regulation of peptidyl-threonine phosphorylation	0.00198326	0.0290421	5	Sirt2/Ddit4/Inpp5k/Eif4g1/Ogt	64383/74747/19062/208643/108155
BP	GO:0070646	protein modification by small protein removal	0.00200291	0.0292491	19	Yod1/Usp21/Otud1/Asxl1/Mindy1/Vcp/Mysm1/Usp30/Cops6/Usp42/Uspl1/Usp18/Nop53/Abraxas2/Usp38/Usp10/Senp8/Cops3/Otub2	226418/30941/71198/228790/75007/269523/320713/100756/26893/76800/231915/24110/68077/109359/74841/22224/71599/26572/68149
BP	GO:0006066	alcohol metabolic process	0.00201342	0.029313	31	Cd244/Ephx1/Abca2/Sord/Plcg1/Dpm1/Pex2/Fgf2/Pmvk/Dhcr24/Cyp51/Insig1/Qdpr/Scarb1/Apobr/Isyna1/Ldlr/Sc5d/Pts/Cln6/Nudt4/Srebf1/Inpp5k/Gdpd1/Erg28/Hmgcs1/Abhd4/Sqle/Cyb5r3/App/Fgf1	18106/13849/11305/20322/18803/13480/19302/14173/68603/74754/13121/231070/110391/20778/171504/71780/16835/235293/19286/76524/71207/20787/19062/66569/58520/208715/105501/20775/109754/11820/14164
BP	GO:0051607	defense response to virus	0.00201835	0.029313	26	Stat1/Card9/Zbp1/Creb3/Isg15/Oasl2/Rnf216/Nop53/Pycard/Ifitm2/Ifitm3/Irf7/Tlr3/Hyal2/Ddit4/Tbk1/Ncbp3/Trim25/Rsad2/Polr3h/Cd86/Il10rb/Ifngr2/Mx1/Ifit1/Tlr7	20846/332579/58203/12913/100038882/23962/108086/68077/66824/80876/66141/54123/142980/15587/74747/56480/66874/217069/58185/78929/12524/16155/15980/17857/15957/170743
BP	GO:0060236	regulation of mitotic spindle organization	0.00202594	0.0293429	8	Tpx2/Rae1/Chmp2a/Plk1/Parp3/Cltc/Dync1h1/Smc1a	72119/66679/68953/18817/235587/67300/13424/24061
BP	GO:0009749	response to glucose	0.0020329	0.0293634	22	Ncf2/Phpt1/Ptpmt1/Vcam1/Eif2b3/Pih1d1/Gas6/Casp3/Smarca4/Hmgn3/Gpx1/Acvr2b/Pfkl/Xbp1/Rack1/Srebf1/Rab34/Birc5/Tra2b/Tcf7l2/Rab11fip2/Ogt	17970/75454/66461/22329/108067/68845/14456/12367/20586/94353/14775/11481/18641/22433/14694/20787/19376/11799/20462/21416/74998/108155
BP	GO:0046626	regulation of insulin receptor signaling pathway	0.0020932	0.0301524	11	Pid1/Adipor1/Ybx1/Nucb2/Socs2/Inpp5k/Rps6kb1/Prkca/Socs3/Ccnd3/Ogt	98496/72674/22608/53322/216233/19062/72508/18750/12702/12445/108155
BP	GO:0006026	aminoglycan catabolic process	0.00211284	0.0302707	7	Cd44/Fgf2/Ovgp1/Chil3/Hyal2/Hyal1/Sgsh	12505/14173/12659/12655/15587/15586/27029
BP	GO:0032647	regulation of interferon-alpha production	0.00211284	0.0302707	7	Stat1/Hspd1/Tlr4/Irf7/Tlr3/Tbk1/Tlr7	20846/15510/21898/54123/142980/56480/170743
BP	GO:0006397	mRNA processing	0.00212581	0.0303745	46	Snrpe/2810403A07Rik/Ahcyl1/Ybx1/Sf3a3/Srsf10/Tardbp/Aurkaip1/Sfswap/Snrpg/Tia1/Snrpd2/Paf1/Scaf1/Snrnp70/Snrpa1/Cd2bp2/Lsm4/Rbmxl1/Hspa8/Cdc40/Cpsf6/Snrnp25/Ncbp3/Cdk12/Srsf5/Snw1/Papd4/Ccnb1/Hnrnpc/Rnf219/Rbm26/Mbnl2/Hnrnpa1/Tra2b/App/Srrm2/Nelfe/Lsm2/Apobec2/Safb/Srsf7/Zmat2/Rbm22/Txnl4a/Sf3b2	20643/74200/229709/22608/75062/14105/230908/66077/231769/68011/21841/107686/54624/233208/20637/68981/70233/50783/19656/15481/71713/432508/78372/66874/69131/20384/66354/100715/268697/15381/72486/74213/105559/15382/20462/11820/75956/27632/27756/11811/224903/225027/66492/66810/27366/319322
BP	GO:0001649	osteoblast differentiation	0.00215369	0.0304305	28	Satb2/Creb3l1/Cebpb/Fndc3b/Fgf2/Ufl1/Epha2/Fbl/Smad1/Itga11/Acvr2b/Asf1a/Sh3pxd2b/Rack1/Cltc/Hdac5/Mrc2/Fasn/Riox1/Hnrnpc/Ptk2/Gabbr1/Runx2/Vegfa/Twsg1/Fbn2/Rorb/Atp6ap1	212712/26427/12608/72007/14173/67490/13836/14113/17125/319480/11481/66403/268396/14694/67300/15184/17534/14104/71952/15381/14083/54393/12393/22339/65960/14119/225998/54411
BP	GO:0032649	regulation of interferon-gamma production	0.00215977	0.0304305	16	Il1rl1/Hspd1/Sh2d1b1/Cd244/Prnp/Cd1d1/Tlr4/Pde4b/Isg15/Pycard/Gas6/Tlr3/Irf8/Il18/Ccr2/Tlr7	17082/15510/26904/18106/19122/12479/21898/18578/100038882/66824/14456/142980/15900/16173/12772/170743
BP	GO:0048145	regulation of fibroblast proliferation	0.00215977	0.0304305	16	E2f1/Pex2/Fndc3b/Pdgfc/Rps3a1/Fosl2/Pdgfa/Gas6/Anxa2/Ctc1/Med31/Itgb3/Ccnb1/Ndufs4/Cdkn1a/Pmaip1	13555/19302/72007/54635/20091/14284/18590/14456/12306/68964/67279/16416/268697/17993/12575/58801
BP	GO:1903008	organelle disassembly	0.00215977	0.0304305	16	Map1lc3a/Cdkn2a/Atpif1/Usp30/Fis1/Hk2/Gabarapl1/Rpl28/Cdc37/Kif9/Cdk1/Sqstm1/Srebf1/Vrk1/Klc1/Atg3	66734/12578/11983/100756/66437/15277/57436/19943/12539/16578/12534/18412/20787/22367/16593/67841
BP	GO:0002573	myeloid leukocyte differentiation	0.00216401	0.0304305	26	Casp8/Sp3/Cebpb/Cd101/Tal1/Epha2/Snx10/Pirb/Relb/Ceacam1/Anxa2/Trf/Ccr1/Kitl/Itgb3/Prkca/Fasn/Irf4/Il3ra/Dcstamp/Hcls1/App/Vegfa/Tfe3/Atp6ap1/Gab3	12370/20687/12608/630146/21349/13836/71982/18733/19698/26365/12306/22041/12768/17311/16416/18750/14104/16364/16188/75766/15163/11820/22339/209446/54411/210710
BP	GO:1990778	protein localization to cell periphery	0.00216418	0.0304305	32	Pid1/Cacnb2/Prnp/Csnk2a1/S100a10/Camk2d/Epha2/Gak/Vamp5/Cib1/Stx1b/Gas6/Itgb1/Anxa2/Golga4/Lztfl1/Epb41l2/Sptbn1/Rack1/Sqstm1/Inpp5k/Rab34/Pigw/Cltc/Jup/Efr3b/Vti1b/Dab2/Pacsin1/Rab11fip2/Fgf13/Wnk3	98496/12296/19122/12995/20194/108058/13836/231580/53620/23991/56216/14456/16412/12306/54214/93730/13822/20742/14694/18412/19062/19376/70325/67300/16480/668212/53612/13132/23969/74998/14168/279561
BP	GO:0000075	cell cycle checkpoint	0.00217002	0.030432	23	Mapkapk2/Tiprl/Dtl/Dgkz/Bub1b/E2f1/Cenpe/Clspn/Nop53/Plk1/Taok2/D7Ertd443e/Nae1/Khdc3/Dna2/Cdk1/Rpl26/Zfp207/Zfp830/Top2a/Birc5/Ccnb1/Cdkn1a	17164/226591/76843/104418/12236/13555/229841/269582/68077/18817/381921/71007/234664/66991/327762/12534/19941/22680/66983/21973/11799/268697/12575
BP	GO:0051898	negative regulation of protein kinase B signaling	0.00217683	0.0304469	9	Ptprj/Bank1/Epha2/Nop53/Cib1/Hyal2/Dag1/Rack1/Inpp5k	19271/242248/13836/68077/23991/15587/13138/14694/19062
BP	GO:0031589	cell-substrate adhesion	0.00219032	0.0305549	35	Arpc2/Lamc1/Ptprj/Sirpa/Fndc3b/S100a10/Vcam1/Cdkn2a/Hpse/Coro1c/Mkln1/Vwf/Cib1/Iqgap1/Taok2/Itgal/Gas6/Itgb1/Itga11/Rpl29/Dag1/Lims1/Myo1g/Rab1a/Itgb3/Actn1/Gcnt2/Ninj1/Dab2/Ptk2/Itgb5/Vegfa/Fer/Cfl1/Fermt3	76709/226519/19271/19261/72007/20194/22329/12578/15442/23790/27418/22371/23991/29875/381921/16408/14456/16412/319480/19944/13138/110829/246177/19324/16416/109711/14538/18081/13132/14083/16419/22339/14158/12631/108101
BP	GO:0048017	inositol lipid-mediated signaling	0.00221306	0.0307105	20	Cd28/Ncs1/Gsn/Pdgfc/Fgr/Pik3cd/Pdgfa/Flt1/Ptpn6/Nop53/Sirt2/Hcst/Il18/Fyn/Xbp1/F2r/Ptk2/Hcls1/Mydgf/Ogt	12487/14299/227753/54635/14191/18707/18590/14254/15170/68077/64383/23900/16173/14360/22433/14062/14083/15163/28106/108155
BP	GO:0070665	positive regulation of leukocyte proliferation	0.00221306	0.0307105	20	Cd28/Cd244/Cd1d1/Vcam1/Tlr4/Ceacam1/Itgal/Pycard/Il18/Myd88/Ccr2/Icosl/Kitl/Peli1/Ighm/Syk/Hes1/Cd86/Cdkn1a/Clcf1	12487/18106/12479/22329/21898/26365/16408/66824/16173/17874/12772/50723/17311/67245/16019/20963/15205/12524/12575/56708
BP	GO:0042130	negative regulation of T cell proliferation	0.00222895	0.0308503	12	Cd44/Prnp/Cebpb/Cdkn2a/Tnfrsf14/Ptpn6/Ceacam1/Casp3/Vsir/Peli1/Prkar1a/Twsg1	12505/19122/12608/12578/230979/15170/26365/12367/74048/67245/19084/65960
BP	GO:0042991	transcription factor import into nucleus	0.00228392	0.0313992	14	Rbck1/Creb3/Tlr4/Ceacam1/Tlr3/Il18/Xbp1/Akap1/Thra/Akap5/Syk/Ipo11/Hcls1/Tlr7	24105/12913/21898/26365/142980/16173/22433/11640/21833/238276/20963/76582/15163/170743
BP	GO:1900076	regulation of cellular response to insulin stimulus	0.00228638	0.0313992	13	Pid1/Adipor1/Ybx1/Pak1/Nucb2/Socs2/Inpp5k/Myo1c/Rps6kb1/Prkca/Socs3/Ccnd3/Ogt	98496/72674/22608/18479/53322/216233/19062/17913/72508/18750/12702/12445/108155
BP	GO:1901989	positive regulation of cell cycle phase transition	0.00228638	0.0313992	13	Dtl/Ube2c/Cenpe/Anp32b/Paf1/Hyal1/Cdk1/Birc5/Anapc11/Eif4g1/App/Rpl17/Ddx3x	76843/68612/229841/67628/54624/15586/12534/11799/66156/208643/11820/319195/13205
BP	GO:0032535	regulation of cellular component size	0.0023783	0.0324995	39	Arpc2/Plxna2/Gsn/Arpc5l/Dstn/Spg20/Iqgap3/Capzb/Cit/Lamtor4/Arpc1a/Mgll/Brk1/Mag/Pak1/Pycard/Tmod2/Ryk/Golga4/Bcl11a/Sptbn1/Rap1gap2/Myo1c/Cfl2/Hsp90aa1/Slc12a7/Anxa7/Kcnma1/Deptor/Pick1/Hcls1/Vegfa/Fer/Slc12a2/Cfl1/Cdc42ep2/Fgf13/Gdi1/Ogt	76709/18845/227753/74192/56431/229285/404710/12345/12704/66096/56443/23945/101314/17136/18479/66824/50876/20187/54214/14025/20742/380711/17913/12632/15519/20499/11750/16531/97998/18693/15163/22339/14158/20496/12631/104252/14168/14567/108155
BP	GO:0043241	protein complex disassembly	0.00237876	0.0324995	22	Arpc2/Gsn/Dstn/Napb/Map1lc3a/Vcp/Stmn1/Capzb/Gak/Vps33a/Tecpr1/Cib1/Hspa8/Tmod2/Fyco1/Ddit4/Sptbn1/Irgm2/Cfl2/Akap5/Cfl1/Fgf13	76709/227753/56431/17957/66734/269523/16765/12345/231580/77573/70381/23991/15481/50876/17281/74747/20742/54396/12632/238276/12631/14168
BP	GO:0008286	insulin receptor signaling pathway	0.00238973	0.0325655	16	Pid1/Adipor1/Ptpra/Soga1/Ybx1/Nucb2/Phip/Socs2/Srebf1/Inpp5k/Rps6kb1/Prkca/Socs3/Ccnd3/Fer/Ogt	98496/72674/19262/320706/22608/53322/83946/216233/20787/19062/72508/18750/12702/12445/14158/108155
BP	GO:0030098	lymphocyte differentiation	0.00239878	0.032605	42	Cd28/Fut7/Sp3/Cd44/Zc3h8/Cd1d1/Il11ra1/Tnfsf8/Cdkn2a/Lck/Rhoh/Lfng/Gimap1/Foxp1/Ptpn6/Itfg2/Relb/Clptm1/Kdelr1/Gas6/Il18/Cmtm7/Ccr2/Xbp1/Bcl11a/Hdac5/Rsad2/Sos2/Zbtb1/Hsp90aa1/Ighm/Irf4/Syk/Prelid1/Ctla2a/Pknox1/H2-Oa/Runx2/Zfp35/Clcf1/Il2rg/Btk	12487/14347/20687/12505/57432/12479/16157/21949/12578/16818/74734/16848/16205/108655/15170/101142/19698/56457/68137/14456/16173/102545/12772/22433/14025/15184/58185/20663/268564/15519/16019/16364/20963/66494/13024/18771/15001/12393/22694/56708/16186/12229
BP	GO:0032677	regulation of interleukin-8 production	0.00241267	0.0326264	11	Cd244/Tlr5/Bcl10/Tlr4/C5ar2/Pycard/Tlr3/Il18/Hyal2/F2r/Tlr7	18106/53791/12042/21898/319430/66824/142980/16173/15587/14062/170743
BP	GO:0072583	clathrin-dependent endocytosis	0.00241267	0.0326264	11	Smap1/Dnm3/Napb/Syt11/Clta/Gak/Canx/Cltc/Ston2/Dab2/Pacsin1	98366/103967/17957/229521/12757/231580/12330/67300/108800/13132/23969
BP	GO:0000027	ribosomal large subunit assembly	0.00246695	0.03325	8	Rpf1/Rpl11/Mrto4/Nop2/Nop53/Rpl6l/Rpl23a/Rpl3	70285/67025/69902/110109/68077/432502/268449/27367
BP	GO:0019439	aromatic compound catabolic process	0.00247133	0.03325	40	Mapkapk2/Ncf2/Ephx1/Angel2/Hnmt/E2f1/Vcp/Cdkn2a/Pde4b/Ybx1/Ythdf2/Pnrc2/Hnrnpr/Mrto4/Tardbp/Nudt9/Pon2/Cnot4/Cnot3/Pde2a/Lsm4/Hmox1/Dnase2a/Nudt16/Myd88/Smpdl3a/Dna2/Nudt4/Cnot2/Rack1/Slirp/Brf1/Papd4/Hnrnpc/Lsm2/Enpp5/Enpp4/Vegfa/Lrpprc/Hprt	17164/17970/13849/52477/140483/13555/269523/12578/18578/22608/213541/52830/74326/69902/230908/74167/330260/53621/232791/207728/50783/15368/13423/75686/17874/57319/327762/71207/72068/14694/380773/72308/100715/15381/27756/83965/224794/22339/72416/15452
BP	GO:0008203	cholesterol metabolic process	0.00249826	0.033335	17	Abca2/Pex2/Pmvk/Dhcr24/Cyp51/Insig1/Scarb1/Apobr/Ldlr/Sc5d/Cln6/Srebf1/Hmgcs1/Sqle/Cyb5r3/App/Fgf1	11305/19302/68603/74754/13121/231070/20778/171504/16835/235293/76524/20787/208715/20775/109754/11820/14164
BP	GO:0032609	interferon-gamma production	0.00249826	0.033335	17	Il1rl1/Hspd1/Sh2d1b1/Cd244/Prnp/Cd1d1/Tlr4/Pde4b/Rnf19b/Isg15/Pycard/Gas6/Tlr3/Irf8/Il18/Ccr2/Tlr7	17082/15510/26904/18106/19122/12479/21898/18578/75234/100038882/66824/14456/142980/15900/16173/12772/170743
BP	GO:0046467	membrane lipid biosynthetic process	0.00249826	0.033335	17	St8sia4/Kdsr/B4galt3/Gbgt1/Cers6/Dpm1/Dpm3/Hacd4/Agk/P2rx1/Pigs/Pigw/Sptssa/Gpaa1/Pigx/Hacd2/B3galt4	20452/70750/57370/227671/241447/13480/68563/66775/69923/18436/276846/70325/104725/14731/72084/70757/54218
BP	GO:0046700	heterocycle catabolic process	0.0025028	0.033335	39	Mapkapk2/Ncf2/Angel2/Hnmt/E2f1/Vcp/Cdkn2a/Pde4b/Ybx1/Ythdf2/Pnrc2/Hnrnpr/Mrto4/Tardbp/Nudt9/Cnot4/Cnot3/Pde2a/Lsm4/Hmox1/Dnase2a/Nudt16/Myd88/Smpdl3a/Dna2/Nudt4/Cnot2/Rack1/Slirp/Brf1/Papd4/Hnrnpc/Dpys/Lsm2/Enpp5/Enpp4/Vegfa/Lrpprc/Hprt	17164/17970/52477/140483/13555/269523/12578/18578/22608/213541/52830/74326/69902/230908/74167/53621/232791/207728/50783/15368/13423/75686/17874/57319/327762/71207/72068/14694/380773/72308/100715/15381/64705/27756/83965/224794/22339/72416/15452
BP	GO:0090150	establishment of protein localization to membrane	0.00252219	0.033509	23	Arpc2/Adora1/Srp14/Prnp/Fis1/Agk/Vamp5/Bid/Cib1/Pak1/Stx1b/Golga4/Fyn/Sptbn1/Rack1/Inpp5k/Myo1c/Rab34/Hsp90aa1/Oxa1l/Pmaip1/Gdi1/Ogt	76709/11539/20813/19122/66437/69923/53620/12122/23991/18479/56216/54214/14360/20742/14694/19062/17913/19376/15519/69089/58801/14567/108155
BP	GO:0009185	ribonucleoside diphosphate metabolic process	0.00255546	0.0336548	14	Ak1/Nudt9/Hk2/Gapdh/Ampd3/Mpi/Pkm/Nudt16/Ddit4/Pfkl/Ogdh/Gpd1/Eno1b/Ogt	11636/74167/15277/14433/11717/110119/18746/75686/74747/18641/18293/14555/433182/108155
BP	GO:0046641	positive regulation of alpha-beta T cell proliferation	0.00256938	0.0336548	6	Cd28/Cd244/Ceacam1/Il18/Ccr2/Syk	12487/18106/26365/16173/12772/20963
BP	GO:0048026	positive regulation of mRNA splicing, via spliceosome	0.00256938	0.0336548	6	Snrnp70/Rbmxl1/Hspa8/Snw1/Rnf219/Tra2b	20637/19656/15481/66354/72486/20462
BP	GO:0009746	response to hexose	0.00256956	0.0336548	22	Ncf2/Phpt1/Ptpmt1/Vcam1/Eif2b3/Pih1d1/Gas6/Casp3/Smarca4/Hmgn3/Gpx1/Acvr2b/Pfkl/Xbp1/Rack1/Srebf1/Rab34/Birc5/Tra2b/Tcf7l2/Rab11fip2/Ogt	17970/75454/66461/22329/108067/68845/14456/12367/20586/94353/14775/11481/18641/22433/14694/20787/19376/11799/20462/21416/74998/108155
BP	GO:0032606	type I interferon production	0.0025776	0.0336548	13	Stat1/Hspd1/Tlr4/Rnf216/Relb/Pycard/Irf7/Tlr3/Myd88/Tbk1/Rel/Syk/Tlr7	20846/15510/21898/108086/19698/66824/54123/142980/17874/56480/19696/20963/170743
BP	GO:0046031	ADP metabolic process	0.0025776	0.0336548	13	Ak1/Nudt9/Hk2/Gapdh/Ampd3/Mpi/Pkm/Ddit4/Pfkl/Ogdh/Gpd1/Eno1b/Ogt	11636/74167/15277/14433/11717/110119/18746/74747/18641/18293/14555/433182/108155
BP	GO:0051781	positive regulation of cell division	0.0025776	0.0336548	13	Mdk/Il1a/Fgf2/Pdgfc/Tal1/Ybx1/Cit/Pdgfa/Sirt2/Racgap1/Vegfa/Fgf1/Kif20b	17242/16175/14173/54635/21349/22608/12704/18590/64383/26934/22339/14164/240641
BP	GO:0042993	positive regulation of transcription factor import into nucleus	0.00258435	0.0336601	9	Rbck1/Tlr4/Ceacam1/Tlr3/Il18/Xbp1/Akap5/Hcls1/Tlr7	24105/21898/26365/142980/16173/22433/238276/15163/170743
BP	GO:0009165	nucleotide biosynthetic process	0.00259101	0.033664	34	Cox5b/Pid1/Uck2/Atp5c1/Ak1/Atp5g3/Calcrl/Ptger3/Vcp/Cap1/Nmnat1/Tyms/Oasl2/Oas1a/Slc25a13/Gars/Pde2a/Ampd3/Nucb2/Ppcdc/Pkm/Impdh2/Chchd10/Prpsap2/Rrm2/Akap5/Atp5o/Gabbr1/Guca1a/Haao/Atp5a1/Uqcc3/Hprt/Taz	12859/98496/80914/11949/11636/228033/54598/19218/269523/12331/66454/22171/23962/246730/50799/353172/207728/11717/53322/66812/18746/23918/103172/212627/20135/238276/28080/54393/14913/107766/11946/107197/15452/66826
BP	GO:0050671	positive regulation of lymphocyte proliferation	0.00260568	0.0337719	19	Cd28/Cd244/Cd1d1/Vcam1/Tlr4/Ceacam1/Itgal/Pycard/Il18/Myd88/Ccr2/Icosl/Peli1/Ighm/Syk/Hes1/Cd86/Cdkn1a/Clcf1	12487/18106/12479/22329/21898/26365/16408/66824/16173/17874/12772/50723/67245/16019/20963/15205/12524/12575/56708
BP	GO:0048144	fibroblast proliferation	0.00263969	0.0340785	16	E2f1/Pex2/Fndc3b/Pdgfc/Rps3a1/Fosl2/Pdgfa/Gas6/Anxa2/Ctc1/Med31/Itgb3/Ccnb1/Ndufs4/Cdkn1a/Pmaip1	13555/19302/72007/54635/20091/14284/18590/14456/12306/68964/67279/16416/268697/17993/12575/58801
BP	GO:0017004	cytochrome complex assembly	0.00264862	0.0340785	7	Coa5/Pet100/Coa3/Uqcrb/Cox17/Uqcc2/Uqcc3	76178/100503890/52469/67530/12856/67267/107197
BP	GO:0032607	interferon-alpha production	0.00264862	0.0340785	7	Stat1/Hspd1/Tlr4/Irf7/Tlr3/Tbk1/Tlr7	20846/15510/21898/54123/142980/56480/170743
BP	GO:0046434	organophosphate catabolic process	0.00274425	0.0352235	17	Pla2g4a/Ncf2/Plcg1/Vcp/Pde4b/Nudt9/Scarb1/Pde2a/Ldlr/Nudt16/Smpdl3a/Nudt4/Rack1/Inpp5k/Gpd1/Enpp5/Hprt	18783/17970/18803/269523/18578/74167/20778/207728/16835/75686/57319/71207/14694/19062/14555/83965/15452
BP	GO:0034284	response to monosaccharide	0.00277312	0.0354224	22	Ncf2/Phpt1/Ptpmt1/Vcam1/Eif2b3/Pih1d1/Gas6/Casp3/Smarca4/Hmgn3/Gpx1/Acvr2b/Pfkl/Xbp1/Rack1/Srebf1/Rab34/Birc5/Tra2b/Tcf7l2/Rab11fip2/Ogt	17970/75454/66461/22329/108067/68845/14456/12367/20586/94353/14775/11481/18641/22433/14694/20787/19376/11799/20462/21416/74998/108155
BP	GO:0070507	regulation of microtubule cytoskeleton organization	0.00277312	0.0354224	22	Dst/Slc39a12/Tpx2/Cep250/Rae1/Prune1/Stmn1/Capzb/Chmp2a/Eml2/Cib1/Pak1/Plk1/Chordc1/Phldb1/Parp3/Cltc/Dync1h1/Kifc1/Arl2/Fgf13/Smc1a	13518/277468/72119/16328/66679/229589/16765/12345/68953/72205/23991/18479/18817/66917/102693/235587/67300/13424/100502766/56327/14168/24061
BP	GO:0048732	gland development	0.0027957	0.0354432	46	Sp3/Mdk/Cd44/Asxl1/Cebpb/Fgf2/Iqgap3/Plag1/Cdkn2a/Epha2/Gak/Pdgfa/Vwf/Plaur/Ceacam1/Hpn/Mapk3/Mki67/Cdkn1c/Gpat4/Hmox1/Smarca4/Prkcsh/Pkm/Ccnb2/Dag1/Gpx1/Lims1/Socs2/Xbp1/Ctc1/Thra/Ezh1/Etv4/Fasn/Zbtb1/Hrh2/Cbx7/Hes1/Gfer/Vegfa/Man2a1/Twsg1/Slc12a2/Capn1/Tcf7l2	20687/17242/12505/228790/12608/14173/404710/56711/12578/13836/231580/18590/22371/18793/26365/15451/26417/17345/12577/102247/15368/20586/19089/18746/12442/13138/14775/110829/216233/22433/68964/21833/14055/18612/14104/268564/15466/52609/15205/11692/22339/17158/65960/20496/12333/21416
BP	GO:0043923	positive regulation by host of viral transcription	0.0028042	0.0354432	5	Zfp639/Hpn/Smarca4/Snw1/Rrp1b	67778/15451/20586/66354/72462
BP	GO:0070935	3'-UTR-mediated mRNA stabilization	0.0028042	0.0354432	5	Mapkapk2/Angel2/Tardbp/Myd88/Hnrnpc	17164/52477/230908/17874/15381
BP	GO:1990000	amyloid fibril formation	0.0028042	0.0354432	5	Gsn/Fkbp1a/Cdkn2a/Ldlr/App	227753/14225/12578/16835/11820
BP	GO:0018210	peptidyl-threonine modification	0.00280818	0.0354432	18	Csnk2a1/Camk2d/Sirt2/Plk1/Phip/Ddit4/Cdk1/Tbk1/Irgm2/Inpp5k/Prkca/Vrk1/Eif4g1/App/Csnk2b/Grk2/Ogt/Wnk3	12995/108058/64383/18817/83946/74747/12534/56480/54396/19062/18750/22367/208643/11820/13001/110355/108155/279561
BP	GO:0046777	protein autophosphorylation	0.00283188	0.0355018	29	Mapkapk2/Csnk2a1/Pdgfc/Camk2d/Mknk1/Lck/Fgr/Yes1/Pdgfa/Flt1/Iqgap1/Pak1/Mapk3/Mvp/Hspa8/Fyn/Csnk1g2/Vrk2/Cdk12/Map3k3/Prkca/Vrk1/Syk/Ptk2/Vegfa/Fer/Map3k11/Btk/Wnk3	17164/12995/54635/108058/17346/16818/14191/22612/18590/14254/29875/18479/26417/78388/15481/14360/103236/69922/69131/26406/18750/22367/20963/14083/22339/14158/26403/12229/279561
BP	GO:0072659	protein localization to plasma membrane	0.00283188	0.0355018	29	Pid1/Cacnb2/Prnp/Csnk2a1/S100a10/Camk2d/Epha2/Gak/Vamp5/Cib1/Gas6/Itgb1/Anxa2/Golga4/Sptbn1/Rack1/Sqstm1/Inpp5k/Rab34/Pigw/Cltc/Jup/Efr3b/Vti1b/Dab2/Pacsin1/Rab11fip2/Fgf13/Wnk3	98496/12296/19122/12995/20194/108058/13836/231580/53620/23991/14456/16412/12306/54214/20742/14694/18412/19062/19376/70325/67300/16480/668212/53612/13132/23969/74998/14168/279561
BP	GO:0006486	protein glycosylation	0.00283983	0.0355018	26	St8sia4/Mgat5/Fut7/Dpm1/Serp1/Krtcap2/Dpm3/Dpy19l4/Vcp/Lfng/St3gal5/Rpn1/St8sia1/Alg11/Hpf1/Dpy19l1/Mpi/Parp3/Mgat4b/Gcnt2/Trim23/Dad1/Gxylt1/B3galt4/Tmem258/Ogt	20452/107895/14347/13480/28146/66059/68563/381510/269523/16848/20454/103963/20449/207958/72612/244745/110119/235587/103534/14538/81003/13135/223827/54218/69038/108155
BP	GO:0043413	macromolecule glycosylation	0.00283983	0.0355018	26	St8sia4/Mgat5/Fut7/Dpm1/Serp1/Krtcap2/Dpm3/Dpy19l4/Vcp/Lfng/St3gal5/Rpn1/St8sia1/Alg11/Hpf1/Dpy19l1/Mpi/Parp3/Mgat4b/Gcnt2/Trim23/Dad1/Gxylt1/B3galt4/Tmem258/Ogt	20452/107895/14347/13480/28146/66059/68563/381510/269523/16848/20454/103963/20449/207958/72612/244745/110119/235587/103534/14538/81003/13135/223827/54218/69038/108155
BP	GO:0014066	regulation of phosphatidylinositol 3-kinase signaling	0.00285301	0.0355018	14	Cd28/Pdgfc/Fgr/Pdgfa/Flt1/Ptpn6/Nop53/Hcst/Il18/Fyn/F2r/Ptk2/Hcls1/Mydgf	12487/54635/14191/18590/14254/15170/68077/23900/16173/14360/14062/14083/15163/28106
BP	GO:0015992	proton transport	0.00285301	0.0355018	14	Cox5b/Atp5c1/Atp5g3/Slc4a11/Slc25a4/Atp6v1b2/Atp6v0d1/Slc36a2/Slc36a1/Cox17/Atp5o/Atp6v1g2/Atp5a1/Atp6ap1	12859/11949/228033/269356/11739/11966/11972/246049/215335/12856/28080/66237/11946/54411
BP	GO:0050900	leukocyte migration	0.00288014	0.0357555	35	Adora1/Fut7/Ptprj/Il1a/Vcam1/Ptger3/Creb3/Pde4b/Nbl1/Tnfrsf14/Sbds/Flt1/C5ar2/C5ar1/Mapk3/Pycard/Gas6/Myo9b/Cklf/Itgb1/Myd88/Ccr1/Ccr2/Trpm2/Kitl/Myo1g/Itgb3/Prkca/Syk/Ednrb/App/Pla2g7/Vegfa/Fer/Gcnt1	11539/14347/19271/16175/22329/19218/12913/18578/17965/230979/66711/14254/319430/12273/26417/66824/14456/17925/75458/16412/17874/12768/12772/28240/17311/246177/16416/18750/20963/13618/11820/27226/22339/14158/14537
BP	GO:0043405	regulation of MAP kinase activity	0.00289949	0.0359116	33	Adora1/Ptprj/Fgf2/Pdcd10/Pdgfc/Iqgap3/Lamtor2/Tlr4/Erp29/Pdgfa/Flt1/Ptpn6/Dusp16/Ceacam1/Iqgap1/Grm5/Pak1/Taok2/Trf/Dusp7/Hyal2/Kitl/Inpp5k/Cdk12/Prkca/Ighm/Syk/Rgs14/F2r/Dab2/Vegfa/Fgf1/Map3k11	11539/19271/14173/56426/54635/404710/83409/21898/67397/18590/14254/15170/70686/26365/29875/108071/18479/381921/22041/235584/15587/17311/19062/69131/18750/16019/20963/51791/14062/13132/22339/14164/26403
BP	GO:0006417	regulation of translation	0.00290654	0.0359151	42	Ncl/Fam129a/Eprs/Secisbp2l/Serp1/Rps3a1/Bank1/Aco1/Mknk1/Ythdf2/Hnrnpr/Tyms/Cpeb2/Gcn1l1/Malsu1/Igf2bp3/Tia1/Gapdh/Cnot3/Eif3k/Grm5/Tnrc6a/Mapk3/Pstk/Aars/Cnot2/Rack1/Rpl26/Rps6kb1/Coa3/Prkca/Ang/Rnf139/Zc3h7b/Poldip3/Eif4g1/Trmt10c/App/Uqcc2/Lrpprc/Slc35a4/Ddx3x	17975/63913/107508/70354/28146/20091/242248/11428/17346/213541/74326/22171/231207/231659/75593/140488/21841/14433/232791/73830/108071/233833/26417/214580/234734/72068/14694/19941/72508/52469/18750/11727/75841/20286/73826/208643/52575/11820/67267/72416/67843/13205
BP	GO:0051306	mitotic sister chromatid separation	0.00295694	0.0363683	10	Bub1b/Ube2c/Cenpe/Cdc26/Cit/Plk1/Khdc3/Zfp207/Anapc11/Ccnb1	12236/68612/229841/66440/12704/18817/66991/22680/66156/268697
BP	GO:1902369	negative regulation of RNA catabolic process	0.00295694	0.0363683	10	Mapkapk2/Angel2/E2f1/Ybx1/Tardbp/Myd88/Slirp/Hnrnpc/Vegfa/Lrpprc	17164/52477/13555/22608/230908/17874/380773/15381/22339/72416
BP	GO:0031572	G2 DNA damage checkpoint	0.00297965	0.0363943	8	Mapkapk2/Dtl/Clspn/Nop53/Plk1/Taok2/D7Ertd443e/Cdk1	17164/76843/269582/68077/18817/381921/71007/12534
BP	GO:0033120	positive regulation of RNA splicing	0.00297965	0.0363943	8	Snrnp70/Rbmxl1/Hspa8/Srsf5/Snw1/Rnf219/Tra2b/Rbm22	20637/19656/15481/20384/66354/72486/20462/66810
BP	GO:0046627	negative regulation of insulin receptor signaling pathway	0.00297965	0.0363943	8	Pid1/Ybx1/Nucb2/Socs2/Inpp5k/Rps6kb1/Prkca/Socs3	98496/22608/53322/216233/19062/72508/18750/12702
BP	GO:0032845	negative regulation of homeostatic process	0.00303432	0.0369422	26	Adora1/Fcgr2b/Ptpmt1/Cd44/Lmo2/Fkbp1a/Plcg1/Fgf2/Camk2d/Bcl10/Lck/Ptpn6/Ceacam1/Tpcn2/Il18/Trpm2/Kitl/Ctc1/Itgb3/Arrdc3/F2r/Ero1l/Hnrnpc/Vegfa/Stn1/Gsto1	11539/14130/66461/12505/16909/14225/18803/14173/108058/12042/16818/15170/26365/233979/16173/28240/17311/68964/16416/105171/14062/50527/15381/22339/108689/14873
BP	GO:0006887	exocytosis	0.00303845	0.0369422	35	Ncs1/Scrn3/Vps18/Napb/Syt11/Syt6/Stxbp3/Fgr/Cplx1/Vps33a/Vamp5/Rab7/Chmp2a/Pak1/Stx1b/Stxbp2/Hmox1/Ccr1/Ccr2/Pip5k1c/Myo1g/Myh10/P2rx1/Prkca/Syngr2/Scfd1/Tnfaip2/Rala/Syk/Exoc3/Scamp1/Fer/Rab11fip2/Atp6ap1/Btk	14299/74616/228545/17957/229521/54524/20912/14191/12889/77573/53620/19349/68953/18479/56216/20911/15368/12768/12772/18717/246177/77579/18436/18750/20973/76983/21928/56044/20963/211446/107767/14158/74998/54411/12229
BP	GO:0070371	ERK1 and ERK2 cascade	0.00305572	0.0370673	34	Cd44/Il1a/Fgf2/Pdgfc/Iqgap3/Camk2d/Tlr4/Camk2n1/Epha2/Pdgfa/Ptpn6/C5ar2/C5ar1/Rras/Cib1/St5/Mapk3/Pycard/Gas6/Ctsh/Trf/Ccr1/Xbp1/Scimp/Itgb3/Prkca/Gcnt2/Syk/Rgs14/F2r/Dab2/Vegfa/Clcf1/Atp6ap1	12505/16175/14173/54635/404710/108058/21898/66259/13836/18590/15170/319430/12273/20130/23991/76954/26417/66824/14456/13036/22041/12768/22433/327957/16416/18750/14538/20963/51791/14062/13132/22339/56708/54411
BP	GO:0032946	positive regulation of mononuclear cell proliferation	0.00308657	0.0372709	19	Cd28/Cd244/Cd1d1/Vcam1/Tlr4/Ceacam1/Itgal/Pycard/Il18/Myd88/Ccr2/Icosl/Peli1/Ighm/Syk/Hes1/Cd86/Cdkn1a/Clcf1	12487/18106/12479/22329/21898/26365/16408/66824/16173/17874/12772/50723/67245/16019/20963/15205/12524/12575/56708
BP	GO:0045580	regulation of T cell differentiation	0.00308657	0.0372709	19	Cd28/Cd44/Zc3h8/Cd1d1/Cdkn2a/Lck/Clptm1/Il18/Ccr2/Xbp1/Sos2/Zbtb1/Hsp90aa1/Syk/Prelid1/Ctla2a/H2-Oa/Zfp35/Il2rg	12487/12505/57432/12479/12578/16818/56457/16173/12772/22433/20663/268564/15519/20963/66494/13024/15001/22694/16186
BP	GO:0001836	release of cytochrome c from mitochondria	0.00316974	0.0381016	11	Fis1/Ggct/Bid/Plaur/Pycard/Bcl2a1a/Gpx1/Cck/Prelid1/Fam162a/Pmaip1	66437/110175/12122/18793/66824/12044/14775/12424/66494/70186/58801
BP	GO:1901292	nucleoside phosphate catabolic process	0.00316974	0.0381016	11	Ncf2/Vcp/Pde4b/Nudt9/Pde2a/Nudt16/Smpdl3a/Nudt4/Rack1/Enpp5/Hprt	17970/269523/18578/74167/207728/75686/57319/71207/14694/83965/15452
BP	GO:0006818	hydrogen transport	0.00317838	0.038119	14	Cox5b/Atp5c1/Atp5g3/Slc4a11/Slc25a4/Atp6v1b2/Atp6v0d1/Slc36a2/Slc36a1/Cox17/Atp5o/Atp6v1g2/Atp5a1/Atp6ap1	12859/11949/228033/269356/11739/11966/11972/246049/215335/12856/28080/66237/11946/54411
BP	GO:0002260	lymphocyte homeostasis	0.00325119	0.0388166	13	Cd44/Zc3h8/Bcl10/Pik3cd/Pirb/Ceacam1/Casp3/Ccnb2/Bcl2a1a/Tnfrsf13b/Sos2/Pmaip1/Ikbkg	12505/57432/12042/18707/18733/26365/12367/12442/12044/57916/20663/58801/16151
BP	GO:0097581	lamellipodium organization	0.00325119	0.0388166	13	Arpc2/Cd44/Capzb/Epha2/Coro1c/Brk1/Sh2b1/Myo9b/Ccdc88a/Hsp90aa1/Fer/Cfl1/Plxnb3	76709/12505/12345/13836/23790/101314/20399/17925/108686/15519/14158/12631/140571
BP	GO:0009154	purine ribonucleotide catabolic process	0.00328279	0.0389309	7	Pde4b/Nudt9/Pde2a/Nudt16/Nudt4/Rack1/Hprt	18578/74167/207728/75686/71207/14694/15452
BP	GO:0009261	ribonucleotide catabolic process	0.00328279	0.0389309	7	Pde4b/Nudt9/Pde2a/Nudt16/Nudt4/Rack1/Hprt	18578/74167/207728/75686/71207/14694/15452
BP	GO:1905476	negative regulation of protein localization to membrane	0.00328279	0.0389309	7	Pid1/Lztfl1/Inpp5k/Cltc/Dab2/Gdi1/Ogt	98496/93730/19062/67300/13132/14567/108155
BP	GO:0014065	phosphatidylinositol 3-kinase signaling	0.00329686	0.0389958	17	Cd28/Pdgfc/Fgr/Pik3cd/Pdgfa/Flt1/Ptpn6/Nop53/Sirt2/Hcst/Il18/Fyn/Xbp1/F2r/Ptk2/Hcls1/Mydgf	12487/54635/14191/18707/18590/14254/15170/68077/64383/23900/16173/14360/22433/14062/14083/15163/28106
BP	GO:0070085	glycosylation	0.00330834	0.0389958	27	St8sia4/Mgat5/Fut7/Gbgt1/Dpm1/Serp1/Krtcap2/Dpm3/Dpy19l4/Vcp/Lfng/St3gal5/Rpn1/St8sia1/Alg11/Hpf1/Dpy19l1/Mpi/Parp3/Mgat4b/Gcnt2/Trim23/Dad1/Gxylt1/B3galt4/Tmem258/Ogt	20452/107895/14347/227671/13480/28146/66059/68563/381510/269523/16848/20454/103963/20449/207958/72612/244745/110119/235587/103534/14538/81003/13135/223827/54218/69038/108155
BP	GO:0051882	mitochondrial depolarization	0.00332553	0.0389958	6	Cdkn2a/Atpif1/Casp1/Gclc/Cck/Rack1	12578/11983/12362/14629/12424/14694
BP	GO:0055094	response to lipoprotein particle	0.00332553	0.0389958	6	Tlr4/Itgb1/Ldlr/Myd88/Syk/Hmgcs1	21898/16412/16835/17874/20963/208715
BP	GO:1901532	regulation of hematopoietic progenitor cell differentiation	0.00332553	0.0389958	6	Flt1/N4bp2l2/Sos2/Zbtb1/Hes1/Vegfa	14254/381695/20663/268564/15205/22339
BP	GO:0006694	steroid biosynthetic process	0.00333241	0.0389958	20	Cyb5r1/Il1a/Pex2/Pmvk/Dhcr24/Cyp51/Insig1/Scarb1/Msmo1/Tecr/Sc5d/Srebf1/Erg28/Pde8b/Hmgcs1/Dab2/Sqle/Cyb5r3/Stard4/Fgf1	72017/16175/19302/68603/74754/13121/231070/20778/66234/106529/235293/20787/58520/218461/208715/13132/20775/109754/170459/14164
BP	GO:0050715	positive regulation of cytokine secretion	0.00334388	0.0390438	18	Il1rl1/Hspd1/Ncl/Cd244/Il1a/Tlr4/Fgr/Tnfrsf14/Gapdh/Mapk3/Pycard/Casp1/Hyal2/Xbp1/Sptbn1/Cd300c2/Syk/F2r	17082/15510/17975/18106/16175/21898/14191/230979/14433/26417/66824/12362/15587/22433/20742/140497/20963/14062
BP	GO:1900182	positive regulation of protein localization to nucleus	0.00335347	0.0390698	19	Rbck1/Tlr4/Cdkn2a/Ceacam1/Tlr3/Il18/Hyal2/Fyn/Cdk1/Xbp1/Jup/Akap5/Hsp90aa1/Dab2/Cct5/Hcls1/Bambi/Ogt/Tlr7	24105/21898/12578/26365/142980/16173/15587/14360/12534/22433/16480/238276/15519/13132/12465/15163/68010/108155/170743
BP	GO:0050707	regulation of cytokine secretion	0.00337291	0.0392101	23	Il1rl1/Hspd1/Ncl/Cd244/Tlr5/Il1a/Syt11/Bank1/Tlr4/Fgr/Tnfrsf14/Gapdh/C5ar2/Mapk3/Pycard/Gas6/Casp1/Hyal2/Xbp1/Sptbn1/Cd300c2/Syk/F2r	17082/15510/17975/18106/53791/16175/229521/242248/21898/14191/230979/14433/319430/26417/66824/14456/12362/15587/22433/20742/140497/20963/14062
BP	GO:0050830	defense response to Gram-positive bacterium	0.00353349	0.0409312	14	Card9/Romo1/Gbp3/Tnfsf8/Fgr/Epha2/Tnfrsf14/C5ar1/Myd88/Lyz1/Tbk1/Hist1h2bc/Rnase6/Tnfaip8	332579/67067/55932/21949/14191/13836/230979/12273/17874/17110/56480/68024/78416/106869
BP	GO:0048255	mRNA stabilization	0.00357158	0.0409312	8	Mapkapk2/Angel2/E2f1/Ybx1/Tardbp/Myd88/Hnrnpc/Vegfa	17164/52477/13555/22608/230908/17874/15381/22339
BP	GO:0070849	response to epidermal growth factor	0.00357158	0.0409312	8	Arpc2/Ncl/Plcg1/Iqgap1/Mapk3/Inpp5k/Dab2/Cfl1	76709/17975/18803/29875/26417/19062/13132/12631
BP	GO:0090224	regulation of spindle organization	0.00357158	0.0409312	8	Tpx2/Rae1/Chmp2a/Plk1/Parp3/Cltc/Dync1h1/Smc1a	72119/66679/68953/18817/235587/67300/13424/24061
BP	GO:0030071	regulation of mitotic metaphase/anaphase transition	0.00357934	0.0409312	9	Bub1b/Ube2c/Cenpe/Cdc26/Plk1/Khdc3/Zfp207/Anapc11/Ccnb1	12236/68612/229841/66440/18817/66991/22680/66156/268697
BP	GO:0050798	activated T cell proliferation	0.00357934	0.0409312	9	Prnp/Itgal/Pycard/Casp3/Il18/Fyn/Icosl/Prkar1a/Cd86	19122/16408/66824/12367/16173/14360/50723/19084/12524
BP	GO:0045350	interferon-beta biosynthetic process	0.00360329	0.0409312	4	Tlr4/Tlr3/Tbk1/Tlr7	21898/142980/56480/170743
BP	GO:0045357	regulation of interferon-beta biosynthetic process	0.00360329	0.0409312	4	Tlr4/Tlr3/Tbk1/Tlr7	21898/142980/56480/170743
BP	GO:0070863	positive regulation of protein exit from endoplasmic reticulum	0.00360329	0.0409312	4	Edem2/Edem1/Tmem30a/Bcap31	108687/192193/69981/27061
BP	GO:0097421	liver regeneration	0.00360329	0.0409312	4	Cebpb/Hmox1/Ezh1/Gfer	12608/15368/14055/11692
BP	GO:0006665	sphingolipid metabolic process	0.0036059	0.0409312	17	St8sia4/Kdsr/B4galt3/Fut7/Cers6/Hacd4/Agk/St8sia1/Cln6/Smpdl3a/P2rx1/Sptssa/Naga/Hacd2/B3galt4/Crem/Gla	20452/70750/57370/14347/241447/66775/69923/20449/76524/57319/18436/104725/17939/70757/54218/12916/11605
BP	GO:0000209	protein polyubiquitination	0.0036197	0.0410001	23	Dtl/Rbck1/Ube2c/Cdc26/Cdkn2a/Rnf19b/Rnf216/Znrf2/March1/Znrf1/Anapc13/Ube2d1/Peli1/Jade2/Rnf187/Rnf167/Ube2g1/Anapc11/Rnf144b/Klhl3/Rnf180/Rnf139/Rnf138	76843/24105/68612/66440/12578/75234/108086/387524/72925/170737/69010/216080/67245/76901/108660/70510/67128/66156/218215/100503085/71816/75841/56515
BP	GO:0051250	negative regulation of lymphocyte activation	0.00363929	0.0411341	19	Fcgr2b/Cd44/Zc3h8/Prnp/Cebpb/Bank1/Cdkn2a/Tnfrsf14/Ptpn6/Ceacam1/Casp3/Vsir/Peli1/Tnfrsf13b/Prkar1a/Samsn1/Twsg1/Zfp35/Btk	14130/12505/57432/19122/12608/242248/12578/230979/15170/26365/12367/74048/67245/57916/19084/67742/65960/22694/12229
BP	GO:2000345	regulation of hepatocyte proliferation	0.00384528	0.0433698	5	Cdkn2a/Ceacam1/Hpn/Lims1/Xbp1	12578/26365/15451/110829/22433
BP	GO:0031334	positive regulation of protein complex assembly	0.00392892	0.0442191	26	Arpc2/Gsn/Arpc5l/Fnip2/Rhoc/Vcp/Tlr4/Tal1/Arpc1a/Brk1/Bid/Pih1d1/Pak1/Pycard/Irf8/Cck/Rack1/Myo1c/Ice1/Asap1/Pick1/Eif4g1/Vegfa/Fer/Cdc42ep2/Arl2	76709/227753/74192/329679/11853/269523/21898/21349/56443/101314/12122/68845/18479/66824/15900/12424/14694/17913/218333/13196/18693/208643/22339/14158/104252/56327
BP	GO:0046824	positive regulation of nucleocytoplasmic transport	0.00393846	0.0442325	17	Rbck1/Tlr4/Ceacam1/Gas6/Tlr3/Il18/Hyal2/Cdk1/Xbp1/Jup/Akap5/Hsp90aa1/Dab2/Hcls1/Bambi/Tcf7l2/Tlr7	24105/21898/26365/14456/142980/16173/15587/12534/22433/16480/238276/15519/13132/15163/68010/21416/170743
BP	GO:0032984	macromolecular complex disassembly	0.00400701	0.0449073	24	Arpc2/Gsn/Dstn/Napb/Map1lc3a/Vcp/Stmn1/Capzb/Gak/Vps33a/Tecpr1/Cib1/Smarca4/Hspa8/Tmod2/Fyco1/Ddit4/Sptbn1/Irgm2/Cfl2/Akap5/Klc1/Cfl1/Fgf13	76709/227753/56431/17957/66734/269523/16765/12345/231580/77573/70381/23991/20586/15481/50876/17281/74747/20742/54396/12632/238276/16593/12631/14168
BP	GO:0008608	attachment of spindle microtubules to kinetochore	0.00402645	0.0450299	7	Knl1/Cenpe/Sirt2/Abraxas2/Zfp207/Ccnb1/Racgap1	76464/229841/64383/109359/22680/268697/26934
BP	GO:0032755	positive regulation of interleukin-6 production	0.00406132	0.0453243	13	Hspd1/Ncl/Rab7b/Card9/Il1a/Tlr4/Pycard/Tlr3/Hyal2/Myd88/Xbp1/F2r/Tlr7	15510/17975/226421/332579/16175/21898/66824/142980/15587/17874/22433/14062/170743
BP	GO:0019319	hexose biosynthetic process	0.00413402	0.0460387	12	Gpd2/Sord/Soga1/Supt20/Gapdh/Chst15/Arpp19/G6pc3/Gpd1/Pcx/Tcf7l2/Ogt	14571/20322/320706/56790/14433/77590/59046/68401/14555/18563/21416/108155
BP	GO:1902099	regulation of metaphase/anaphase transition of cell cycle	0.00417808	0.0464319	9	Bub1b/Ube2c/Cenpe/Cdc26/Plk1/Khdc3/Zfp207/Anapc11/Ccnb1	12236/68612/229841/66440/18817/66991/22680/66156/268697
BP	GO:0007034	vacuolar transport	0.00423666	0.0468863	16	Tgfbrap1/Vps18/Snx16/Vcp/Leprot/Scarb2/Gak/Vps29/Vps33a/Rab7/Chmp2a/Atp6v0d1/Hspa8/Rab34/Vti1b/Gnptg	73122/228545/74718/269523/230514/12492/231580/56433/77573/19349/68953/11972/15481/19376/53612/214505
BP	GO:0035821	modification of morphology or physiology of other organism	0.00423666	0.0468863	16	Romo1/Zfp639/Tardbp/Gapdh/Ceacam1/Hpn/Smarca4/Hspa8/Anxa2/Hyal2/Dag1/Inpp5k/Snw1/Rrp1b/Pcx/Cfl1	67067/67778/230908/14433/26365/15451/20586/15481/12306/15587/13138/19062/66354/72462/18563/12631
BP	GO:0002218	activation of innate immune response	0.00427177	0.0470783	19	Hspd1/Mapkapk2/Rab7b/Tlr5/Tlr4/Nop53/Trim30a/Pycard/Irf7/Tlr3/Myd88/Tbk1/Peli1/Irgm2/Rsad2/Irf4/Cd86/Tlr13/Tlr7	15510/17164/226421/53791/21898/68077/20128/66824/54123/142980/17874/56480/67245/54396/58185/16364/12524/279572/170743
BP	GO:0098656	anion transmembrane transport	0.00427177	0.0470783	19	Slc4a11/Prnp/Slc16a1/Clic4/Grm5/Slc36a4/Slc37a2/Slc16a7/Slc36a2/Slc35b1/Prkca/Slc26a11/Slc38a10/Slc25a10/Slc12a7/Slc38a9/Clcn7/Slc26a2/Acsl5	269356/19122/20501/29876/108071/234967/56857/20503/246049/110172/18750/268512/72055/27376/20499/268706/26373/13521/433256
BP	GO:0002221	pattern recognition receptor signaling pathway	0.00429584	0.0472402	17	Hspd1/Mapkapk2/Rab7b/Tlr5/Tlr4/Nop53/Trim30a/Irf7/Tlr3/Myd88/Peli1/Irgm2/Rsad2/Irf4/Cd86/Tlr13/Tlr7	15510/17164/226421/53791/21898/68077/20128/54123/142980/17874/67245/54396/58185/16364/12524/279572/170743
BP	GO:0071322	cellular response to carbohydrate stimulus	0.00430428	0.0472402	18	Phpt1/Calcrl/Ptpmt1/Vcam1/Pih1d1/Gas6/Smarca4/Hmgn3/Gpx1/Xbp1/Rack1/Rab34/Prkca/Birc5/Tra2b/Tcf7l2/Rab11fip2/Ogt	75454/54598/66461/22329/68845/14456/20586/94353/14775/22433/14694/19376/18750/11799/20462/21416/74998/108155
BP	GO:0032663	regulation of interleukin-2 production	0.00451671	0.0493814	10	Cd28/Card9/Il1a/Prnp/Cd1d1/Pde4b/Ceacam1/Ccr2/Sptbn1/Irf4	12487/332579/16175/19122/12479/18578/26365/12772/20742/16364
BP	GO:0050852	T cell receptor signaling pathway	0.0045235	0.0493814	13	Cd28/Phpt1/Ptprj/Prnp/Rbck1/Plcg1/Bcl10/Pde4b/Lck/Themis2/Ptpn6/Fyn/Elf1	12487/75454/19271/19122/24105/18803/12042/18578/16818/230787/15170/14360/13709
BP	GO:0042307	positive regulation of protein import into nucleus	0.00452732	0.0493814	15	Rbck1/Tlr4/Ceacam1/Tlr3/Il18/Hyal2/Cdk1/Xbp1/Jup/Akap5/Hsp90aa1/Dab2/Hcls1/Bambi/Tlr7	24105/21898/26365/142980/16173/15587/12534/22433/16480/238276/15519/13132/15163/68010/170743
CC	GO:0019866	organelle inner membrane	4.43e-14	2.9e-11	80	Tmem70/Cox5b/Hspd1/Ndufb3/Atp5c1/Gpd2/Atp5g3/Ptpmt1/Sqor/Romo1/Ndufc1/Mrps21/Dpy19l4/Oma1/Atpif1/Fgr/Minos1/Tyms/Hadha/Mdh2/Slc25a13/Ndufa4/Ndufa5/Ndufb2/Agk/Herc2/Pde2a/Coq7/Pet100/Letm2/Slc25a4/Smad1/Ndufb7/Got2/Tk2/Dpy19l1/Timm8b/Uqcrc1/Slc25a3/Ndufa12/Tmem11/Tmem256/P2rx1/Akap1/Coa3/Slc25a39/Slc25a10/Rsad2/Tmem14c/Higd2a/Uqcrb/Cox7c/Ndufs4/Oxa1l/Slc25a37/Sun2/Smdt1/Ndufa6/Cyb5r3/Slc25a1/Tra2b…	70397/12859/15510/66495/11949/14571/228033/66461/59010/67067/66377/66292/381510/67013/11983/14191/433771/22171/97212/17448/50799/17992/68202/68198/69923/15204/207728/12850/100503890/270035/11739/17125/66916/14719/57813/244745/30057/22273/18674/66414/216821/69186/18436/11640/52469/68066/27376/58185/66154/67044/67530/12867/17993/69089/67712/223697/69029/67130/109754/13358/20462/28080/68342/67267/56…
CC	GO:0000323	lytic vacuole	1.05e-12	2.29e-10	80	Stk11ip/Rab7b/Tmem9/Pnpla7/Abca2/Calcrl/Vps18/Map1lc3a/Snx16/Mfsd8/Cd1d1/Glmp/Lamtor2/Syt11/Bcl10/3110043O21Rik/Rnf19b/Laptm5/Man2b2/Scarb2/Hpse/Hps4/Vps33a/Scarb1/Lamtor4/Tecpr1/Pon2/Gimap5/Znrf2/Eva1a/Rab7/Itfg2/Borcs5/Plbd1/Shkbp1/Lamtor1/Tmem9b/Ifitm3/Tpcn2/Stxbp2/Tlr3/March1/Atp6v1b2/Kxd1/Dnase2a/Atp6v0d1/Znrf1/Galns/Slc44a2/Ldlr/Hspa8/Anxa2/Ctsh/Hyal2/Hyal1/Fyco1/Trpm2/Sqstm1/Slc36a1/Cltc/G…	71728/226421/66241/241274/11305/54598/228545/66734/74718/72175/12479/56700/83409/229521/12042/73205/75234/16792/17160/12492/15442/192232/77573/20778/66096/70381/330260/317757/387524/232146/19349/101142/67774/66857/192192/66508/56786/66141/233979/20911/142980/72925/11966/75620/13423/11972/170737/50917/68682/16835/15481/12306/13036/15587/15586/17281/28240/18412/215335/67300/14387/27029/268512/53612…
CC	GO:0005764	lysosome	1.05e-12	2.29e-10	80	Stk11ip/Rab7b/Tmem9/Pnpla7/Abca2/Calcrl/Vps18/Map1lc3a/Snx16/Mfsd8/Cd1d1/Glmp/Lamtor2/Syt11/Bcl10/3110043O21Rik/Rnf19b/Laptm5/Man2b2/Scarb2/Hpse/Hps4/Vps33a/Scarb1/Lamtor4/Tecpr1/Pon2/Gimap5/Znrf2/Eva1a/Rab7/Itfg2/Borcs5/Plbd1/Shkbp1/Lamtor1/Tmem9b/Ifitm3/Tpcn2/Stxbp2/Tlr3/March1/Atp6v1b2/Kxd1/Dnase2a/Atp6v0d1/Znrf1/Galns/Slc44a2/Ldlr/Hspa8/Anxa2/Ctsh/Hyal2/Hyal1/Fyco1/Trpm2/Sqstm1/Slc36a1/Cltc/G…	71728/226421/66241/241274/11305/54598/228545/66734/74718/72175/12479/56700/83409/229521/12042/73205/75234/16792/17160/12492/15442/192232/77573/20778/66096/70381/330260/317757/387524/232146/19349/101142/67774/66857/192192/66508/56786/66141/233979/20911/142980/72925/11966/75620/13423/11972/170737/50917/68682/16835/15481/12306/13036/15587/15586/17281/28240/18412/215335/67300/14387/27029/268512/53612…
CC	GO:0005743	mitochondrial inner membrane	1.41e-12	2.31e-10	72	Tmem70/Cox5b/Hspd1/Ndufb3/Atp5c1/Gpd2/Atp5g3/Ptpmt1/Sqor/Romo1/Ndufc1/Mrps21/Oma1/Atpif1/Fgr/Minos1/Tyms/Hadha/Mdh2/Slc25a13/Ndufa4/Ndufa5/Ndufb2/Agk/Herc2/Pde2a/Coq7/Pet100/Letm2/Slc25a4/Ndufb7/Got2/Tk2/Timm8b/Uqcrc1/Slc25a3/Ndufa12/Tmem11/Tmem256/Akap1/Coa3/Slc25a39/Slc25a10/Rsad2/Tmem14c/Higd2a/Uqcrb/Cox7c/Ndufs4/Oxa1l/Slc25a37/Smdt1/Ndufa6/Cyb5r3/Slc25a1/Atp5o/Ndufb10/Uqcc2/Mtch1/Ndufa7/Ndufa…	70397/12859/15510/66495/11949/14571/228033/66461/59010/67067/66377/66292/67013/11983/14191/433771/22171/97212/17448/50799/17992/68202/68198/69923/15204/207728/12850/100503890/270035/11739/66916/14719/57813/30057/22273/18674/66414/216821/69186/11640/52469/68066/27376/58185/66154/67044/67530/12867/17993/69089/67712/69029/67130/109754/13358/28080/68342/67267/56462/66416/69875/11946/17995/18563/10719…
CC	GO:0005924	cell-substrate adherens junction	4.81e-11	6.29e-09	63	Dst/Arpc2/Rpl7a/Hspa5/Gsn/Arpc5l/Cd44/Procr/Neurl2/Nexn/Tln1/Cap1/Hspg2/Epha2/Abcb4/Yes1/Rpl9/Scarb2/Arhgap24/Flt1/Tes/Plaur/Rras/Rpl18/Iqgap1/Pak1/Rps13/Mapk3/Efnb2/Itgb1/Hspa8/Mcam/Itga11/Tln2/Dag1/Epb41l2/Lims1/Hsp90b1/Rpl6l/Tns3/Cltc/Rpl19/Jup/Rpl27/Itgb3/Mrc2/P4hb/Rps7/Actn1/Rala/Arhgap22/Dab2/Ptk2/Plec/Rpl3/Itgb5/Rps2/Ccnd3/Ctnna1/Cfl1/Capn1/Arl2/Nrap	13518/76709/27176/14828/227753/74192/12505/19124/415115/68810/21894/12331/15530/13836/18670/22612/20005/12492/231532/14254/21753/18793/20130/19899/29875/18479/68052/26417/13642/16412/15481/84004/319480/70549/13138/13822/110829/22027/432502/319939/67300/19921/16480/19942/16416/17534/18453/20115/109711/56044/239027/13132/14083/18810/27367/16419/16898/12445/12385/12631/12333/56327/18175
CC	GO:0030055	cell-substrate junction	9.75e-11	1.06e-08	63	Dst/Arpc2/Rpl7a/Hspa5/Gsn/Arpc5l/Cd44/Procr/Neurl2/Nexn/Tln1/Cap1/Hspg2/Epha2/Abcb4/Yes1/Rpl9/Scarb2/Arhgap24/Flt1/Tes/Plaur/Rras/Rpl18/Iqgap1/Pak1/Rps13/Mapk3/Efnb2/Itgb1/Hspa8/Mcam/Itga11/Tln2/Dag1/Epb41l2/Lims1/Hsp90b1/Rpl6l/Tns3/Cltc/Rpl19/Jup/Rpl27/Itgb3/Mrc2/P4hb/Rps7/Actn1/Rala/Arhgap22/Dab2/Ptk2/Plec/Rpl3/Itgb5/Rps2/Ccnd3/Ctnna1/Cfl1/Capn1/Arl2/Nrap	13518/76709/27176/14828/227753/74192/12505/19124/415115/68810/21894/12331/15530/13836/18670/22612/20005/12492/231532/14254/21753/18793/20130/19899/29875/18479/68052/26417/13642/16412/15481/84004/319480/70549/13138/13822/110829/22027/432502/319939/67300/19921/16480/19942/16416/17534/18453/20115/109711/56044/239027/13132/14083/18810/27367/16419/16898/12445/12385/12631/12333/56327/18175
CC	GO:0005789	endoplasmic reticulum membrane	1.87e-10	1.52e-08	71	Dst/Tmco1/Hspa5/Lnpk/Creb3l1/Fkbp1a/Dpm1/Krtcap2/Dpm3/Cept1/Ufl1/Vcp/Creb3/Hacd4/Emc1/Insig1/Rpn1/Edem1/Lrmp/Tmem147/Hpn/Emc10/Nomo1/Svip/Alg11/Gpat4/Saraf/Msmo1/March1/Tecr/Emc8/Slc37a2/Sc5d/Rtcb/Hsp90b1/Os9/Xbp1/Rab1a/Vrk2/Canx/Irgm2/Pigs/Slc35b1/G6pc3/Rsad2/Sptssa/Vti1b/Erg28/Stard3nl/Ptdss1/Rnf180/Anxa7/Tkt/Spcs1/Ero1l/Dad1/Dcstamp/Derl1/Rnf139/Gpaa1/Cyb5r3/Pigx/Hacd2/Gabbr1/Tmx3/Yif1a/Rab1b/…	13518/68944/14828/69605/26427/14225/13480/66059/68563/99712/67490/269523/12913/66775/230866/231070/103963/192193/16970/69804/15451/69683/211548/75744/207958/102247/67887/66234/72925/106529/18117/56857/235293/28088/22027/216440/22433/19324/69922/12330/54396/276846/110172/68401/58185/104725/53612/58520/76205/19210/71816/11750/21881/69019/50527/13135/75766/67819/75841/14731/109754/72084/70757/54393/…
CC	GO:0044455	mitochondrial membrane part	2.05e-10	1.52e-08	41	Tmem70/Cox5b/Hspd1/Ndufb3/Atp5c1/Atp5g3/Ptpmt1/Ndufc1/Atpif1/Minos1/Fis1/Ndufa4/Ndufa5/Ndufb2/Agk/Bid/Pet100/Ndufb7/Uqcrc1/Ndufa12/Tmem11/Rhot1/Akap1/Coa3/Uqcrb/Cox7c/Ndufs4/Oxa1l/Smdt1/Ndufa6/Atp5o/Ndufb10/Ndufa7/Ndufa11/Atp5a1/Ndufv1/Uqcc3/Ndufb8/Usmg5/Timm17b/Ndufa1	70397/12859/15510/66495/11949/228033/66461/66377/11983/433771/66437/17992/68202/68198/69923/12122/100503890/66916/22273/66414/216821/59040/11640/52469/67530/12867/17993/69089/69029/67130/28080/68342/66416/69875/11946/17995/107197/67264/66477/21855/54405
CC	GO:0005925	focal adhesion	2.1e-10	1.52e-08	61	Dst/Arpc2/Rpl7a/Hspa5/Gsn/Arpc5l/Cd44/Procr/Nexn/Tln1/Cap1/Hspg2/Epha2/Abcb4/Yes1/Rpl9/Scarb2/Arhgap24/Flt1/Tes/Plaur/Rras/Rpl18/Iqgap1/Pak1/Rps13/Mapk3/Efnb2/Itgb1/Hspa8/Mcam/Itga11/Tln2/Dag1/Epb41l2/Lims1/Hsp90b1/Rpl6l/Tns3/Cltc/Rpl19/Jup/Rpl27/Itgb3/Mrc2/P4hb/Rps7/Actn1/Rala/Arhgap22/Dab2/Ptk2/Plec/Rpl3/Itgb5/Rps2/Ccnd3/Ctnna1/Cfl1/Capn1/Arl2	13518/76709/27176/14828/227753/74192/12505/19124/68810/21894/12331/15530/13836/18670/22612/20005/12492/231532/14254/21753/18793/20130/19899/29875/18479/68052/26417/13642/16412/15481/84004/319480/70549/13138/13822/110829/22027/432502/319939/67300/19921/16480/19942/16416/17534/18453/20115/109711/56044/239027/13132/14083/18810/27367/16419/16898/12445/12385/12631/12333/56327
CC	GO:0042175	nuclear outer membrane-endoplasmic reticulum membrane network	4.92e-10	3.22e-08	72	Dst/Tmco1/Hspa5/Lnpk/Creb3l1/Fkbp1a/Dpm1/Krtcap2/Dpm3/Cept1/Ufl1/Vcp/Creb3/Hacd4/Emc1/Insig1/Rpn1/Edem1/Lrmp/Tmem147/Hpn/Emc10/Nomo1/Svip/Nucb2/Alg11/Gpat4/Saraf/Msmo1/March1/Tecr/Emc8/Slc37a2/Sc5d/Rtcb/Hsp90b1/Os9/Xbp1/Rab1a/Vrk2/Canx/Irgm2/Pigs/Slc35b1/G6pc3/Rsad2/Sptssa/Vti1b/Erg28/Stard3nl/Ptdss1/Rnf180/Anxa7/Tkt/Spcs1/Ero1l/Dad1/Dcstamp/Derl1/Rnf139/Gpaa1/Cyb5r3/Pigx/Hacd2/Gabbr1/Tmx3/Yif1a/…	13518/68944/14828/69605/26427/14225/13480/66059/68563/99712/67490/269523/12913/66775/230866/231070/103963/192193/16970/69804/15451/69683/211548/75744/53322/207958/102247/67887/66234/72925/106529/18117/56857/235293/28088/22027/216440/22433/19324/69922/12330/54396/276846/110172/68401/58185/104725/53612/58520/76205/19210/71816/11750/21881/69019/50527/13135/75766/67819/75841/14731/109754/72084/70757/…
CC	GO:0098827	endoplasmic reticulum subcompartment	6.79e-10	4.04e-08	71	Dst/Tmco1/Hspa5/Lnpk/Creb3l1/Fkbp1a/Dpm1/Krtcap2/Dpm3/Cept1/Ufl1/Vcp/Creb3/Hacd4/Emc1/Insig1/Rpn1/Edem1/Lrmp/Tmem147/Hpn/Emc10/Nomo1/Svip/Alg11/Gpat4/Saraf/Msmo1/March1/Tecr/Emc8/Slc37a2/Sc5d/Rtcb/Hsp90b1/Os9/Xbp1/Rab1a/Vrk2/Canx/Irgm2/Pigs/Slc35b1/G6pc3/Rsad2/Sptssa/Vti1b/Erg28/Stard3nl/Ptdss1/Rnf180/Anxa7/Tkt/Spcs1/Ero1l/Dad1/Dcstamp/Derl1/Rnf139/Gpaa1/Cyb5r3/Pigx/Hacd2/Gabbr1/Tmx3/Yif1a/Rab1b/…	13518/68944/14828/69605/26427/14225/13480/66059/68563/99712/67490/269523/12913/66775/230866/231070/103963/192193/16970/69804/15451/69683/211548/75744/207958/102247/67887/66234/72925/106529/18117/56857/235293/28088/22027/216440/22433/19324/69922/12330/54396/276846/110172/68401/58185/104725/53612/58520/76205/19210/71816/11750/21881/69019/50527/13135/75766/67819/75841/14731/109754/72084/70757/54393/…
CC	GO:0098800	inner mitochondrial membrane protein complex	2.48e-09	1.35e-07	29	Cox5b/Ndufb3/Atp5c1/Atp5g3/Ndufc1/Atpif1/Minos1/Ndufa4/Ndufa5/Ndufb2/Agk/Ndufb7/Uqcrc1/Ndufa12/Uqcrb/Cox7c/Ndufs4/Ndufa6/Atp5o/Ndufb10/Ndufa7/Ndufa11/Atp5a1/Ndufv1/Uqcc3/Ndufb8/Usmg5/Timm17b/Ndufa1	12859/66495/11949/228033/66377/11983/433771/17992/68202/68198/69923/66916/22273/66414/67530/12867/17993/67130/28080/68342/66416/69875/11946/17995/107197/67264/66477/21855/54405
CC	GO:0005912	adherens junction	1.6e-08	8.05e-07	68	Dst/Arpc2/Rpl7a/Hspa5/Gsn/Arpc5l/Cd44/Procr/Neurl2/Nexn/Tln1/Cap1/Hspg2/Epha2/Abcb4/Yes1/Rpl9/Scarb2/Arhgap24/Flt1/Tes/Plaur/Ceacam1/Rras/Rpl18/Iqgap1/Pak1/Rps13/Mapk3/Efnb2/Itgb1/Hspa8/Mcam/Itga11/Tln2/Anxa2/Dag1/Epb41l2/Lims1/Ctnna3/Hsp90b1/Rpl6l/Tns3/Cltc/Rpl19/Jup/Rpl27/Itgb3/Mrc2/P4hb/Rps7/Actn1/Rala/Arhgap22/Tgm1/Dab2/Ptk2/Plec/Rpl3/Itgb5/Rps2/Ccnd3/Ctnna1/Cfl1/Capn1/Arl2/Nrap/Wnk3	13518/76709/27176/14828/227753/74192/12505/19124/415115/68810/21894/12331/15530/13836/18670/22612/20005/12492/231532/14254/21753/18793/26365/20130/19899/29875/18479/68052/26417/13642/16412/15481/84004/319480/70549/12306/13138/13822/110829/216033/22027/432502/319939/67300/19921/16480/19942/16416/17534/18453/20115/109711/56044/239027/21816/13132/14083/18810/27367/16419/16898/12445/12385/12631/12333…
CC	GO:0070161	anchoring junction	2.73e-08	1.28e-06	69	Dst/Arpc2/Rpl7a/Hspa5/Gsn/Arpc5l/Cd44/Procr/Neurl2/Nexn/Tln1/Cap1/Hspg2/Epha2/Abcb4/Yes1/Rpl9/Scarb2/Arhgap24/Flt1/Tes/Plaur/Ceacam1/Rras/Rpl18/Iqgap1/Pak1/Rps13/Mapk3/Efnb2/Itgb1/Hspa8/Mcam/Itga11/Tln2/Anxa2/Dag1/Epb41l2/Lims1/Ctnna3/Hsp90b1/Rpl6l/Tns3/Cltc/Rpl19/Jup/Rpl27/Itgb3/Mrc2/P4hb/Rps7/Actn1/Rala/Arhgap22/Tgm1/Dab2/Ptk2/Plec/Rpl3/Itgb5/Rps2/Ccnd3/Ctnna1/Cfl1/Capn1/Arl2/Nrap/Uba1/Wnk3	13518/76709/27176/14828/227753/74192/12505/19124/415115/68810/21894/12331/15530/13836/18670/22612/20005/12492/231532/14254/21753/18793/26365/20130/19899/29875/18479/68052/26417/13642/16412/15481/84004/319480/70549/12306/13138/13822/110829/216033/22027/432502/319939/67300/19921/16480/19942/16416/17534/18453/20115/109711/56044/239027/21816/13132/14083/18810/27367/16419/16898/12445/12385/12631/12333…
CC	GO:0031227	intrinsic component of endoplasmic reticulum membrane	3.82e-08	1.67e-06	29	Tmco1/Hspa5/Lnpk/Creb3l1/Dpm3/Creb3/Hacd4/Emc1/Insig1/Edem1/Lrmp/Emc10/Gpat4/Saraf/Tecr/Emc8/Slc37a2/Xbp1/Pigs/Slc35b1/G6pc3/Rnf180/Spcs1/Ero1l/Dcstamp/Derl1/Gpaa1/Hacd2/Bscl2	68944/14828/69605/26427/68563/12913/66775/230866/231070/192193/16970/69683/102247/67887/106529/18117/56857/22433/276846/110172/68401/71816/69019/50527/75766/67819/14731/70757/14705
CC	GO:0030176	integral component of endoplasmic reticulum membrane	4.99e-08	2.04e-06	28	Tmco1/Hspa5/Lnpk/Creb3l1/Dpm3/Creb3/Hacd4/Emc1/Insig1/Edem1/Lrmp/Emc10/Gpat4/Saraf/Tecr/Emc8/Slc37a2/Xbp1/Pigs/Slc35b1/G6pc3/Spcs1/Ero1l/Dcstamp/Derl1/Gpaa1/Hacd2/Bscl2	68944/14828/69605/26427/68563/12913/66775/230866/231070/192193/16970/69683/102247/67887/106529/18117/56857/22433/276846/110172/68401/69019/50527/75766/67819/14731/70757/14705
CC	GO:0022625	cytosolic large ribosomal subunit	8.12e-08	3e-06	19	Rpl7a/Rpl22l1/Rpl11/Rpl9/Rpl21/Rpl28/Rpl18/Uba52/Rpl29/Rps12/Rpl6l/Rpl26/Rpl23a/Rpl19/Rpl27/Rpl3/Rpl36/Rpl17/Rpl36a	27176/68028/67025/20005/19933/19943/19899/22186/19944/20042/432502/19941/268449/19921/19942/27367/54217/319195/19982
CC	GO:0031252	cell leading edge	8.26e-08	3e-06	54	Arpc2/Adora1/Psd4/Gsn/Ptprj/Dgkz/Cd44/Plcg1/Tln1/Fgr/Capzb/Epha2/Coro1c/Cit/Mkln1/Brk1/Gabarapl1/Cib1/Iqgap1/Pak1/Sh2b1/Stxbp2/Atp6v1b2/Myo9b/Itgb1/Cdc37/Tln2/Anxa2/Dag1/Ctnna3/Kitl/Myo1g/Ccdc88a/Sptbn1/Myh10/Scimp/Inpp5k/Myo1c/Rab34/Myo1d/Itgb3/Akap5/Actn1/Hsp90aa1/Ptk2/Acap2/Itgb5/App/Pacsin1/Gabbr1/Fer/Ctnna1/Sra1/Cfl1	76709/11539/215632/227753/19271/104418/12505/18803/21894/14191/12345/13836/23790/12704/27418/101314/57436/23991/29875/18479/20399/20911/11966/17925/16412/12539/70549/12306/13138/216033/17311/246177/108686/20742/77579/327957/19062/17913/19376/338367/16416/238276/109711/15519/14083/78618/16419/11820/23969/54393/14158/12385/24068/12631
CC	GO:1990204	oxidoreductase complex	9.09e-08	3.13e-06	24	Ndufb3/Ncf2/Gpd2/Ndufc1/Ndufa5/Ndufb2/Ndufb7/Uqcrc1/Ndufa12/Ogdh/P4hb/Rrm2/Uqcrb/Ndufs4/Ncf4/Ndufa6/Gpd1/Ndufb10/Ndufa7/Ndufa11/Ndufv1/Uqcc3/Ndufb8/Ndufa1	66495/17970/14571/66377/68202/68198/66916/22273/66414/18293/18453/20135/67530/17993/17972/67130/14555/68342/66416/69875/17995/107197/67264/54405
CC	GO:0005774	vacuolar membrane	9.62e-08	3.14e-06	41	Stk11ip/Abca2/Vps18/Napb/Map1lc3a/Mfsd8/Lamtor2/Laptm5/Scarb2/Wdfy3/Vps33a/Scarb1/Tecpr1/Rab7/Itfg2/Gabarapl1/Borcs5/Tpcn2/Tlr3/March1/Atp6v1b2/Atp6v0d1/Vac14/Slc36a4/Slc44a2/Hspa8/Anxa2/Trpm2/Slc36a2/Slc36a1/Gaa/Slc26a11/Vti1b/Stard3nl/Wdr41/Trim23/Lnpep/Clcn7/Atp6v1g2/Cyb561a3/Uba1	71728/11305/228545/17957/66734/72175/83409/16792/12492/72145/77573/20778/70381/19349/101142/57436/67774/233979/142980/72925/11966/11972/234729/234967/68682/15481/12306/28240/246049/215335/14387/268512/53612/76205/218460/81003/240028/26373/66237/225912/22201
CC	GO:0022626	cytosolic ribosome	1.46e-07	4.56e-06	26	Rpl7a/Rpl22l1/Rps3a1/Rps27/Rpl11/Rpl9/Rpl21/Rpl28/Rpl18/Rps13/Uba52/Rpl29/Rps12/Rpl6l/Rpl26/Rpl23a/Rpl19/Rpl27/Rps7/Rps23/Rpl3/Rps2/Rpl36/Rpl17/Ddx3x/Rpl36a	27176/68028/20091/57294/67025/20005/19933/19943/19899/68052/22186/19944/20042/432502/19941/268449/19921/19942/20115/66475/27367/16898/54217/319195/13205/19982
CC	GO:0098803	respiratory chain complex	1.99e-07	5.88e-06	20	Cox5b/Ndufb3/Ndufc1/Ndufa4/Ndufa5/Ndufb2/Ndufb7/Uqcrc1/Ndufa12/Uqcrb/Cox7c/Ndufs4/Ndufa6/Ndufb10/Ndufa7/Ndufa11/Ndufv1/Uqcc3/Ndufb8/Ndufa1	12859/66495/66377/17992/68202/68198/66916/22273/66414/67530/12867/17993/67130/68342/66416/69875/17995/107197/67264/54405
CC	GO:0098798	mitochondrial protein complex	2.07e-07	5.88e-06	29	Cox5b/Ndufb3/Atp5c1/Atp5g3/Ndufc1/Atpif1/Minos1/Ndufa4/Ndufa5/Ndufb2/Agk/Ndufb7/Uqcrc1/Ndufa12/Uqcrb/Cox7c/Ndufs4/Ndufa6/Atp5o/Ndufb10/Ndufa7/Ndufa11/Atp5a1/Ndufv1/Uqcc3/Ndufb8/Usmg5/Timm17b/Ndufa1	12859/66495/11949/228033/66377/11983/433771/17992/68202/68198/69923/66916/22273/66414/67530/12867/17993/67130/28080/68342/66416/69875/11946/17995/107197/67264/66477/21855/54405
CC	GO:0044437	vacuolar part	2.19e-07	5.89e-06	41	Stk11ip/Abca2/Vps18/Napb/Map1lc3a/Mfsd8/Lamtor2/Laptm5/Scarb2/Wdfy3/Vps33a/Scarb1/Tecpr1/Rab7/Itfg2/Gabarapl1/Borcs5/Tpcn2/Tlr3/March1/Atp6v1b2/Atp6v0d1/Vac14/Slc36a4/Slc44a2/Hspa8/Anxa2/Trpm2/Slc36a2/Slc36a1/Gaa/Slc26a11/Vti1b/Stard3nl/Wdr41/Trim23/Lnpep/Clcn7/Atp6v1g2/Cyb561a3/Uba1	71728/11305/228545/17957/66734/72175/83409/16792/12492/72145/77573/20778/70381/19349/101142/57436/67774/233979/142980/72925/11966/11972/234729/234967/68682/15481/12306/28240/246049/215335/14387/268512/53612/76205/218460/81003/240028/26373/66237/225912/22201
CC	GO:0030496	midbody	2.25e-07	5.89e-06	27	Aspm/Sccpdh/Cenpf/Sdccag3/Hspa5/Cenpe/Slc2a1/Clic4/Ran/Alkbh4/Sirt2/Prc1/Iqgap1/Plk1/Abraxas2/Anxa2/Cdk1/Hsp90b1/Rack1/Myh10/Rab11fip4/Birc5/Racgap1/BC004004/Incenp/Kif20b/Gdi1	12316/109232/108000/68112/14828/229841/20525/29876/19384/72041/64383/233406/29875/18817/109359/12306/12534/22027/14694/77579/268451/11799/26934/80748/16319/240641/14567
CC	GO:0044391	ribosomal subunit	2.42e-07	6.09e-06	35	Mrpl30/Rpl7a/Rpl22l1/Rps3a1/Rps27/Mrps21/Mrps15/Rpl11/Mrpl33/Rpl9/Rpl21/Rpl28/Rpl18/Rps13/Uba52/Mrpl34/Rpl29/Rps12/Mrpl54/Rpl6l/Rack1/Rpl26/Rpl23a/Rpl19/Rpl27/Mrps7/Rps7/Rps23/Mrpl52/Rpl3/Rps2/Rpl36/Rpl17/Ddx3x/Rpl36a	107734/27176/68028/20091/57294/66292/66407/67025/66845/20005/19933/19943/19899/68052/22186/94065/19944/20042/66047/432502/14694/19941/268449/19921/19942/50529/20115/66475/68836/27367/16898/54217/319195/13205/19982
CC	GO:0005746	mitochondrial respiratory chain	2.53e-07	6.12e-06	20	Cox5b/Ndufb3/Ndufc1/Ndufa4/Ndufa5/Ndufb2/Ndufb7/Uqcrc1/Ndufa12/Uqcrb/Cox7c/Ndufs4/Ndufa6/Ndufb10/Ndufa7/Ndufa11/Ndufv1/Uqcc3/Ndufb8/Ndufa1	12859/66495/66377/17992/68202/68198/66916/22273/66414/67530/12867/17993/67130/68342/66416/69875/17995/107197/67264/54405
CC	GO:0005840	ribosome	4.2e-07	9.8e-06	39	Mrpl30/Rpl7a/Rpl22l1/Rps3a1/Rps27/Mrps21/Mrps15/Rpl11/Aurkaip1/Mrpl33/Rpl9/Rpl21/Rpl28/Rpl18/Rps13/Uba52/Mrpl34/Rpl29/Rps12/Mrpl54/Rpl6l/Rack1/Canx/Rpl26/Rpl23a/Rpl19/Rpl27/Mrps7/Rps7/Rps23/Mrps30/Mrpl52/Rpl3/Rps2/Ndufa7/Rpl36/Rpl17/Ddx3x/Rpl36a	107734/27176/68028/20091/57294/66292/66407/67025/66077/66845/20005/19933/19943/19899/68052/22186/94065/19944/20042/66047/432502/14694/12330/19941/268449/19921/19942/50529/20115/66475/59054/68836/27367/16898/66416/54217/319195/13205/19982
CC	GO:0043209	myelin sheath	4.46e-07	1.01e-05	37	Cox5b/Hspd1/Atp5c1/Hspa5/Gsn/Napb/Vcp/Pebp1/Mdh2/Gapdh/Calm3/Sirt2/Mag/Slc25a4/Atp6v1b2/Uba52/Got2/Itgb1/Hspa8/Pkm/Anxa2/Uqcrc1/Slc25a3/Canx/Myo1d/Cltc/Calm1/Hsp90aa1/Rala/Tkt/Cct5/Atp5o/Pacsin1/Atp5a1/Gsto1/Slc25a5/Gdi1	12859/15510/11949/14828/227753/17957/269523/23980/17448/14433/12315/64383/17136/11739/11966/22186/14719/16412/15481/18746/12306/22273/18674/12330/338367/67300/12313/15519/56044/21881/12465/28080/23969/11946/14873/11740/14567
CC	GO:0005747	mitochondrial respiratory chain complex I	9.62e-07	1.97e-05	14	Ndufb3/Ndufc1/Ndufa5/Ndufb2/Ndufb7/Ndufa12/Ndufs4/Ndufa6/Ndufb10/Ndufa7/Ndufa11/Ndufv1/Ndufb8/Ndufa1	66495/66377/68202/68198/66916/66414/17993/67130/68342/66416/69875/17995/67264/54405
CC	GO:0030964	NADH dehydrogenase complex	9.62e-07	1.97e-05	14	Ndufb3/Ndufc1/Ndufa5/Ndufb2/Ndufb7/Ndufa12/Ndufs4/Ndufa6/Ndufb10/Ndufa7/Ndufa11/Ndufv1/Ndufb8/Ndufa1	66495/66377/68202/68198/66916/66414/17993/67130/68342/66416/69875/17995/67264/54405
CC	GO:0045271	respiratory chain complex I	9.62e-07	1.97e-05	14	Ndufb3/Ndufc1/Ndufa5/Ndufb2/Ndufb7/Ndufa12/Ndufs4/Ndufa6/Ndufb10/Ndufa7/Ndufa11/Ndufv1/Ndufb8/Ndufa1	66495/66377/68202/68198/66916/66414/17993/67130/68342/66416/69875/17995/67264/54405
CC	GO:0044445	cytosolic part	1.13e-06	2.25e-05	40	Casp8/Rpl7a/Rpl22l1/Rps3a1/Rps27/Rpl11/Rpl9/Hps4/Rpl21/Borcs5/Rpl28/Rpl18/Rps13/Pycard/Borcs8/Uba52/Kxd1/Casp1/Hspa8/Rpl29/Rps12/Pfkl/Rpl6l/Rpl26/Rpl23a/Rpl19/Rpl27/Rrm2/Rps7/Rps23/Cct5/Rpl3/Rps2/Rpl36/Sra1/Eno1b/Rpl17/Ddx3x/Ikbkg/Rpl36a	12370/27176/68028/20091/57294/67025/20005/192232/19933/67774/19943/19899/68052/66824/72368/22186/75620/12362/15481/19944/20042/18641/432502/19941/268449/19921/19942/20135/20115/66475/12465/27367/16898/54217/24068/433182/319195/13205/16151/19982
CC	GO:0070469	respiratory chain	1.75e-06	3.36e-05	20	Cox5b/Ndufb3/Ndufc1/Ndufa4/Ndufa5/Ndufb2/Ndufb7/Uqcrc1/Ndufa12/Uqcrb/Cox7c/Ndufs4/Ndufa6/Ndufb10/Ndufa7/Ndufa11/Ndufv1/Uqcc3/Ndufb8/Ndufa1	12859/66495/66377/17992/68202/68198/66916/22273/66414/67530/12867/17993/67130/68342/66416/69875/17995/107197/67264/54405
CC	GO:0005765	lysosomal membrane	2.95e-06	5.35e-05	33	Stk11ip/Abca2/Vps18/Mfsd8/Lamtor2/Laptm5/Scarb2/Vps33a/Scarb1/Tecpr1/Rab7/Itfg2/Borcs5/Tpcn2/Tlr3/March1/Atp6v1b2/Atp6v0d1/Slc44a2/Hspa8/Anxa2/Trpm2/Slc36a1/Gaa/Slc26a11/Vti1b/Stard3nl/Wdr41/Trim23/Lnpep/Clcn7/Cyb561a3/Uba1	71728/11305/228545/72175/83409/16792/12492/77573/20778/70381/19349/101142/67774/233979/142980/72925/11966/11972/68682/15481/12306/28240/215335/14387/268512/53612/76205/218460/81003/240028/26373/225912/22201
CC	GO:0098852	lytic vacuole membrane	2.95e-06	5.35e-05	33	Stk11ip/Abca2/Vps18/Mfsd8/Lamtor2/Laptm5/Scarb2/Vps33a/Scarb1/Tecpr1/Rab7/Itfg2/Borcs5/Tpcn2/Tlr3/March1/Atp6v1b2/Atp6v0d1/Slc44a2/Hspa8/Anxa2/Trpm2/Slc36a1/Gaa/Slc26a11/Vti1b/Stard3nl/Wdr41/Trim23/Lnpep/Clcn7/Cyb561a3/Uba1	71728/11305/228545/72175/83409/16792/12492/77573/20778/70381/19349/101142/67774/233979/142980/72925/11966/11972/68682/15481/12306/28240/215335/14387/268512/53612/76205/218460/81003/240028/26373/225912/22201
CC	GO:0000777	condensed chromosome kinetochore	3.77e-06	6.66e-05	11	Hjurp/Cenpf/Spc25/Bub1b/Knl1/Pmf1/Cenpe/Cenpa/Plk1/Birc5/Ccnb1	381280/108000/66442/12236/76464/67037/229841/12615/18817/11799/268697
CC	GO:0015934	large ribosomal subunit	4.4e-06	7.57e-05	24	Mrpl30/Rpl7a/Rpl22l1/Rpl11/Mrpl33/Rpl9/Rpl21/Rpl28/Rpl18/Uba52/Mrpl34/Rpl29/Rps12/Mrpl54/Rpl6l/Rpl26/Rpl23a/Rpl19/Rpl27/Mrpl52/Rpl3/Rpl36/Rpl17/Rpl36a	107734/27176/68028/67025/66845/20005/19933/19943/19899/22186/94065/19944/20042/66047/432502/19941/268449/19921/19942/68836/27367/54217/319195/19982
CC	GO:0001726	ruffle	4.84e-06	8.12e-05	26	Arpc2/Psd4/Gsn/Ptprj/Plcg1/Tln1/Fgr/Cit/Mkln1/Iqgap1/Pak1/Sh2b1/Atp6v1b2/Myo9b/Itgb1/Cdc37/Tln2/Anxa2/Inpp5k/Myo1c/Rab34/Itgb3/Actn1/Hsp90aa1/Acap2/Pacsin1	76709/215632/227753/19271/18803/21894/14191/12704/27418/29875/18479/20399/11966/17925/16412/12539/70549/12306/19062/17913/19376/16416/109711/15519/78618/23969
CC	GO:0005874	microtubule	5.65e-06	9.23e-05	53	Dst/Tuba4a/Mlph/Rassf5/Aspm/Dnm3/Nusap1/Tubgcp4/Ninl/Tpx2/Dynlrb1/Map1lc3a/Serp1/Pbxip1/Cenpe/Bcl10/Nudc/Stmn1/Ttll3/Gabarapl1/Eml2/Sirt2/Prc1/Iqgap1/Plk1/Abraxas2/Map1s/Hspa8/Kif9/Kif15/Reep3/Cdk1/Eml6/Zfp207/Cltc/Dynll2/Birc5/Dync1h1/Klc1/Rgs14/Tbca/Cct5/Tubb5/Klc4/Lrpprc/Tubb6/Map3k11/Incenp/Kif20b/Dynlt3/Wdr44/Fgf13/Igbp1	13518/22145/171531/54354/12316/103967/108907/51885/78177/72119/67068/66734/28146/229534/229841/12042/18221/16765/101100/57436/72205/64383/233406/29875/18817/109359/270058/15481/16578/209737/28193/12534/237711/22680/67300/68097/11799/13424/16593/51791/21371/12465/22154/74764/72416/67951/26403/16319/240641/67117/72404/14168/18518
CC	GO:0045121	membrane raft	8.88e-06	0.000138346	48	Hspd1/Casp8/Cd28/Fcgr2b/Prnp/Lamtor2/S100a10/Bcl10/Tlr4/Slc2a1/Lck/Hpse/Coro1c/Scarb1/Lamtor4/Iqgap1/Pde2a/Lamtor1/Mapk3/Slc25a4/Casp3/Hmox1/Itgb1/Ldlr/Hspa8/Anxa2/Hyal2/Dag1/Cmtm8/Fyn/P2rx1/Myo1c/Myo1d/Prkca/Prkar1a/F2r/Slc38a9/Kcnma1/Ednrb/App/Tubb5/Gabbr1/Ctnna1/Eno1b/Atp5a1/Grk2/Slc25a5/Btk	15510/12370/12487/14130/19122/83409/20194/12042/21898/20525/16818/15442/23790/20778/66096/29875/207728/66508/26417/11739/12367/15368/16412/16835/15481/12306/15587/13138/70031/14360/18436/17913/338367/18750/19084/14062/268706/16531/13618/11820/22154/54393/12385/433182/11946/110355/11740/12229
CC	GO:0098857	membrane microdomain	8.88e-06	0.000138346	48	Hspd1/Casp8/Cd28/Fcgr2b/Prnp/Lamtor2/S100a10/Bcl10/Tlr4/Slc2a1/Lck/Hpse/Coro1c/Scarb1/Lamtor4/Iqgap1/Pde2a/Lamtor1/Mapk3/Slc25a4/Casp3/Hmox1/Itgb1/Ldlr/Hspa8/Anxa2/Hyal2/Dag1/Cmtm8/Fyn/P2rx1/Myo1c/Myo1d/Prkca/Prkar1a/F2r/Slc38a9/Kcnma1/Ednrb/App/Tubb5/Gabbr1/Ctnna1/Eno1b/Atp5a1/Grk2/Slc25a5/Btk	15510/12370/12487/14130/19122/83409/20194/12042/21898/20525/16818/15442/23790/20778/66096/29875/207728/66508/26417/11739/12367/15368/16412/16835/15481/12306/15587/13138/70031/14360/18436/17913/338367/18750/19084/14062/268706/16531/13618/11820/22154/54393/12385/433182/11946/110355/11740/12229
CC	GO:0000779	condensed chromosome, centromeric region	1.36e-05	0.000206173	13	Hjurp/Cenpf/Spc25/Bub1b/Knl1/Cenpb/Cebpb/Pmf1/Cenpe/Cenpa/Plk1/Birc5/Ccnb1	381280/108000/66442/12236/76464/12616/12608/67037/229841/12615/18817/11799/268697
CC	GO:0014704	intercalated disc	1.91e-05	0.000284522	15	Dst/Camk2d/Slc2a1/Capzb/Vamp5/Pak1/Itgb1/Tln2/Ctnna3/Jup/Actn1/Ptk2/Ctnna1/Nrap/Fgf13	13518/108058/20525/12345/53620/18479/16412/70549/216033/16480/109711/14083/12385/18175/14168
CC	GO:0005635	nuclear envelope	3.05e-05	0.000442757	50	Dst/Mgst3/Cenpf/Prnp/Cpne1/Phf20/Rae1/Pgrmc2/Ptger3/Dpy19l4/Ybx1/Wdfy3/Nudt9/Ran/Nup205/Alox5/Gapdh/Chmp2a/Hpn/Pak1/Nucb2/Mapk3/Smad1/Dpy19l1/Rtcb/Xpot/Fancl/Nup88/P2rx1/Rap1gap2/Myo1c/Tmc6/Rrm2/Zbtb1/Dync1h1/Ipo11/Anxa7/Phf11b/Ednrb/Sun2/Prickle1/Tra2b/App/Tubb5/Nrm/Lmnb1/Txnl4a/Tmem109/Gsto1/Txlng	13518/66447/108000/19122/266692/228829/66679/70804/19218/381510/22608/72145/74167/19384/70699/11689/14433/68953/15451/18479/53322/26417/17125/244745/28088/73192/67030/19069/18436/380711/17913/217353/20135/268564/13424/76582/11750/236451/13618/223697/106042/20462/11820/22154/106582/16906/27366/68539/14873/353170
CC	GO:0044440	endosomal part	3.17e-05	0.000450889	31	Tgfbrap1/Tmem163/Vps18/Ehd4/Snx16/Lamtor2/Vps33a/Lamtor4/Snx8/Snx10/Rab7/Chmp2a/Lamtor1/Tpcn2/March1/Mvb12a/Vac14/Ldlr/Anxa2/Pip5k1c/Rab11fip4/Vti1b/Stard3nl/Scamp1/Slc38a9/Dcstamp/Ncf4/Acap2/Ldlrad4/Cyb561a3/Uba1	73122/72160/228545/98878/74718/83409/77573/66096/231834/71982/19349/68953/66508/233979/72925/73711/234729/16835/12306/18717/268451/53612/76205/107767/268706/75766/17972/78618/52662/225912/22201
CC	GO:0098589	membrane region	3.48e-05	0.000484105	53	Hspd1/Casp8/Cd28/Fcgr2b/Prnp/Lamtor2/S100a10/Bcl10/Clta/Tlr4/Slc2a1/Lck/Hpse/Coro1c/Scarb1/Ap1s1/Lamtor4/Iqgap1/Pde2a/Lamtor1/Mapk3/Slc25a4/Casp3/Hmox1/Itgb1/Ldlr/Hspa8/Anxa2/Trf/Hyal2/Dag1/Cmtm8/Fyn/P2rx1/Myo1c/Myo1d/Cltc/Prkca/Prkar1a/F2r/Slc38a9/Kcnma1/Ednrb/Dab2/App/Tubb5/Gabbr1/Ctnna1/Eno1b/Atp5a1/Grk2/Slc25a5/Btk	15510/12370/12487/14130/19122/83409/20194/12042/12757/21898/20525/16818/15442/23790/20778/11769/66096/29875/207728/66508/26417/11739/12367/15368/16412/16835/15481/12306/22041/15587/13138/70031/14360/18436/17913/338367/67300/18750/19084/14062/268706/16531/13618/13132/11820/22154/54393/12385/433182/11946/110355/11740/12229
CC	GO:1902554	serine/threonine protein kinase complex	4.23e-05	0.000571807	17	Hspd1/Cks1b/3110043O21Rik/Cdk14/Ccne1/Pycard/Cdk1/Cdk12/Snw1/Ccnh/Wdr41/Ccnb1/Dab2/Cdkn1a/Ccnd3/Ccny/Ikbkg	15510/54124/73205/18647/12447/66824/12534/69131/66354/66671/218460/268697/13132/12575/12445/67974/16151
CC	GO:0000307	cyclin-dependent protein kinase holoenzyme complex	4.28e-05	0.000571807	12	Hspd1/Cks1b/Cdk14/Ccne1/Cdk1/Cdk12/Snw1/Ccnh/Ccnb1/Cdkn1a/Ccnd3/Ccny	15510/54124/18647/12447/12534/69131/66354/66671/268697/12575/12445/67974
CC	GO:0000776	kinetochore	4.74e-05	0.000620098	23	Hjurp/Cenpf/Spc25/Bub1b/Knl1/Pmf1/Cenpe/Cenpa/Lrwd1/Plk1/Zfp276/Spc24/Anapc16/Zfp207/Birc5/Cenpx/Ccnb1/Csnk1a1/Incenp/Dynlt3/Sept6/Phf6/Smc1a	381280/108000/66442/12236/76464/67037/229841/12615/71735/18817/57247/67629/52717/22680/11799/20892/268697/93687/16319/67117/56526/70998/24061
CC	GO:0044433	cytoplasmic vesicle part	7.17e-05	0.000919102	54	Tgfbrap1/Tmem163/Copa/Vps18/Ehd4/Snx16/Gria2/Lamtor2/Clta/Necap2/Vps33a/Ap1s1/Lamtor4/Snx8/Snx10/Znrf2/Vamp5/Rab7/Chmp2a/Calm3/Lamtor1/Tpcn2/Stxbp2/March1/Mvb12a/Vac14/Ldlr/Anxa2/Copb2/Trf/Rab32/Trpm2/Pip5k1c/Myo1c/Rab11fip4/Cltc/Syngr2/Vti1b/Actn1/Calm1/Ahnak2/Stard3nl/Scamp1/Slc38a9/Anxa7/Dab2/Dcstamp/Ncf4/Acap2/Lnpep/Atp6v1g2/Ldlrad4/Cyb561a3/Uba1	73122/72160/12847/228545/98878/74718/14800/83409/12757/66147/77573/11769/66096/231834/71982/387524/53620/19349/68953/12315/66508/233979/20911/72925/73711/234729/16835/12306/50797/22041/67844/28240/18717/17913/268451/67300/20973/53612/109711/12313/100041194/76205/107767/268706/11750/13132/75766/17972/78618/240028/66237/52662/225912/22201
CC	GO:0010008	endosome membrane	7.61e-05	0.000957085	28	Tmem163/Ehd4/Snx16/Lamtor2/Lamtor4/Snx8/Snx10/Rab7/Chmp2a/Lamtor1/Tpcn2/March1/Mvb12a/Vac14/Ldlr/Anxa2/Pip5k1c/Rab11fip4/Vti1b/Stard3nl/Scamp1/Slc38a9/Dcstamp/Ncf4/Acap2/Ldlrad4/Cyb561a3/Uba1	72160/98878/74718/83409/66096/231834/71982/19349/68953/66508/233979/72925/73711/234729/16835/12306/18717/268451/53612/76205/107767/268706/75766/17972/78618/52662/225912/22201
CC	GO:0032592	integral component of mitochondrial membrane	8.16e-05	0.00100722	14	Tmem70/Ptpmt1/Minos1/Fis1/Agk/Bid/Pet100/Tmem11/Rhot1/Coa3/Oxa1l/Smdt1/Uqcc3/Timm17b	70397/66461/433771/66437/69923/12122/100503890/216821/59040/52469/69089/69029/107197/21855
CC	GO:0098573	intrinsic component of mitochondrial membrane	0.000118442	0.00143446	14	Tmem70/Ptpmt1/Minos1/Fis1/Agk/Bid/Pet100/Tmem11/Rhot1/Coa3/Oxa1l/Smdt1/Uqcc3/Timm17b	70397/66461/433771/66437/69923/12122/100503890/216821/59040/52469/69089/69029/107197/21855
CC	GO:0005813	centrosome	0.000132861	0.00157984	56	Mapkapk2/Cenpf/Dtl/Ola1/Rapsn/Tubgcp4/Cep152/Ckap2l/E2f1/Dynlrb1/Procr/Cep250/Trim59/Slc16a1/Pde4b/Cdc20/Lck/Ccdc28b/Clic4/Snx10/Chd4/Relb/Sirt2/Ccne1/Cib1/Plk1/Stx1b/Abraxas2/D7Ertd443e/Mvb12a/Atp6v0d1/Ccnb2/Cdh23/Cdk1/Sfi1/Ccdc88a/Rap1gap2/Dynll2/Cep95/Rps7/Dync1h1/Zfp322a/Rgs14/Ccnb1/Cct5/Polr3h/Cluap1/Phf1/Kifc1/Csnk1a1/Rttn/Map3k11/Arl2/Cep78/Kif20b/Cetn2	17164/108000/76843/67059/19400/51885/99100/70466/13555/67068/19124/16328/66949/20501/18578/107995/16818/66264/29876/71982/107932/19698/64383/12447/23991/18817/56216/109359/71007/73711/11972/12442/22295/12534/78887/108686/380711/68097/320162/20115/13424/218100/51791/268697/12465/78929/76779/21652/100502766/93687/246102/26403/56327/208518/240641/26370
CC	GO:0005770	late endosome	0.000141503	0.00165255	27	Rab7b/Tmem9/Vps18/Map1lc3a/Snx16/Cd1d1/Lamtor2/Vps33a/Lamtor4/Vamp5/Rab7/Lamtor1/Mapk3/March1/Ldlr/Hspa8/Anxa2/Trf/Fyco1/Nsg2/Rab34/Vti1b/Stard3nl/F2r/Slc38a9/Derl1/Cyb561a3	226421/66241/228545/66734/74718/12479/83409/77573/66096/53620/19349/66508/26417/72925/16835/15481/12306/22041/17281/18197/19376/53612/76205/14062/268706/67819/225912
CC	GO:0030027	lamellipodium	0.000183205	0.00210204	25	Arpc2/Gsn/Dgkz/Cd44/Plcg1/Capzb/Epha2/Coro1c/Brk1/Cib1/Pak1/Stxbp2/Myo9b/Dag1/Ctnna3/Kitl/Myo1g/Ccdc88a/Myh10/Itgb3/Ptk2/App/Fer/Ctnna1/Cfl1	76709/227753/104418/12505/18803/12345/13836/23790/101314/23991/18479/20911/17925/13138/216033/17311/246177/108686/77579/16416/14083/11820/14158/12385/12631
CC	GO:0031305	integral component of mitochondrial inner membrane	0.000300934	0.0033933	9	Ptpmt1/Minos1/Agk/Pet100/Tmem11/Coa3/Smdt1/Uqcc3/Timm17b	66461/433771/69923/100503890/216821/52469/69029/107197/21855
CC	GO:0031304	intrinsic component of mitochondrial inner membrane	0.000387691	0.00427384	9	Ptpmt1/Minos1/Agk/Pet100/Tmem11/Coa3/Smdt1/Uqcc3/Timm17b	66461/433771/69923/100503890/216821/52469/69029/107197/21855
CC	GO:0061695	transferase complex, transferring phosphorus-containing groups	0.000392095	0.00427384	35	Hspd1/Edf1/Pex2/Cks1b/3110043O21Rik/Pole3/Pik3cd/Cdk14/Polr1d/Sem1/Paf1/Ccne1/Pycard/Vac14/Pkm/Dna2/Cdk1/Pfkl/Prpsap2/Med31/Cdk12/Prkar1a/Twistnb/Snw1/Ccnh/Wdr41/Ccnb1/Dab2/Polr2f/Polr3h/Cdkn1a/Ccnd3/Ccny/Pold4/Ikbkg	15510/59022/19302/54124/73205/59001/18707/18647/20018/20422/54624/12447/66824/234729/18746/327762/12534/18641/212627/67279/69131/19084/28071/66354/66671/218460/268697/13132/69833/78929/12575/12445/67974/69745/16151
CC	GO:0044291	cell-cell contact zone	0.000432374	0.00463562	15	Dst/Camk2d/Slc2a1/Capzb/Vamp5/Pak1/Itgb1/Tln2/Ctnna3/Jup/Actn1/Ptk2/Ctnna1/Nrap/Fgf13	13518/108058/20525/12345/53620/18479/16412/70549/216033/16480/109711/14083/12385/18175/14168
CC	GO:0031256	leading edge membrane	0.000453496	0.00478366	21	Arpc2/Adora1/Psd4/Ptprj/Cd44/Fgr/Epha2/Gabarapl1/Itgb1/Cdc37/Myo1g/Sptbn1/Scimp/Inpp5k/Myo1c/Myo1d/Itgb3/Akap5/Hsp90aa1/Pacsin1/Gabbr1	76709/11539/215632/19271/12505/14191/13836/57436/16412/12539/246177/20742/327957/19062/17913/338367/16416/238276/15519/23969/54393
CC	GO:0031301	integral component of organelle membrane	0.000544542	0.00565287	24	Tmem70/Tmem163/Ptpmt1/Pex2/Minos1/Fis1/Lfng/Agk/Vamp5/Bid/Far1/Pet100/Tmem11/P2rx1/Rhot1/Slc35b1/Coa3/Oxa1l/Sun2/Smdt1/Atp6v1g2/Yif1a/Uqcc3/Timm17b	70397/72160/66461/19302/433771/66437/16848/69923/53620/12122/67420/100503890/216821/18436/59040/110172/52469/69089/223697/69029/66237/68090/107197/21855
CC	GO:0005819	spindle	0.000584783	0.00597575	32	Aspm/Cenpf/Nusap1/Tubgcp4/Ckap2l/Tpx2/Cep250/Rae1/Cenpe/Sbds/Eml2/Sirt2/Prc1/Plk1/Abraxas2/Cdk1/Myh10/Cltc/Cep95/Birc5/Rgs14/Ccnb1/Racgap1/App/Kifc1/Incenp/Kif20b/Dynlt3/Slc25a5/Ikbkg/Pin4/Smc1a	12316/108000/108907/51885/70466/72119/16328/66679/229841/66711/72205/64383/233406/18817/109359/12534/77579/67300/320162/11799/51791/268697/26934/11820/100502766/16319/240641/67117/11740/16151/69713/24061
CC	GO:0072686	mitotic spindle	0.000652943	0.00656961	15	Aspm/Ckap2l/Tpx2/Rae1/Cenpe/Eml2/Sirt2/Cdk1/Cltc/Racgap1/Kifc1/Kif20b/Dynlt3/Ikbkg/Smc1a	12316/70466/72119/66679/229841/72205/64383/12534/67300/26934/100502766/240641/67117/16151/24061
CC	GO:1902911	protein kinase complex	0.000717074	0.00710555	18	Hspd1/Cks1b/3110043O21Rik/Cdk14/Ccne1/Pycard/Cdk1/Cdk12/Prkar1a/Snw1/Ccnh/Wdr41/Ccnb1/Dab2/Cdkn1a/Ccnd3/Ccny/Ikbkg	15510/54124/73205/18647/12447/66824/12534/69131/19084/66354/66671/218460/268697/13132/12575/12445/67974/16151
CC	GO:0031965	nuclear membrane	0.000860625	0.00840073	30	Prnp/Cpne1/Phf20/Ptger3/Dpy19l4/Ybx1/Nudt9/Nup205/Alox5/Gapdh/Hpn/Pak1/Nucb2/Smad1/Dpy19l1/P2rx1/Rap1gap2/Tmc6/Zbtb1/Phf11b/Ednrb/Sun2/Prickle1/Tra2b/Nrm/Lmnb1/Txnl4a/Tmem109/Gsto1/Txlng	19122/266692/228829/19218/381510/22608/74167/70699/11689/14433/15451/18479/53322/17125/244745/18436/380711/217353/268564/236451/13618/223697/106042/20462/106582/16906/27366/68539/14873/353170
CC	GO:0000775	chromosome, centromeric region	0.000873478	0.0084008	26	Hjurp/Cenpf/Spc25/Bub1b/Knl1/Cenpb/Cebpb/Pmf1/Cenpe/Cenpa/Lrwd1/Plk1/Mki67/Zfp276/Spc24/Anapc16/Zfp207/Birc5/Cenpx/Ccnb1/Csnk1a1/Incenp/Dynlt3/Sept6/Phf6/Smc1a	381280/108000/66442/12236/76464/12616/12608/67037/229841/12615/71735/18817/17345/57247/67629/52717/22680/11799/20892/268697/93687/16319/67117/56526/70998/24061
CC	GO:0031902	late endosome membrane	0.000905015	0.00857797	10	Lamtor2/Lamtor4/Rab7/Lamtor1/March1/Anxa2/Vti1b/Stard3nl/Slc38a9/Cyb561a3	83409/66096/19349/66508/72925/12306/53612/76205/268706/225912
CC	GO:0000152	nuclear ubiquitin ligase complex	0.000964272	0.00880376	9	Rnf2/Ube2c/Cdc26/Cdc20/Anapc13/Anapc16/Cbx8/Anapc11/Cbx7	19821/68612/66440/107995/69010/52717/30951/66156/52609
CC	GO:0000778	condensed nuclear chromosome kinetochore	0.000969221	0.00880376	5	Bub1b/Cenpe/Cenpa/Plk1/Ccnb1	12236/229841/12615/18817/268697
CC	GO:0070938	contractile ring	0.000969221	0.00880376	5	Alkbh4/Prc1/Pstpip1/Dag1/Kif20b	72041/233406/19200/13138/240641
CC	GO:0005753	mitochondrial proton-transporting ATP synthase complex	0.00117301	0.0105088	6	Atp5c1/Atp5g3/Atpif1/Atp5o/Atp5a1/Usmg5	11949/228033/11983/28080/11946/66477
CC	GO:0016469	proton-transporting two-sector ATPase complex	0.00130448	0.0115287	10	Atp5c1/Atp5g3/Atpif1/Atp6v1b2/Atp6v0d1/Atp5o/Atp6v1g2/Atp5a1/Usmg5/Atp6ap1	11949/228033/11983/11966/11972/28080/66237/11946/66477/54411
CC	GO:0000151	ubiquitin ligase complex	0.00147369	0.012591	36	Rnf2/Dtl/Klhl23/Kbtbd4/Rbck1/Ube2c/Neurl2/Cks1b/Bach2/Cdc26/Cdc20/Rnf19b/Klhl7/Cul1/Kbtbd2/Kbtbd12/Crbn/Hspa8/Anapc13/Anapc16/Ube2d1/Os9/Med7/Med31/Cbx8/Anapc11/Rnf144b/Klhl3/Kbtbd7/Cbx7/Atg3/Elob/Cul9/Ddb1/Ikbkg/Klhl15	19821/76843/277396/67136/24105/68612/415115/54124/12014/66440/107995/75234/52323/26965/210973/74589/58799/15481/69010/52717/216080/216440/66213/67279/30951/66156/218215/100503085/211255/52609/67841/67673/78309/13194/16151/236904
CC	GO:0000940	condensed chromosome outer kinetochore	0.00148243	0.012591	5	Cenpf/Bub1b/Cenpe/Plk1/Ccnb1	108000/12236/229841/18817/268697
CC	GO:0005916	fascia adherens	0.00148243	0.012591	5	Tln2/Ctnna3/Jup/Actn1/Nrap	70549/216033/16480/109711/18175
CC	GO:0031300	intrinsic component of organelle membrane	0.00176527	0.0148011	24	Tmem70/Tmem163/Ptpmt1/Pex2/Minos1/Fis1/Lfng/Agk/Vamp5/Bid/Far1/Pet100/Tmem11/P2rx1/Rhot1/Slc35b1/Coa3/Oxa1l/Sun2/Smdt1/Atp6v1g2/Yif1a/Uqcc3/Timm17b	70397/72160/66461/19302/433771/66437/16848/69923/53620/12122/67420/100503890/216821/18436/59040/110172/52469/69089/223697/69029/66237/68090/107197/21855
CC	GO:0005680	anaphase-promoting complex	0.00216354	0.0176869	6	Ube2c/Cdc26/Cdc20/Anapc13/Anapc16/Anapc11	68612/66440/107995/69010/52717/66156
CC	GO:0045259	proton-transporting ATP synthase complex	0.00216354	0.0176869	6	Atp5c1/Atp5g3/Atpif1/Atp5o/Atp5a1/Usmg5	11949/228033/11983/28080/11946/66477
CC	GO:0044309	neuron spine	0.00223078	0.0180115	23	Arpc2/Adora1/Dnm3/Fcgr2b/Gria2/Syt11/Pde4b/Capzb/Grin2b/Grm5/Itgb1/Hspa8/Eea1/Canx/Myh10/Akap5/Actn1/Rgs14/Asap1/Ptk2/Gabbr1/Grk2/Cfl1	76709/11539/103967/14130/14800/229521/18578/12345/14812/108071/16412/15481/216238/12330/77579/238276/109711/51791/13196/14083/54393/110355/12631
CC	GO:0002102	podosome	0.002373	0.0189262	7	Arpc2/Gsn/Vcam1/Kif9/Sh3pxd2b/Asap1/Fermt3	76709/227753/22329/16578/268396/13196/108101
CC	GO:0036464	cytoplasmic ribonucleoprotein granule	0.00259938	0.0204818	23	Ncl/Eid1/Ybx1/Ythdf2/Pnrc2/Snrpg/Tia1/Cnot3/Rpl28/Iqgap1/Trim5/Tnrc6a/Lsm4/Psma4/Ctsh/Rpl6l/Cnot2/Sqstm1/Poldip3/Nfkbiz/Lsm2/Tubb5/Ddx3x	17975/58521/22608/213541/52830/68011/21841/232791/19943/29875/667823/233833/50783/26441/13036/432502/72068/18412/73826/80859/27756/22154/13205
CC	GO:0001772	immunological synapse	0.00280055	0.0218043	8	Cd28/Ptprj/Bcl10/Lck/Rhoh/Itgal/Scimp/Prkar1a	12487/19271/12042/16818/74734/16408/327957/19084
CC	GO:0005839	proteasome core complex	0.0028473	0.0219075	6	Psmb4/Psma4/Psmb6/Psma3/Psmb1/Psmb8	19172/26441/19175/19167/19170/16913
CC	GO:0015629	actin cytoskeleton	0.00290326	0.0219802	48	Dst/Arpc2/Mlph/Gsn/Arpc5l/Vps18/Dstn/Vcam1/Slc2a1/Cap1/Fgr/Capzb/Abcb4/Yes1/Coro1c/Cit/Arpc1a/Flt1/Iqgap1/D7Ertd443e/Tnni2/Myo9b/Ccdc102a/Pstpip1/Anxa2/Tmod2/Kif9/Epb41l2/Fyn/Myl6/Myo1g/Sptbn1/Sh3pxd2b/Myh10/Myo1c/Myo1d/Dynll2/Jup/Cfl2/Daam1/Actn1/Hnrnpc/Asap1/Ptk2/Fer/Ctnna1/Cfl1/Fermt3	13518/76709/171531/227753/74192/228545/56431/22329/20525/12331/14191/12345/18670/22612/23790/12704/56443/14254/29875/71007/21953/17925/234582/19200/12306/50876/16578/13822/14360/17904/246177/20742/268396/77579/17913/338367/68097/16480/12632/208846/109711/15381/13196/14083/14158/12385/12631/108101
CC	GO:0098791	Golgi subcompartment	0.00293128	0.0219802	44	Rab7b/Fut7/Golga1/Creb3/Man1c1/Abcb1b/Abcb4/Atp8a1/Cit/Ap1s1/Lfng/St3gal5/Vamp5/Tgoln1/Edem1/Trappc6a/Man2a2/Nucb2/March1/Glg1/Copb2/Hyal2/Rab32/Lyz1/Tmbim4/Rab1a/Nsg2/Irgm2/Inpp5k/Rab34/Slc35b1/Trappc6b/Vrk1/Scamp1/Trim23/Ncf4/Gnptg/BC004004/Man2a1/Slc35a4/Yif1a/Rab1b/Gcnt1/Bcap31	226421/14347/76899/12913/230815/18669/18670/11980/12704/11769/16848/20454/53620/22134/192193/67091/140481/53322/72925/20340/50797/15587/67844/17110/68212/19324/18197/54396/19062/19376/110172/78232/22367/107767/81003/17972/214505/80748/17158/67843/68090/76308/14537/27061
CC	GO:0005769	early endosome	0.00295759	0.0219802	29	Tgfbrap1/Hspd1/Tmem163/Sdccag3/Vps18/Snx16/Cd1d1/Vcam1/Vps33a/Snx8/Mapk3/March1/Atp6v0d1/Usp10/Ldlr/Anxa2/Trf/Rab32/Eea1/Rab1a/Nsg2/Rab34/Tbc1d16/Vti1b/F2r/Wdfy2/Derl1/Pick1/Ldlrad4	73122/15510/72160/68112/228545/74718/12479/22329/77573/231834/26417/72925/11972/22224/16835/12306/22041/67844/216238/19324/18197/19376/207592/53612/14062/268752/67819/18693/52662
CC	GO:0044431	Golgi apparatus part	0.00340556	0.0246046	51	Rab7b/Copa/Fut7/Golga1/Creb3/Clta/Man1c1/Abcb1b/Abcb4/Atp8a1/Cit/Ap1s1/Lfng/St3gal5/Vamp5/Tgoln1/Edem1/Trappc6a/Man2a2/Nucb2/March1/Glg1/Copb2/Hyal2/Rab32/Lyz1/Tmbim4/Rab1a/Nsg2/Irgm2/Inpp5k/Rab34/Cltc/Slc35b1/Scfd1/Trappc6b/Vti1b/Vrk1/Scamp1/Trim23/Ncf4/App/Gnptg/Pacsin1/BC004004/Man2a1/Slc35a4/Yif1a/Rab1b/Gcnt1/Bcap31	226421/12847/14347/76899/12913/12757/230815/18669/18670/11980/12704/11769/16848/20454/53620/22134/192193/67091/140481/53322/72925/20340/50797/15587/67844/17110/68212/19324/18197/54396/19062/19376/67300/110172/76983/78232/53612/22367/107767/81003/17972/11820/214505/23969/80748/17158/67843/68090/76308/14537/27061
CC	GO:0005788	endoplasmic reticulum lumen	0.00342358	0.0246046	10	Kdelc1/Hspa5/Erp29/Colgalt1/Cln6/Hsp90b1/Lyz1/Os9/Erlec1/Rnaset2b	72050/14828/67397/234407/76524/22027/17110/216440/66753/68195
CC	GO:0008023	transcription elongation factor complex	0.00342358	0.0246046	10	Zc3h8/Pex2/Aff1/Paf1/Ice2/Cdk12/Snw1/Ice1/Elob/Nelfe	57432/19302/17355/54624/93697/69131/66354/218333/67673/27632
CC	GO:0044452	nucleolar part	0.00349245	0.0248268	23	Ncl/Rpp38/Nop10/Rae1/Cdkn2a/Polr1d/Nop53/Fbl/Cd2bp2/Smarca5/Herc4/Pes1/Cdk12/Rsad2/Twistnb/Riox1/Ipo11/Dab2/Eif3l/Polr2f/Rrp1b/Rpp30/Stn1	17975/227522/66181/66679/12578/20018/68077/14113/70233/93762/67345/64934/69131/58185/28071/71952/76582/13132/223691/69833/72462/54364/108689
CC	GO:0097526	spliceosomal tri-snRNP complex	0.00367765	0.0257654	7	Snrpe/Snrpg/Snrpd2/Lsm4/Lsm2/Zmat2/Txnl4a	20643/68011/107686/50783/27756/66492/27366
CC	GO:0097525	spliceosomal snRNP complex	0.00370328	0.0257654	11	Snrpe/Snrpg/Snrpd2/Snrnp70/Snrpa1/Cd2bp2/Lsm4/Lsm2/Zmat2/Txnl4a/Sf3b2	20643/68011/107686/20637/68981/70233/50783/27756/66492/27366/319322
CC	GO:0043197	dendritic spine	0.00381284	0.0262484	22	Arpc2/Adora1/Dnm3/Fcgr2b/Gria2/Syt11/Pde4b/Capzb/Grin2b/Grm5/Itgb1/Hspa8/Canx/Myh10/Akap5/Actn1/Rgs14/Asap1/Ptk2/Gabbr1/Grk2/Cfl1	76709/11539/103967/14130/14800/229521/18578/12345/14812/108071/16412/15481/12330/77579/238276/109711/51791/13196/14083/54393/110355/12631
CC	GO:0008250	oligosaccharyltransferase complex	0.00388028	0.0264344	4	Krtcap2/Rpn1/Dad1/Tmem258	66059/103963/13135/69038
CC	GO:0032154	cleavage furrow	0.00404415	0.0269885	8	Rhoc/Cit/Pstpip1/Myh10/Rab11fip4/Rala/Racgap1/Sept6	11853/12704/19200/77579/268451/56044/26934/56526
CC	GO:0097610	cell surface furrow	0.00404415	0.0269885	8	Rhoc/Cit/Pstpip1/Myh10/Rab11fip4/Rala/Racgap1/Sept6	11853/12704/19200/77579/268451/56044/26934/56526
CC	GO:0005852	eukaryotic translation initiation factor 3 complex	0.00419852	0.0276904	5	Eif3i/Eif3k/Eif3h/Eif3l/Ddx3x	54709/73830/68135/223691/13205
CC	GO:0000792	heterochromatin	0.00423401	0.0276904	14	Rnf2/Cenpb/Cdkn2a/Cenpa/Lrwd1/Nop53/Sirt2/Smarca4/Cbx8/Cbx7/Rrp1b/Uhrf1/Incenp/Uba1	19821/12616/12578/12615/71735/68077/64383/20586/30951/52609/72462/18140/16319/22201
CC	GO:0030135	coated vesicle	0.00487788	0.0315855	20	Hspd1/Copa/Clta/Necap2/Ap1s1/Tgoln1/Vwf/Copb2/Trf/Lyz1/Clint1/Cltc/Vti1b/Ston2/Scamp1/Dab2/App/Pacsin1/Yif1a/Bcap31	15510/12847/12757/66147/11769/22134/22371/50797/22041/17110/216705/67300/53612/108800/107767/13132/11820/23969/68090/27061
CC	GO:0015935	small ribosomal subunit	0.00544631	0.0348263	12	Rps3a1/Rps27/Mrps21/Mrps15/Rps13/Rps12/Rack1/Mrps7/Rps7/Rps23/Rps2/Ddx3x	20091/57294/66292/66407/68052/20042/14694/50529/20115/66475/16898/13205
CC	GO:0032153	cell division site	0.00553812	0.0348263	9	Tubgcp4/Rhoc/Cit/Pstpip1/Myh10/Rab11fip4/Rala/Racgap1/Sept6	51885/11853/12704/19200/77579/268451/56044/26934/56526
CC	GO:0032155	cell division site part	0.00553812	0.0348263	9	Tubgcp4/Rhoc/Cit/Pstpip1/Myh10/Rab11fip4/Rala/Racgap1/Sept6	51885/11853/12704/19200/77579/268451/56044/26934/56526
CC	GO:0035770	ribonucleoprotein granule	0.00567204	0.0353287	23	Ncl/Eid1/Ybx1/Ythdf2/Pnrc2/Snrpg/Tia1/Cnot3/Rpl28/Iqgap1/Trim5/Tnrc6a/Lsm4/Psma4/Ctsh/Rpl6l/Cnot2/Sqstm1/Poldip3/Nfkbiz/Lsm2/Tubb5/Ddx3x	17975/58521/22608/213541/52830/68011/21841/232791/19943/29875/667823/233833/50783/26441/13036/432502/72068/18412/73826/80859/27756/22154/13205
CC	GO:0032587	ruffle membrane	0.00610352	0.0376576	11	Arpc2/Psd4/Ptprj/Fgr/Itgb1/Cdc37/Inpp5k/Myo1c/Itgb3/Hsp90aa1/Pacsin1	76709/215632/19271/14191/16412/12539/19062/17913/16416/15519/23969
CC	GO:0005741	mitochondrial outer membrane	0.00641227	0.0391927	21	Prnp/Tomm34/Spg20/Usp30/Pebp1/Bri3bp/Fis1/Gimap5/Hk2/Pde2a/Slc25a4/Bcl2a1a/Rab32/Rhot1/Rps6kb1/Akap1/Rsad2/Cyb5r3/Agpat4/Acsl5/Ddx3x	19122/67145/229285/100756/23980/76809/66437/317757/15277/207728/11739/12044/67844/59040/72508/11640/58185/109754/68262/433256/13205
CC	GO:0043679	axon terminus	0.006901	0.0417894	23	Arpc2/Adora1/Fkbp1a/Gria2/Syt11/Penk/Hnrnpr/Cplx1/Pebp1/Ap1s1/Rab7/Grin2b/Atp6v0d1/Hspa8/Cck/Rpl26/Cltc/Pnmt/Scamp1/Kcnma1/App/Pacsin1/Sept6	76709/11539/14225/14800/229521/18619/74326/12889/23980/11769/19349/14812/11972/15481/12424/19941/67300/18948/107767/16531/11820/23969/56526
CC	GO:0000780	condensed nuclear chromosome, centromeric region	0.00726364	0.0428868	6	Bub1b/Cenpb/Cenpe/Cenpa/Plk1/Ccnb1	12236/12616/229841/12615/18817/268697
CC	GO:0043195	terminal bouton	0.00727217	0.0428868	16	Adora1/Gria2/Syt11/Cplx1/Ap1s1/Rab7/Grin2b/Hspa8/Cck/Rpl26/Cltc/Pnmt/Scamp1/Kcnma1/App/Pacsin1	11539/14800/229521/12889/11769/19349/14812/15481/12424/19941/67300/18948/107767/16531/11820/23969
CC	GO:0030175	filopodium	0.00727895	0.0428868	13	Vcam1/Cib1/Myo9b/Itgb1/Dag1/Kitl/Myo1g/Itgb3/Akap5/Dync1h1/App/Cfl1/Fgf13	22329/23991/17925/16412/13138/17311/246177/16416/238276/13424/11820/12631/14168
CC	GO:0030532	small nuclear ribonucleoprotein complex	0.00769118	0.044911	11	Snrpe/Snrpg/Snrpd2/Snrnp70/Snrpa1/Cd2bp2/Lsm4/Lsm2/Zmat2/Txnl4a/Sf3b2	20643/68011/107686/20637/68981/70233/50783/27756/66492/27366/319322
CC	GO:0005637	nuclear inner membrane	0.00776316	0.0449302	8	Dpy19l4/Smad1/Dpy19l1/P2rx1/Sun2/Tra2b/Nrm/Lmnb1	381510/17125/244745/18436/223697/20462/106582/16906
CC	GO:0008180	COP9 signalosome	0.00783498	0.0449339	7	Cops9/Hspa5/Plcg1/Cops6/Epb41l2/Cops3/Atp5a1	66915/14828/18803/26893/13822/26572/11946
CC	GO:0000922	spindle pole	0.00790123	0.0449339	16	Aspm/Cenpf/Tubgcp4/Tpx2/Cep250/Rae1/Sbds/Plk1/Abraxas2/Cep95/Rgs14/Ccnb1/Kifc1/Kif20b/Ikbkg/Smc1a	12316/108000/51885/72119/16328/66679/66711/18817/109359/320162/51791/268697/100502766/240641/16151/24061
CC	GO:0000153	cytoplasmic ubiquitin ligase complex	0.00814683	0.0455387	4	Neurl2/Os9/Atg3/Elob	415115/216440/67841/67673
CC	GO:0036513	Derlin-1 retrotranslocation complex	0.00814683	0.0455387	4	Vcp/Svip/Derl1/Rnf139	269523/75744/67819/75841
CC	GO:0034399	nuclear periphery	0.00857306	0.0464704	16	Cenpf/Cebpb/Clic4/Nup205/Alox5/Stx1b/Dag1/Xpot/Snw1/Atxn1/Hes1/Csnk2b/Nrm/Uhrf1/Lmnb1/Smc1a	108000/12608/29876/70699/11689/56216/13138/73192/66354/20238/15205/13001/106582/18140/16906/24061
CC	GO:0005776	autophagosome	0.00859677	0.0464704	11	Map1lc3a/3110043O21Rik/Tbc1d14/Wdfy3/Vps33a/Tecpr1/Gabarapl1/Hspa8/Fyco1/Sqstm1/D17Wsu92e	66734/73205/100855/72145/77573/70381/57436/15481/17281/18412/224647
CC	GO:0005811	lipid droplet	0.00859677	0.0464704	11	Pla2g4a/Sccpdh/Spg20/Vcp/Rab7/Gapdh/Anxa2/Akap1/Rsad2/Lpcat1/Bcap31	18783/109232/229285/269523/19349/14433/12306/11640/58185/210992/27061
CC	GO:0019867	outer membrane	0.00866879	0.0464704	22	Prnp/Tomm34/Spg20/Usp30/Pebp1/Bri3bp/Fis1/Gimap5/Hk2/Pde2a/Nucb2/Slc25a4/Bcl2a1a/Rab32/Rhot1/Rps6kb1/Akap1/Rsad2/Cyb5r3/Agpat4/Acsl5/Ddx3x	19122/67145/229285/100756/23980/76809/66437/317757/15277/207728/53322/11739/12044/67844/59040/72508/11640/58185/109754/68262/433256/13205
CC	GO:0031968	organelle outer membrane	0.00866879	0.0464704	22	Prnp/Tomm34/Spg20/Usp30/Pebp1/Bri3bp/Fis1/Gimap5/Hk2/Pde2a/Nucb2/Slc25a4/Bcl2a1a/Rab32/Rhot1/Rps6kb1/Akap1/Rsad2/Cyb5r3/Agpat4/Acsl5/Ddx3x	19122/67145/229285/100756/23980/76809/66437/317757/15277/207728/53322/11739/12044/67844/59040/72508/11640/58185/109754/68262/433256/13205
CC	GO:0030687	preribosome, large subunit precursor	0.00888109	0.0472214	6	Casp8/Rpf1/Rrp1/Pes1/Nsa2/Rrp1b	12370/70285/18114/64934/59050/72462
CC	GO:0030684	preribosome	0.00926623	0.0488542	12	Casp8/Diexf/Rpf1/Utp11/Fbl/Rrp1/Pes1/Rps7/Riox1/Nsa2/Rrp1b/Pin4	12370/215193/70285/67205/14113/18114/64934/20115/71952/59050/72462/69713
CC	GO:0005686	U2 snRNP	0.00933757	0.0488542	5	Snrpe/Snrpg/Snrpd2/Snrpa1/Sf3b2	20643/68011/107686/68981/319322
CC	GO:0005681	spliceosomal complex	0.00942949	0.0489436	23	Snrpe/2810403A07Rik/Ybx1/Sf3a3/Hnrnpr/Snrpg/Snrpd2/Snrnp70/Snrpa1/Lsm4/Rbmxl1/Hspa8/Cdc40/Snrnp25/Snw1/Hnrnpc/Hnrnpa1/Tra2b/Srrm2/Lsm2/Rbm22/Txnl4a/Sf3b2	20643/74200/22608/75062/74326/68011/107686/20637/68981/50783/19656/15481/71713/78372/66354/15381/15382/20462/75956/27756/66810/27366/319322
MF	GO:0008047	enzyme activator activity	2.46e-08	2.41e-05	63	Smap1/Tbc1d8/Ncf2/Ptpa/Garnl3/Ncaph/Cks1b/Bcl10/Dnajb4/Nsmaf/Casp8ap2/Vcp/Tbc1d14/Tbc1d1/Arhgap24/Evi5/Hscb/Rasa4/Adap1/Chn2/Arhgef1/Tbc1d17/Iqgap1/Pycard/Grtp1/Gas6/Casp3/Gmip/Myo9b/Tbc1d9/Vac14/Sipa1l2/Ctsh/Tbc1d2b/Arhgap45/Sh3pxd2b/Rack1/Tbc1d9b/Irgm2/Rap1gap2/Strada/Tbc1d16/Rgs14/Ccnb1/Arhgap22/Tbc1d4/Asap1/Ncf4/Racgap1/Acap2/Cox17/App/Rgs11/Cdkn1a/Guca1a/Arhgap12/Arhgap26/Cdc42ep2/Ddx3x/Rp2/…	98366/54610/17970/110854/99326/215387/54124/12042/67035/18201/26885/269523/100855/57915/231532/14020/100900/54153/231821/69993/16801/233204/29875/66824/66790/14456/12367/78816/17925/71310/234729/244668/13036/67016/70719/268396/14694/76795/54396/380711/72149/207592/51791/268697/239027/210789/13196/17972/26934/78618/12856/11820/50782/12575/14913/75415/71302/104252/13205/19889/14168/14567/236920
MF	GO:0003735	structural constituent of ribosome	1.64e-07	8.02e-05	31	Mrpl30/Rpl22l1/Rps3a1/Rps27/Mrps21/Mrps15/Rpl11/Mrpl33/Rpl9/Rpl21/Rpl28/Rpl18/Rps13/Mrpl34/Rpl29/Rps12/Rpl6l/Rpl26/Rpl23a/Rpl19/Rpl27/Mrps7/Rps7/Rps23/Mrps30/Mrpl52/Rpl3/Rps2/Ndufa7/Rpl36/Rpl17	107734/68028/20091/57294/66292/66407/67025/66845/20005/19933/19943/19899/68052/94065/19944/20042/432502/19941/268449/19921/19942/50529/20115/66475/59054/68836/27367/16898/66416/54217/319195
MF	GO:0051020	GTPase binding	2.29e-06	0.000676691	64	Tbc1d8/Mlph/Rassf5/Ncf2/Ralgps2/Eprs/Psd4/Ralgps1/Iqgap3/Lamtor2/3110043O21Rik/Clta/Eif2b3/Ybx1/Tbc1d14/Tbc1d1/Evi5/Hps4/Coro1c/Cit/Lamtor4/Rab7/Brk1/Arhgef1/Rasgrp4/Tbc1d17/Cib1/Iqgap1/Pak1/Lamtor1/St5/Grtp1/Myo9b/Tbc1d9/Anxa2/Tbc1d2b/Golga4/Xpot/Sptbn1/Tbc1d9b/Myo1c/Rab34/Rab11fip4/Fmnl1/Birc5/Tbc1d16/Sos2/Daam1/Hsp90aa1/Wdr41/Ipo11/Tbc1d4/Ncf4/Acap2/Lsm2/Dennd1c/Fer/Eno1b/Map3k11/Cdc42ep2/Rab1…	54610/171531/54354/17970/78255/107508/215632/241308/404710/83409/73205/12757/108067/22608/100855/57915/14020/192232/23790/12704/66096/19349/101314/16801/233046/233204/23991/29875/18479/66508/76954/66790/17925/71310/12306/67016/54214/73192/20742/76795/17913/19376/268451/57778/11799/207592/20663/208846/15519/218460/76582/210789/17972/78618/27756/70785/14158/433182/26403/104252/74998/72404/54411/145…
MF	GO:0019207	kinase regulator activity	2.76e-06	0.000676691	33	Cks1b/Bcl10/Cdkn2a/Camk2n1/Rhoh/Ccni/Gcn1l1/Ccne1/Cib1/Iqgap1/Cdkn1c/Gas6/Casp3/Vac14/Cdc37/Hyal2/Fam212a/Lrrtm3/Socs2/Rack1/Irgm2/Strada/Prkar1a/Socs3/Ccnh/Ccnb1/Lrtm1/Sh3bp5/Cdkn1a/Csnk2b/Ccny/Ddx3x/Fgf13	54124/12042/12578/66259/74734/12453/231659/12447/23991/29875/12577/14456/12367/234729/12539/15587/68176/216028/216233/14694/54396/72149/19084/12702/66671/268697/319476/24056/12575/13001/67974/13205/14168
MF	GO:0050839	cell adhesion molecule binding	3.69e-06	0.000723536	60	Stat1/Rpl7a/Hspa5/Ola1/Ehd4/Epb41l1/Cd1d1/Vcam1/Tln1/Ctnnal1/Nudc/Capzb/Epha2/Efhd2/Gcn1l1/Ran/Tes/Ptpn6/Vwf/Grin2b/Iqgap1/Itgal/Itgb1/Hspa8/Pkm/Anxa2/Ccnb2/Lamb2/Ctnna3/Rpl6l/Rab1a/Sptbn1/Clint1/Rack1/Psmb6/Trim25/Jup/Itgb3/P4hb/Fasn/Akap5/Actn1/Syk/Caml/Exoc3/Anxa7/Dab2/Asap1/Ptk2/Plec/Eif4g1/Itgb5/Rps2/Fer/Ctnna1/Fgf1/Eno1b/Fermt3/Eef1g/Ddx3x	20846/27176/14828/67059/98878/13821/12479/22329/21894/54366/18221/12345/13836/27984/231659/19384/21753/15170/22371/14812/29875/16408/16412/15481/18746/12306/12442/16779/216033/432502/19324/20742/216705/14694/19175/217069/16480/16416/18453/14104/238276/109711/20963/12328/211446/11750/13132/13196/14083/18810/208643/16419/16898/14158/12385/14164/433182/108101/67160/13205
MF	GO:0019887	protein kinase regulator activity	4.52e-06	0.000738069	30	Cks1b/Cdkn2a/Camk2n1/Ccni/Gcn1l1/Ccne1/Cib1/Iqgap1/Cdkn1c/Gas6/Casp3/Cdc37/Hyal2/Fam212a/Lrrtm3/Socs2/Rack1/Irgm2/Strada/Prkar1a/Socs3/Ccnh/Ccnb1/Lrtm1/Sh3bp5/Cdkn1a/Csnk2b/Ccny/Ddx3x/Fgf13	54124/12578/66259/12453/231659/12447/23991/29875/12577/14456/12367/12539/15587/68176/216028/216233/14694/54396/72149/19084/12702/66671/268697/319476/24056/12575/13001/67974/13205/14168
MF	GO:0003779	actin binding	9.39e-06	0.00131493	53	Dst/Arpc2/Mlph/Rcsd1/Cacnb2/Gsn/Arpc5l/Vps18/Dstn/Epb41l1/Nexn/Tln1/Ctnnal1/Cap1/Capzb/Coro1c/Alkbh4/Arpc1a/Tmsb10/Ceacam1/Tnni2/Map1s/Myo9b/Itgb1/Pstpip1/Tln2/Tmod2/Dag1/Epb41l2/Ctnna3/Myo1g/Ccdc88a/Sptbn1/Myh10/Myo1c/Myo1d/Fmnl1/Cfl2/Daam1/Akap5/Actn1/Klhl3/Kcnma1/Ang/Ptk2/Plec/Pick1/Hcls1/Fer/Ctnna1/Cfl1/Nrap/Rp2	13518/76709/171531/226594/12296/227753/74192/228545/56431/13821/68810/21894/54366/12331/12345/23790/72041/56443/19240/26365/21953/270058/17925/16412/19200/70549/50876/13138/13822/216033/246177/108686/20742/77579/17913/338367/57778/12632/208846/238276/109711/100503085/16531/11727/14083/18810/18693/15163/14158/12385/12631/18175/19889
MF	GO:0017016	Ras GTPase binding	2.13e-05	0.00261047	50	Tbc1d8/Mlph/Rassf5/Ncf2/Ralgps1/Iqgap3/3110043O21Rik/Tbc1d14/Tbc1d1/Evi5/Hps4/Coro1c/Cit/Rab7/Brk1/Arhgef1/Rasgrp4/Tbc1d17/Cib1/Iqgap1/Pak1/St5/Grtp1/Myo9b/Tbc1d9/Anxa2/Tbc1d2b/Xpot/Tbc1d9b/Myo1c/Rab34/Rab11fip4/Fmnl1/Birc5/Tbc1d16/Sos2/Daam1/Wdr41/Ipo11/Tbc1d4/Acap2/Lsm2/Dennd1c/Fer/Map3k11/Cdc42ep2/Rab11fip2/Wdr44/Atp6ap1/Gdi1	54610/171531/54354/17970/241308/404710/73205/100855/57915/14020/192232/23790/12704/19349/101314/16801/233046/233204/23991/29875/18479/76954/66790/17925/71310/12306/67016/73192/76795/17913/19376/268451/57778/11799/207592/20663/208846/218460/76582/210789/78618/27756/70785/14158/26403/104252/74998/72404/54411/14567
MF	GO:0051219	phosphoprotein binding	2.45e-05	0.0026711	20	Sh2d1b1/Cacnb2/Cd44/Sirpa/Plcg1/Lck/Fgr/Yes1/Ptpn6/Pih1d1/Mapk3/Prkcsh/Csnk1g2/Tbk1/Socs3/Syk/Dpys/Samsn1/Csnk1a1/Phf6	26904/12296/12505/19261/18803/16818/14191/22612/15170/68845/26417/19089/103236/56480/12702/20963/64705/67742/93687/70998
MF	GO:0045296	cadherin binding	2.93e-05	0.00272125	42	Stat1/Rpl7a/Hspa5/Ola1/Ehd4/Epb41l1/Tln1/Ctnnal1/Nudc/Capzb/Epha2/Efhd2/Gcn1l1/Ran/Tes/Iqgap1/Itgb1/Hspa8/Pkm/Anxa2/Ccnb2/Ctnna3/Rpl6l/Rab1a/Sptbn1/Clint1/Rack1/Psmb6/Trim25/Jup/Fasn/Akap5/Exoc3/Asap1/Plec/Eif4g1/Rps2/Fer/Ctnna1/Eno1b/Eef1g/Ddx3x	20846/27176/14828/67059/98878/13821/21894/54366/18221/12345/13836/27984/231659/19384/21753/29875/16412/15481/18746/12306/12442/216033/432502/19324/20742/216705/14694/19175/217069/16480/14104/238276/211446/13196/18810/208643/16898/14158/12385/433182/67160/13205
MF	GO:0005096	GTPase activator activity	3.47e-05	0.00272125	35	Smap1/Tbc1d8/Garnl3/Tbc1d14/Tbc1d1/Arhgap24/Evi5/Rasa4/Adap1/Chn2/Arhgef1/Tbc1d17/Grtp1/Gmip/Myo9b/Tbc1d9/Sipa1l2/Tbc1d2b/Arhgap45/Tbc1d9b/Rap1gap2/Tbc1d16/Rgs14/Arhgap22/Tbc1d4/Asap1/Racgap1/Acap2/Rgs11/Arhgap12/Arhgap26/Cdc42ep2/Rp2/Gdi1/Stard8	98366/54610/99326/100855/57915/231532/14020/54153/231821/69993/16801/233204/66790/78816/17925/71310/244668/67016/70719/76795/380711/207592/51791/239027/210789/13196/26934/78618/50782/75415/71302/104252/19889/14567/236920
MF	GO:0060589	nucleoside-triphosphatase regulator activity	3.64e-05	0.00272125	40	Smap1/Tbc1d8/Garnl3/Ncaph/Fnip2/Dnajb4/Atpif1/Tbc1d14/Tbc1d1/Arhgap24/Evi5/Hscb/Rasa4/Adap1/Chn2/Arhgef1/Tbc1d17/Grtp1/Gmip/Myo9b/Tbc1d9/Sipa1l2/Tbc1d2b/Arhgap45/Tbc1d9b/Rap1gap2/Tbc1d16/Rgs14/Arhgap22/Tbc1d4/Asap1/Racgap1/Acap2/Rgs11/Arhgap12/Arhgap26/Cdc42ep2/Rp2/Gdi1/Stard8	98366/54610/99326/215387/329679/67035/11983/100855/57915/231532/14020/100900/54153/231821/69993/16801/233204/66790/78816/17925/71310/244668/67016/70719/76795/380711/207592/51791/239027/210789/13196/26934/78618/50782/75415/71302/104252/19889/14567/236920
MF	GO:0015631	tubulin binding	3.68e-05	0.00272125	41	Dst/Mlph/Dnm3/Nusap1/Tubgcp4/Prnp/Map1lc3a/Syt11/Prune1/Cenpe/Pde4b/Stmn1/Capzb/Sbds/Gapdh/Eml2/Sirt2/Prc1/Plk1/Abraxas2/Map1s/Dag1/Kif9/Kif15/Fyn/Ccdc88a/Eml6/Zfp207/Akap1/Birc5/Klc1/Rgs14/Tbca/Cct5/Racgap1/Mx1/Lrpprc/Kif20b/Phf6/Fgf13/Cetn2	13518/171531/103967/108907/51885/19122/66734/229521/229589/229841/18578/16765/12345/66711/14433/72205/64383/233406/18817/109359/270058/13138/16578/209737/14360/108686/237711/22680/11640/11799/16593/51791/21371/12465/26934/17857/72416/240641/70998/14168/26370
MF	GO:0016538	cyclin-dependent protein serine/threonine kinase regulator activity	3.89e-05	0.00272125	10	Cks1b/Cdkn2a/Ccni/Ccne1/Cdkn1c/Casp3/Ccnh/Ccnb1/Cdkn1a/Ccny	54124/12578/12453/12447/12577/12367/66671/268697/12575/67974
MF	GO:0048027	mRNA 5'-UTR binding	6.06e-05	0.00349666	8	Ncl/Aco1/Igf2bp3/Rps13/Rpl26/Rps7/Cct5/Ddx3x	17975/11428/140488/68052/19941/20115/12465/13205
MF	GO:0042288	MHC class I protein binding	6.24e-05	0.00349666	7	Cd244/Vcp/Pilra/Derl1/Tubb5/Atp5a1/Bcap31	18106/269523/231805/67819/22154/11946/27061
MF	GO:0031267	small GTPase binding	6.32e-05	0.00349666	50	Tbc1d8/Mlph/Rassf5/Ncf2/Ralgps1/Iqgap3/3110043O21Rik/Tbc1d14/Tbc1d1/Evi5/Hps4/Coro1c/Cit/Rab7/Brk1/Arhgef1/Rasgrp4/Tbc1d17/Cib1/Iqgap1/Pak1/St5/Grtp1/Myo9b/Tbc1d9/Anxa2/Tbc1d2b/Xpot/Tbc1d9b/Myo1c/Rab34/Rab11fip4/Fmnl1/Birc5/Tbc1d16/Sos2/Daam1/Wdr41/Ipo11/Tbc1d4/Acap2/Lsm2/Dennd1c/Fer/Map3k11/Cdc42ep2/Rab11fip2/Wdr44/Atp6ap1/Gdi1	54610/171531/54354/17970/241308/404710/73205/100855/57915/14020/192232/23790/12704/19349/101314/16801/233046/233204/23991/29875/18479/76954/66790/17925/71310/12306/67016/73192/76795/17913/19376/268451/57778/11799/207592/20663/208846/218460/76582/210789/78618/27756/70785/14158/26403/104252/74998/72404/54411/14567
MF	GO:0019843	rRNA binding	6.42e-05	0.00349666	15	Ncl/Diexf/Rpf1/Rpl11/Rpl9/Sbds/Nop53/Rps13/Rpl6l/Rpl23a/Rpl19/Mrps7/Rpl3/Rpl17/Tlr13	17975/215193/70285/67025/20005/66711/68077/68052/432502/268449/19921/50529/27367/319195/279572
MF	GO:0017166	vinculin binding	8.61e-05	0.00444079	6	Tln1/Dag1/Rtcb/Actn1/Ctnna1/Nrap	21894/13138/28088/109711/12385/18175
MF	GO:0051015	actin filament binding	9.18e-05	0.00449852	25	Arpc2/Rcsd1/Cacnb2/Gsn/Arpc5l/Dstn/Nexn/Tln1/Ctnnal1/Capzb/Coro1c/Arpc1a/Map1s/Myo9b/Tln2/Ctnna3/Myh10/Myo1c/Myo1d/Fmnl1/Cfl2/Actn1/Pick1/Ctnna1/Cfl1	76709/226594/12296/227753/74192/56431/68810/21894/54366/12345/23790/56443/270058/17925/70549/216033/77579/17913/338367/57778/12632/109711/18693/12385/12631
MF	GO:0017137	Rab GTPase binding	0.000113736	0.0053077	25	Tbc1d8/Mlph/3110043O21Rik/Tbc1d14/Tbc1d1/Evi5/Hps4/Tbc1d17/St5/Grtp1/Tbc1d9/Anxa2/Tbc1d2b/Tbc1d9b/Rab11fip4/Tbc1d16/Wdr41/Tbc1d4/Acap2/Dennd1c/Fer/Rab11fip2/Wdr44/Atp6ap1/Gdi1	54610/171531/73205/100855/57915/14020/192232/233204/76954/66790/71310/12306/67016/76795/268451/207592/218460/210789/78618/70785/14158/74998/72404/54411/14567
MF	GO:0030695	GTPase regulator activity	0.000144807	0.0064505	35	Smap1/Tbc1d8/Garnl3/Tbc1d14/Tbc1d1/Arhgap24/Evi5/Rasa4/Adap1/Chn2/Arhgef1/Tbc1d17/Grtp1/Gmip/Myo9b/Tbc1d9/Sipa1l2/Tbc1d2b/Arhgap45/Tbc1d9b/Rap1gap2/Tbc1d16/Rgs14/Arhgap22/Tbc1d4/Asap1/Racgap1/Acap2/Rgs11/Arhgap12/Arhgap26/Cdc42ep2/Rp2/Gdi1/Stard8	98366/54610/99326/100855/57915/231532/14020/54153/231821/69993/16801/233204/66790/78816/17925/71310/244668/67016/70719/76795/380711/207592/51791/239027/210789/13196/26934/78618/50782/75415/71302/104252/19889/14567/236920
MF	GO:0035254	glutamate receptor binding	0.000159486	0.00679548	13	Arpc2/Dnm3/Rapsn/Prnp/Plcg1/Grin2b/Calm3/Fyn/Sqstm1/Canx/Akap5/Calm1/Pick1	76709/103967/19400/19122/18803/14812/12315/14360/18412/12330/238276/12313/18693
MF	GO:0043021	ribonucleoprotein complex binding	0.000220022	0.00898423	22	Snrpe/Hspa5/Secisbp2l/Csnk2a1/Cpeb2/Gcn1l1/Sbds/Malsu1/Snrpg/Snrpd2/Eif3k/Snrnp70/Cd2bp2/Letm2/Rack1/Spcs1/Hnrnpc/Oxa1l/Eif4b/Csnk2b/Ddx3x/Phf6	20643/14828/70354/12995/231207/231659/66711/75593/68011/107686/73830/20637/70233/270035/14694/69019/15381/69089/75705/13001/13205/70998
MF	GO:0004559	alpha-mannosidase activity	0.000246822	0.00967543	6	Edem2/Man1c1/Man2b2/Edem1/Man2a2/Man2a1	108687/230815/17160/192193/140481/17158
MF	GO:0015924	mannosyl-oligosaccharide mannosidase activity	0.000352362	0.0132814	5	Edem2/Man1c1/Edem1/Man2a2/Man2a1	108687/230815/192193/140481/17158
MF	GO:0015923	mannosidase activity	0.000386412	0.0140253	6	Edem2/Man1c1/Man2b2/Edem1/Man2a2/Man2a1	108687/230815/17160/192193/140481/17158
MF	GO:0048487	beta-tubulin binding	0.000409992	0.0143497	10	Syt11/Capzb/Sirt2/Map1s/Akap1/Tbca/Cct5/Racgap1/Lrpprc/Fgf13	229521/12345/64383/270058/11640/21371/12465/26934/72416/14168
MF	GO:0019210	kinase inhibitor activity	0.000549767	0.0185783	16	Cdkn2a/Camk2n1/Rhoh/Cib1/Cdkn1c/Casp3/Hyal2/Fam212a/Lrrtm3/Socs2/Rack1/Prkar1a/Socs3/Lrtm1/Sh3bp5/Cdkn1a	12578/66259/74734/23991/12577/12367/15587/68176/216028/216233/14694/19084/12702/319476/24056/12575
MF	GO:0003729	mRNA binding	0.00077925	0.0254555	29	Ncl/Angel2/Secisbp2l/Rps3a1/Aco1/Ybx1/Hnrnpr/Tardbp/Tyms/Cpeb2/BC005561/Igf2bp3/Ybx3/Snrnp70/Rps13/Nudt16/Rpl6l/Cpsf6/Rpl26/Ncbp3/Mrps7/Rps7/Hsp90aa1/Hnrnpc/Cct5/Eif4g1/Tra2b/Rps2/Ddx3x	17975/52477/70354/20091/11428/22608/74326/230908/22171/231207/100042165/140488/56449/20637/68052/75686/432502/432508/19941/66874/50529/20115/15519/15381/12465/208643/20462/16898/13205
MF	GO:0005543	phospholipid binding	0.000956285	0.0267228	43	Plekhb2/Pla2g4a/Map1lc3a/Cpne1/Snx16/Anxa9/Syt6/Tln1/Wdfy3/Scarb1/Adap1/Snx8/Tecpr1/Snx10/Chmp2a/Iqgap1/Gas6/Got2/Hspa8/Anxa2/Eea1/Myo1g/Ccdc88a/Sptbn1/Sh3pxd2b/Myo1c/Anxa7/Dab2/Asap1/Gpaa1/Ncf4/Racgap1/Snx29/Acap2/Pacsin1/Pla2g7/Arhgap26/Snx24/Cfl1/Uqcc3/Amer1/Ogt/Btk	226971/18783/66734/266692/74718/71790/54524/21894/72145/20778/231821/231834/70381/71982/68953/29875/14456/14719/15481/12306/216238/246177/108686/20742/268396/17913/11750/13132/13196/14731/17972/26934/74478/78618/23969/27226/71302/69226/12631/107197/72345/108155/12229
MF	GO:0046943	carboxylic acid transmembrane transporter activity	0.00097414	0.0267228	20	Slc13a3/Slc16a1/Slc25a13/Slc6a6/Ceacam1/Slc36a4/Slc16a10/Slc16a7/Slc36a2/Slc36a1/Slc43a2/Slc16a6/Slc26a11/Slc38a10/Slc25a10/Slc38a9/Slc16a8/Slc38a1/Slc25a1/Slc26a2	114644/20501/50799/21366/26365/234967/72472/20503/246049/215335/215113/104681/268512/72055/27376/268706/57274/105727/13358/13521
MF	GO:0016505	peptidase activator activity involved in apoptotic process	0.000980439	0.0267228	5	Bcl10/Casp8ap2/Pycard/Ctsh/Rack1	12042/26885/66824/13036/14694
MF	GO:0035256	G-protein coupled glutamate receptor binding	0.000980439	0.0267228	5	Dnm3/Prnp/Calm3/Fyn/Calm1	103967/19122/12315/14360/12313
MF	GO:0097153	cysteine-type endopeptidase activity involved in apoptotic process	0.000980439	0.0267228	5	Casp8/Pycard/Casp3/Casp1/Casp12	12370/66824/12367/12362/12364
MF	GO:0043531	ADP binding	0.000981654	0.0267228	9	Vcp/Myo9b/Chordc1/Hspa8/Pkm/Gclc/Myh10/Cyb5r3/Atp5a1	269523/17925/66917/15481/18746/14629/77579/109754/11946
MF	GO:0044389	ubiquitin-like protein ligase binding	0.00107645	0.0285113	39	Stat1/Hspd1/Casp8/Yod1/Hspa5/Kbtbd4/Map1lc3a/Ube2c/Cebpb/Syt11/Bcl10/Vcp/Rpl11/Tnfrsf14/Cul1/Bid/Gabarapl1/Herc2/Nae1/Hspa8/Pias1/Uqcrc1/Xbp1/Fancl/Sqstm1/Ube2g1/Prkar1a/Rala/Syk/Ccnb1/Nedd8/Derl1/Ptk2/Cdkn1a/Tubb5/Cul9/Lrpprc/Slc25a5/Ikbkg	20846/15510/12370/226418/14828/67136/66734/68612/12608/229521/12042/269523/67025/230979/26965/12122/57436/15204/234664/15481/56469/22273/22433/67030/18412/67128/19084/56044/20963/268697/18002/67819/14083/12575/22154/78309/72416/11740/16151
MF	GO:0004860	protein kinase inhibitor activity	0.00111787	0.0288294	15	Cdkn2a/Camk2n1/Cib1/Cdkn1c/Casp3/Hyal2/Fam212a/Lrrtm3/Socs2/Rack1/Prkar1a/Socs3/Lrtm1/Sh3bp5/Cdkn1a	12578/66259/23991/12577/12367/15587/68176/216028/216233/14694/19084/12702/319476/24056/12575
MF	GO:0008017	microtubule binding	0.00122364	0.0307478	28	Dst/Mlph/Dnm3/Nusap1/Tubgcp4/Prnp/Map1lc3a/Cenpe/Sbds/Gapdh/Eml2/Prc1/Plk1/Abraxas2/Map1s/Kif9/Kif15/Ccdc88a/Eml6/Zfp207/Akap1/Birc5/Rgs14/Racgap1/Mx1/Kif20b/Fgf13/Cetn2	13518/171531/103967/108907/51885/19122/66734/229841/66711/14433/72205/233406/18817/109359/270058/16578/209737/108686/237711/22680/11640/11799/51791/26934/17857/240641/14168/26370
MF	GO:0000987	core promoter proximal region sequence-specific DNA binding	0.0013817	0.0338516	48	Stat1/Carf/Ifi207/Mndal/Sp3/Cebpb/Zfp639/Hdgf/Plag1/Creb3/Ybx1/Gmeb1/Mxd1/Foxp1/Chd4/Relb/Arnt2/Zfp143/Sox1/Ssbp4/Smad1/Irf8/Smarca4/Fli1/Arid3b/Hivep2/Elk3/Meis1/Bcl11a/Srebf1/Etv4/Mafg/Etv1/Zkscan3/Irf4/Ssbp2/Hnrnpc/Tsc22d1/Elf1/Tef/Zfp148/Ets2/Runx2/Uhrf1/Rorb/Glis3/Tcf7l2/Tfe3	20846/241066/226691/100040462/20687/12608/67778/15191/56711/12913/22608/56809/17119/108655/107932/19698/11864/20841/20664/76900/17125/15900/20586/14247/56380/15273/13713/17268/14025/20787/18612/17134/14009/72739/16364/66970/15381/21807/13709/21685/22661/23872/12393/18140/225998/226075/21416/209446
MF	GO:0004553	hydrolase activity, hydrolyzing O-glycosyl compounds	0.00142644	0.0339122	17	Edem2/Ovgp1/Chil3/Man1c1/Man2b2/Hpse/Edem1/Man2a2/Hyal2/Hyal1/Fuca2/Lyz1/Gaa/Naga/Man2a1/Ganab/Gla	108687/12659/12655/230815/17160/15442/192193/140481/15587/15586/66848/17110/14387/17939/17158/14376/11605
MF	GO:0001784	phosphotyrosine residue binding	0.00146843	0.0339122	9	Sh2d1b1/Lck/Fgr/Yes1/Ptpn6/Mapk3/Socs3/Syk/Samsn1	26904/16818/14191/22612/15170/26417/12702/20963/67742
MF	GO:0046933	proton-transporting ATP synthase activity, rotational mechanism	0.00149936	0.0339122	5	Atp5c1/Atp5g3/Atp5o/Atp5a1/Atp6ap1	11949/228033/28080/11946/54411
MF	GO:0001159	core promoter proximal region DNA binding	0.00152259	0.0339122	48	Stat1/Carf/Ifi207/Mndal/Sp3/Cebpb/Zfp639/Hdgf/Plag1/Creb3/Ybx1/Gmeb1/Mxd1/Foxp1/Chd4/Relb/Arnt2/Zfp143/Sox1/Ssbp4/Smad1/Irf8/Smarca4/Fli1/Arid3b/Hivep2/Elk3/Meis1/Bcl11a/Srebf1/Etv4/Mafg/Etv1/Zkscan3/Irf4/Ssbp2/Hnrnpc/Tsc22d1/Elf1/Tef/Zfp148/Ets2/Runx2/Uhrf1/Rorb/Glis3/Tcf7l2/Tfe3	20846/241066/226691/100040462/20687/12608/67778/15191/56711/12913/22608/56809/17119/108655/107932/19698/11864/20841/20664/76900/17125/15900/20586/14247/56380/15273/13713/17268/14025/20787/18612/17134/14009/72739/16364/66970/15381/21807/13709/21685/22661/23872/12393/18140/225998/226075/21416/209446
MF	GO:0002020	protease binding	0.00176456	0.0373858	21	Hspd1/Cd28/Prnp/Bcl10/Casp8ap2/Vcp/Hspg2/Vwf/Pycard/Casp3/Comp/Itgb1/Casp12/Ldlr/Anxa2/Os9/Xbp1/Cltc/Itgb3/Derl1/Rnf139	15510/12487/19122/12042/26885/269523/15530/22371/66824/12367/12845/16412/12364/16835/12306/216440/22433/67300/16416/67819/75841
MF	GO:0051082	unfolded protein binding	0.0017653	0.0373858	14	Hspd1/Hspa5/Dnajb4/Nudc/Srsf10/Pet100/Cdc37/Hspa8/Fyco1/Hsp90b1/Erlec1/Canx/Hsp90aa1/Cct5	15510/14828/67035/18221/14105/100503890/12539/15481/17281/22027/66753/12330/15519/12465
MF	GO:0008234	cysteine-type peptidase activity	0.00182389	0.0373858	24	Casp8/Yod1/Usp21/Otud1/Gca/Mindy1/Mysm1/Usp30/Usp42/Uspl1/Usp18/Capns1/Pycard/Casp3/Usp38/Usp10/Casp1/Casp12/Senp8/Ctsh/Otub2/Ctla2a/Senp7/Capn1	12370/226418/30941/71198/227960/75007/320713/100756/76800/231915/24110/12336/66824/12367/74841/22224/12362/12364/71599/13036/68149/13024/66315/12333
MF	GO:0008137	NADH dehydrogenase (ubiquinone) activity	0.00189949	0.0373858	7	Ndufa5/Ndufb7/Ndufa12/Ndufs4/Ndufa7/Ndufv1/Ndufb8	68202/66916/66414/17993/66416/17995/67264
MF	GO:0050136	NADH dehydrogenase (quinone) activity	0.00189949	0.0373858	7	Ndufa5/Ndufb7/Ndufa12/Ndufs4/Ndufa7/Ndufv1/Ndufb8	68202/66916/66414/17993/66416/17995/67264
MF	GO:0042287	MHC protein binding	0.00190744	0.0373858	8	Cd244/Vcp/Pilra/March1/Derl1/Tubb5/Atp5a1/Bcap31	18106/269523/231805/72925/67819/22154/11946/27061
MF	GO:0000978	RNA polymerase II core promoter proximal region sequence-specific DNA binding	0.00216235	0.041551	46	Stat1/Carf/Ifi207/Mndal/Cebpb/Zfp639/Hdgf/Plag1/Creb3/Ybx1/Gmeb1/Mxd1/Foxp1/Chd4/Relb/Arnt2/Zfp143/Sox1/Ssbp4/Smad1/Irf8/Smarca4/Fli1/Arid3b/Hivep2/Elk3/Meis1/Bcl11a/Srebf1/Etv4/Mafg/Etv1/Zkscan3/Irf4/Ssbp2/Hnrnpc/Tsc22d1/Elf1/Tef/Zfp148/Ets2/Runx2/Rorb/Glis3/Tcf7l2/Tfe3	20846/241066/226691/100040462/12608/67778/15191/56711/12913/22608/56809/17119/108655/107932/19698/11864/20841/20664/76900/17125/15900/20586/14247/56380/15273/13713/17268/14025/20787/18612/17134/14009/72739/16364/66970/15381/21807/13709/21685/22661/23872/12393/225998/226075/21416/209446
MF	GO:0045309	protein phosphorylated amino acid binding	0.00257888	0.0486019	10	Sh2d1b1/Sirpa/Lck/Fgr/Yes1/Ptpn6/Mapk3/Socs3/Syk/Samsn1	26904/19261/16818/14191/22612/15170/26417/12702/20963/67742
MF	GO:0005342	organic acid transmembrane transporter activity	0.00264655	0.0487249	20	Slc13a3/Slc16a1/Slc25a13/Slc6a6/Ceacam1/Slc36a4/Slc16a10/Slc16a7/Slc36a2/Slc36a1/Slc43a2/Slc16a6/Slc26a11/Slc38a10/Slc25a10/Slc38a9/Slc16a8/Slc38a1/Slc25a1/Slc26a2	114644/20501/50799/21366/26365/234967/72472/20503/246049/215335/215113/104681/268512/72055/27376/268706/57274/105727/13358/13521
MF	GO:0042169	SH2 domain binding	0.00284467	0.0487249	8	Lck/Ptpn6/Dag1/Sh3pxd2b/Rack1/Sqstm1/Syk/Ptk2	16818/15170/13138/268396/14694/18412/20963/14083
MF	GO:0031625	ubiquitin protein ligase binding	0.00285643	0.0487249	36	Hspd1/Casp8/Yod1/Hspa5/Kbtbd4/Map1lc3a/Ube2c/Syt11/Bcl10/Vcp/Rpl11/Tnfrsf14/Cul1/Bid/Gabarapl1/Herc2/Nae1/Hspa8/Pias1/Uqcrc1/Xbp1/Fancl/Sqstm1/Ube2g1/Prkar1a/Rala/Syk/Nedd8/Derl1/Ptk2/Cdkn1a/Tubb5/Cul9/Lrpprc/Slc25a5/Ikbkg	15510/12370/226418/14828/67136/66734/68612/229521/12042/269523/67025/230979/26965/12122/57436/15204/234664/15481/56469/22273/22433/67030/18412/67128/19084/56044/20963/18002/67819/14083/12575/22154/78309/72416/11740/16151
MF	GO:0031491	nucleosome binding	0.00288155	0.0487249	11	Cenpa/Chd4/Rnf169/Smarca5/Smarca4/Hmgn3/Mum1/Vrk1/Hnrnpc/Hmgn1/Uhrf1	12615/107932/108937/93762/20586/94353/68114/22367/15381/15312/18140
MF	GO:0004298	threonine-type endopeptidase activity	0.00288372	0.0487249	6	Psmb4/Psma4/Psmb6/Psma3/Psmb1/Psmb8	19172/26441/19175/19167/19170/16913
MF	GO:0070003	threonine-type peptidase activity	0.00288372	0.0487249	6	Psmb4/Psma4/Psmb6/Psma3/Psmb1/Psmb8	19172/26441/19175/19167/19170/16913

## Sheet: XO4_single_cell_KEGG
Supplementary Data 2 Functional enrichment results for XO4+ microglia genes. Gene Ontology (GO) and Kyoto Encyclopedia of Genes and Genomes (KEGG) pathways/terms enriched in gene signature identified only in XO4+ microglia in bulk (n = 2,031 genes) and single cell (n = 284 genes) analyses, respectively. Only significant pathways/terms are reported (adjusted p-value < 5%). p.adjust refers to Benja…
ID	Description	p-value	p.adjust	Count	GeneSymbol	EntrezID
mmu03010	Ribosome	1.33927e-19	2.99997e-17	26	Rpl3/Rpl21/Rpl19/Rps12/Rpl41/Rps23/Rpl9/Rps13/Rpl36a/Rps3a1/Rpl18/Rps2/Rpl26/Rps7/Rps6/Rpl17/Rps27/Rps27rt/Rpl36/Rpl11/Rpl23a/Rpl22l1/Rpl28/Rpl7a/Uba52/Rpl29	27367/19933/19921/20042/67945/66475/20005/68052/19982/20091/19899/16898/19941/20115/20104/319195/57294/100043813/54217/67025/268449/68028/19943/27176/22186/19944
mmu05012	Parkinson disease	4.23925e-05	0.00474796	10	Ndufc1/Ndufa1/Ndufa6/Atp5g1/Cox7c/Pink1/Gnai3/Ndufa4/Cox5b/Atp5g2	66377/54405/67130/11951/12867/68943/14679/17992/12859/67942
mmu04714	Thermogenesis	0.000129477	0.00751641	12	Rps6/Ndufc1/Ndufa1/Atp5l/Ndufa6/Atp5g1/Cox7c/Mapk13/Ndufa4/Cox5b/Atp5g2/Smarca4	20104/66377/54405/27425/67130/11951/12867/26415/17992/12859/67942/20586
mmu00190	Oxidative phosphorylation	0.000134222	0.00751641	9	Ndufc1/Ndufa1/Atp5l/Ndufa6/Atp5g1/Cox7c/Ndufa4/Cox5b/Atp5g2	66377/54405/27425/67130/11951/12867/17992/12859/67942
mmu05010	Alzheimer disease	0.000216323	0.00969129	10	Gapdh/Ndufc1/Ndufa1/Ndufa6/Atp5g1/Cox7c/Ndufa4/Calm3/Cox5b/Atp5g2	14433/66377/54405/67130/11951/12867/17992/12315/12859/67942
mmu05150	Staphylococcus aureus infection	0.000464279	0.0173331	7	Defa20/Defa22/C5ar1/Gm7861/AY761184/Defa21/Defa24	68009/382059/12273/665956/382000/66298/503491
mmu04932	Non-alcoholic fatty liver disease (NAFLD)	0.0015297	0.0489505	8	Il1a/Ndufc1/Ndufa1/Ndufa6/Cox7c/Socs3/Ndufa4/Cox5b	16175/66377/54405/67130/12867/12702/17992/12859

## Sheet: XO4_single_cell_GO
Supplementary Data 2 Functional enrichment results for XO4+ microglia genes. Gene Ontology (GO) and Kyoto Encyclopedia of Genes and Genomes (KEGG) pathways/terms enriched in gene signature identified only in XO4+ microglia in bulk (n = 2,031 genes) and single cell (n = 284 genes) analyses, respectively. Only significant pathways/terms are reported (adjusted p-value < 5%). p.adjust refers to Benja…
ONTOLOGY	ID	Description	p-value	p.adjust	Count	GeneSymbol	EntrezID
BP	GO:0002181	cytoplasmic translation	1.33e-08	3.82e-05	9	Rpl9/Rps3a1/Rps2/Rpl26/Rps7/Rpl6l/Rpl36/Rpl22l1/Rpl29	20005/20091/16898/19941/20115/432502/54217/68028/19944
BP	GO:0009141	nucleoside triphosphate metabolic process	3.75e-06	0.00456105	13	Gapdh/Pkm/Ddit4/Atp5l/Atpif1/Atp5g1/Cox7c/Pink1/Gnai3/Chchd10/Dut/Cox5b/Atp5g2	14433/18746/74747/27425/11983/11951/12867/68943/14679/103172/110074/12859/67942
BP	GO:0009205	purine ribonucleoside triphosphate metabolic process	7.33e-06	0.00456105	12	Gapdh/Pkm/Ddit4/Atp5l/Atpif1/Atp5g1/Cox7c/Pink1/Gnai3/Chchd10/Cox5b/Atp5g2	14433/18746/74747/27425/11983/11951/12867/68943/14679/103172/12859/67942
BP	GO:0009199	ribonucleoside triphosphate metabolic process	8.67e-06	0.00456105	12	Gapdh/Pkm/Ddit4/Atp5l/Atpif1/Atp5g1/Cox7c/Pink1/Gnai3/Chchd10/Cox5b/Atp5g2	14433/18746/74747/27425/11983/11951/12867/68943/14679/103172/12859/67942
BP	GO:0009144	purine nucleoside triphosphate metabolic process	1.02e-05	0.00456105	12	Gapdh/Pkm/Ddit4/Atp5l/Atpif1/Atp5g1/Cox7c/Pink1/Gnai3/Chchd10/Cox5b/Atp5g2	14433/18746/74747/27425/11983/11951/12867/68943/14679/103172/12859/67942
BP	GO:0006754	ATP biosynthetic process	1.17e-05	0.00456105	6	Pkm/Atp5l/Atp5g1/Chchd10/Cox5b/Atp5g2	18746/27425/11951/103172/12859/67942
BP	GO:0009123	nucleoside monophosphate metabolic process	1.2e-05	0.00456105	12	Gapdh/Pkm/Ddit4/Atp5l/Atpif1/Atp5g1/Cox7c/Pink1/Chchd10/Dut/Cox5b/Atp5g2	14433/18746/74747/27425/11983/11951/12867/68943/103172/110074/12859/67942
BP	GO:0009124	nucleoside monophosphate biosynthetic process	1.4e-05	0.00456105	7	Pkm/Atp5l/Atp5g1/Chchd10/Dut/Cox5b/Atp5g2	18746/27425/11951/103172/110074/12859/67942
BP	GO:0046034	ATP metabolic process	1.43e-05	0.00456105	11	Gapdh/Pkm/Ddit4/Atp5l/Atpif1/Atp5g1/Cox7c/Pink1/Chchd10/Cox5b/Atp5g2	14433/18746/74747/27425/11983/11951/12867/68943/103172/12859/67942
BP	GO:0042254	ribosome biogenesis	2.13e-05	0.00612927	12	Rpl3/Rps2/Rpl26/Rps7/Rps6/Rps27/Rpl6l/Rpl11/Rpl23a/Exosc2/Rpl7a/Ncl	27367/16898/19941/20115/20104/57294/432502/67025/268449/227715/27176/17975
BP	GO:0009206	purine ribonucleoside triphosphate biosynthetic process	3.72e-05	0.00872018	6	Pkm/Atp5l/Atp5g1/Chchd10/Cox5b/Atp5g2	18746/27425/11951/103172/12859/67942
BP	GO:0009145	purine nucleoside triphosphate biosynthetic process	4.08e-05	0.00872018	6	Pkm/Atp5l/Atp5g1/Chchd10/Cox5b/Atp5g2	18746/27425/11951/103172/12859/67942
BP	GO:0009167	purine ribonucleoside monophosphate metabolic process	4.09e-05	0.00872018	11	Gapdh/Pkm/Ddit4/Atp5l/Atpif1/Atp5g1/Cox7c/Pink1/Chchd10/Cox5b/Atp5g2	14433/18746/74747/27425/11983/11951/12867/68943/103172/12859/67942
BP	GO:0009126	purine nucleoside monophosphate metabolic process	4.24e-05	0.00872018	11	Gapdh/Pkm/Ddit4/Atp5l/Atpif1/Atp5g1/Cox7c/Pink1/Chchd10/Cox5b/Atp5g2	14433/18746/74747/27425/11983/11951/12867/68943/103172/12859/67942
BP	GO:0009161	ribonucleoside monophosphate metabolic process	4.57e-05	0.00876945	11	Gapdh/Pkm/Ddit4/Atp5l/Atpif1/Atp5g1/Cox7c/Pink1/Chchd10/Cox5b/Atp5g2	14433/18746/74747/27425/11983/11951/12867/68943/103172/12859/67942
BP	GO:0009201	ribonucleoside triphosphate biosynthetic process	4.9e-05	0.00880705	6	Pkm/Atp5l/Atp5g1/Chchd10/Cox5b/Atp5g2	18746/27425/11951/103172/12859/67942
BP	GO:0042255	ribosome assembly	5.83e-05	0.00977508	6	Rpl3/Rps2/Rps27/Rpl6l/Rpl11/Rpl23a	27367/16898/57294/432502/67025/268449
BP	GO:0022613	ribonucleoprotein complex biogenesis	6.11e-05	0.00977508	14	Rpl3/Rps23/Rps2/Rpl26/Rps7/Rps6/Rps27/Rpl6l/Rpl11/Rpl23a/Exosc2/Rpl7a/Lsm4/Ncl	27367/66475/16898/19941/20115/20104/57294/432502/67025/268449/227715/27176/50783/17975
BP	GO:0009127	purine nucleoside monophosphate biosynthetic process	7.5e-05	0.0105868	6	Pkm/Atp5l/Atp5g1/Chchd10/Cox5b/Atp5g2	18746/27425/11951/103172/12859/67942
BP	GO:0009168	purine ribonucleoside monophosphate biosynthetic process	7.5e-05	0.0105868	6	Pkm/Atp5l/Atp5g1/Chchd10/Cox5b/Atp5g2	18746/27425/11951/103172/12859/67942
BP	GO:0015985	energy coupled proton transport, down electrochemical gradient	8.09e-05	0.0105868	4	Atp5l/Atp5g1/Cox5b/Atp5g2	27425/11951/12859/67942
BP	GO:0015986	ATP synthesis coupled proton transport	8.09e-05	0.0105868	4	Atp5l/Atp5g1/Cox5b/Atp5g2	27425/11951/12859/67942
BP	GO:0009156	ribonucleoside monophosphate biosynthetic process	9.53e-05	0.0119278	6	Pkm/Atp5l/Atp5g1/Chchd10/Cox5b/Atp5g2	18746/27425/11951/103172/12859/67942
BP	GO:0009142	nucleoside triphosphate biosynthetic process	0.00011112	0.0127921	6	Pkm/Atp5l/Atp5g1/Chchd10/Cox5b/Atp5g2	18746/27425/11951/103172/12859/67942
BP	GO:0042273	ribosomal large subunit biogenesis	0.00011112	0.0127921	6	Rpl3/Rpl26/Rpl6l/Rpl11/Rpl23a/Rpl7a	27367/19941/432502/67025/268449/27176
BP	GO:0043029	T cell homeostasis	0.000115702	0.0128073	5	Rps6/Il2/Ccnb2/Cd24a/Rc3h2	20104/16183/12442/12484/319817
BP	GO:0071826	ribonucleoprotein complex subunit organization	0.000337761	0.0360028	9	Rpl3/Rps23/Rps2/Rps27/Rpl6l/Rpl11/Rpl23a/Lsm4/Kif5b	27367/66475/16898/57294/432502/67025/268449/50783/16573
BP	GO:0034341	response to interferon-gamma	0.000412218	0.0423702	6	Gapdh/Ifitm3/Ifitm2/Stat1/Parp14/Irgm1	14433/66141/80876/20846/547253/15944
BP	GO:0000027	ribosomal large subunit assembly	0.000434652	0.0431355	4	Rpl3/Rpl6l/Rpl11/Rpl23a	27367/432502/67025/268449
BP	GO:0006163	purine nucleotide metabolic process	0.000503764	0.0483278	14	Gapdh/Pkm/Ddit4/Atp5l/Atpif1/Atp5g1/Cox7c/Pink1/Oasl2/Gnai3/Acat1/Chchd10/Cox5b/Atp5g2	14433/18746/74747/27425/11983/11951/12867/68943/23962/14679/110446/103172/12859/67942
CC	GO:0022626	cytosolic ribosome	5.94e-26	1.85e-23	25	Rpl3/Rpl21/Rpl19/Rps12/Rps23/Rpl9/Rps13/Rpl36a/Rps3a1/Rpl18/Rps2/Rpl26/Rps7/Rps6/Rpl17/Rps27/Rpl6l/Rpl36/Rpl11/Rpl23a/Rpl22l1/Rpl28/Rpl7a/Uba52/Rpl29	27367/19933/19921/20042/66475/20005/68052/19982/20091/19899/16898/19941/20115/20104/319195/57294/432502/54217/67025/268449/68028/19943/27176/22186/19944
CC	GO:0022625	cytosolic large ribosomal subunit	3.73e-21	5.81e-19	18	Rpl3/Rpl21/Rpl19/Rps12/Rpl9/Rpl36a/Rpl18/Rpl26/Rpl17/Rpl6l/Rpl36/Rpl11/Rpl23a/Rpl22l1/Rpl28/Rpl7a/Uba52/Rpl29	27367/19933/19921/20042/20005/19982/19899/19941/319195/432502/54217/67025/268449/68028/19943/27176/22186/19944
CC	GO:0044391	ribosomal subunit	2.46e-20	2.55e-18	25	Rpl3/Rpl21/Rpl19/Rps12/Rps23/Rpl9/Rps13/Rpl36a/Rps3a1/Rpl18/Rps2/Rpl26/Rps7/Rps6/Rpl17/Rps27/Rpl6l/Rpl36/Rpl11/Rpl23a/Rpl22l1/Rpl28/Rpl7a/Uba52/Rpl29	27367/19933/19921/20042/66475/20005/68052/19982/20091/19899/16898/19941/20115/20104/319195/57294/432502/54217/67025/268449/68028/19943/27176/22186/19944
CC	GO:0005840	ribosome	2.39e-18	1.87e-16	25	Rpl3/Rpl21/Rpl19/Rps12/Rps23/Rpl9/Rps13/Rpl36a/Rps3a1/Rpl18/Rps2/Rpl26/Rps7/Rps6/Rpl17/Rps27/Rpl6l/Rpl36/Rpl11/Rpl23a/Rpl22l1/Rpl28/Rpl7a/Uba52/Rpl29	27367/19933/19921/20042/66475/20005/68052/19982/20091/19899/16898/19941/20115/20104/319195/57294/432502/54217/67025/268449/68028/19943/27176/22186/19944
CC	GO:0044445	cytosolic part	1.48e-17	9.22e-16	25	Rpl3/Rpl21/Rpl19/Rps12/Rps23/Rpl9/Rps13/Rpl36a/Rps3a1/Rpl18/Rps2/Rpl26/Rps7/Rps6/Rpl17/Rps27/Rpl6l/Rpl36/Rpl11/Rpl23a/Rpl22l1/Rpl28/Rpl7a/Uba52/Rpl29	27367/19933/19921/20042/66475/20005/68052/19982/20091/19899/16898/19941/20115/20104/319195/57294/432502/54217/67025/268449/68028/19943/27176/22186/19944
CC	GO:0015934	large ribosomal subunit	5.7e-16	2.96e-14	18	Rpl3/Rpl21/Rpl19/Rps12/Rpl9/Rpl36a/Rpl18/Rpl26/Rpl17/Rpl6l/Rpl36/Rpl11/Rpl23a/Rpl22l1/Rpl28/Rpl7a/Uba52/Rpl29	27367/19933/19921/20042/20005/19982/19899/19941/319195/432502/54217/67025/268449/68028/19943/27176/22186/19944
CC	GO:0022627	cytosolic small ribosomal subunit	1.61e-08	7.19e-07	8	Rps12/Rps23/Rps13/Rps3a1/Rps2/Rps7/Rps6/Rps27	20042/66475/68052/20091/16898/20115/20104/57294
CC	GO:0098798	mitochondrial protein complex	2.86e-07	1.12e-05	11	Ndufc1/Ndufa1/Atp5l/Ndufa6/Atpif1/Atp5g1/Cox7c/Pink1/Ndufa4/Cox5b/Atp5g2	66377/54405/27425/67130/11983/11951/12867/68943/17992/12859/67942
CC	GO:0043209	myelin sheath	4.13e-07	1.34e-05	13	Gapdh/Pkm/Mag/Pacsin1/Phgdh/Gsto1/Ppia/Uba52/Gdi1/Slc25a3/Calm3/Cox5b/Pebp1	14433/18746/17136/23969/236539/14873/268373/22186/14567/18674/12315/12859/23980
CC	GO:0098800	inner mitochondrial membrane protein complex	4.3e-07	1.34e-05	10	Ndufc1/Ndufa1/Atp5l/Ndufa6/Atpif1/Atp5g1/Cox7c/Ndufa4/Cox5b/Atp5g2	66377/54405/27425/67130/11983/11951/12867/17992/12859/67942
CC	GO:0015935	small ribosomal subunit	9.43e-07	2.68e-05	8	Rps12/Rps23/Rps13/Rps3a1/Rps2/Rps7/Rps6/Rps27	20042/66475/68052/20091/16898/20115/20104/57294
CC	GO:0044455	mitochondrial membrane part	5.98e-06	0.000155354	11	Ndufc1/Ndufa1/Atp5l/Ndufa6/Atpif1/Atp5g1/Cox7c/Pink1/Ndufa4/Cox5b/Atp5g2	66377/54405/27425/67130/11983/11951/12867/68943/17992/12859/67942
CC	GO:0005743	mitochondrial inner membrane	7.68e-06	0.000184265	16	Polg/Ndufc1/Ndufa1/Atp5l/Ndufa6/Atpif1/Atp5g1/Cox7c/Pink1/Cps1/Acat1/Slc25a3/Ndufa4/Gcat/Cox5b/Atp5g2	18975/66377/54405/27425/67130/11983/11951/12867/68943/227231/110446/18674/17992/26912/12859/67942
CC	GO:0035770	ribonucleoprotein granule	2.28e-05	0.000508269	10	Rps6/Rpl6l/Fastkd5/Rpl28/Lsm4/Pum1/Ncl/Pms2/Larp1/Tnrc6a	20104/432502/380601/19943/50783/80912/17975/18861/73158/233833
CC	GO:0019866	organelle inner membrane	2.46e-05	0.00051271	16	Polg/Ndufc1/Ndufa1/Atp5l/Ndufa6/Atpif1/Atp5g1/Cox7c/Pink1/Cps1/Acat1/Slc25a3/Ndufa4/Gcat/Cox5b/Atp5g2	18975/66377/54405/27425/67130/11983/11951/12867/68943/227231/110446/18674/17992/26912/12859/67942
CC	GO:0005925	focal adhesion	2.65e-05	0.000517294	14	Rpl3/Rpl19/Rpl9/Rps13/Rpl18/Rps2/Rps7/Rpl6l/Ccnd3/Cnn3/Abcb4/Ppia/Rpl7a/Csrp2	27367/19921/20005/68052/19899/16898/20115/432502/12445/71994/18670/268373/27176/13008
CC	GO:0005924	cell-substrate adherens junction	3.09e-05	0.00054811	14	Rpl3/Rpl19/Rpl9/Rps13/Rpl18/Rps2/Rps7/Rpl6l/Ccnd3/Cnn3/Abcb4/Ppia/Rpl7a/Csrp2	27367/19921/20005/68052/19899/16898/20115/432502/12445/71994/18670/268373/27176/13008
CC	GO:0005753	mitochondrial proton-transporting ATP synthase complex	3.16e-05	0.00054811	4	Atp5l/Atpif1/Atp5g1/Atp5g2	27425/11983/11951/67942
CC	GO:0030055	cell-substrate junction	3.69e-05	0.000606098	14	Rpl3/Rpl19/Rpl9/Rps13/Rpl18/Rps2/Rps7/Rpl6l/Ccnd3/Cnn3/Abcb4/Ppia/Rpl7a/Csrp2	27367/19921/20005/68052/19899/16898/20115/432502/12445/71994/18670/268373/27176/13008
CC	GO:0045259	proton-transporting ATP synthase complex	4.93e-05	0.000768331	4	Atp5l/Atpif1/Atp5g1/Atp5g2	27425/11983/11951/67942
CC	GO:0070161	anchoring junction	5.17e-05	0.000768764	16	Rpl3/Rpl19/Rpl9/Rps13/Rpl18/Rps2/Rps7/Rpl6l/Ccnd3/Pnn/Cnn3/Abcb4/Ppia/Rpl7a/Smad7/Csrp2	27367/19921/20005/68052/19899/16898/20115/432502/12445/18949/71994/18670/268373/27176/17131/13008
CC	GO:0036464	cytoplasmic ribonucleoprotein granule	8.17e-05	0.00115831	9	Rps6/Rpl6l/Rpl28/Lsm4/Pum1/Ncl/Pms2/Larp1/Tnrc6a	20104/432502/19943/50783/80912/17975/18861/73158/233833
CC	GO:0005912	adherens junction	0.000124591	0.00169011	15	Rpl3/Rpl19/Rpl9/Rps13/Rpl18/Rps2/Rps7/Rpl6l/Ccnd3/Cnn3/Abcb4/Ppia/Rpl7a/Smad7/Csrp2	27367/19921/20005/68052/19899/16898/20115/432502/12445/71994/18670/268373/27176/17131/13008
CC	GO:0098803	respiratory chain complex	0.000134395	0.00174713	6	Ndufc1/Ndufa1/Ndufa6/Cox7c/Ndufa4/Cox5b	66377/54405/67130/12867/17992/12859
CC	GO:0005746	mitochondrial respiratory chain	0.000144654	0.00180528	6	Ndufc1/Ndufa1/Ndufa6/Cox7c/Ndufa4/Cox5b	66377/54405/67130/12867/17992/12859
CC	GO:0000276	mitochondrial proton-transporting ATP synthase complex, coupling factor F(o)	0.000174361	0.00209233	3	Atp5l/Atp5g1/Atp5g2	27425/11951/67942
CC	GO:0005844	polysome	0.000248187	0.00286794	5	Rps6/Rpl17/Rpl7a/Rpl29/Larp1	20104/319195/27176/19944/73158
CC	GO:0070469	respiratory chain	0.00026767	0.00298261	6	Ndufc1/Ndufa1/Ndufa6/Cox7c/Ndufa4/Cox5b	66377/54405/67130/12867/17992/12859
CC	GO:0045263	proton-transporting ATP synthase complex, coupling factor F(o)	0.000297588	0.00320163	3	Atp5l/Atp5g1/Atp5g2	27425/11951/67942
CC	GO:0038201	TOR complex	0.000466176	0.00484823	3	Rpl23a/Pink1/Larp1	268449/68943/73158
CC	GO:0005751	mitochondrial respiratory chain complex IV	0.000686032	0.00690458	3	Cox7c/Ndufa4/Cox5b	12867/17992/12859
CC	GO:0045277	respiratory chain complex IV	0.000962636	0.0093857	3	Cox7c/Ndufa4/Cox5b	12867/17992/12859
CC	GO:0016469	proton-transporting two-sector ATPase complex	0.00134119	0.0126803	4	Atp5l/Atpif1/Atp5g1/Atp5g2	27425/11983/11951/67942
CC	GO:0033177	proton-transporting two-sector ATPase complex, proton-transporting domain	0.00149495	0.0137184	3	Atp5l/Atp5g1/Atp5g2	27425/11951/67942
CC	GO:0070069	cytochrome complex	0.00407221	0.0363009	3	Cox7c/Ndufa4/Cox5b	12867/17992/12859
CC	GO:0042788	polysomal ribosome	0.00462284	0.0389818	2	Rpl7a/Rpl29	27176/19944
CC	GO:0046581	intercellular canaliculus	0.00462284	0.0389818	2	Abcb4/Stard10	18670/56018
MF	GO:0003735	structural constituent of ribosome	7.2e-19	3.1e-16	22	Rpl3/Rpl21/Rpl19/Rps12/Rps23/Rpl9/Rps13/Rps3a1/Rpl18/Rps2/Rpl26/Rps7/Rps6/Rpl17/Rps27/Rpl6l/Rpl36/Rpl11/Rpl23a/Rpl22l1/Rpl28/Rpl29	27367/19933/19921/20042/66475/20005/68052/20091/19899/16898/19941/20115/20104/319195/57294/432502/54217/67025/268449/68028/19943/19944
MF	GO:0019843	rRNA binding	1.77e-09	3.82e-07	10	Rpl3/Rpl19/Rpl9/Rps13/Rpl17/Rpl6l/Rpl11/Rpl23a/Fastkd5/Ncl	27367/19921/20005/68052/319195/432502/67025/268449/380601/17975
MF	GO:0048027	mRNA 5'-UTR binding	2.05e-06	0.000294647	5	Rps13/Rpl26/Rps7/Ncl/Larp1	68052/19941/20115/17975/73158
MF	GO:0003729	mRNA binding	1.64e-05	0.00176251	11	Rps13/Rps3a1/Rps2/Rpl26/Rps7/Rps6/Rpl6l/Pum1/Ncl/Rc3h2/Larp1	68052/20091/16898/19941/20115/20104/432502/80912/17975/319817/73158
MF	GO:0015078	hydrogen ion transmembrane transporter activity	5.64e-05	0.00486585	7	Slc9a8/Atp5l/Atp5g1/Cox7c/Ndufa4/Cox5b/Atp5g2	77031/27425/11951/12867/17992/12859/67942
MF	GO:0004857	enzyme inhibitor activity	0.000247846	0.0178036	13	Camk2n1/Gapdh/Rps7/Rpl11/Cd27/Wfdc17/Spint2/Ski/Atpif1/Fry/Socs3/Ppp1r1b/Pebp1	66259/14433/20115/67025/21940/100034251/20733/20481/11983/320365/12702/19049/23980
MF	GO:0046933	proton-transporting ATP synthase activity, rotational mechanism	0.000292308	0.0179978	3	Atp5l/Atp5g1/Atp5g2	27425/11951/67942
MF	GO:0045296	cadherin binding	0.00033763	0.0181898	11	Rps2/Pkm/Rpl6l/Eef1g/Epcam/Stat1/Cnn3/Rpl7a/Ccnb2/Kif5b/Larp1	16898/18746/432502/67160/17075/20846/71994/27176/12442/16573/73158

## Sheet: Fryer
Supplementary Data 2 Functional enrichment results for XO4+ microglia genes. Gene Ontology (GO) and Kyoto Encyclopedia of Genes and Genomes (KEGG) pathways/terms enriched in gene signature identified only in XO4+ microglia in bulk (n = 2,031 genes) and single cell (n = 284 genes) analyses, respectively. Only significant pathways/terms are reported (adjusted p-value < 5%). p.adjust refers to Benja…
	APP (APP vs Control)	Tau (Tau vs Control)	Ageing (Ageing vs Control)
	Prnp	Ccl3	Ccl3
	Ccl6	Gpnmb	Mpeg1
	Gpnmb	Clec7a	Cd9
	Itgax	Spp1	Cd48
	Cst7	Apoe	C3ar1
	Arpp21	Itgax	Lyz2
	Lpl	Axl	Lag3
	Tnfaip8l3	Lgals3	Tlr2
	Atf3	Mmp12	H2-D1
	Cd68	Cybb	Capg
	Clec7a	Atp6v0d2	Cd63
	Capg	Cst7	Ccl4
	Apoe	St8sia6	Cstb
	St14	Lpl	Mafb
	Serpine2	Slamf7	Ccl12
	Cd9	Cd63	Apoe
	Siglecf	Atf3	Slamf9
	Gm28045	Cd9	Cd22
	Mamdc2	Gas2l3	Lgals3
	Ctse	Ctsz	Cd52
	Ctsb	Lyz2	Hcar2
	Gfap	Fam46c	Clec7a
	Gusb	Fblim1	Gpnmb
	App	Ctsb	Ctsh
	Cd63	Ctse	C4b
	Lilrb4	Cd300lb	H2-K1
	Ap3m2	Lox	Lsp1
	Axl	Ly9	Ctss
	Hif1a	C3ar1	Naalad2
	Ccl3	Lilrb4	Havcr2
	Cd34	Tlr1	Cxcl16
	Minpp1	Prdx1	Phf11b
	Rgs2	Prkcg	Axl
	Grn	Ctsl	Bst2
	Ngfrap1	Lacc1	Cd209b
	Tyrobp	Gfap	Lair1
	Cct5	Tmem176b	Cd33
	Adrb1	Hexa	B2m
	Ctsz	1700003F12Rik	Npc2
	Baiap2l2	Rtn4r	Ctsb
	Higd1a	Nr1d1	Atf3
	Penk	Anxa5	Ccl8
	Fcgr2b	Cadps	Ctsz
	Fam46c	Camk2a	Ly9
	Adssl1	Sv2b	Treml2
	Lyz2	Bex2	Fcgr3
	Polb	Cotl1	Slamf8
	Tcte1	Slc17a7	Slfn8
	Ccl4	Apobec1	Ikzf1
	Shisa5	Necab3	H2-Q7
	Ctsa	Dhrs3	Psmb8
	Trnp1	Cd83	Pcdhb8
	Tmem41a	Npc2	Pmp22
	Milr1	Cyba	Ifi204
	Ctsl	Tlr2	Adap2
	Syt4	Rasgrp1	Cybb
	Ctsd	Slamf9	Rtp4
	Crlf2	Tmem176a	Emr1
	Pard6a	Pter	Hvcn1
	Cep19	Zim1	Man2b1
	Slk	Sowaha	Spp1
	Fam96a	Gm4980	Cyba
	Glb1	Evi2b	Irf8
	Hcar2	Rassf4	H2-Q6
	Npas4	Fign	Haao
	Naglu	Dkk3	Upk1b
	Lgals3	Ctsh	Lilrb4
	Sowaha	Fezf2	Fam46c
	Asb10	Psap	Mlph
	Adam22	Grm2	Msn
	Nme3	Fgr	Pcdhb14
	Ly9	Slc12a5	Cd83
	Atp6v0d2	Elf4	Ifit3
	Mpeg1	Trf	Trim30a
	Lgals3bp	Zfhx3	Epsti1
	Hsph1	Bhlhe40	Fcgr1
	Yeats4	Prr13	Pcdhb4
	1810026J23Rik	Tgif1	Blnk
	Gnas	Gm20425	Itgb2
	Zfp365	Syn2	Cd68
	Csf3r	Cdkl5	Hhex
	Polr2l	Il2rg	Tagln2
	1700066M21Rik	Cd22	Pik3ap1
	Gde1	Ccl4	Nfe2l2
	Ankrd13c	Il10rb	Cd84
	Dusp26	Slc4a10	Cd180
	Tusc2	Ndufa2	Tgfbr2
	Cd48	Fam131a	Cxcl13
	Pdcd1	Bcl2a1d	Ugt1a2
	Cpeb3	Pde1a	Lgals9
	Ch25h	Hpca	Fblim1
	Gm21897	Cd52	Crlf2
	Gm20721	Igf1	Ctsd
	Nol4	Cstb	H2-T23
	Sub1	Schip1	Cmklr1
	Fank1	Soga1	Liph
	Tnfsf8	Rbfox3	Ugt1a9
	Serpini1	Csf2rb	Ugt1a8
	Cdc37l1	Kcnj2	Lamp1
	5430435G22Rik	Il1rn	Ehd4
	Zfp418	Cxcl16	Ugt1a10
	Slc25a33	SCHIP1	Tyrobp
	Cttnbp2	Gabra5	Cst7
	Dnajc21	Gprin3	Ugt1a1
	Tesc	Hcn1	I830012O16Rik
	Lyrm9	BC068157	Ctsl
	Phf11b	Hvcn1	Pld4
	Tlr2	Ctss	Ugt1a5
	Ank	Ctsd	Ifi27l2a
	Rnd3	Ppp3r1	Trf
	Gpr65	Csf2rb2	Lcp1
	Asic2	Kcna4	Ggta1
	Mrps34	Zbtb37	Ugt1a6b
	Egln3	Pde10a	Ccl6
	Ndufb9	Tyrobp	Parvg
	Rc3h2	Tmem14a	Pcdhb13
	Scn4b	Alox12b	Slfn5
	H2-DMa	Mmp17	Creg1
	Elp2	Chrm1	Gfm2
	Slc11a1	Asic2	Cndp2
	Fbxo34	Capg	Itgax
	Prss52	Vwa3a	Arsg
	Got1	Ankk1	Mcm3
	Lppr4	Mpeg1	Gm20425
	Srfbp1	Il1b	Hmgb2
	Pdhb	Lgals3bp	Litaf
	Gmcl1	Smpd1	Gcnt1
	Spag9	Pcsk2	Psmb9
	Atp1b1	Cd14	Ptafr
	Cdk17	Cck	Phf11d
	Cd52	Tnfaip8l3	Dtx3l
	Sytl2	Gm20489	Bhlhe41
	Hpse	Homer2	Lap3
	Deb1	Syp	Gabra2
	Ly86	C1ql3	Hmha1
	Cdr1	Derl1	Gpr84
	Gm2a	Ncdn	Itpripl2
	Psat1	Scn2a1	Mvp
	Arl11	Synj1	Slfn2
	Plek	Ifit3	Csf2rb2
	Tspo	Chd7	Abca8a
	Snn	Csf2ra	Itm2b
	Bax	Ppap2a	Ptma
	Mrpl27	Gria2	Myl12a
	H2-D1	Trem2	Cd209f
	Pla2g12a	Olfr691	Tctn1
	Lime1	Ddx18	Gpr17
	Tacc1	Tnfsf8	Rnf130
	H2-T23	Itgb5	Cx3cr1
	Lsm3	Sat1	Tmem86a
	Klrb1b	Tns3	Pik3cg
	Cdc34	Creg1	Bcl2a1d
	Haao	Abca9	Speer4a
	H2-Ob	Nckap1	St14
	Gpr137c	Tmem8b	P2rx7
	Neto1	Pde7b	Ncf1
	Nme7	Ptprc	Nckap1l
	1500009C09Rik	Lingo1	Gm21970
	Klhl11	Nell2	H2-DMb1
	Ucp2	Dio2	Slc7a15
	Hexa	Ctla2b	Srgn
	B2m	Kcnj3	Bcl2a1b
	Ttll11	Ptbp3	Apobec1
	Gng12	Plek	Aim2
	Fam73a	Ascl1	Pdcd1
	2900011O08Rik	Mt1	Gfap
	Crebl2	A2m	Hist1h2bm
	Slc35f5	Abca1	Cebpa
	Slc16a4	Gltp	Dapp1
	Pde10a	Kctd12	Dock2
	Atp5g3	Ctxn1	Lyn
	Tfb1m	Rapgefl1	Trem2
	Gm11273	Tgfbr2	Oas1a
	Creg1	Tctn1	Akr1a1
	Tmem151b	Arhgap19	Gsto1
	Sgpp1	Cyfip2	Igsf6
	1810011O10Rik	Dkkl1	Rbm3
	Acadvl	Slc39a7	Elf4
	Runx1	Cd84	Ugt1a6a
	Skil	Gm4955	Gusb
	Gapdh	Gm10250	Trim30c
	Pold3	Mamdc2	Tlr13
	Trappc1	Sult6b1	Tifab
	Fam81a	Apoc1	Stk10
	Elavl4	Cd48	Ebi3
	Dennd5b	Dock2	P4hb
	Map3k7cl	Rimbp2	Lyz1
	Il4i1	Zfp773	Cyth4
	Chmp7	Nptxr	P2ry6
	Trem2	Lppr5	Lacc1
	Olfml2b	Mex3b	Pbk
	Gm21962	Astn1	Lat2
	Chchd4	Prss35	Lgmn
	Camkk2	Dbp	Naip2
	Fam69b	Dock3	Gp49a
	Gramd3	Nek6	Ifi27
	Ifit2	Fxyd6	Cd86
	Lhfpl4	Npy	Oasl2
	Spp1	Tmem106a	Homer1
	Snx14	Slfn5	Tlr9
	Rmnd5a	Ankrd34a	Mid1
	Ugcg	Nop56	Ptpn6
	Ogfrl1	Adra1b	Slc39a4
	Olfr111	Tgoln1	Clic1
	Scamp1	Ppfia2	Sfi1
	Sertm1	Etv1	H2-M3
	Gpr84	Runx1	Vav1
	Apip	Lamp1	Fcgr2b
	Ctsh	Celsr2	Fli1
	Egln1	Atp1b3	Lgals3bp
	Sdc3	Plau	Mmp2
	Rpl11	H2afx	Rps4x
	Sh3bp2	Pdrg1	Hmgn2
	Dynll1	Mfsd6	Gns
	Zfp36l1	Epha6	Aif1
	Ric8b	Sox11	Frrs1
	H2-Oa	Bcl2l15	Taldo1
	Zbtb44	Neurod6	Lpcat2
	Zbtb41	Sgtb	Grn
	Lonrf1	Trp53inp1	H2-Ob
	Tpp1	Bmp2k	Trim25
	Rasl11b	Aqp4	Hexb
	Gns	Nme5	Tpm4
	Socs5	Igsf6	Arl11
	Nr3c1	Hmox1	Slc11a1
	Dusp8	Gm21975	Skap2
	Atl2	Dmxl2	Hdac1
	Lamc2	Dnajc6	Anxa3
	Dusp5	Csf3r	Dhrs3
	Abhd17a	5430435G22Rik	A530053G22Rik
	Lancl2	Rnf130	C1qa
	Serp2	Mal2	Opn4
	Lypla1	Cacna2d1	Lrrc3
	Oasl2	Cytip	Neurl3
	Strap	Slitrk3	Ctse
	C3ar1	Kcng1	Wfdc17
	Myc	Cend1	Ifit2
	Necab2	Tapbp	Unc93b1
	Cd300lb	Cpne6	Hpgds
	Ccdc64	Olfr316	Ptgs1
	Memo1	Napb	Cnksr2
	Prmt8	Pgm2l1	Cd14
	Zgpat	Crat	Pvrl4
	Csf1	Ebi3	Car14
	Ecm1	Kif1a	Prdx1
	Kctd16	Dnajb14	Laptm5
	Ldhb	Shank2	Tmem50a
	Abhd12	6330403A02Rik	Il2rg
	H2-K1	Ankrd13b	Uap1l1
	Chsy1	Opcml	Ms4a6d
	Syce1l	Plcb1	Nfatc1
	Hmgb3	Kifc2	Myo1f
	Dab2ip	Scpep1	Pcdhb7
	Rnf5	Ppm1e	Eif2ak2
	Nfyb	Bcl2a1b	Zc3hav1
	5730508B09Rik	Cap2	Cxcl10
	Dcaf12	Ifi204	Aoah
	Clasp2	Anxa13	Phf11a
	Klhl2	Fcgr2b	Pisd
	Pkp4	Rxfp1	Tnfrsf1b
	Gm20708	Nufip2	Cyp4v3
	Gpr150	Snx7	Btk
	Lsp1	Gusb	Pcdhb12
	Mrpl41	Cxcl10	Fmnl3
	Hrk	Shisa9	Ifi30
	Rgma	Thy1	Gm29094
	Cd14	Icam5	Psme2b
	3110043O21Rik	St14	Arpc1b
	Lamp2	Kif26b	Tnfrsf1a
	Sox7	Creg2	Isg20
	Tmem215	Nedd1	Capn3
	Atp13a3	Uap1l1	Maf
	Hs3st1	Sobp	Rps9
	Tsr3	P2rx4	Renbp
	Plau	Itga5	Il1a
	Ppp3ca	Fkbp1b	Arhgdib
	L2hgdh	Gm21970	Tmem119
	Zcchc12	L1cam	Mcm5
	Pln	Sowahc	Milr1
	Ddx6	Pnkd	Apbb1ip
	Masp1	Acvr1b	Ugt1a7c
	Slc30a9	Gm2a	Bcl2a1a
	Dbpht2		Cd300a
	Anxa2		Arhgap9
	1700025G04Rik		Ccl2
	Fstl1		Hist2h3c1
	Dgke		Anln
	Hs6st3		Hexa
	Gm2000		Inpp5d
	Tef		Sp100
	Arpc1a		Mmp12
	Pik3r3		Fam19a1
	Cox6a2		Parp14
	Prdx4		Rhoa
	Tmem196		Sp110
	Tiam1		Themis2
	Tcn2		Cat
	Rasgrp3		Irgm2
	Mrgpre		Anxa4
	N4bp2l1		Pcdhb10
	Tmem14a		Rpl23
	Dexi		Nfkb1
	Mettl9		Gpsm3
	Chst2		Ctla2b
	Dctpp1		Ifngr1
	Olfr110		Plcg2
	Cmc1		Lpl
	R3hdm4		Sh3bp2
	Gm9970		Map6
	Anp32a		Rgs10
	Mxd1		Sox11
	Clns1a		Ostf1
	Rnf149		Naga
	Mphosph9		Adi1
	Trappc6b		H2-Oa
	Fam131a		Fermt3
	Gcsh		Cirbp
	Fbrs		Leprot
	Inha		Tbxas1
	Lgals9		Eif4b
	Cry2		Rasgrp3
	Serp1		Tor3a
	Cd180		Adora3
	Plaur		Trim21
	Mark3		Ecscr
	Hvcn1		Pald1
	Prrt2		Nrm
	St8sia3		Fyb
	Pten		Gngt2
	Cyp4v3		Tgfb1
	Fbxo33		Tnfsf13b
	Pcnxl4		Pcdhb6
	Cldn5		Ddx58
	Exph5		Tnfsf8
	Mafb		Spata13
	Mtss1		C1qc
	Ublcp1		Capzb
	Adamts15		Fam212a
	Gfpt1		Mt1
	Eid1		Hck
	Ubfd1		Pcdhb2
	Slitrk4		Hcls1
	Nras		Psme2
	Cd200r4		G530012D18Rik
	D5Ertd579e		Arc
	9930012K11Rik		Il10ra
	Sgcb		Cd81
	AA415398		Samsn1
	Cisd1		Elk3
	Ifi204		Dap
	Fam19a5		Klk8
	Gpld1		Gm20489
	Klhl8		Gm4951
	Lrrc10b		Psap
	Asic1		Mob3c
	Rgs4		Pcdhb15
	Purg		Rac2
	Myo1e		Cdt1
	Mapk14		Itgb5
			Rin2
			Clec1a
			Fabp7
			Rbl1
			C3
			Parp9
			Rps11
			Khdrbs1
			Rnaset2a
			Tifa
			3110082I17Rik
			Rgs4
			Rpl7a
			Rcan3
			Siglecf
			Fbxw15
			Entpd1
			Thrsp
			Nek7
			Cd53
			Fgd2
			Ifnar2
			Tapbp
			Psme1
			Tmem71
			Rragc
			Zfp72
			Prkcd
			Fcgr4
			Tmsb4x
			Slc6a6
			Ly86
			Eef1a1
			Ctsa
			Tap1
			Ncf4
			Tgfbr1
			Gba
			Csf2rb
			Slco2b1
			Pvrl3
			Gm10146
			Ntpcr
			Gpx1
			Icosl
			Abcc3
			Gbp7
			Pyhin1
			Alox5
			Lcp2
			Arhgap19
			Cotl1
			Runx1
			Igtp
			Phgdh
			Rpl8
			Pycard
			Casp4
			Abca1
			Per3
			Ifitm3
			Was
			Leprel1
			AW112010
			Ctsf
			Adssl1
			B430306N03Rik
			Psmd10
			Pgd
			Trim12c
			Rnf13
			Dcxr
			Itgam
			Gpr160
			Ddah2
			Nwd2
			Spg21
			Tagap
			Arhgap30
			Plaur
			Il10rb
			Pla2g2d
			Rnf213
			Klf8
			Pcdhb16
			Fcer1g
			Clec4a3
			Rcbtb2
			Coro1b
			Rps25
			Hist1h2bl
			Gm4076
			St8sia6
			Arpp19
			Tlr1
			Atox1
			Rpl32
			Tlr4
			Epb4.1l2
			Tln1
			Cd274
			Penk
			Tbca
			Tcn2
			Rassf2
			Fgl2
			Def6
			Bmp2k
			Tgif1
			Gpr65
			Cd37
			Casp8
			Icam1
			Sec13
			Mthfd1l
			Arhgef6
			Uba7
			Glb1
			Tspo
			Rpl30
			Hmox1
			Dock8
			Gna15
			Ddah1
			Eya4
			Ifi35
			Irf5
			C5ar1
			Arhgap25
			Anp32b
			Ephx1
			Gmfg
			Fance
			Sh3bgrl3
			AI607873
			Plekha2
			Camk2n1
			Asah1
			Rpl36al
			Rps7
			Golm1
			Tfpi
			Ppt1
			Zfp365
			Rps21
			Rps29
			Gm2a
			Shisa5
			Klhl6
			Ik
			Rps27rt
			Serpine2
			Fcgrt
			Scarb2
			Abi3
			Dnm2
			Ccr5
			Bhlhe22
			Lrguk
			Vstm4
			Serinc3
			Tlr7
			Rpl11
			Usp18
			Gm9843
			AF251705
			Itpripl1
			Pfdn5
			Clec4a1
			Lig1
			Apobec3
			Cryl1
			Adam19
			Hpse
			Il6ra
			Parp4
			C1qb
			Stat1
			Tbcc
			Rps14
			Smap2
			H2-Q4
			Gas2l3
			Top2a
			Slc29a3
			Eif3h
			Akna
			Onecut1
			Plau
			Sall1
			Stmn2
			Sec14l5
			43358
			Ptgr2
			Gbp3
			4632428N05Rik
			Gm7347
			Gm26992
			Pfkfb3
			Snx5
			Hk2
			Plekho2
			Ddx21
			Vamp8
			Olr1
			Nr4a3
			Csf1r
			Ifih1
			Tpx2
			Tmprss5
			Traf3ip3
			Rtcb
			Rpl17
			Vimp
			Bnip2
			Rps16
			Gbgt1
			Hnrnpab
			Cd82
			F11r
			Col6a3
			Sirpa
			Rab37
			Rasal3
			Tpm3-rs7
			Spcs2
			Txnip
			Pnp
			Cyb561a3
			H2-DMa
			Acsl5
			I830077J02Rik
			Hmgcl
			Ppia
			Cryba4
			Rasa4
			Scpep1
			Bax
			BC028528
			Tnfaip3
			Syngr2
			Psma6
			Prdx5
			Parp12
			Heatr5a
			Ube2c
			Vwa5a
			Il21r
			Rpl13
			Arpc4
			Rps6ka1
			Fam129a
			Fgr
			Tex40
			Utp3
			Dio2
			Ccnd1
			Pcdhb5
			Daglb
			Hnrnpf
			Fez2
			Ppl
			Eif4a3
			Rpl14
			Lsm11
			Scp2
			Tnfrsf13b
			Naip5
			Pilra
			Gm527
			Rps26
			Cwc15
			Lrrc25
			Lpxn
			Xaf1
			Cpne3
			Nmral1
			Gnb2l1
			Tlr6
			Tars
			Pfn1
			Dnajc9
			Fam105a
			Ms4a7
			Mki67
			Rpl37
			Cdkn1a
			Mcm6
			Arpc2
			Lamtor4
			Cobl
			Pmf1
			Arhgap11a
			Zfp90
			Sfmbt2
			Gm7964
			Prr5l
			Pcdhb18
			Itpr3
			Gpr34
			Myd88
			Rps5
			Ifit1
			Cd209g
			Eci2
			Cdh11
			Slc38a10
			Iqcc
			Arrb2
			Slfn9
			Pik3r5
			Slc37a2
			Rpl38
			Rps23
			Gsdmd
			Bin2
			Siae
			Pros1
			Rassf8
			Rab3il1
			Rpl3
			Ptprc
			4931406C07Rik
			Unc50
			Pcdhb11
			Thap3
			Sumf1
			Crlf3
			Tnfsf12
			Trim27
			Mfng
			Plek
			Gm5431
			Vav2
			Alox8
			Rab32
			Gpr183
			Gm21987
			Tns4
			Dazap2
			Mx1
			Siva1
			Samhd1
			Stat6
			Slc25a45
			Akr1b3
			Il16
			1700066B19Rik
			Clta
			Ddit4l
			Mfap3
			BC004004
			Gmpr2
			Mgl2
			Eci1
			Vegfc
			Rpl10
			Spint1
			Arl4c
			Rps18
			Fkbp15
			Il1rl2
			Rpl36a
			Tmem64
			M6pr
			1700017B05Rik
			Rab20
			Hsd17b4
			Creb3l1
			Rps3a1
			Aurkb
			Xdh
			Rps28
			Msr1
			Psmb4
			Rpl21
			Irgm1
			Kctd12
			Tnfaip8l2
			Rps17
			Hnrnpul1
			Rimklb
			Tpm3
			1810043H04Rik
			Suclg2
			Gpr35
			Rps10
			Sun2
			Ptp4a2
			Ubxn1
			Rpl37a
			Rrbp1
			Tlr12
			Calb1
			Trim30d
			Mlxipl
			Atic
			Btf3
			Tspan4
			Hey2
			Dnase1l1
			Znrd1
			Zfp11
			Selplg
			Irf7
			Mthfd2
			Ebna1bp2
			Parp6
			Fam111a
			Cyp27a1
			Ppp1r3b
			Rnaset2b
			Gas6
			Wipf1
			Trmt112
			Siglech
			Fes
			Nfam1
			Gm5577
			Slc39a1
			Anxa5
			Fn1
			Dgkb
			Gab2
			Sqrdl
			Rps12
			Vps26a
			Hcst
			Zmym1
			Naglu
			Ndufa1
			Rnase6
			Sepp1
			Masp1
			Fem1c
			Il13ra1
			Trim56
			Cd209d
			Cbr2
			Acox3
			Hs3st3b1
			Uba52
			Tmem63a
			Tmbim1
			Nupr1
			Pstpip2
			Znrf2
			Tmem185b
			Hist1h2bf
			Tnfrsf18
			Rpl12
			Nhlrc3
			Vrk1
			Hpcal4
			Gm1979
			Plxnb2
			Rps6ka3
			Tmem154
			Gng5
			Pon2
			Rsad2
			Ndufb4
			Tmem8c
			Sh3kbp1
			Il4ra
			Lrmp
			Dact1
			AI467606
			Gm10033
			Blvrb
			Rapsn
			Cyfip1
			Man2b2
			Rpl35a
			Ctso
			Dhx58
			Gbp2
			Evi2a
			Aff1
			Snx17
			Ifi47
			Nans
			Hspa12a
			Nptx2
			Actb
			Dctpp1
			Gar1
			Tgfbi
			Chek2
			Rpl19
			Tmbim6
			Nek6
			Ltbr
			Irak2
			Fnbp1l
			Sash3
			Stxbp3a
			Alg5
			Cebpzos
			Atraid
			Tgm2
			Sspn
			Gbe1
			Pdrg1
			Gatsl3
			Nars
			Siglec1
			Gucy1a2
			Lhx2
			Ppfia4
			Gsr
			Scaf11
			Mr1
			Rpl18
			Sec24c
			Rps20
			Ten1
			B4galt1
			Rplp2
			Gm5862
			Gabrr2
			Gabarap
			Timp2
			Nanos2
			Paox
			Rpl7
			Sphkap
			Zdhhc2
			Egr2
			9930111J21Rik1
			Gramd3
			Tmed2
			Gpn3
			Fam50a
			Gatm
			Fgd3
			Atp6v1g1
			Csf3r
			Arap1
			Fat4
			Aldh3b1
			Psmb1
			Pgm2l1
			Hpgd
			S1pr5
			Echs1
			Pirb
			4933440N22Rik
			Rpl6
			A630001G21Rik
			Os9
			Tmem106a
			Nfkbie
			Lyl1
			Cox4i1
			Thrb
			Aimp1
			Nde1
			Man1c1
			Cap1
			Trp53
			Fzd3
			Epha7
			Rnf135
			Galnt6
			Mboat1
			St6gal2
			H2-T22
			Slc2a5
			Tnni2
			Snw1
			Exosc3
			Raver2
			Pecr
			Gm10471
			Slc35b2
			Lmo4
			Taf9
			Ankdd1a
			Cmtm6
			Gm21975
			Rnf180
			Psmb2
			P2ry13
			Alcam
			Rassf4
			Rps6
			Nr4a1
			Glrx5
			Tkt
			Mfap3l
			Cpq
			Cnr2
			Usp12
			Tapbpl
			Pnpla7
			Gm20503
			Lrp11
			Myl6
			Hat1
			Gm20661
			Fuca1
			Npm1
			Slc25a5
			Mfsd1
			Elovl2
			Trappc3
			Trim14
			Pnp2
			Ccs
			Rpl4
			Gng10
			Lrrc14b
			Eef1b2
			Eif3m
			Casp1
			Yif1b
			Mrps33
			Syt2
			Hk3
			Gltscr2
			Acadm
			Glrb
			Tmf1
			Wdfy4
			Tiam2
			Rhoh
			Emp3
			Rpl24
			Nudt16
			Prr14l
			0610010K14Rik
			Tor1aip1
			Otulin
			Mtus1
			Rcbtb1
			Cox6a2
			Ndufa8
			P2ry12
			Lpcat1
			Oard1
			Vasp
			Sowaha
			Card9
			Ly96
			Drap1
			Tfe3
			Cox6b1
			Jmjd7
			Nrros
			Tram1
			Cyp4f18
			Akr1c13
			Acsf2
			Ppm1g
			R3hdm1
			Il17ra
			Plin2
			Plekho1
			Pepd
			Rps3
			Snrpf
			Csnk2b
			Gfod1
			Mid1ip1
			Eif4a1
			Syk
			Cast
			Tns3
			Sh3rf3
			Ilvbl
			Cbln2
			Rbm47
			Rab7
			Chd7
			Mpp1
			Shroom2
			Gm15821
			Rbm7
			Papss1
			Sik1
			Mknk1
			Ebf3
			Hnrnpa0
			Ppp1r18
			Cbfa2t3
			Adcy7
			Cfl1
			Orai1
			Xk
			Apobr
			Hist1h1e
			Gsap
			Exosc8
			Prc1
			Ldlr
			Hsd17b11
			Gps2
			Gm29666
			Lats2
			Ykt6
			Tnfsf12Tnfsf13
			Ccnb2
			Tmco1
			Bin1
			Rac1
			Hif1a
			Hlx
			Prcp
			Cyb5r3
			Gpr137c
			Gm10654
			Ctsc
			Ncl
			Spi1
			P2rx4
			Fam96a
			Cox7a2l
			Trib1
			Il4
			Siglece
			Tmem11
			Tnfrsf25
			Trim5
			Negr1
			Eef2k
			Gm20708
			Galnt1
			Sord
			Lrp5
			Ccdc62
			Galnt3
			Tmem88b
			1700112E06Rik
			Mphosph6
			Nat9
			Eif3f
			Susd3
			Rp2h
			Amfr
			Clec4a2
			Dennd1c
			Kit
			Gm21698
			Rpl9
			Gm10300
			Tpgs2
			Nov
			Ptpn18
			Dbp
			2310036O22Rik
			Alkbh3
			Rcsd1
			Zmynd15
			Mylip
			Iscu
			Kcnk6
			Pak2
			Gart
			Atp6v1f
			Mapkapk2
			SCHIP1
			Zc2hc1a
			Srsf9
			Aph1a
			Hist1h1a
			Cmss1
			Tmem170
			Slc12a9
			Mettl23
			Nedd8
			Gm10134
			Xrcc3
			Nme2
			Lysmd3
			Tmem98
			Aip
			Fam174b
			Dusp1
			Kif3a
			Ubb
			9930111J21Rik2
			Camk1
			Ms4a6c
			Prkch
			Arpc3
			Ctnna1
			Myc
			Rin3
			Snap25
			Ttll3
			Lgals8
			Scube2
			Cela1
			Erap1
			Scimp
			Rps4l
			Tmem173
			Pik3r3
			Iigp1
			Slc43a3
			Hscb
			Tmc8
			Tmem28
			Hsp90aa1
			Cdca5
			Ubash3b
			Mrps18c
			Abca9
			Bri3
			Lrrc29
			Wnk1
			Lst1
			Rassf3
			Cd34
			A530064D06Rik
			C1qbp
			Rpl39
			Tspan32
			Xlr3b
			Aldh2
			Snapin
			Schip1
			Gadd45gip1
			5031414D18Rik
			C1galt1
			Samd12
			Cyr61
			Akap13
			Itpr2
			Lsm4
			Cuta
			Fam173a
			Ang
			Adam33
			Nrsn1
			Zfp180
			Ass1
			Col10a1
			Rxra
			Mkks
			Sft2d2
			Serbp1
			Nelfcd
			Dnajb5
			Rnh1
			Kcnv1
			Frmd4b
			Hcar1
			Coro1a
			Rgs8
			Lpar5
			Zfp449
			Cdc42
			Gm4980
			Edem2
			Nlrp3
			Snrpg
			Rps27l
			Adamts17
			Vstm2b
			Phyhd1
			Ezh1
			Ahr
			Ucp2
			Btg1
			Exd2
			Cd300lb
			Sat1
			Zbp1
			Noxred1
			Otub2
			Gpr26
			Ndufc2
			Tmem192
			Rpl18a
			Btg2
			Fuca2
			Serpinf1
			Sdhc
			Rrm1
			Olfm1
			Pcdhb3
			Omg
			Gm4955
			Iah1
			Anapc11
			Ak4
			Pacsin2
			Fam46a
			Tnc
			Ncstn
			Krtcap2
			Mb21d1
			Zc3h12a
			Slirp
			Nptxr
			BC031181
			Utp6
			H2afv
			Fmo2
			AA474408
			Sprn
			Tsga10
			Ipcef1
			Zfp418
			Zfp948
			Eif3g
			Lamtor2
			Ticam2
			Rrm2b
			Lars2
			Lhfpl2
			Bcap31
			Mrpl42
			Supt16
			Srp14
			Olfr99
			Srd5a3
			Rasgrf1
			Lypd1
			Alg11
			Pet100
			Gm21671
			Zfp748
			Rplp1
			Irf1
			Ckap2l
			Tacc3
			Pink1
			Csf1
			Phykpl
			Rpl36
			Kxd1
			Nono
			Rest
			Pcbp1
			Anapc13
			Pomp
			Rdh5
			Ch25h
			Zfp57
			Fbxo33
			Tex35
			Psenen
			Naca
			Mnda
			Spata6
			Tpt1
			Osbpl6
			H2afz
			Bre
			Reps2
			Coch
			Cdk1
			Mcm2
			Epb4.1
			Atp5e
			Usp8
			Gm6592
			B3galt1
			Hn1l
			Rpn2
			Tpst2
			Nlrc5
			Stab1
			Mrpl14
			Trex1
			Cdkn2c
			Park7
			Snx1
			Pes1
			Tmem141
			Mfsd11
			Rpl27
			Mvb12a
			As3mt
			Olfr539
			Rpl10a
			Dcdc2b
			Bcl3
			Fau
			Pcdhb9
			Yipf1
			Sptssa
			Tmbim4
			2610034B18Rik
			Gbas
			Maml2
			Tmem219
			Hps3
			Opcml
			Mcm4
			Kbtbd8
			Adh5
			Sgsm1
			Gpr39
			Slc25a28
			Zfp397
			Mta2
			Snrnp200
			Apoo
			Aldh1l2
			Angptl7
			Commd7
			Rplp0
			Srr
			Ccna2
			Tgm4
			Pole2
			Stc1
			Aga
			Serpine1
			Ptger1
			Myo1e
			Gtf2f1
			Palmd
			Cyp20a1
			Bloc1s1
			4933408J17Rik
			Arl5b
			Tmem59
			Ebag9
			1700001P01Rik
			Srsf12
			Dlk1
			Optn
			Ctnna2
			Ube2j1
			Ncf2
			Alox5ap
			Cep85
			Sbds
			Stradb
			Nucb1
			Macrod2
			Phex
			Tmpo
			Tmed9
			Ccr2
			Hnrnpk
			Ptprk
			Pon3
			Arl6
			Pbxip1
			Ddx17
			Polr2e
			Tmem140
			Kcnk13
			Psma2
			Rbm17
			Pdp1
			Osbpl9
			B3galt5
			3110062M04Rik
			Git2
			Senp8
			Ankk1
			Nudt22
			Sod1
			4930535I16Rik
			E2f8
			Cflar
			Pkn1
			Ubc
			Ldhb
			Egr1
			Zfp712
			Rnf7
			Ptms
			Htra3
			Ube2l6
			Prune2
			Irak3
			Mccc2
			Birc3
			Tmem55b
			BC035044
			Hist1h1b
			Prkar2b
			Hsph1
			Oraov1
			Nek1
			Tnfaip2
			Ano3
			Snapc5
			Rpsa
			Snrnp70
			Ovca2
			Ppp1r35
			D17Wsu104e
			Gnas
			Gm16505
			Mavs
			Dclk1
			Plcb2
			Dpysl3
			Car7
			Top3a
			Rexo2
			Kifap3
			Rbpms
			Mllt11
			Vim
			Rps27
			Mrpl2
			Mzt2
			Topbp1
			Nudt14
			Prkx
			Ints6
			Aamp
			43345
			9030617O03Rik
			BC147527
			Uqcc3
			Gpx3
			Psma7
			Psmb3
			Ubl3
			Pwp1
			Lingo2
			Tnfrsf14
			Rprd1a
			Smim3
			Hexim2
			Ctgf
			Atp6v1c1
			Chl1
			Syf2
			Gm765
			Snx20
			2610001J05Rik
			Ctbs
			Psd4
			Pf4
			Cd209a
			Gpx4
			Acrbp
			Stk35
			Aup1
			Nid1
			Gal3st4
			Il6st
			Il1b
			Fkbp5
			Gm17334
			Erbb2ip
			Gjb1
			Pcdhb17
			Samd5
			Nsun3
			F13a1
			Phka2
			Tipin
			Tsg101
			Osgep
			Pdp2
			Nop16
			Sipa1
			Gm2000
			Ccdc3
			Fam126b
			Rpl27a
			Tax1bp3
			Cys1
			Jazf1
			Fubp3
			Herpud1
			Cyp4f16
			Sh3d19
			Ldlrap1
			Shmt2
			5430427O19Rik
			Lta4h
			Coro1c
			Slit2
			Spg20
			Pdcl3
			Cks1b
			Lars
			Set
			Vdac2
			Nsa2
			Rab39
			Snrpb
			Vmn2r85
			Mrc1
			Polr2a
			Seh1l
			Trim36
			Acly
			Neil2
			Arhgap17
			AW011738
			Cradd
			Atf4
			Marcks
			Atl1
			Pa2g4
			Plcb3
			Rpl13a
			Wdr81
			Eef1e1
			Irf9
			Plrg1
			Rnf19b
			Cebpz
			Mif
			Satb1
			Picalm
			Il33
			Dab1
			Six4
			Rps13
			Gm5428
			Nfasc
			Bub3
			Pltp
			Agpat2
			Ppp1r21
			Fam78b
			Chmp4b
			Gtf2ird2
			Tnfsf9
			Evi2b
			C2cd5
			Vars
			Pcdhb20
			Fam3a
			Plin4
			Gm20721
			Tm7sf3
			Scube1
			Csk
			Hist1h4d
			Tmem14c
			Gbp9
			Adamtsl5
			Inpp4b
			Podn
			Palb2
			1110002E22Rik
			Dcst1
			Wdr1
			Apoa1bp
			Nop10
			Dyrk2
			Poglut1
			Fstl5
			Atg10
			Necab1
			Xab2
			Hamp2
			Rnd3
			Atp5j2
			Tgfa
			Anp32e
			Bid
			Ndufv3
			1700001K19Rik
			Bco2
			Canx
			Glcci1
			Aagab
			Gm12216
			Abhd5
			Ube2i
			Lfng
			Khk
			Necap2
			Pctp
			Ubald2
			Ltv1
			Oaz1
			Wdr83os
			Wdr43
			Poll
			Snx22
			Selenbp2
			Ppib
			Trafd1
			Ms4a4a
			Ism1
			Nr1d2
			Xpa
			Rnf149
			Prr11
			Tmem128
			Zbtb8a
			Mark1
			1700102P08Rik
			Orc1
			Srsf2
			Neu1
			Crip1
			Rnase4
			Cst3
			Etnppl
			Tirap
			Tmem238
			Eme1
			Rpl22l1
			Leng9
			Ankrd35
			Gm20538
			Ccdc88b
			Batf
			Eml6
			1700093K21Rik
			Tmem9
			Ptpre
			Tmem176a
			Ddost
			BC061194
			Gm10311
			Cyp4f13
			S100a13
			Dbnl
			Cecr6
			0610009B22Rik
			Derl1
			Ndn
			St3gal6
			Pdia4
			Susd5
			Racgap1
			AB124611
			Kcns2
			Wrn
			Mepce
			Ehbp1
			Fzd7
			Dek
			Slc7a7
			Gpm6a
			Pcbd2
			Opalin
			Mfsd2a
			Galns
			Afmid
			Tep1
			Acot13
			Tiparp
			Gjb2
			Syngr3
			Gm10109
			Polr1a
			Rere
			Gm7361
			2310047M10Rik
			Fam20a
			Ak6
			Sowahc
			Accs
			Rasa3
			Btaf1
			Commd8
			Gtf2h5
			Samd9l
			Ntsr1
			Igfbp7
			Gm17660
			Cox17
			Ticam1
			Spry2
			Nop14
			Gm10999
			Sparc
			Ccdc55
			Cmtm7
			Ctps2
			Fam206a
			Elf1
			Rpl36-ps3
			Slc39a10
			Atp5j
			Pla2g16
			Prr16
			Gpr108
			Rad50
			Pla2g15
			Luzp2
			Tmem38b
			Ptprd
			Nipsnap3b
			Edem1
			Eef2
			Parl
			Zdhhc18
			H2-M2
			2210016F16Rik
			Cmtm8
			Kcnk1
			Oxt
			Klhl34
			Ubxn11
			Zswim7
			Zfp395
			Prkd3
			Ddx52
			Abracl
			Ergic3
			Rsbn1l
			2200002D01Rik
			Myl2
			Tsen15
			Pdcd2l
			Lif
			Hnf1a
			Zfp810
			Nod1
			Fnbp1
			Ptprz1
			St8sia2
			Tcte1
			Naa10
			Fam26f
			Lamp2
			St13
			Gpr56
			Klk6
			Rtfdc1
			Knstrn
			Sys1
			Kif15
			Gm16286
			Ndufaf4
			Rpl34
			Tonsl
			Hhatl
			Cx3cl1
			Tbc1d17
			Rpa2
			Pxdc1
			Cmtm3
			Gpr1
			Rrad
			Itgbl1
			Fos
			Bcas1
			Gmip
			Wapal
			Snrnp40
			Fam43b
			Grem2
			Mlh1
			Antxr2
			Ets1
			Cdc37
			Gm17641
			Ddx23
			Gm11273
			9330159F19Rik
			Rab9b
			Cct2
			Gm12166
			Dpp7
			Eml2
			A830018L16Rik
			Pde7a
			Rps19
			Lgi1
			Ltc4s
			Slc16a7
			Shisa9
			Zfp775
			Vmn2r87
			Gltp
			Tmcc3
			Gjc3
			UBC
			Doc2b
			Oas1g
			Lrp10
			Rhog
			Bag5
			Ypel1
			Lrrc55
			Notum
			Pccb
			Znhit2
			Rnf207
			Ebpl
			3110035E14Rik
			Kcnh7
			H3f3a
			Spats1
			Batf3
			Cd300lh
			Prdx4
			Fbn2
			Abcg1
			Rbm24
			Hyal3
			Sbk1
			Dok1
			Fam86
			Cyp11a1
			Ankrd6
			Sh3tc1
			Drd3
			Fam81a
			Dlg2
			Reep1
			Mpg
			Tsr1
			Nsmce1
			Gpank1
			Nfu1
			Gda
			Magi3
			Taz
			Stat5b
			Ppp1r14c
			Fndc5
			2700094K13Rik
			Rab21
			Rpap3
			Psmg4
			Naa38
			Pole3
			Gm27027
			Il15
			Cblb
			Ccdc12
			Hapln2
			Cacna1e
			Zdbf2
			Ruvbl1
			Smyd3
			Ptpn12
			Clint1
			Rad23a
			Oas3
			Psmb7
			Mob1a
			Klhl36
			Tctex1d2
			Zhx1
			Gm16314
			Stra13
			Frrs1l
			Arf1
			Smim13
			Fam134b
			Ptprn
			Rnf144a
			Nlrp1a
			Vsig4
			Pak7
			Ndufa2
			Nfatc2
			Snca
			Crtap
			Kiz
			Ctcf
			Cox6c
			Ogfod3
			Tmco4
			Gm14391
			Tmsb15b1
			Ccdc28b
			43161
			Tmod3
			Gdap1
			Mxd4
			Stx4a
			Slc9a3r1
			Tra2a
			Lilra5
			Chkb
			Kank1
			Fam115a
			Kars
			Pcbp3
			Decr1
			Smim4
			Nuak1
			Klhl38
			Pex7
			Elovl1
			Oas2
			BC026585
			Rpsa-ps10
			Stat2
			Cnbp
			Fn3k
			Pcdhb22
			Rps15a
			Lect1
			Gm28372
			Fahd2a
			Bola1
			Phf5a
			Ube2d3
			Gnai2
			Hspe1
			5430435G22Rik
			Chmp2a
			Tmem167b
			Lamtor1
			Eif5a
			Fcf1
			Rad21
			Sdf4
			Irf2bp2
			Ceacam2
			Rgs20
			Add3
			Appl2
			Flrt2
			Slc6a11
			Flnb
			Adprh
			Med9
			Glud1
			Ddx49
			Asb14
			Sall4
			Tnfrsf19
			Rfx3
			Zkscan8
			Eif2s3x
			Epha4
			Ccl25
			Selk
			Actr3
			Atp1b3
			Cd55
			Dnaaf3
			Rasl11a
			Mrpl39
			Zfp408
			Grb2
			Dpm3
			Dnajb11
			Gdi2
			BC049635
[truncated: 764 more rows]

## Sheet: DAM
Supplementary Data 2 Functional enrichment results for XO4+ microglia genes. Gene Ontology (GO) and Kyoto Encyclopedia of Genes and Genomes (KEGG) pathways/terms enriched in gene signature identified only in XO4+ microglia in bulk (n = 2,031 genes) and single cell (n = 284 genes) analyses, respectively. Only significant pathways/terms are reported (adjusted p-value < 5%). p.adjust refers to Benja…
	DAM (1176 genes)
	36951
	39142
	0610012G03Rik
	0610031J06Rik
	0610040J01Rik
	1110038B12Rik
	1200014J11Rik
	1500003O03Rik
	1500010J02Rik
	1500012F01Rik
	1700017B05Rik
	1810013L24Rik
	1810027O10Rik
	2010002N04Rik
	2010107E04Rik
	2310014H01Rik
	2410006H16Rik
	2410015M20Rik
	2510002D24Rik
	2510006D16Rik
	2810422J05Rik
	3110062M04Rik
	4632428N05Rik
	4931406P16Rik
	5430435G22Rik
	6230427J02Rik
	6330512M04Rik
	9130401M01Rik
	A630033H20Rik
	Aagab
	Abca1
	Abca9
	Abcc3
	Abcc5
	Abcd1
	Abcd2
	Abhd12
	Abi3
	Abl1
	AC113316.1
	AC151602.1
	AC157822.1
	Acaca
	Accs
	Acer3
	Acp2
	Actb
	Adam9
	Adap2
	Adar
	Adarb1
	Adnp
	Adora3
	Adrb1
	Adrb2
	Adrbk1
	Aes
	Aftph
	Agpat2
	Agps
	Akap13
	Akirin2
	Akna
	Akr1a4
	AL663027.1
	AL928935.1
	Aldoa
	Alox5ap
	Ank
	Ankrd11
	Anp32a
	Anxa3
	Ap1b1
	Ap2s1
	Apbb1ip
	Apbb2
	Aplp2
	Apoe
	Aprt
	Arap2
	Arap3
	Arhgap27
	Arhgap4
	Arhgap5
	Arhgdia
	Arhgdib
	Arhgef10l
	Arhgef40
	Arhgef7
	Arid1a
	Arid3a
	Arid4a
	Arl11
	Arl3
	Arpc1b
	Arpc3
	Arpc5
	Arrb2
	Arrdc4
	Asah1
	Asb10
	Asb2
	Atf3
	Atf4
	Atg16l1
	Atg4c
	Atn1
	Atox1
	Atp1b3
	Atp5d
	Atp5e
	Atp5f1
	Atp5h
	Atp5j
	Atp5j2
	Atp5k
	Atp6v0a2
	Atp6v0b
	Atp6v0c
	Atp6v0e
	Atp6v1a
	Atp6v1c1
	Atp6v1f
	Atp6v1g1
	Atxn10
	Axl
	Azin1
	B230219D22Rik
	B230354K17Rik
	B2m
	B4galt4
	B4galt6
	Bag1
	Baiap2l2
	Banf1
	Basp1
	BC013712
	BC035044
	Bcl2
	Bcl2a1b
	Bin1
	Bloc1s1
	Bmf
	Bmp2k
	Bola2
	Bptf
	Brd2
	Bsg
	Bst2
	Btg2
	C1qa
	C1qb
	C1qc
	C3ar1
	Cadm1
	Calm2
	Capg
	Capza2
	Casc3
	Ccdc111
	Ccdc12
	Ccdc47
	Ccdc50
	Ccdc72
	Ccl12
	Ccl24
	Ccl3
	Ccl4
	Ccl6
	Ccl9
	Ccnd1
	Ccng2
	Ccr5
	Cct2
	Cd164
	Cd180
	Cd22
	Cd300a
	Cd33
	Cd34
	Cd37
	Cd48
	Cd52
	Cd63
	Cd63-ps
	Cd68
	Cd74
	Cd83
	Cd84
	Cd9
	Cdc42ep3
	Cdk4
	Cdk5r1
	Cebpa
	Cebpd
	Celf1
	Celf2
	Cep170
	Cep68
	Cggbp1
	Ch25h
	Chd6
	Chd9
	Chmp6
	Chpt1
	Chst1
	Chst11
	Chst7
	Chsy1
	Ckb
	Clcn5
	Clec4a2
	Clec7a
	Clip1
	Clip2
	Clk1
	Cln5
	Cmtm3
	Cmtm6
	Cndp2
	Cnot8
	Cnpy2
	Col4a1
	Commd8
	Comt
	Copg
	Coro1a
	Cotl1
	Cox4i1
	Cox6a1
	Cox6a2
	Cox6b1
	Cox6c
	Cox7a2
	Cox7a2l
	Cox7b
	Cox8a
	Cpd
	Creb3l2
	Creg1
	Crim1
	Crip1
	Crlf2
	Crtap
	Cryba4
	Crybb1
	Csad
	Csf1
	Csf1r
	Csf2ra
	Csf3r
	Csk
	Cst3
	Cst7
	Cstb
	Ctdnep1
	Ctsa
	Ctsb
	Ctsd
	Ctsl
	Ctss
	Ctsz
	Cttnbp2nl
	Cuta
	Cux1
	Cx3cr1
	Cxcl16
	Cxxc5
	Cyba
	Cybasc3
	Cybb
	Cyp4v3
	Cyth4
	D10Wsu52e
	D14Abb1e
	D1Ertd622e
	D4Wsu53e
	Dapp1
	Dbi
	Dbp
	Dcun1d2
	Ddost
	Ddrgk1
	Ddx17
	Ddx31
	Ddx5
	Dhcr7
	Dhrs3
	Dhx32
	Dip2b
	Dld
	Dnajb14
	Dnajb9
	Dnajc15
	Dnm2
	Dock10
	Dock4
	Dpcd
	Dpp3
	Dpp7
	Dram2
	Dtnbp1
	Dusp3
	Dusp6
	Dyrk1a
	E230001N04Rik
	E2f3
	Ebpl
	Echs1
	Ecscr
	Eef1a1
	Eef1b2
	Eef1d
	Eef2
	Eef2k
	Efnb1
	Efr3a
	Egr2
	Eif2a
	Eif3b
	Eif3e
	Eif3f
	Eif5a
	Ell2
	Elmo1
	Elovl5
	Eng
	Enpp1
	Enpp2
	Entpd1
	Ep300
	Epb4.1l2
	Epc1
	Epn2
	Eps8
	Ergic3
	Ero1lb
	Etl4
	Ets1
	Etv3
	Etv5
	F11r
	Faf1
	Fam105a
	Fam107b
	Fam110a
	Fam174a
	Fam20c
	Fam46a
	Fam46c
	Fam49b
	Fam53b
	Fau
	Fbrsl1
	Fcer1g
	Fcgr1
	Fcgr4
	Fchsd2
	Fcrls
	Fez2
	Fgd2
	Fgl2
	Filip1l
	Fmnl3
	Frmd4a
	Frmd4b
	Frrs1
	Fscn1
	Fth1
	Ftl1
	Fuca1
	Fundc2
	Fxyd5
	Gab1
	Gabarap
	Galc
	Galnt3
	Gas5
	Gatm
	Gba
	Gbp7
	Gde1
	Ggh
	Ggt5
	Ggta1
	Gimap6
	Git2
	Glb1
	Glipr1
	Glrx3
	Glt25d1
	Gltp
	Glul
	Gm10012
	Gm10036
	Gm10059
	Gm10073
	Gm10076
	Gm10119
	Gm10136
	Gm10154
	Gm10159
	Gm10186
	Gm10222
	Gm10260
	Gm10279
	Gm10288
	Gm10294
	Gm10443
	Gm10801
	Gm10925
	Gm11263
	Gm11353
	Gm11361
	Gm11407
	Gm11410
	Gm11478
	Gm11518
	Gm11741
	Gm11942
	Gm12254
	Gm12630
	Gm13048
	Gm13192
	Gm13226
	Gm13339
	Gm13340
	Gm13341
	Gm13408
	Gm13436
	Gm13456
	Gm13826
	Gm13841
	Gm14303
	Gm14456
	Gm14586
	Gm15427
	Gm15430
	Gm15500
	Gm15710
	Gm15772
	Gm15920
	Gm16238
	Gm16247
	Gm2000
	Gm2a
	Gm3386
	Gm4149
	Gm4604
	Gm4902
	Gm5239
	Gm5244
	Gm5559
	Gm5805
	Gm5963
	Gm6023
	Gm6030
	Gm6202
	Gm6415
	Gm6483
	Gm6863
	Gm7079
	Gm7290
	Gm7331
	Gm7363
	Gm8129
	Gm8292
	Gm8730
	Gm8759
	Gm9294
	Gm9493
	Gm9843
	Gm9846
	Gm9858
	Gna13
	Gna15
	Gnai2
	Gnas
	Gnb2
	Gnb2l1
	Gnb4
	Gng10
	Gng12
	Gng2
	Gnptab
	Gns
	Golga3
	Golm1
	Got1
	Gp9
	Gpam
	Gpc2
	Gpi1
	Gpnmb
	Gpr155
	Gpr183
	Gpr34
	Gpr56
	Gpr65
	Gpr84
	Grap
	Grina
	Grn
	Gtf2h2
	Gtf2i
	Gtf3c4
	Gusb
	H2-Aa
	H2-Ab1
	H2afz
	H2-D1
	H2-DMa
	H2-Eb1
	H2-K1
	H2-M3
	H2-Ob
	H2-Q7
	H2-T23
	Hcfc1r1
	Hck
	Herc1
	Herpud1
	Hexa
	Hfe
	Hif1a
	Hint1
	Hist1h1e
	Hlf
	Hltf
	Hmha1
	Hpgd
	Hpgds
	Hps3
	Hs6st1
	Hsd17b12
	Hspe1
	Hvcn1
	Icam1
	Idh2
	Ier5
	Ifi204
	Ifi27l2a
	Ifi27l2b
	Ifit2
	Ifnar2
	Ifngr1
	Igf1
	Igfbp4
	Ik
	Ikzf1
	Il10ra
	Il16
	Il17ra
	Il1b
	Il21r
	Il4i1
	Il6ra
	Il7r
	Ildr2
	Inpp5d
	Ip6k1
	Irf2
	Irf2bp2
	Itga6
	Itga9
	Itgam
	Itgav
	Itgax
	Itgb2
	Itm2b
	Itm2c
	Ivns1abp
	Jak1
	Jmjd1c
	Jmjd6
	Jtb
	Jun
	Junb
	Kcnj2
	Kcnk12
	Kcnk13
	Kcnk6
	Kctd12
	Kdm6a
	Kdm6b
	Kidins220
	Kif21b
	Klf2
	Klf7
	Klhdc8b
	Klhl6
	Klraq1
	Kpna1
	Lactb
	Lag3
	Lair1
	Lamp1
	Lamp2
	Lars2
	Lat2
	Lbr
	Lcp2
	Ldb1
	Ldha
	Ldhb
	Lgals3bp
	Lgals8
	Lgi2
	Lgmn
	Lhfpl2
	Lifr
	Limd2
	Lipa
	Litaf
	Lmbrd2
	Lpar6
	Lpcat2
	Lpcat3
	Lpin2
	Lpl
	Lrba
	Lrch3
	Lrpap1
	Lrrc8d
	Lsmd1
	Lsp1
	Lst1
	Ltc4s
	Luc7l3
	Lyl1
	Lyn
	Lyz2
	Lyzl4
	Maf
	Maged1
	Malat1
	Mamdc2
	Man1a
	Man2b1
	Mapk14
	Marcks
	Mblac2
	Mbnl1
	Mcl1
	Mcm3
	Mdm4
	Med12l
	Med13l
	Med19
	Med28
	Mef2a
	Mex3b
	Mfap3
	Mfge8
	Mfsd1
	Mgat1
	Mgat4a
	Mif
	Mir682
	Mknk2
	Mkrn1
	Mlec
	mmu-mir-703
	Morc3
	Mpeg1
	Mrc1
	Mrpl27
	Ms4a6b
	Mt1
	Mtdh
	Mthfs
	Mtmr2
	Mtss1
	Mtus1
	Mycbp2
	Myeov2
	Mylip
	Myo1b
	Myo1e
	Myo1f
	Myst3
	Naglu
	Nampt
	Nap1l1
	Napa
	Nars
	Nat8l
	Nav3
	Nceh1
	Ncf1
	Nckap1l
	Ncoa2
	Ncstn
	Ndufa13
	Ndufa2
	Ndufa3
	Ndufb11
	Ndufb5
	Ndufb9
	Ndufs6
	Ndufv3
	Neat1
	Neurl1a
	Nfam1
	Nfe2l2
	Nfkbia
	Nme1
	Nme2
	Nol8
	Nop58
	Npc2
	Npm1
	Npnt
	Nr3c1
	Nrip1
	Nrp1
	Nsmce1
	Nsmce4a
	Ntpcr
	Nucb1
	Numb
	Ogfrl1
	Olfml3
	Ophn1
	Orai1
	Osbp
	Ost4
	Oxct1
	P2rx7
	P2ry12
	P2ry13
	Pabpc1
	Pabpn1
	Padi2
	Pafah1b1
	Pag1
	Pbrm1
	Pbx2
	Pcbp2
	Pcna
	Pcp4
	Pde3b
	Pdhb
	Pdlim4
	Pdlim5
	Pea15a
	Pecam1
	Pfdn5
	Pgam5
	Pgcp
	Pgk1
	Pgls
	Picalm
	Pik3ap1
	Pik3cg
	Pik3r1
	Pik3r5
	Pip4k2a
	Pkib
	Pkm2
	Pla2g15
	Plbd2
	Plcl2
	Pld1
	Pld3
	Pld4
	Plek
	Plekha1
	Plekha2
	Plekhm2
	Plekho1
	Plin2
	Plod1
	Plxdc2
	Plxna4
	Plxnb2
	Pmepa1
	Pmp22
	Pnp
	Pnrc1
	Pogk
	Pomp
	Pon3
	Ppap2a
	Ppfia4
	Ppfibp2
	Ppib
	Ppp1r11
	Ppp1r9a
	Ppp2r5e
	Ppp3ca
	Ppp6r3
	Ppt1
	Pptc7
	Prdx1
	Prdx4
	Prdx5
	Prdx6
	Prkab1
	Prkcd
	Psap
	Psat1
	Psme1
	Psme2
	Psme2b-ps
	Ptafr
	Pten
	Ptgs1
	Ptma
	Ptp4a3
	Ptplb
	Ptpn1
	Ptpn9
	Ptprc
	Pura
	Pwwp2a
	Pxn
	Qk
	Rab11fip5
	Rab14
	Rab39
	Rab3il1
	Rab5c
	Rab8b
	Ralb
	Ramp1
	Rap1b
	Rap2a
	Rap2b
	Rapgef5
	Rapgef6
	Rassf3
	Rb1cc1
	Rbbp6
	Rbm39
	Rbm7
	Rbmx
	Rdx
	Renbp
	Rere
	Rg9mtd1
	Rgl1
	Rgmb
	Rgs10
	Rgs19
	Rgs2
	Rheb
	Rhob
	Rmnd5b
	Rnase4
	Rnasek
	Rnaset2a
	Rnf149
	Rnf150
	Rnf185
	Rnf215
	Rnf6
	Rogdi
	Rp2h
	Rpl10
	Rpl10a
	Rpl10a-ps1
	Rpl10-ps3
	Rpl12
	Rpl13
	Rpl13a
	Rpl14
	Rpl14-ps1
	Rpl17-ps5
	Rpl18a
	Rpl18-ps1
	Rpl22
	Rpl23
	Rpl24
	Rpl27a
	Rpl28-ps1
	Rpl28-ps3
	Rpl30
	Rpl31
	Rpl32
	Rpl34
	Rpl34-ps1
	Rpl35
	Rpl35a
	Rpl36al
	Rpl36a-ps1
	Rpl37
	Rpl37a
	Rpl38
	Rpl38-ps2
	Rpl39
	Rpl3-ps1
	Rpl4
	Rpl5
	Rpl6
	Rpl7
	Rpl8
	Rpl9-ps6
	Rplp0
	Rplp1
	Rplp2
	Rplp2-ps1
	Rpn2
	Rps10
	Rps10-ps1
	Rps11
	Rps13-ps1
	Rps14
	Rps15
	Rps15a
	Rps16
	Rps16-ps2
	Rps17
	Rps18
	Rps19
	Rps20
	Rps21
	Rps24
	Rps24-ps3
	Rps25
	Rps25-ps1
	Rps26
	Rps27a
	Rps27l
	Rps28
	Rps29
	Rps3
	Rps3a
	Rps4x
	Rps5
	Rps6ka1
	Rps6kb2
	Rps6kc1
	Rps8
	Rps9
	Rpsa
	Rpsa-ps10
	Rragc
	Rrbp1
	Rreb1
	Rtn1
	Rtn4rl1
	S100a8
	S1pr1
	Sall1
	Samhd1
	Sash3
	Sbf2
	Sc4mol
	Scamp2
	Scamp5
	Scand1
	Scd2
	Scoc
	Scpep1
	Sdc3
	Sdcbp
	Sdf2l1
	Sdf4
	Sec62
	Selplg
	Sepp1
	Serbp1
	Serinc3
	Serpine2
	Serpinf1
	Sesn1
	Setd1b
	Setd5
	Sf1
	Sh2b3
	Sh2d3c
	Sh3bgrl3
	Sh3kbp1
	Shfm1
	Shisa5
	Siglec5
	Siglech
	Sipa1
	Siva1
	Sla
	Slamf9
	Slc11a1
	Slc15a3
	Slc16a3
	Slc1a2
	Slc1a3
	Slc23a2
	Slc25a25
	Slc25a45
	Slc29a3
	Slc2a5
	Slc40a1
	Slc44a1
	Slc46a1
	Slc4a7
	Slc9a9
	Slco2b1
	Slco4a1
	Slfn8
	Smg1
	Smndc1
	Snap47
	Snn
	Snrpb
	Snta1
	Snx2
	Snx3
	Snx5
	Snx6
	Soat1
	Socs6
	Sod1
	Son
	Sort1
	Sox4
	Sparc
	Speg
	Spp1
	Sqrdl
	Srebf2
	Srgap2
	Srgn
	Srsf3
	Srsf4
	Ss18
	Ssbp3
	Ssh1
	Ssh2
	Ssr4
	St14
	St3gal6
	St6gal1
	St8sia6
	Stab1
	Stambpl1
	Stard9
	Stim2
	Stx7
	Sulf2
	Sult1a1
	Susd3
	Syf2
	Sykb
	Syngr1
	Tab2
	Tagap
	Tagln2
	Tanc2
	Taok1
	Tapbp
	Tbl1x
	Tceb2
	Tcf4
	Tcfe3
	Tep1
	Tgfb1
	Tgfbr1
	Tgfbr2
	Tgm2
	Thbs1
	Tifab
	Timm13
	Timm9
	Timp2
	Tjp1
	Tle3
	Tlr2
	Tm6sf1
	Tmbim1
	Tmbim6
	Tmed3
	Tmem100
	Tmem106a
	Tmem119
	Tmem135
	Tmem154
	Tmem170b
	Tmem173
	Tmem189
	Tmem44
	Tmem64
	Tmem86a
	Tmpo
	Tmsb4x
	Tnfaip8l2
	Tnfrsf11a
	Tnfrsf1b
	Tnip2
	Tnpo1
	Tnrc6b
	Tob2
	Tomm7
	Tpd52
	Tpi1
	Tpm3
	Tpm4
	Tpp1
	Tppp
	Tpst2
	Tpt1
	Trem2
	Trib1
	Trim32
	Trim8
	Trnt1
	Trp53bp1
	Tsc22d3
	Tsc22d4
	Tspan13
	Tspan14
	Tspo
	Ttc7
	Ttf1
	Ttr
	Ttyh3
	Tuba1a
	Tuba1c
	Twf2
	Txn1
	Txndc15
	Txndc16
	Txndc17
	Txnip
	Tyrobp
	U4atac
	U6atac
	Ubc
	Ubl5
	Ubxn1
	Ucp2
	Unc93b1
	Upk1b
	Upp2
	Uqcr10
	Uqcr11
	Uqcrh
	Uqcrq
	Use1
	Usp12
	Usp2
	Usp22
	Usp24
	Vapa
	Vasp
	Vav1
	Vdac2
	Vegfb
	Vkorc1
	Vps13c
	Was
	Wasf2
	Wdr26
	Wdr61
	Wnk1
	Wsb1
	Ypel2
	Zbtb20
	Zbtb7a
	Zcchc14
	Zdhhc21
	Zeb2
	Zfhx3
	Zfp141
	Zfp217
	Zfp238
	Zfp36l1
	Zfp36l2
	Zfp532
	Zfp652
	Zfp68
	Zfp710
	Zfp748
	Zfyve21
	Zmiz1
	Zswim6

## Sheet: MGnD
Supplementary Data 2 Functional enrichment results for XO4+ microglia genes. Gene Ontology (GO) and Kyoto Encyclopedia of Genes and Genomes (KEGG) pathways/terms enriched in gene signature identified only in XO4+ microglia in bulk (n = 2,031 genes) and single cell (n = 284 genes) analyses, respectively. Only significant pathways/terms are reported (adjusted p-value < 5%). p.adjust refers to Benja…
	MGnD (96 genes)
	Apoe
	Axl
	Ccl2
	Tlr2
	Spp1
	Cybb
	Msr1
	Itgax
	Clec7a
	Chi3l3
	Arg1
	Siglec1
	Cfp
	CXCL10
	Alcam
	Fer1l3
	Lilrb4
	Gpx3
	Gas7
	Ccrl2
	Cxcl16
	Cxcr4
	Gpnmb
	Lgals3
	Ifi202b
	Csf1
	Lirb4
	Lag3
	Usp2
	Hexb
	Il21r
	Itga6
	Bin1
	Tgfbr2
	Pla2g15
	Rgmb
	Plxdc2
	Csf1r
	Mef2a
	Cmklr1
	Rap1gds1
	Nuak1
	Hpgds
	F11r
	Gpr34
	Abcc3
	Basp1
	Cst3
	Lair1
	St3gal6
	X99384
	Ckb
	Cxxc5
	Golm1
	Abi3
	Pde3b
	Cx3cr1
	Scamp5
	Slco2b1
	Pmepa1
	Il10ra
	Nr3c1
	Gtf2h2
	Siglech
	Rab3il1
	Lrrc3
	Sall1
	Inpp4b
	Nrip1
	Nfkb1
	Atp8a2
	Mafb
	Olfml3
	Arhgap5
	Ltc4s
	Tgfbr1
	Cttnbp2nl
	Fgd2
	Ophn1
	Tmem119
	P2ry13
	Fscn1
	Ccr5
	Mertk
	Kctd12
	Tjp1
	Gpr56
	Slc2a5
	P2ry12
	Crybb1
	Rhob
	Jun
	Egr1
	Fcrls
	Tgfb1
	il10rb

## Sheet: Friedman Neurodegeneration
Supplementary Data 2 Functional enrichment results for XO4+ microglia genes. Gene Ontology (GO) and Kyoto Encyclopedia of Genes and Genomes (KEGG) pathways/terms enriched in gene signature identified only in XO4+ microglia in bulk (n = 2,031 genes) and single cell (n = 284 genes) analyses, respectively. Only significant pathways/terms are reported (adjusted p-value < 5%). p.adjust refers to Benja…
	Friedman Neurodegeneration (134 genes)
	Plekha1
	Cyp4v3
	Egln3
	Plin2
	Adssl1
	Ttyh2
	Ank
	Anxa4
	Anxa5
	Asb10
	Apbb2
	Speg
	Apoc1
	Apoc2
	Apoe
	Cspg4
	Cacna1a
	Capg
	Cd22
	Cd34
	Cd68
	Cd72
	Cd83
	Cd9
	Ch25h
	Cxcr4
	Cox6a2
	Cpd
	Cpeb1
	Csf1
	Cst7
	Ctla2b
	Ctsb
	Ctsl
	S1pr1
	Colec12
	Gnas
	Got1
	Gpr162
	H2-M3
	Hif1a
	Igf1
	Il1r1
	Itgax
	Kcnj2
	Mdfic
	Fabp5
	Lag3
	Lgals3
	Lox
	Lpl
	Ly9
	Lyz2
	Masp1
	Mitf
	Mmp12
	Myo5a
	Nrp1
	P2rx4
	Cdk18
	Pdcd1
	Plau
	Lgals3bp
	St14
	Psen2
	Ptger4
	Ell2
	Rassf3
	Rxrg
	Ccl6
	Soat1
	Serpinb6a
	Serpine2
	Spp1
	Etl4
	Bhlhe40
	Syngr1
	Synj2
	Ptchd1
	Plekhh2
	Tyrobp
	5430435G22Rik
	Atp1a3
	Siglec5
	Xylt1
	Gas2l3
	Osbpl8
	Cd200r4
	Tlr2
	St8sia6
	Atp6v0d2
	Actr3b
	Axl
	Vat1
	Bcar3
	Pianp
	Nceh1
	Vps13c
	Slc41a2
	Milr1
	Gm1673
	Gnptab
	Postn
	Chst2
	Olfr111
	Socs6
	Cadm1
	Clec7a
	Dkk2
	Cxcl14
	Crlf2
	Chst11
	Cd274
	Ctsz
	Asph
	Rnf128
	Inf2
	Mamdc2
	Sulf2
	Prr5l
	Mfsd12
	Tmem202
	Rap2b
	Fblim1
	Lrguk
	Fam46c
	Anapc15
	Rai14
	Rftn1
	Srxn1
	Fam20c
	Klrb1b
	Hcar2
	Gpnmb
