# Supplementary material for: Transcriptional signature in microglia associated with Aβ plaque phagocytosis
Source: Nat Commun. 2021 May 21;12:3015. doi: 10.1038/s41467-021-23111-1 (PMC8140091; doi:10.1038/s41467-021-23111-1)
Supplement: Supplementary file 5 — Supplementary Data 3 [file 41467_2021_23111_MOESM5_ESM.xlsx]

## Sheet: Sheet1
Supplementary Data 3. Relationship between XO4+ associated DEPs and DEGs.
Gene	XO4+ v WT DEG av. LFC	XO4+ mouse 1 vs WT LFC DEPs	XO4+ mouse 2 vs WT LFC DEPs	XO4+ mouse 3 vs WT LFC DEPs	XO4+ mouse 4 vs WT LFC DEPs
Abi3	-0.030562	0.2468	0.4603	-0.0253	0.3102
Acaa2	0.953388	0.47	0.81	0.68	0.55
Acaca	1.7845	2.39	2.22	2.2	2.03
Acly	0.161948	-0.08	0.01	-0.27	0.19
Acot13	0.526151	0.16	0.34	0.2	0.27
Acsf2	0.479508	0.8	0.64	0.28	0.14
Actn1	-0.724074	0.04	0.01	-0.33	-0.39
Actr3b	2.44901	0.05	0.04	-2.08	-1.95
Adssl1	2.29086	2.82	2.45	2.57	2.54
Akr1e1	-0.234817	1.97	2.66	2.26	1.4
Alcam	1.52246	0.96	-0.25	-1.56	-1.1
Aldh6a1	-0.138792	-0.24	-0.15	-0.64	-0.47
Aldoa	1.53652	1.88	1.94	2.04	1.67
Aldoc	-0.196947	1.67	1.33	1.86	1.73
Anxa2	2.11099	0.54	-0.21	0.43	-0.75
Anxa5	2.60927	1.96	1.91	1.79	1.46
Ap1b1	-0.370526	0.73	0.12	0.71	0.95
Ap2m1	0.39749	-0.79	0.92	0.58	0.91
Apoe	4.84824	3.5	4.17	4.33	2.85
App* (LVFFAEDVGSNK peptide)	0.714135	7.65	7.58	8.19	8.14
Aprt	1.39375	0.12	0.1	-1.32	-0.94
Arf3	0.331431	0.09	-0.58	-0.09	-0.09
Arhgdia	0.775963	0.99	0.9	1.11	0.82
Arpc4	0.0133607	0.64	0.73	0.39	0.39
Arsb	0.332496	0.49	0.8	0.81	0.78
As3mt	-0.0345151	0.85	0.29	0.62	0.63
Asph	0.724549	1.62	0.84	0.75	0.9
Atp1a3	2.28643	0.02	1	0.5	0.41
Atp1b3	1.21715	0.39	0.09	-0.12	-0.3
Atp5b	0.564136	0.06	0.49	0.06	0.05
Atp5h	0.858996	0.32	1.25	0.61	-0.06
Atp5o	1.00374	-0.31	0.05	-0.41	-0.06
Atp6v1a	1.14716	0.94	1.31	0.98	1.08
Bax	0.608083	0.04	-0.82	-0.99	-0.53
C1qb	0.563429	1.35	1.83	1.11	1.27
C1qbp	0.58912	0.7	0.53	0.55	-0.26
C3	0.42453	0.56	-0.07	-0.84	-0.52
Canx	0.425965	0.01	-0.58	-0.08	0.11
Capg	3.11772	1.97	1.49	1.75	1.67
Cbr1	-0.0039294	0.24	0.31	-0.04	0.14
Cct2	0.68814	-0.19	0.45	0.36	-0.16
Cct5	0.556828	-0.01	-0.11	0.11	0.43
Cd180	0.59402	1.59	1.37	0.8	1.04
Cd68	1.88077	2.73	3.54	2.97	2.81
Cfl1	0.98984	0.07	0.13	0.17	-0.05
Ckb	0.352016	-0.15	-0.23	-0.43	-0.56
Cltc	0.662893	0.76	0.63	0.15	0.21
Cndp2	0.909906	0.76	0.85	0.88	0.75
Cnpy2	0.451372	1.13	0.64	0.72	0.48
Copb1	0.156712	0.32	-0.3	0.44	0.47
Cotl1	0.984839	0.57	0.46	0.08	0.15
Cox4i1	1.58865	0.88	1.48	1.09	1.13
Cox6b1	1.17843	0.27	0.82	0.49	-0.41
Cox6c	1.2865	0.15	1.2	0.39	0.45
Cox7a2	0.947523	0.24	1.2	0.14	0.28
Cox7c	1.05624	0.54	1.47	0.58	0.45
Creg1	1.53688	-0.62	-0.61	-1.5	-0.61
Crybb1	-1.62438	-2.75	-3.51	-4.19	-3.27
Cst3	0.0314889	-0.56	-0.49	-0.6	-0.56
Ctsa	1.35446	1.42	1.41	0.62	0.84
Ctsb	2.24454	2.22	2.39	2.46	2.23
Ctsd	2.16756	1.13	1.22	1.26	1.19
Ctsh	0.635235	0.2	0.07	-0.37	0.06
Ctss	0.973725	0.03	-0.13	0.07	0.07
Ctsz	2.06343	3.06	3.62	3.59	2.73
Cuta	0.679185	-0.24	-0.4	-0.49	0.01
Cycs	0.619198	-0.36	0.32	-0.2	0.22
Dcps	0.47768	-1.81	-1.99	-2.21	-1.16
Ddb1	0.268051	0.05	0.38	-1.32	-1.19
Dek	0.35145	-0.11	-0.38	-0.79	-0.54
Dnm2	-0.689508	0.74	0.9	0.55	0.71
Dock10	-1.32214	-1.74	-2.66	-2.56	-2.79
Dpysl2	-0.180312	0.42	0.69	0.53	0.43
Dusp3	0.745148	0.93	0.66	0.79	0.85
Echs1	1.15269	1.46	1.79	1.58	1.33
Eef1a1	1.8152	0.896429	1.36249	0.828171	0.53541
Eef1d	1.09902	0.573495	0.551319	0.678544	0.540186
Eef2	1.31926	1.59884	1.59596	1.42869	1.15229
Eif3f	1.44089	0.34596	0.65346	0.421993	0.262447
Eif4a3	0.324349	0.688286	0.0152719	-1.3431	-0.845979
Elavl1	-0.157946	-0.726723	-0.722456	-0.535201	-0.509531
Elmo1	-1.77924	-0.285158	-0.445056	-0.150712	-0.222171
Eno3	-0.631773	0.0555355	-0.384366	-1.03033	-0.6448
Etfb	0.201863	0.519741	1.14484	0.688036	0.919752
Ethe1	0.686868	0.206075	0.414691	-0.307981	-0.0457933
Evl	-0.75843	1.36309	0.687338	1.29572	1.09027
Exog	-0.299318	0.178707	0.29266	-0.663472	-0.0848192
Fau	1.74132	0.895925	0.783358	0.764802	1.42913
Fgd2	-1.57821	-0.745493	-1.43331	-0.848241	-0.915936
Fkbp2	1.37719	1.34158	1.55137	1.48981	1.17481
Flt1	2.39837	0.397092	1.26409	0.678399	-0.0253484
G6pdx	0.409853	0.400953	0.499463	-0.0066465	0.433031
Gapdh	0.658246	1.49008	1.59603	1.24926	1.07665
Gclc	-0.997864	-0.744305	-0.822819	-1.00337	-1.08155
Gfap	0.63805	-1.59304	-1.67877	-3.2601	-4.26264
Glb1	1.88878	1.18704	0.972776	1.22537	1.10942
Glo1	-0.208717	-0.64347	-0.438603	-0.724295	-0.295254
Glod4	0.649806	-0.267178	-0.0333996	-0.0952568	-1.03797
Glrx3	0.303777	0.0256667	0.637357	0.784557	0.829629
Gltp	1.48171	0.249402	0.193609	-0.314763	-0.48259
Gm10036	1.15865	0.681832	0.5956	0.792555	0.612343
Gng12	2.31872	-0.0185551	-0.315041	-0.607838	-0.429759
Gng2	-0.354603	-0.187456	-0.971399	-0.993329	-0.572342
Gns	0.771972	1.34787	1.31131	1.48912	1.73495
Got1	2.04966	2.36674	2.58951	2.41378	2.34872
Got2	0.249963	0.445945	1.01279	0.347596	0.260674
Gpi1	1.02138	0.814958	0.716295	0.640155	0.920789
Gpx1	0.516208	-0.271359	-0.243281	-0.601603	-0.475898
Grn	1.61295	0.839067	1.15488	0.930323	0.526039
Gsto1	1.46903	2.25591	2.65174	2.69144	2.96155
H2-D1	2.7392	0.152986	0.944989	0.580553	0.69972
H2-Q7	1.13832	1.54731	1.59196	1.5269	1.6622
H2afv	0.642244	-0.715446	-0.522277	-1.09482	-0.743836
Hexa	1.97495	1.71014	1.6233	1.42602	1.86862
Hint1	1.17161	1.11786	1.60175	0.953985	0.159919
Hist1h1b	0.747646	1.19055	1.45553	1.04591	0.671283
Hist1h2bc	0.887745	-0.883306	-1.05772	-3.02243	-2.57257
Hmgb2	0.654474	-0.650708	-0.683307	-1.06461	-1.09382
Hnrnpa0	-0.239555	-1.45628	-2.19712	-1.77103	-1.48396
Hnrnpa1	0.492977	-1.06006	-1.90722	-2.1151	-1.58687
Hnrnpk	0.141471	-0.343549	-0.303925	-0.310787	-0.495676
Hsp90b1	0.734789	1.91007	1.94403	1.52507	1.43603
Hspa1a	0.184776	0.389178	0.830625	0.777649	-0.322746
Hspa1b	-0.526018	0.101746	0.378141	0.390789	0.224806
Idh2	-0.330429	-0.378754	0.0451147	-0.31413	0.244353
Idh3a	-0.0131595	0.23047	0.839855	0.178491	0.0448597
Ifi204	2.07981	2.84434	2.34415	2.265	2.42108
Immt	0.15381	0.656224	1.03899	0.628977	0.814811
Itgb2	0.883246	-0.252067	-0.380276	-0.329548	-0.159872
Itih3	0.0558207	0.0204405	-0.607675	-1.69713	-1.41158
Jup	0.810688	-0.890908	0.276234	-0.196722	-1.99301
Kpnb1	-0.151938	-1.02031	-1.41917	-1.80768	-1.22072
Lamp2	0.779381	0.462496	0.549535	0.147782	0.447657
Ldha	1.5301	0.684944	1.05303	0.885625	0.728856
Ldhb	0.558556	-0.449689	-0.323567	-0.4827	-0.592291
Lgals3bp	2.76878	1.40689	1.15722	1.31989	1.48954
Lmnb1	0.331646	-0.0913833	0.00165435	-0.432795	-0.757199
Lrpap1	1.6975	1.65455	1.23918	1.5364	1.45474
Lrpprc	0.355882	-1.77564	-1.88429	-2.9626	-1.31942
Lsm2	0.336322	-0.451442	-0.941722	-1.88165	-1.37468
Lsm3	-0.220884	-0.547005	-0.592783	-0.70591	-0.587264
Lsp1	2.01128	2.57784	2.50542	2.34882	1.87441
Man2b1	0.846147	-0.0493075	0.162863	0.20696	0.783027
Mapk12	-0.206274	0.442755	1.01534	0.550498	0.837366
Mapk3	0.47244	0.269806	0.623525	0.384592	0.0627969
Mat2b	-0.400391	-0.164387	-0.387038	-0.297737	-0.617226
Mif	2.08912	2.02027	2.1454	1.94632	2.14631
Mpeg1	1.58798	1.36945	1.4473	1.09786	0.681204
Mpst	0.695814	-0.415159	-0.628554	0.150463	0.352329
Mydgf	0.481164	0.568828	0.536655	0.327068	0.613381
Myo5a	2.64771	-1.11515	-0.858711	-1.47675	-1.47146
Naglu	1.38395	0.630968	0.34169	-1.0875	-0.955263
Napa	1.03093	0.576996	0.474939	0.299259	0.533538
Ncl	0.480103	-0.747673	-0.633931	-0.387427	-0.245204
Ndufa11	0.505278	-0.648342	-0.44018	-1.11149	-0.629
Ndufa12	0.690675	0.112844	0.0473191	-0.195871	-0.552812
Ndufa13	1.05216	0.615002	0.521571	-0.473131	-0.156745
Ndufa2	1.28605	0.0543838	0.469121	0.174029	-0.35479
Ndufa6	1.06097	-0.784597	-0.0954196	-0.537243	-0.0390975
Ndufaf3	0.100249	0.596101	-0.301271	-0.851252	-0.26825
Ndufb10	0.594361	0.432525	0.501748	0.433503	0.536628
Ndufb7	0.707785	-0.318327	0.103988	-0.425087	-0.238107
Ndufs8	0.494075	0.355729	0.883449	-0.200966	-0.226814
Ndufv1	0.458575	0.20529	1.3778	0.609446	0.31735
Ndufv2	0.366483	-0.249079	0.0167359	-0.310498	-0.175599
Nme1	0.894226	1.36053	1.21684	0.469266	0.24844
Npm1	1.85243	-0.164677	-0.758737	-1.3927	-1.78097
Ogdh	0.523669	0.0324846	0.201237	-0.173604	0.398546
Oxct1	1.6226	2.26729	2.51171	2.32976	1.72242
Pabpc1	1.28864	0.924583	1.04433	0.894324	0.89102
Pafah1b3	0.763286	0.231244	0.203461	0.0845411	0.333574
Pcca	0.477034	1.07573	1.12631	1.21037	1.32674
Pcna-ps2	0.748135	0.503899	2.14072	2.0752	2.02065
Pdcd5	0.22893	0.800776	-0.0321494	0.253892	0.771839
Pdha1	0.333459	0.482097	1.25054	0.367843	0.566443
Pdia3	0.385997	0.843063	1.04354	0.612197	0.469151
Pdk3	0.336157	1.39934	-0.823574	-1.17028	-0.695005
Pea15a	1.92945	-0.0345612	-0.0960125	-1.70461	-0.763809
Pfkl	0.430893	1.68715	1.91179	1.81588	1.46515
Pgam1	0.137533	0.720364	0.290486	0.230688	0.563244
Pgls	1.16319	0.436684	0.264696	-0.602948	-0.609091
Pgrmc1	0.433215	0.150928	0.832225	0.30893	0.106172
Phb	0.520621	0.316133	0.519687	0.236682	0.508028
Pkm	2.2608	2.35747	2.32691	2.55981	2.32523
Pld3	2.31896	0.133874	0.293988	0.332575	0.0543002
Plec	0.548962	-0.259097	-1.50586	-1.59983	-1.51453
Plek	0.930522	-0.604404	-0.786917	-3.46944	-1.98939
Pls3	0.341269	1.3731	1.25435	1.23664	0.987791
Plxna1	-0.354769	-0.449884	-2.38255	-2.49114	-1.35211
Pnp2	-0.0391916	-0.892472	-1.049	-1.11309	-0.875516
Ppp2r1b	-0.204654	0.749531	0.473928	0.904774	0.956028
Ppp5c	-0.197874	-0.0163855	-1.43748	-1.67906	-1.35665
Prdx2	0.650651	0.544494	0.71146	0.747724	0.609229
Prdx3	0.12694	1.30511	1.52081	1.11095	1.23911
Prdx4	1.82767	1.35661	1.48106	1.32258	1.18656
Prkar1a	0.611049	0.769594	0.361451	0.972952	1.08684
Prpsap2	-0.625287	-0.413942	-0.76307	-0.649598	-0.129175
Psat1	3.05079	3.57508	3.74662	3.82844	3.03837
Psmb1	1.1135	1.08818	1.12456	1.06526	0.539538
Psmb3	0.608184	-0.695642	0.507149	0.689528	0.23353
Psmb8	0.927143	0.391516	0.329744	0.543544	0.180547
Psmd11	0.112843	0.0870597	0.190924	0.333233	0.561514
Psmd8	0.35116	-0.162158	-0.31831	-0.323615	-0.301315
Psme1	0.7466	-0.0227789	0.0203695	-0.347202	-0.0699619
Ptms	0.762249	0.835629	1.02061	0.175218	0.754438
Rab11b	0.362235	0.835903	0.980538	1.04014	1.17194
Rab1b	0.501099	0.168989	-0.0639394	0.142003	0.459535
Rab7	0.735307	0.685155	0.61464	0.796235	0.425592
Rack1	1.71258	0.679646	0.955636	0.970392	0.62157
Rap1b	-0.211495	-0.711522	-0.887967	-3.39471	-2.88983
Rbbp7	0.417905	-0.804062	0.403441	0.196348	0.33909
Rbmx	-1.62504	0.109813	-0.538092	-0.635708	-0.659113
Rdx	-0.629142	-0.0438637	-0.0057352	-0.319818	0.141134
Rhob	-0.722939	-0.259252	-0.630015	-0.532736	-0.286566
Rnf14	-0.0121662	0.607534	-0.0169321	-1.48579	-1.08693
Rpl11	1.69175	0.337222	0.947878	0.818838	0.85104
Rpl12	1.82976	0.41986	0.597028	0.0820481	-0.246521
Rpl22	1.61925	1.43353	2.09124	1.8782	1.38262
Rpl23	2.20605	-0.15163	0.63216	0.564714	0.457673
Rpl26	1.86143	0.730409	1.3099	1.05534	0.990824
Rpl27	1.41744	1.09011	1.20533	0.864938	0.336745
Rpl30	1.77061	0.20798	-0.331955	-0.217948	0.207034
Rpl31	1.67928	0.00591964	-0.164898	-0.297998	0.178471
Rpl4	1.66701	0.226661	-0.0756042	0.459378	0.816327
Rpl5	2.0876	-0.141968	-0.69527	-0.58005	0.318912
Rpl6	1.2465	0.731195	0.669961	0.689671	0.79349
Rpl6l	0.398895	0.825738	0.929829	0.985661	0.936299
Rpl7a	1.41654	0.405816	0.882629	0.488161	0.422663
Rpl9	1.62418	0.936703	0.622443	0.70733	0.166688
Rplp1	1.5335	0.343964	0.0243424	-0.411037	0.0966078
Rplp2	1.68966	0.407893	0.185516	0.402139	0.493842
Rpn1	0.526974	0.680067	0.534062	0.638094	0.294047
Rps10	1.54492	0.049168	-0.276711	-1.30435	-0.499728
Rps12	1.94224	0.771802	1.15845	0.917063	0.851903
Rps13	2.00187	0.356624	0.1707	0.448943	0.481489
Rps15a	1.70654	0.707733	1.46333	0.739847	0.743648
Rps16	1.29736	1.28159	1.13638	0.99335	1.34825
Rps18	1.63158	0.0650295	0.0536384	0.200256	0.44382
Rps19	1.8113	0.43099	0.473955	0.457062	0.558258
Rps2	1.8357	0.149752	0.200805	0.0516679	0.134929
Rps23	1.56908	0.581686	0.17861	0.243605	0.447377
Rps27a	1.63515	-0.152622	-0.389304	0.142441	0.102824
Rps28	1.83479	0.221404	0.0067487	0.285966	0.501626
Rps3	1.60873	1.58417	1.27958	1.18853	0.711553
Rps4x	1.37066	0.722028	0.56311	0.316557	0.600721
Rps6	0.266277	-0.753375	1.19967	0.556997	1.35189
Rps7	1.6775	-0.337925	-0.791963	-1.00158	-0.565074
Rps8	1.24968	0.544458	0.824197	0.935799	0.70468
Rps9	1.40756	1.93488	1.05449	2.11591	1.9129
Rpsa	2.14994	1.06405	1.23266	1.20795	1.0558
Ruvbl1	-0.129384	-0.660069	-1.03401	-1.09182	-0.446987
Scfd1	-0.396439	0.592771	-0.0384582	0.183943	0.691134
Serpine2	2.21121	-2.3334	-2.59559	-3.00216	-2.81926
Serpinf1	-1.25839	0.211215	-0.494835	-1.90027	-1.21255
Sirt2	0.660707	0.0681392	0.0848021	0.329154	0.427199
Slc25a1	0.651648	2.23512	2.37061	2.33386	2.48733
Slc25a3	1.23566	-0.119537	-0.0041748	-0.877485	-0.722734
Slc25a4	1.06543	0.0113587	0.506328	-0.248298	0.0267148
Slc25a5	0.667437	1.35102	1.84216	1.44942	0.610432
Snrpa	-0.0590522	-0.724277	-0.628693	-1.06682	-0.635471
Snrpa1	-0.016712	0.118537	-0.0619099	-0.0448061	-0.698381
Snrpd2	0.506049	-0.595967	-0.362047	-1.01699	-0.479953
Snrpd3	0.227547	-0.348054	-0.122372	-0.701906	-0.459244
Snrpg	1.02469	-0.0187103	-0.379391	-0.0633397	0.0299283
Snrpn	-0.305413	-1.14779	-1.32686	-1.51626	-0.824599
Snx3	0.703546	0.360062	1.2488	0.754585	0.341598
Sod2	0.264997	-0.0502509	0.297083	-0.895521	-0.881634
Ssr1	0.155593	0.784177	0.779303	0.482961	0.6472
St3gal6	-0.269242	-1.57914	-2.47452	-2.52233	-1.31776
Stt3a	0.06398	0.417022	0.106379	0.21453	0.100637
Sub1	0.493809	0.600808	0.681876	0.433417	-0.0270856
Suclg1	0.0162759	0.102301	0.657044	0.265536	-0.566987
Suclg2	0.0487142	1.41521	1.61584	0.969658	0.25903
Syngr1	2.42343	1.74792	1.77846	1.88873	1.62653
Taldo1	0.562038	-0.397737	0.101313	-0.611726	-0.763123
Timm13	0.578829	0.601293	0.737554	0.91393	1.03484
Timm22	0.715286	0.446376	0.538908	0.161927	0.903287
Tkt	0.900214	1.07377	0.739721	0.344214	0.376923
Tln2	0.151015	0.685683	0.832356	0.673019	0.74029
Tmed10	0.0862757	1.57693	1.92374	1.81355	2.07772
Tmed9	0.310386	1.37307	1.42636	0.0293278	0.667764
Tpi1	2.03563	1.3511	1.40583	1.26076	0.966304
Tpm1	-0.497237	0.179444	0.383854	0.195985	-0.225293
Tpm3-rs7	-0.049536	1.26447	2.11633	1.89004	1.23362
Tpt1	1.0739	-1.03334	-0.815545	-1.30562	-0.720605
Tuba1a	-0.650959	-0.112054	-0.0614924	-0.194149	-0.25408
Tubb2b	0.496454	0.267463	0.263157	-0.140115	0.18815
Tufm	0.43982	0.124901	0.168772	-0.004932	0.368327
Txndc17	0.735839	-0.0695454	-0.177941	-0.298026	-0.0400365
Txnrd1	0.110554	0.404888	0.222378	-0.030379	0.401209
Ube2m	0.384926	-0.0541191	0.0744686	0.117982	-0.294663
Ube2n	-0.379669	0.0558236	0.391282	0.0810033	-0.130799
Ube2v2	-0.0623169	0.194285	-0.570516	-1.03084	-0.676018
Ubqln1	0.0365683	-0.223148	-0.543318	-0.245875	-0.0681686
Ugp2	-0.192802	-0.440744	0.277908	-0.820736	0.00630752
Uqcr10	1.24164	-0.3702	0.114998	-0.587491	-0.0176158
Uqcr11	1.20914	-0.685655	-0.486975	-1.36007	-0.665956
Uqcrc1	0.69954	0.403732	0.908294	-0.0549385	-0.145349
Uqcrh	1.58359	-0.948476	-1.11654	-2.5507	-2.17844
Usp5	0.146429	0.344753	0.483282	0.0227397	0.262486
Vdac3	-0.276893	-0.448744	-0.327644	-0.5313	-0.0652256
Vps35	0.180667	1.10378	1.61061	1.20549	0.839251
Ywhah	0.436661	0.285245	0.433153	0.310007	0.079165
Ywhaz	0.162429	0.245724	0.0885723	-0.0468413	0.00242246
