# Supplementary material for: Transcriptional signature in microglia associated with Aβ plaque phagocytosis
Source: Nat Commun. 2021 May 21;12:3015. doi: 10.1038/s41467-021-23111-1 (PMC8140091; doi:10.1038/s41467-021-23111-1)
Supplement: Supplementary file 7 — Supplementary Data 5 [file 41467_2021_23111_MOESM7_ESM.xlsx]

## Sheet: (i) Ageing DEGs
Supplementary Data 5 Differentially expressed genes from single cell RNA-seq analysis List of differentially expressed genes (DEGs) in single cell analysis of FACS-sorted microglia. (i) Ageing DEGs (n = 104 genes with FDR<0.05) (ii) XO4+ DEGs (n = 536 genes with FDR<0.05) (iii) specific ageing DEGs (i.e., non overlapping with XO4+ DEGs, n = 42 genes with FDR<0.05) (iv) specific XO4+ DEGs (i.e., n…
Gene Symbol	logFC	logCPM	F	PValue	fdr	Gene Description
Defa24	5.53007	12.4554	2473.11	9.48632e-274	1.58516e-270	defensin, alpha, 24 [Source:MGI Symbol;Acc:MGI:3630383]
Gm15284	5.36447	11.5012	1253.2	3.81811e-179	3.19003e-176	NA
AY761184	4.12307	10.8523	441.641	1.26486e-81	7.04527e-79	cDNA sequence AY761184 [Source:MGI Symbol;Acc:MGI:3611585]
Lyz1	3.95172	10.8027	366.685	5.72524e-70	2.39172e-67	lysozyme 1 [Source:MGI Symbol;Acc:MGI:96902]
Defa17	3.86436	10.4444	375.847	3.44651e-59	1.15182e-56	defensin, alpha, 17 [Source:MGI Symbol;Acc:MGI:1345152]
Tsix	3.70301	10.3187	713.72	3.91288e-53	1.08974e-50	X (inactive)-specific transcript, opposite strand [Source:MGI Symbol;Acc:MGI:1336196]
AY036118	2.24121	10.6993	183.721	1.41393e-38	3.37525e-36	cDNA sequence AY036118 [Source:MGI Symbol;Acc:MGI:2158419]
Rps27rt	1.97147	10.9041	160.97	2.48253e-34	5.18539e-32	ribosomal protein S27, retrogene [Source:MGI Symbol;Acc:MGI:3704345]
Gm7861	3.09691	10.3237	265.664	1.59843e-32	2.96775e-30	predicted gene 7861 [Source:MGI Symbol;Acc:MGI:3648003]
Gm14851	2.71367	10.5078	141.779	2.4525e-29	4.09812e-27	predicted gene 14851 [Source:MGI Symbol;Acc:MGI:3709605]
Gm14850	2.80346	10.3501	190.073	6.15361e-26	9.34789e-24	NA
Gm42418	1.69046	11.109	111.846	7.28914e-25	1.01501e-22	predicted gene, 42418 [Source:MGI Symbol;Acc:MGI:5649005]
Apoe	2.83414	13.8844	103.597	3.13338e-23	4.0276e-21	apolipoprotein E [Source:MGI Symbol;Acc:MGI:88057]
Defa-rs1	2.63389	10.3583	152.636	9.23437e-23	1.10219e-20	NA
Ywhah	-1.09168	11.9119	94.6671	1.90221e-21	2.11906e-19	tyrosine 3-monooxygenase/tryptophan 5-monooxygenase activation protein, eta polypeptide [Source:MGI Symbol;Acc:MGI:109194]
Uba52	1.63447	11.3631	90.2202	1.49031e-20	1.55644e-18	ubiquitin A-52 residue ribosomal protein fusion product 1 [Source:MGI Symbol;Acc:MGI:98887]
Wdr89	1.33784	11.1359	84.2753	2.37051e-19	2.33007e-17	WD repeat domain 89 [Source:MGI Symbol;Acc:MGI:1919588]
Erdr1	1.72251	10.5217	77.078	6.91175e-18	6.4164e-16	erythroid differentiation regulator 1 [Source:MGI Symbol;Acc:MGI:2384747]
Gm9843	0.985201	11.6688	64.8828	2.22757e-15	1.95909e-13	predicted gene 9843 [Source:MGI Symbol;Acc:MGI:3708621]
Defa20	2.07234	10.5693	80.4363	4.58444e-15	3.8303e-13	defensin, alpha, 20 [Source:MGI Symbol;Acc:MGI:1915259]
H2-D1	1.14332	12.0638	59.422	3.03594e-14	2.41574e-12	histocompatibility 2, D region locus 1 [Source:MGI Symbol;Acc:MGI:95896]
Cd74	3.58839	11.423	56.8979	1.02133e-13	7.75744e-12	CD74 antigen (invariant polypeptide of major histocompatibility complex, class II antigen-associated) [Source:MGI Symbol;Acc:MGI:96534]
B2m	0.593946	13.7774	55.4729	2.02927e-13	1.47431e-11	beta-2 microglobulin [Source:MGI Symbol;Acc:MGI:88127]
Fabp1	1.84468	10.2542	136.565	1.1665e-11	8.12176e-10	fatty acid binding protein 1, liver [Source:MGI Symbol;Acc:MGI:95479]
H2-Eb1	1.87193	10.4184	46.3565	1.78188e-11	1.19101e-09	histocompatibility 2, class II antigen E beta [Source:MGI Symbol;Acc:MGI:95901]
Gm11808	1.12126	11.0582	45.638	2.39866e-11	1.5416e-09	predicted gene 11808 [Source:MGI Symbol;Acc:MGI:3649356]
Gm10073	1.02997	11.1916	42.6359	1.04261e-10	6.45259e-09	predicted pseudogene 10073 [Source:MGI Symbol;Acc:MGI:3641908]
Rpl23a-ps3	0.805361	11.5135	42.2868	1.23743e-10	7.3848e-09	ribosomal protein L23A, pseudogene 3 [Source:MGI Symbol;Acc:MGI:3781353]
Fcrls	0.779416	12.2384	39.8088	4.18419e-10	2.41096e-08	Fc receptor-like S, scavenger receptor [Source:MGI Symbol;Acc:MGI:1933397]
Gm15308	1.59057	10.3365	54.7184	6.4671e-10	3.60218e-08	NA
Rpl9-ps6	1.00634	10.944	38.8512	6.70826e-10	3.61597e-08	ribosomal protein L9, pseudogene 6 [Source:MGI Symbol;Acc:MGI:3642682]
Rps28	0.539195	12.6914	36.3518	2.30736e-09	1.20488e-07	ribosomal protein S28 [Source:MGI Symbol;Acc:MGI:1859516]
Defa22	1.58643	10.5073	47.3891	8.22263e-09	4.16364e-07	defensin, alpha, 22 [Source:MGI Symbol;Acc:MGI:3639039]
H2-Aa	1.95376	10.6126	32.9895	1.22543e-08	6.02264e-07	histocompatibility 2, class II antigen A, alpha [Source:MGI Symbol;Acc:MGI:95895]
Crlf2	1.3981	10.7907	30.8872	3.49848e-08	1.67027e-06	cytokine receptor-like factor 2 [Source:MGI Symbol;Acc:MGI:1889506]
Gm12166	1.23254	10.4169	38.2718	4.1065e-08	1.9061e-06	predicted gene 12166 [Source:MGI Symbol;Acc:MGI:3650635]
H2-Ab1	1.68933	10.6203	28.4894	1.16338e-07	5.25409e-06	histocompatibility 2, class II antigen A, beta 1 [Source:MGI Symbol;Acc:MGI:103070]
Rpl27	0.619539	11.5786	26.9295	2.55002e-07	1.12134e-05	ribosomal protein L27 [Source:MGI Symbol;Acc:MGI:98036]
Rps18-ps3	0.924771	10.746	25.4499	5.38122e-07	2.30565e-05	ribosomal protein S18, pseudogene 3 [Source:MGI Symbol;Acc:MGI:3642474]
H2-K1	0.930986	11.2884	24.83	7.36356e-07	3.07613e-05	histocompatibility 2, K1, K region [Source:MGI Symbol;Acc:MGI:95904]
Chchd2	-0.71919	11.3082	24.2914	9.67387e-07	3.94269e-05	coiled-coil-helix-coiled-coil-helix domain containing 2 [Source:MGI Symbol;Acc:MGI:1261428]
Gpr84	1.08109	10.4507	24.1264	1.30508e-06	5.19236e-05	G protein-coupled receptor 84 [Source:MGI Symbol;Acc:MGI:1934129]
Defa21	1.30614	10.475	35.1814	1.39995e-06	5.44027e-05	defensin, alpha, 21 [Source:MGI Symbol;Acc:MGI:1913548]
Gm15292	1.14057	10.2138	107.603	1.70203e-06	6.46386e-05	predicted gene 15292 [Source:MGI Symbol;Acc:MGI:3708769]
Rps27	0.346448	13.1211	21.1901	4.68844e-06	0.000170643	ribosomal protein S27 [Source:MGI Symbol;Acc:MGI:1888676]
Rpl13-ps3	0.868771	10.6321	21.1747	4.72551e-06	0.000170643	ribosomal protein L13, pseudogene 3 [Source:MGI Symbol;Acc:MGI:3646682]
Gm2000	0.774629	10.9476	21.1443	4.79966e-06	0.000170643	predicted gene 2000 [Source:MGI Symbol;Acc:MGI:3780170]
Gm10076	0.945421	11.0033	20.5713	6.43396e-06	0.000223982	predicted gene 10076 [Source:MGI Symbol;Acc:MGI:3704451]
Gal3st4	1.0601	10.3096	32.1851	8.72866e-06	0.000297665	galactose-3-O-sulfotransferase 4 [Source:MGI Symbol;Acc:MGI:1916254]
Rpl39	0.38194	12.6609	19.1845	1.31051e-05	0.000437974	ribosomal protein L39 [Source:MGI Symbol;Acc:MGI:1914498]
Gm10263	1.16216	10.3201	31.5335	1.54811e-05	0.000507233	predicted gene 10263 [Source:MGI Symbol;Acc:MGI:3642825]
Rpl10-ps3	0.591124	11.4023	18.5168	1.84781e-05	0.000593787	ribosomal protein L10, pseudogene 3 [Source:MGI Symbol;Acc:MGI:3704336]
Gm8797	0.954368	10.7001	18.9828	1.89365e-05	0.000597035	predicted pseudogene 8797 [Source:MGI Symbol;Acc:MGI:3643769]
Lat2	0.881308	10.6266	17.7773	2.70595e-05	0.000837342	linker for activation of T cells family, member 2 [Source:MGI Symbol;Acc:MGI:1926479]
Tsc22d3	-1.1437	10.3241	27.6696	2.90089e-05	0.000881343	TSC22 domain family, member 3 [Source:MGI Symbol;Acc:MGI:1196284]
Hspa8	-0.435797	11.9398	17.5539	3.03705e-05	0.000906234	heat shock protein 8 [Source:MGI Symbol;Acc:MGI:105384]
Lyz2	0.639185	12.2854	16.0903	6.48453e-05	0.00190099	lysozyme 2 [Source:MGI Symbol;Acc:MGI:96897]
Rpl37a	0.303525	13.1109	15.8975	7.16829e-05	0.00206521	ribosomal protein L37a [Source:MGI Symbol;Acc:MGI:98068]
Arpc1b	-0.518354	11.5749	15.8577	7.31848e-05	0.00207274	actin related protein 2/3 complex, subunit 1B [Source:MGI Symbol;Acc:MGI:1343142]
Sag	0.761259	10.2086	74.367	9.3184e-05	0.00259517	S-antigen, retina and pineal gland (arrestin) [Source:MGI Symbol;Acc:MGI:98227]
Gm9493	0.628859	10.9926	15.3036	9.76679e-05	0.00267546	predicted gene 9493 [Source:MGI Symbol;Acc:MGI:3779903]
Gm26740	0.997433	10.316	23.65	0.000108463	0.00292324	predicted gene, 26740 [Source:MGI Symbol;Acc:MGI:5477234]
Crybb1	0.536998	10.7951	14.4914	0.000149275	0.00395935	crystallin, beta B1 [Source:MGI Symbol;Acc:MGI:104992]
Rpl7a-ps5	0.916359	10.4193	17.662	0.000163085	0.00425806	ribosomal protein L7A, pseudogene 5 [Source:MGI Symbol;Acc:MGI:3643553]
H3f3b	-0.393412	11.9326	14.161	0.000177479	0.00456258	H3 histone, family 3B [Source:MGI Symbol;Acc:MGI:1101768]
Rplp0	-0.309631	12.8939	14.0561	0.000187515	0.00474754	ribosomal protein, large, P0 [Source:MGI Symbol;Acc:MGI:1927636]
Mpeg1	0.665652	10.9998	14.0161	0.000191486	0.00477571	macrophage expressed gene 1 [Source:MGI Symbol;Acc:MGI:1333743]
Trim12c	1.01567	10.2452	36.5908	0.000214309	0.00526634	tripartite motif-containing 12C [Source:MGI Symbol;Acc:MGI:4821183]
Ccl12	1.11726	10.5987	13.0354	0.000320672	0.00776584	chemokine (C-C motif) ligand 12 [Source:MGI Symbol;Acc:MGI:108224]
Ybx1	-0.563001	11.1323	12.803	0.000362489	0.00865312	Y box protein 1 [Source:MGI Symbol;Acc:MGI:99146]
Gng10	0.889072	10.2875	21.8284	0.00048357	0.0113809	guanine nucleotide binding protein (G protein), gamma 10 [Source:MGI Symbol;Acc:MGI:1336169]
Hsp90aa1	-0.713239	10.6757	12.0618	0.00053648	0.0124508	heat shock protein 90, alpha (cytosolic), class A member 1 [Source:MGI Symbol;Acc:MGI:96250]
H2-Q4	0.957048	10.2559	30.0556	0.000567049	0.01298	histocompatibility 2, Q region locus 4 [Source:MGI Symbol;Acc:MGI:95933]
Cybb	0.593127	10.2319	34.0912	0.000642158	0.0143073	cytochrome b-245, beta polypeptide [Source:MGI Symbol;Acc:MGI:88574]
Gstt3	0.871386	10.2163	62.8825	0.000642159	0.0143073	glutathione S-transferase, theta 3 [Source:MGI Symbol;Acc:MGI:2143526]
Lilrb4a	0.596032	10.3244	17.0794	0.00071398	0.0154943	leukocyte immunoglobulin-like receptor, subfamily B, member 4A [Source:MGI Symbol;Acc:MGI:102701]
Cdk14	0.696248	10.2349	35.3746	0.000713981	0.0154943	cyclin-dependent kinase 14 [Source:MGI Symbol;Acc:MGI:894318]
Rpl15	0.43014	11.6015	11.4682	0.000735254	0.0157514	ribosomal protein L15 [Source:MGI Symbol;Acc:MGI:1913730]
Tnfsf13b	0.908402	10.3148	17.7579	0.000782289	0.0165469	tumor necrosis factor (ligand) superfamily, member 13b [Source:MGI Symbol;Acc:MGI:1344376]
Cd63	0.495399	12.3165	11.3203	0.000795467	0.0166153	CD63 antigen [Source:MGI Symbol;Acc:MGI:99529]
Lgals3bp	0.773341	10.9718	11.2895	0.000808635	0.0166818	lectin, galactoside-binding, soluble, 3 binding protein [Source:MGI Symbol;Acc:MGI:99554]
Ndufa4	-0.555385	11.0403	11.0214	0.000932889	0.0190105	NADH dehydrogenase (ubiquinone) 1 alpha subcomplex, 4 [Source:MGI Symbol;Acc:MGI:107686]
Cd52	0.637525	11.8008	10.9457	0.000971344	0.0195556	CD52 antigen [Source:MGI Symbol;Acc:MGI:1346088]
Bod1l	-0.817753	10.414	11.9049	0.00103612	0.0206114	biorientation of chromosomes in cell division 1-like [Source:MGI Symbol;Acc:MGI:2444804]
Fam20c	-0.910739	10.3704	16.1079	0.00110168	0.0216578	family with sequence similarity 20, member C [Source:MGI Symbol;Acc:MGI:2136853]
Ccnb2	0.907777	10.242	30.5141	0.00144036	0.0279865	cyclin B2 [Source:MGI Symbol;Acc:MGI:88311]
Bcl2a1d	0.879693	10.2995	19.1338	0.0015313	0.0294115	B cell leukemia/lymphoma 2 related protein A1d [Source:MGI Symbol;Acc:MGI:1278325]
Rpl6l	0.518103	11.0615	10.0109	0.00160269	0.030433	ribosomal protein L6-like [Source:MGI Symbol;Acc:MGI:3647789]
H2afz	-0.429146	11.3681	9.88531	0.00171467	0.0321934	H2A histone family, member Z [Source:MGI Symbol;Acc:MGI:1888388]
Calm1	-0.46781	11.2815	9.79829	0.0017969	0.0330296	calmodulin 1 [Source:MGI Symbol;Acc:MGI:88251]
Gdpd1	-0.682271	10.2206	41.0871	0.00181851	0.0330296	glycerophosphodiester phosphodiesterase domain containing 1 [Source:MGI Symbol;Acc:MGI:1913819]
Alad	-0.701776	10.2418	29.8556	0.00181851	0.0330296	aminolevulinate, delta-, dehydratase [Source:MGI Symbol;Acc:MGI:96853]
Eif1	-0.330811	11.803	9.6255	0.00197226	0.035437	eukaryotic translation initiation factor 1 [Source:MGI Symbol;Acc:MGI:105125]
1810011O10Rik	0.620113	10.2264	33.7988	0.00200633	0.0356657	RIKEN cDNA 1810011O10 gene [Source:MGI Symbol;Acc:MGI:1916318]
Ifitm3	0.802434	10.8067	9.49543	0.00211565	0.0372132	interferon induced transmembrane protein 3 [Source:MGI Symbol;Acc:MGI:1913391]
Ddit4	-0.896957	10.253	23.9198	0.00222042	0.038035	DNA-damage-inducible transcript 4 [Source:MGI Symbol;Acc:MGI:1921997]
Psat1	-0.928572	10.4429	13.7615	0.00222042	0.038035	phosphoserine aminotransferase 1 [Source:MGI Symbol;Acc:MGI:2183441]
Tmem119	-0.313123	12.0276	9.39742	0.00223066	0.038035	transmembrane protein 119 [Source:MGI Symbol;Acc:MGI:2385228]
Man1a	0.756141	10.3234	14.5651	0.00235222	0.0397027	mannosidase 1, alpha [Source:MGI Symbol;Acc:MGI:104677]
Arhgap5	-0.53936	10.8436	9.26617	0.0023947	0.0400155	Rho GTPase activating protein 5 [Source:MGI Symbol;Acc:MGI:1332637]
Gm10116	0.600795	10.8891	9.22527	0.00244828	0.0405058	NA
Syngr1	-0.475254	12.0408	9.18229	0.0025059	0.0410526	synaptogyrin 1 [Source:MGI Symbol;Acc:MGI:1328323]
Hsp90b1	-0.445224	11.2993	8.91367	0.00289868	0.0470261	heat shock protein 90, beta (Grp94), member 1 [Source:MGI Symbol;Acc:MGI:98817]
Rbm4b	0.72199	10.3463	12.5394	0.00308318	0.0495384	RNA binding motif protein 4B [Source:MGI Symbol;Acc:MGI:1913954]
Exosc2	0.740556	10.3461	10.1542	0.00315447	0.0502012	exosome component 2 [Source:MGI Symbol;Acc:MGI:2385133]
Gm11713	0.839553	10.2462	23.1622	0.00331037	0.0516975	predicted gene 11713 [Source:MGI Symbol;Acc:MGI:3652139]
Snhg12	0.834097	10.2834	17.7887	0.00331037	0.0516975	small nucleolar RNA host gene 12 [Source:MGI Symbol;Acc:MGI:1916721]
Rps29	0.18337	13.9062	8.57399	0.00348655	0.0539446	ribosomal protein S29 [Source:MGI Symbol;Acc:MGI:107681]
Jund	-0.574144	10.6882	8.50908	0.00361203	0.0553734	jun D proto-oncogene [Source:MGI Symbol;Acc:MGI:96648]
Plin2	-0.839293	10.3196	14.0703	0.00384962	0.0584792	perilipin 2 [Source:MGI Symbol;Acc:MGI:87920]
Hes1	-0.725303	10.3467	10.1549	0.0039433	0.0589724	hairy and enhancer of split 1 (Drosophila) [Source:MGI Symbol;Acc:MGI:104853]
A330069E16Rik	0.669081	10.2074	47.6715	0.00395267	0.0589724	RIKEN cDNA A330069E16 gene [Source:MGI Symbol;Acc:MGI:3583899]
Ddit3	-0.813739	10.266	17.5455	0.00422364	0.0622584	DNA-damage inducible transcript 3 [Source:MGI Symbol;Acc:MGI:109247]
Ablim1	-0.719198	10.2247	33.0172	0.00424743	0.0622584	actin-binding LIM protein 1 [Source:MGI Symbol;Acc:MGI:1194500]
Rps26-ps1	0.635239	10.515	8.70688	0.0044331	0.0644149	ribosomal protein S26, pseudogene 1 [Source:MGI Symbol;Acc:MGI:3704322]
Guca2b	0.796088	10.227	33.8433	0.00478332	0.0689046	guanylate cyclase activator 2b (retina) [Source:MGI Symbol;Acc:MGI:1270851]
Gm8730	0.420247	11.1951	7.92109	0.00498112	0.0711407	predicted pseudogene 8730 [Source:MGI Symbol;Acc:MGI:3644565]
Actg1	0.394206	11.3002	7.8379	0.0052137	0.0729786	actin, gamma, cytoplasmic 1 [Source:MGI Symbol;Acc:MGI:87906]
Pxdc1	-0.772156	10.3256	11.8118	0.00523849	0.0729786	PX domain containing 1 [Source:MGI Symbol;Acc:MGI:1914145]
Saal1	-0.571519	10.2166	36.4359	0.00528451	0.0729786	serum amyloid A-like 1 [Source:MGI Symbol;Acc:MGI:1926185]
Metrnl	-0.582622	10.2123	40.5196	0.00528451	0.0729786	meteorin, glial cell differentiation regulator-like [Source:MGI Symbol;Acc:MGI:2384806]
Sgk1	-0.574691	10.8665	7.69258	0.005647	0.0767398	serum/glucocorticoid regulated kinase 1 [Source:MGI Symbol;Acc:MGI:1340062]
Gpatch2	0.797824	10.2436	21.9288	0.00564871	0.0767398	G patch domain containing 2 [Source:MGI Symbol;Acc:MGI:1915019]
Hook3	-0.778482	10.3187	12.0093	0.00574444	0.0774109	hook microtubule tethering protein 3 [Source:MGI Symbol;Acc:MGI:2443554]
P2ry12	-0.253516	12.6752	7.41157	0.00659221	0.0881246	purinergic receptor P2Y, G-protein coupled 12 [Source:MGI Symbol;Acc:MGI:1918089]
Dnajc12	-0.687287	10.2357	25.0675	0.00672332	0.0891641	DnaJ heat shock protein family (Hsp40) member C12 [Source:MGI Symbol;Acc:MGI:1353428]
Rtn4rl1	0.712185	10.3334	11.1438	0.00721249	0.0948982	reticulon 4 receptor-like 1 [Source:MGI Symbol;Acc:MGI:2661375]
Olfml3	-0.270407	12.3931	7.21158	0.00736221	0.0961114	olfactomedin-like 3 [Source:MGI Symbol;Acc:MGI:1914877]
Rps2	-0.262416	12.2229	7.10151	0.00782474	0.101358	ribosomal protein S2 [Source:MGI Symbol;Acc:MGI:105110]
Rhoq	-0.758941	10.2746	14.4556	0.0081844	0.105201	ras homolog family member Q [Source:MGI Symbol;Acc:MGI:1931553]
Ifi27l2a	0.804467	10.8902	6.94231	0.00854693	0.109022	interferon, alpha-inducible protein 27 like 2A [Source:MGI Symbol;Acc:MGI:1924183]
Adipor2	-0.750936	10.301	11.5435	0.00867786	0.109854	adiponectin receptor 2 [Source:MGI Symbol;Acc:MGI:93830]
Il1a	0.659964	10.2876	12.5468	0.008876	0.111517	interleukin 1 alpha [Source:MGI Symbol;Acc:MGI:96542]
Hells	-0.495159	10.2126	34.5869	0.00908023	0.11225	helicase, lymphoid specific [Source:MGI Symbol;Acc:MGI:106209]
Kdm1b	-0.539293	10.2117	35.5837	0.00908023	0.11225	lysine (K)-specific demethylase 1B [Source:MGI Symbol;Acc:MGI:2145261]
Gm26670	0.769263	10.2249	29.5998	0.00913587	0.11225	predicted gene, 26670 [Source:MGI Symbol;Acc:MGI:5477164]
Slc15a3	0.644224	10.4282	8.05296	0.00939047	0.11373	solute carrier family 15, member 3 [Source:MGI Symbol;Acc:MGI:1929691]
Spp1	0.577032	10.4113	7.04336	0.00973169	0.11373	secreted phosphoprotein 1 [Source:MGI Symbol;Acc:MGI:98389]
Wfdc17	0.553784	10.3134	12.3193	0.00973169	0.11373	WAP four-disulfide core domain 17 [Source:MGI Symbol;Acc:MGI:3649773]
Csf1	0.574529	10.3288	13.6038	0.00973169	0.11373	colony stimulating factor 1 (macrophage) [Source:MGI Symbol;Acc:MGI:1339753]
Id3	0.580982	10.2291	26.5183	0.0097317	0.11373	inhibitor of DNA binding 3 [Source:MGI Symbol;Acc:MGI:96398]
Defa23	0.641016	10.2194	34.3511	0.0097317	0.11373	defensin, alpha, 23 [Source:MGI Symbol;Acc:MGI:3630381]
Cd68	0.326093	12.0152	6.70261	0.00976563	0.11373	CD68 antigen [Source:MGI Symbol;Acc:MGI:88342]
Cox5a	-0.498986	10.8091	6.68902	0.00983981	0.11373	cytochrome c oxidase subunit Va [Source:MGI Symbol;Acc:MGI:88474]
Pomp	-0.4226	10.9968	6.67608	0.00991104	0.11373	proteasome maturation protein [Source:MGI Symbol;Acc:MGI:1913787]
Socs3	-0.745407	10.2464	17.4816	0.00996633	0.11373	suppressor of cytokine signaling 3 [Source:MGI Symbol;Acc:MGI:1201791]
Serbp1	-0.472459	10.8223	6.65915	0.010005	0.11373	serpine1 mRNA binding protein 1 [Source:MGI Symbol;Acc:MGI:1914120]
Ankrd12	-0.625979	10.3985	7.47394	0.0101431	0.114361	ankyrin repeat domain 12 [Source:MGI Symbol;Acc:MGI:1914357]
Cd72	0.618751	10.3144	11.3477	0.0101973	0.114361	CD72 antigen [Source:MGI Symbol;Acc:MGI:88345]
Gm26522	0.702235	10.2442	16.9648	0.0103987	0.115841	predicted gene, 26522 [Source:MGI Symbol;Acc:MGI:5477016]
Slc40a1	-0.598143	10.355	8.41522	0.010869	0.120279	solute carrier family 40 (iron-regulated transporter), member 1 [Source:MGI Symbol;Acc:MGI:1315204]
Ly86	0.257894	12.4967	6.46415	0.0111556	0.122638	lymphocyte antigen 86 [Source:MGI Symbol;Acc:MGI:1321404]
Rrs1	-0.761774	10.2719	13.9296	0.011316	0.123589	ribosome biogenesis regulator 1 [Source:MGI Symbol;Acc:MGI:1929721]
Ccl6	0.668345	11.7723	6.41182	0.0114869	0.124641	chemokine (C-C motif) ligand 6 [Source:MGI Symbol;Acc:MGI:98263]
Slc35c2	0.661348	10.3797	8.66076	0.0123814	0.13348	solute carrier family 35, member C2 [Source:MGI Symbol;Acc:MGI:2385166]
Ergic3	0.45856	10.894	6.09557	0.0137168	0.146873	ERGIC and golgi 3 [Source:MGI Symbol;Acc:MGI:1913616]
Tmsb10	0.504316	10.7584	6.08487	0.0137995	0.146873	thymosin, beta 10 [Source:MGI Symbol;Acc:MGI:109146]
Rpl37	0.213448	12.7672	5.97483	0.0146817	0.155272	ribosomal protein L37 [Source:MGI Symbol;Acc:MGI:1914531]
Gnaq	-0.700288	10.3307	9.24547	0.0147933	0.15547	guanine nucleotide binding protein, alpha q polypeptide [Source:MGI Symbol;Acc:MGI:95776]
Atp5g2	-0.411574	11.1091	5.93576	0.0150086	0.156746	ATP synthase, H+ transporting, mitochondrial F0 complex, subunit C2 (subunit 9) [Source:MGI Symbol;Acc:MGI:1915192]
Capzb	-0.391517	11.0482	5.91153	0.0152152	0.157917	capping protein (actin filament) muscle Z-line, beta [Source:MGI Symbol;Acc:MGI:104652]
Lyrm4	-0.423975	10.2068	36.5552	0.0157144	0.160968	LYR motif containing 4 [Source:MGI Symbol;Acc:MGI:2683538]
Macrod2	-0.480158	10.2014	42.7562	0.0157145	0.160968	MACRO domain containing 2 [Source:MGI Symbol;Acc:MGI:1920149]
Ly9	0.654964	10.2928	11.1509	0.0157981	0.160968	lymphocyte antigen 9 [Source:MGI Symbol;Acc:MGI:96885]
Ptma	-0.292915	11.7725	5.82815	0.0159487	0.161052	prothymosin alpha [Source:MGI Symbol;Acc:MGI:97803]
Slc2a5	0.444631	10.6974	5.81458	0.0160715	0.161052	solute carrier family 2 (facilitated glucose transporter), member 5 [Source:MGI Symbol;Acc:MGI:1928369]
Rps12-ps3	0.421427	10.9195	5.80873	0.0161247	0.161052	ribosomal protein S12, pseudogene 3 [Source:MGI Symbol;Acc:MGI:3704503]
Zfp180	0.555446	10.2128	31.0363	0.0162884	0.161052	zinc finger protein 180 [Source:MGI Symbol;Acc:MGI:1923701]
Fgr	0.524791	10.2335	20.697	0.0162884	0.161052	FGR proto-oncogene, Src family tyrosine kinase [Source:MGI Symbol;Acc:MGI:95527]
Scfd2	0.359768	10.1988	51.5189	0.0167135	0.163768	Sec1 family domain containing 2 [Source:MGI Symbol;Acc:MGI:2443446]
Rapgef2	-0.618177	10.2131	31.1061	0.016759	0.163768	Rap guanine nucleotide exchange factor (GEF) 2 [Source:MGI Symbol;Acc:MGI:2659071]
Gpx1	0.438647	10.7417	5.69325	0.0172137	0.166847	glutathione peroxidase 1 [Source:MGI Symbol;Acc:MGI:104887]
Rbm8a2	0.681424	10.2285	21.1127	0.0173472	0.166847	RNA binding motif protein 8A2 [Source:MGI Symbol;Acc:MGI:3612447]
Snrpg	0.440498	10.7753	5.67469	0.0173957	0.166847	small nuclear ribonucleoprotein polypeptide G [Source:MGI Symbol;Acc:MGI:1915261]
Tpm1	-0.686158	10.3081	10.2516	0.0176217	0.166847	tropomyosin 1, alpha [Source:MGI Symbol;Acc:MGI:98809]
Mef2d	-0.7351	10.2855	11.9586	0.0176217	0.166847	myocyte enhancer factor 2D [Source:MGI Symbol;Acc:MGI:99533]
Slamf8	0.706379	10.2478	15.7504	0.0176732	0.166847	SLAM family member 8 [Source:MGI Symbol;Acc:MGI:1921998]
Mnat1	0.661027	10.2682	12.5975	0.0177769	0.166883	menage a trois 1 [Source:MGI Symbol;Acc:MGI:106207]
Fbxl20	-0.695695	10.2676	12.426	0.0183627	0.171419	F-box and leucine-rich repeat protein 20 [Source:MGI Symbol;Acc:MGI:1919444]
Gp9	0.649163	10.2543	14.341	0.018879	0.174965	glycoprotein 9 (platelet) [Source:MGI Symbol;Acc:MGI:1860137]
Sall3	-0.560797	10.3782	6.37629	0.0189975	0.174965	sal-like 3 (Drosophila) [Source:MGI Symbol;Acc:MGI:109295]
Lgals2	-0.423067	10.9817	5.51403	0.0190566	0.174965	lectin, galactose-binding, soluble 2 [Source:MGI Symbol;Acc:MGI:895068]
Cox6a1	0.370289	11.1689	5.49319	0.0192839	0.176084	cytochrome c oxidase subunit VIa polypeptide 1 [Source:MGI Symbol;Acc:MGI:103099]
Uap1l1	0.627323	10.3454	8.00563	0.01984	0.179204	UDP-N-acteylglucosamine pyrophosphorylase 1-like 1 [Source:MGI Symbol;Acc:MGI:2443318]
Trim12a	0.657163	10.2924	10.0567	0.01984	0.179204	tripartite motif-containing 12A [Source:MGI Symbol;Acc:MGI:1923931]
Hirip3	-0.605622	10.2293	18.9126	0.0204285	0.183527	HIRA interacting protein 3 [Source:MGI Symbol;Acc:MGI:2142364]
Jun	-0.469293	10.6893	5.3803	0.020564	0.183757	jun proto-oncogene [Source:MGI Symbol;Acc:MGI:96646]
Tmc4	-0.602662	10.253	13.3011	0.0207313	0.18394	transmembrane channel-like gene family 4 [Source:MGI Symbol;Acc:MGI:2669035]
Tapbp	0.487867	10.6634	5.5008	0.0208047	0.18394	TAP binding protein [Source:MGI Symbol;Acc:MGI:1201689]
Poldip2	-0.646136	10.2849	10.0799	0.0213128	0.186953	polymerase (DNA-directed), delta interacting protein 2 [Source:MGI Symbol;Acc:MGI:1915061]
Cox6a2	0.588087	10.557	6.12181	0.0213693	0.186953	cytochrome c oxidase subunit VIa polypeptide 2 [Source:MGI Symbol;Acc:MGI:104649]
C5ar1	0.494154	10.4748	5.75571	0.0220791	0.19035	complement component 5a receptor 1 [Source:MGI Symbol;Acc:MGI:88232]
Cnot8	-0.610639	10.3334	7.29184	0.0220993	0.19035	CCR4-NOT transcription complex, subunit 8 [Source:MGI Symbol;Acc:MGI:1916375]
Ik	-0.706181	10.3654	8.75877	0.0220993	0.19035	IK cytokine [Source:MGI Symbol;Acc:MGI:1345142]
Ccnd3	-0.616346	10.4097	6.91202	0.0223722	0.191712	cyclin D3 [Source:MGI Symbol;Acc:MGI:88315]
Lpl	0.485853	10.6479	5.76388	0.0237952	0.200817	lipoprotein lipase [Source:MGI Symbol;Acc:MGI:96820]
Ms4a10	0.486987	10.2076	35.1209	0.0237952	0.200817	membrane-spanning 4-domains, subfamily A, member 10 [Source:MGI Symbol;Acc:MGI:1917076]
Uhrf1	0.536346	10.2089	32.3307	0.0237952	0.200817	ubiquitin-like, containing PHD and RING finger domains, 1 [Source:MGI Symbol;Acc:MGI:1338889]
Rpl38	0.243051	12.2104	5.09164	0.0242546	0.203665	ribosomal protein L38 [Source:MGI Symbol;Acc:MGI:1914921]
Lgals4	-0.438978	10.8628	5.07651	0.0244661	0.204414	lectin, galactose binding, soluble 4 [Source:MGI Symbol;Acc:MGI:107536]
Trpm7	-0.629462	10.2688	10.3381	0.0247346	0.20563	transient receptor potential cation channel, subfamily M, member 7 [Source:MGI Symbol;Acc:MGI:1929996]
3110062M04Rik	0.600849	10.2535	11.4621	0.0249446	0.206349	RIKEN cDNA 3110062M04 gene [Source:MGI Symbol;Acc:MGI:1925662]
Gm26520	-0.586044	10.3089	8.01937	0.0254423	0.209337	predicted gene, 26520 [Source:MGI Symbol;Acc:MGI:5477014]
Glg1	-0.643214	10.3175	7.94931	0.0255564	0.209337	golgi apparatus protein 1 [Source:MGI Symbol;Acc:MGI:104967]
Gpr183	0.524046	10.4222	5.76258	0.0258614	0.210802	G protein-coupled receptor 183 [Source:MGI Symbol;Acc:MGI:2442034]
Id1	-0.547746	10.24	16.4257	0.0263779	0.213969	inhibitor of DNA binding 1 [Source:MGI Symbol;Acc:MGI:96396]
Reep3	-0.548898	10.4754	5.5548	0.0272124	0.214329	receptor accessory protein 3 [Source:MGI Symbol;Acc:MGI:88930]
Pgap1	-0.37743	10.2066	28.2041	0.0274526	0.214329	post-GPI attachment to proteins 1 [Source:MGI Symbol;Acc:MGI:2443342]
Larp1b	-0.388667	10.2133	24.8599	0.0274526	0.214329	La ribonucleoprotein domain family, member 1B [Source:MGI Symbol;Acc:MGI:1914604]
Amica1	-0.564986	10.2561	10.9817	0.0275257	0.214329	NA
B4galt7	-0.644768	10.2373	15.1894	0.0275258	0.214329	xylosylprotein beta1,4-galactosyltransferase, polypeptide 7 (galactosyltransferase I) [Source:MGI Symbol;Acc:MGI:2384987]
Lcorl	-0.641219	10.2355	15.8545	0.0275258	0.214329	ligand dependent nuclear receptor corepressor-like [Source:MGI Symbol;Acc:MGI:2651932]
Maged1	-0.652719	10.3166	8.90306	0.0275258	0.214329	melanoma antigen, family D, 1 [Source:MGI Symbol;Acc:MGI:1930187]
Zcchc6	-0.610553	10.2852	8.69784	0.0275332	0.214329	zinc finger, CCHC domain containing 6 [Source:MGI Symbol;Acc:MGI:2387179]
Dab2	0.464201	10.2338	13.1336	0.0275767	0.214329	disabled 2, mitogen-responsive phosphoprotein [Source:MGI Symbol;Acc:MGI:109175]
Ndufa13	-0.388821	11.01	4.85683	0.027762	0.21477	NADH dehydrogenase (ubiquinone) 1 alpha subcomplex, 13 [Source:MGI Symbol;Acc:MGI:1914434]
B4galt6	0.538533	10.2664	8.71168	0.0279013	0.214853	UDP-Gal:betaGlcNAc beta 1,4-galactosyltransferase, polypeptide 6 [Source:MGI Symbol;Acc:MGI:1928380]
Stra13	-0.494099	10.493	4.83334	0.0281407	0.215538	NA
Slc12a6	0.588828	10.2757	9.44799	0.0282483	0.215538	solute carrier family 12, member 6 [Source:MGI Symbol;Acc:MGI:2135960]
Ndufb9	-0.445568	10.7879	4.78966	0.0288596	0.21867	NADH dehydrogenase (ubiquinone) 1 beta subcomplex, 9 [Source:MGI Symbol;Acc:MGI:1913468]
Oxct1	-0.483655	10.6776	4.78601	0.0289205	0.21867	3-oxoacid CoA transferase 1 [Source:MGI Symbol;Acc:MGI:1914291]
Tnfsf8	0.547336	10.2619	11.2018	0.0291877	0.219696	tumor necrosis factor (ligand) superfamily, member 8 [Source:MGI Symbol;Acc:MGI:88328]
Bhlhe41	-0.604193	10.3653	6.31687	0.0293911	0.220235	basic helix-loop-helix family, member e41 [Source:MGI Symbol;Acc:MGI:1930704]
Gbas	0.554777	10.2548	10.5456	0.0300726	0.223794	NA
Mb21d1	0.573272	10.2441	12.347	0.0304192	0.223794	Mab-21 domain containing 1 [Source:MGI Symbol;Acc:MGI:2442261]
Dync1li2	0.623666	10.2309	16.4071	0.0304192	0.223794	dynein, cytoplasmic 1 light intermediate chain 2 [Source:MGI Symbol;Acc:MGI:107738]
L3mbtl3	-0.575083	10.2182	21.8239	0.0305356	0.223794	l(3)mbt-like 3 (Drosophila) [Source:MGI Symbol;Acc:MGI:2143628]
Ankrd24	-0.573096	10.2251	18.5231	0.0305356	0.223794	ankyrin repeat domain 24 [Source:MGI Symbol;Acc:MGI:1890394]
Cox6b1	-0.335339	11.178	4.675	0.030839	0.224403	cytochrome c oxidase, subunit VIb polypeptide 1 [Source:MGI Symbol;Acc:MGI:107460]
Mgat4b	-0.596419	10.3102	7.45792	0.0308873	0.224403	mannoside acetylglucosaminyltransferase 4, isoenzyme B [Source:MGI Symbol;Acc:MGI:2143974]
Vkorc1	-0.4791	10.7047	4.66388	0.0310383	0.224524	vitamin K epoxide reductase complex, subunit 1 [Source:MGI Symbol;Acc:MGI:106442]
Tbca	-0.428155	10.7675	4.60056	0.0321996	0.23155	tubulin cofactor A [Source:MGI Symbol;Acc:MGI:107549]
Rab32	-0.589806	10.2916	7.86618	0.0322868	0.23155	RAB32, member RAS oncogene family [Source:MGI Symbol;Acc:MGI:1915094]
Dnajc3	-0.489659	10.5135	4.72367	0.0324795	0.231553	DnaJ heat shock protein family (Hsp40) member C3 [Source:MGI Symbol;Acc:MGI:107373]
Ndufc1	-0.483127	10.5722	4.80948	0.0326956	0.231553	NADH dehydrogenase (ubiquinone) 1, subcomplex unknown, 1 [Source:MGI Symbol;Acc:MGI:1913627]
Man2b1	0.396854	10.8992	4.57385	0.0327029	0.231553	mannosidase 2, alpha B1 [Source:MGI Symbol;Acc:MGI:107286]
Bri3	-0.361095	11.0038	4.53234	0.0335015	0.236207	brain protein I3 [Source:MGI Symbol;Acc:MGI:1933174]
Ncl	-0.440253	10.6701	4.51916	0.0337594	0.237025	nucleolin [Source:MGI Symbol;Acc:MGI:97286]
Tecr	0.443379	10.7395	4.5112	0.0339162	0.23713	trans-2,3-enoyl-CoA reductase [Source:MGI Symbol;Acc:MGI:1915408]
Hint1	-0.347234	11.1184	4.48884	0.0343604	0.23845	histidine triad nucleotide binding protein 1 [Source:MGI Symbol;Acc:MGI:1321133]
Eef2	0.258232	11.6818	4.48621	0.0344131	0.23845	eukaryotic translation elongation factor 2 [Source:MGI Symbol;Acc:MGI:95288]
Ctsz	0.202717	13.0799	4.48023	0.0345332	0.23845	cathepsin Z [Source:MGI Symbol;Acc:MGI:1891190]
Macf1	-0.470794	10.5026	4.50846	0.035035	0.24092	microtubule-actin crosslinking factor 1 [Source:MGI Symbol;Acc:MGI:108559]
Hmgn1	-0.43624	10.6562	4.42692	0.0356231	0.242144	high mobility group nucleosomal binding domain 1 [Source:MGI Symbol;Acc:MGI:96120]
Ccdc77	0.4538	10.2113	22.4691	0.0359376	0.242144	coiled-coil domain containing 77 [Source:MGI Symbol;Acc:MGI:1914450]
Usp18	0.530534	10.2468	13.0035	0.0359376	0.242144	ubiquitin specific peptidase 18 [Source:MGI Symbol;Acc:MGI:1344364]
Zfp760	0.522591	10.211	26.6035	0.0359376	0.242144	zinc finger protein 760 [Source:MGI Symbol;Acc:MGI:2679257]
Wdr11	0.548258	10.218	21.8989	0.0359376	0.242144	WD repeat domain 11 [Source:MGI Symbol;Acc:MGI:1920230]
Tmem160	-0.466068	10.6779	4.4066	0.0375698	0.252125	transmembrane protein 160 [Source:MGI Symbol;Acc:MGI:1916344]
Gnas	-0.326924	12.115	4.30587	0.0382338	0.255555	GNAS (guanine nucleotide binding protein, alpha stimulating) complex locus [Source:MGI Symbol;Acc:MGI:95777]
Lag3	0.430921	10.7701	4.2887	0.0386201	0.256327	lymphocyte-activation gene 3 [Source:MGI Symbol;Acc:MGI:106588]
Tyrobp	-0.152727	13.9364	4.28115	0.0387912	0.256327	TYRO protein tyrosine kinase binding protein [Source:MGI Symbol;Acc:MGI:1277211]
Krt8	-0.511939	10.5576	4.74247	0.0389173	0.256327	keratin 8 [Source:MGI Symbol;Acc:MGI:96705]
Naga	0.490118	10.3427	5.17855	0.0389948	0.256327	N-acetyl galactosaminidase, alpha [Source:MGI Symbol;Acc:MGI:1261422]
Mien1	-0.536444	10.4452	5.44181	0.0391452	0.256327	migration and invasion enhancer 1 [Source:MGI Symbol;Acc:MGI:1913678]
Marcksl1	-0.56549	10.2612	9.20569	0.0392698	0.256327	MARCKS-like 1 [Source:MGI Symbol;Acc:MGI:97143]
Fcer1g	0.147189	13.2176	4.24247	0.0396805	0.258001	Fc receptor, IgE, high affinity I, gamma polypeptide [Source:MGI Symbol;Acc:MGI:95496]
Ndufa3	0.421646	10.717	4.4507	0.0412361	0.263131	NADH dehydrogenase (ubiquinone) 1 alpha subcomplex, 3 [Source:MGI Symbol;Acc:MGI:1913341]
Nrtn	-0.479399	10.2345	13.8084	0.0414144	0.263131	neurturin [Source:MGI Symbol;Acc:MGI:108417]
Plekha5	-0.491635	10.2186	19.3459	0.0414144	0.263131	pleckstrin homology domain containing, family A member 5 [Source:MGI Symbol;Acc:MGI:1923802]
Klf5	-0.449415	10.2291	14.5456	0.0414144	0.263131	Kruppel-like factor 5 [Source:MGI Symbol;Acc:MGI:1338056]
Snupn	-0.49811	10.2193	19.313	0.0414144	0.263131	snurportin 1 [Source:MGI Symbol;Acc:MGI:1913319]
Hist1h4i	-0.515112	10.2304	16.4659	0.0414145	0.263131	histone cluster 1, H4i [Source:MGI Symbol;Acc:MGI:2448432]
Sft2d3	0.57459	10.2595	9.58735	0.0425896	0.26957	SFT2 domain containing 3 [Source:MGI Symbol;Acc:MGI:1914408]
Emsy	-0.558792	10.2963	6.71604	0.0428847	0.26957	EMSY, BRCA2-interacting transcriptional repressor [Source:MGI Symbol;Acc:MGI:1924203]
Lpp	-0.595502	10.2341	14.6158	0.0430729	0.26957	LIM domain containing preferred translocation partner in lipoma [Source:MGI Symbol;Acc:MGI:2441849]
Plek	0.430527	10.5547	4.10287	0.0430731	0.26957	pleckstrin [Source:MGI Symbol;Acc:MGI:1860485]
Rab26os	0.534925	10.2243	17.5803	0.0438759	0.272553	RAB26, member RAS oncogene family, opposite strand [Source:MGI Symbol;Acc:MGI:1922864]
Carm1	0.510211	10.2204	18.5393	0.0438759	0.272553	coactivator-associated arginine methyltransferase 1 [Source:MGI Symbol;Acc:MGI:1913208]
Map2k3	-0.565598	10.272	8.28178	0.0441314	0.273124	mitogen-activated protein kinase kinase 3 [Source:MGI Symbol;Acc:MGI:1346868]
Slfn2	0.539839	10.3236	6.04801	0.0451469	0.276921	schlafen 2 [Source:MGI Symbol;Acc:MGI:1313258]
Lrif1	-0.581755	10.2839	7.67574	0.0453494	0.276921	ligand dependent nuclear receptor interacting factor 1 [Source:MGI Symbol;Acc:MGI:2445214]
Mtrf1l	-0.563677	10.2195	18.2353	0.0454077	0.276921	mitochondrial translational release factor 1-like [Source:MGI Symbol;Acc:MGI:1918830]
Cul2	-0.569799	10.2317	15.0078	0.0454077	0.276921	cullin 2 [Source:MGI Symbol;Acc:MGI:1918995]
Gngt2	-0.356671	10.9015	3.98338	0.0462194	0.277988	guanine nucleotide binding protein (G protein), gamma transducing activity polypeptide 2 [Source:MGI Symbol;Acc:MGI:893584]
Pcyox1l	-0.595954	10.2364	12.9736	0.0462547	0.277988	prenylcysteine oxidase 1 like [Source:MGI Symbol;Acc:MGI:3606062]
Spopl	-0.59398	10.2498	10.6627	0.0462547	0.277988	speckle-type POZ protein-like [Source:MGI Symbol;Acc:MGI:1924107]
Hspb3	0.55826	10.2581	9.63921	0.0464145	0.277988	heat shock protein 3 [Source:MGI Symbol;Acc:MGI:1928479]
Bcl2l11	0.586255	10.2482	11.3743	0.0464145	0.277988	BCL2-like 11 (apoptosis facilitator) [Source:MGI Symbol;Acc:MGI:1197519]
Anapc5	-0.508511	10.4278	4.66136	0.0468431	0.279055	anaphase-promoting complex subunit 5 [Source:MGI Symbol;Acc:MGI:1929722]
Atp5g1	-0.350358	11.0044	3.94084	0.0473975	0.279055	ATP synthase, H+ transporting, mitochondrial F0 complex, subunit C1 (subunit 9) [Source:MGI Symbol;Acc:MGI:107653]
Atpif1	-0.314238	11.097	3.93846	0.0474641	0.279055	ATPase inhibitory factor 1 [Source:MGI Symbol;Acc:MGI:1196457]
Rpl6	-0.170034	12.7598	3.92556	0.0478284	0.279055	ribosomal protein L6 [Source:MGI Symbol;Acc:MGI:108057]
Pabpc1	0.287354	11.2264	3.9092	0.0482942	0.279055	poly(A) binding protein, cytoplasmic 1 [Source:MGI Symbol;Acc:MGI:1349722]
Ppia	-0.167935	12.3228	3.90721	0.048351	0.279055	peptidylprolyl isomerase A [Source:MGI Symbol;Acc:MGI:97749]
Efcab2	-0.326891	10.2057	25.3229	0.0485834	0.279055	EF-hand calcium binding domain 2 [Source:MGI Symbol;Acc:MGI:1915476]
Mcm5	-0.324034	10.2189	17.8331	0.0485835	0.279055	minichromosome maintenance complex component 5 [Source:MGI Symbol;Acc:MGI:103197]
Gpi1	0.466193	10.6293	4.27608	0.0486423	0.279055	glucose phosphate isomerase 1 [Source:MGI Symbol;Acc:MGI:95797]
Cpq	0.491342	10.302	7.66099	0.0487637	0.279055	carboxypeptidase Q [Source:MGI Symbol;Acc:MGI:1889205]
Rnf213	0.497471	10.2281	14.5808	0.0487637	0.279055	ring finger protein 213 [Source:MGI Symbol;Acc:MGI:1289196]
Gm10260	0.478695	10.23	13.9902	0.0487637	0.279055	predicted gene 10260 [Source:MGI Symbol;Acc:MGI:3642298]
Slc9a1	0.599684	10.2216	18.6356	0.0487637	0.279055	solute carrier family 9 (sodium/hydrogen exchanger), member 1 [Source:MGI Symbol;Acc:MGI:102462]
Fcgr4	0.562441	10.2596	9.14923	0.0498742	0.283081	Fc receptor, IgG, low affinity IV [Source:MGI Symbol;Acc:MGI:2179523]
Glrp1	0.59195	10.27	9.08384	0.0498742	0.283081	glutamine repeat protein 1 [Source:MGI Symbol;Acc:MGI:108038]
Tspo	0.423031	10.6824	3.85151	0.0499754	0.283081	translocator protein [Source:MGI Symbol;Acc:MGI:88222]
Vsig10	0.248356	10.2113	17.2261	0.0507211	0.284413	V-set and immunoglobulin domain containing 10 [Source:MGI Symbol;Acc:MGI:2448533]
Gm21002	0.264021	10.2907	7.53887	0.0507212	0.284413	NA
Il3ra	0.278905	10.2454	11.1631	0.0507212	0.284413	interleukin 3 receptor, alpha chain [Source:MGI Symbol;Acc:MGI:96553]
Acvrl1	0.531514	10.2386	11.0919	0.0512947	0.285923	activin A receptor, type II-like 1 [Source:MGI Symbol;Acc:MGI:1338946]
Sepw1	0.517115	10.334	5.73694	0.0513461	0.285923	NA
Siglecf	0.538328	10.2933	7.95672	0.0515037	0.285923	sialic acid binding Ig-like lectin F [Source:MGI Symbol;Acc:MGI:2681107]
Ak6	-0.540939	10.2778	7.16823	0.0519931	0.286575	adenylate kinase 6 [Source:MGI Symbol;Acc:MGI:5510732]
Sgk3	-0.575116	10.2735	7.8234	0.0519932	0.286575	serum/glucocorticoid regulated kinase 3 [Source:MGI Symbol;Acc:MGI:2182368]
Usp14	-0.528645	10.2997	6.10277	0.0521356	0.286575	ubiquitin specific peptidase 14 [Source:MGI Symbol;Acc:MGI:1928898]
Dpp7	0.562526	10.3623	6.63689	0.0523638	0.286885	dipeptidylpeptidase 7 [Source:MGI Symbol;Acc:MGI:1933213]
Hexim1	-0.549884	10.2392	11.3491	0.0538923	0.293336	hexamethylene bis-acetamide inducible 1 [Source:MGI Symbol;Acc:MGI:2385923]
Gatad2a	-0.607796	10.2477	11.3264	0.0538924	0.293336	GATA zinc finger domain containing 2A [Source:MGI Symbol;Acc:MGI:2384585]
Rps19	0.151862	13.0495	3.68078	0.0553247	0.299654	ribosomal protein S19 [Source:MGI Symbol;Acc:MGI:1333780]
Glmp	0.37574	10.8284	3.67815	0.0554117	0.299654	glycosylated lysosomal membrane protein [Source:MGI Symbol;Acc:MGI:1913318]
BC035044	-0.442343	10.3065	5.35759	0.0556307	0.299868	cDNA sequence BC035044 [Source:MGI Symbol;Acc:MGI:2448540]
Wbp5	-0.492298	10.5144	4.18829	0.0561522	0.301705	NA
Rpl41	0.151389	13.2494	3.64218	0.0566165	0.303225	ribosomal protein L41 [Source:MGI Symbol;Acc:MGI:1915195]
Csmd3	0.546041	10.3354	6.0774	0.0571653	0.303962	CUB and Sushi multiple domains 3 [Source:MGI Symbol;Acc:MGI:2386403]
Rpl29	-0.221516	11.8296	3.61958	0.0573876	0.303962	ribosomal protein L29 [Source:MGI Symbol;Acc:MGI:99687]
Fastkd5	0.382038	10.202	34.7088	0.0576598	0.303962	FAST kinase domains 5 [Source:MGI Symbol;Acc:MGI:2139469]
Enpp4	0.441978	10.2085	23.9326	0.0576599	0.303962	ectonucleotide pyrophosphatase/phosphodiesterase 4 [Source:MGI Symbol;Acc:MGI:2682634]
Map4k4	-0.434737	10.4315	3.99702	0.0576636	0.303962	mitogen-activated protein kinase kinase kinase kinase 4 [Source:MGI Symbol;Acc:MGI:1349394]
P2rx4	0.399669	10.5413	3.60267	0.0579718	0.304625	purinergic receptor P2X, ligand-gated ion channel 4 [Source:MGI Symbol;Acc:MGI:1338859]
Gm10020	0.476146	10.4269	4.35976	0.0584478	0.305207	predicted pseudogene 10020 [Source:MGI Symbol;Acc:MGI:3642192]
Plpp1	0.513902	10.4379	4.67876	0.0584478	0.305207	phospholipid phosphatase 1 [Source:MGI Symbol;Acc:MGI:108412]
Rps12	-0.181405	12.386	3.57659	0.0588853	0.306534	ribosomal protein S12 [Source:MGI Symbol;Acc:MGI:98105]
Mid1ip1	-0.424199	10.449	3.64285	0.0592497	0.307473	Mid1 interacting protein 1 (gastrulation specific G12-like (zebrafish)) [Source:MGI Symbol;Acc:MGI:1915291]
Adap2os	0.279221	10.8551	3.55712	0.0595774	0.308216	ArfGAP with dual PH domains 2, opposite strand [Source:MGI Symbol;Acc:MGI:3650197]
Ralgps2	-0.569393	10.2638	8.88993	0.0599614	0.309245	Ral GEF with PH domain and SH3 binding motif 2 [Source:MGI Symbol;Acc:MGI:1925505]
Sdf2l1	-0.352536	11.1055	3.54005	0.0601912	0.309476	stromal cell-derived factor 2-like 1 [Source:MGI Symbol;Acc:MGI:2149842]
C3ar1	0.41476	10.5717	3.51086	0.0612565	0.313986	complement component 3a receptor 1 [Source:MGI Symbol;Acc:MGI:1097680]
Atxn1	-0.555883	10.2228	15.0083	0.0615048	0.314295	ataxin 1 [Source:MGI Symbol;Acc:MGI:104783]
Eif3f	0.299317	11.1848	3.49474	0.0618534	0.315113	eukaryotic translation initiation factor 3, subunit F [Source:MGI Symbol;Acc:MGI:1913335]
Trappc5	-0.528243	10.2847	6.88521	0.063005	0.318766	trafficking protein particle complex 5 [Source:MGI Symbol;Acc:MGI:1913932]
Zbed3	-0.546374	10.249	9.54107	0.063005	0.318766	zinc finger, BED type containing 3 [Source:MGI Symbol;Acc:MGI:1919364]
Mras	-0.542978	10.2685	7.36485	0.0631427	0.318766	muscle and microspikes RAS [Source:MGI Symbol;Acc:MGI:1100856]
Atp5j	-0.285815	11.1577	3.44342	0.0637954	0.321091	ATP synthase, H+ transporting, mitochondrial F0 complex, subunit F [Source:MGI Symbol;Acc:MGI:107777]
Trim30d	0.502695	10.28	6.54558	0.0645464	0.321471	tripartite motif-containing 30D [Source:MGI Symbol;Acc:MGI:3035181]
Dido1	0.530746	10.2862	6.72947	0.0645464	0.321471	death inducer-obliterator 1 [Source:MGI Symbol;Acc:MGI:1344352]
Mrpl47	-0.443653	10.2263	14.376	0.0648328	0.321471	mitochondrial ribosomal protein L47 [Source:MGI Symbol;Acc:MGI:1921850]
Ccdc163	-0.462125	10.2238	15.0523	0.0648328	0.321471	coiled-coil domain containing 163 [Source:MGI Symbol;Acc:MGI:1915644]
Rnf185	-0.470053	10.2165	17.9034	0.0648329	0.321471	ring finger protein 185 [Source:MGI Symbol;Acc:MGI:1922078]
Pfdn5	0.250931	11.5375	3.39051	0.0658658	0.325626	prefoldin 5 [Source:MGI Symbol;Acc:MGI:1928753]
H2-T23	0.48138	10.4222	4.21028	0.0665273	0.327034	histocompatibility 2, T region locus 23 [Source:MGI Symbol;Acc:MGI:95957]
A830008E24Rik	0.513761	10.2777	6.87547	0.0665952	0.327034	RIKEN cDNA A830008E24 gene [Source:MGI Symbol;Acc:MGI:3041183]
Rnf167	-0.434881	10.4349	3.88426	0.0667518	0.327034	ring finger protein 167 [Source:MGI Symbol;Acc:MGI:1917760]
Pgm2	-0.482785	10.255	9.8232	0.0671291	0.327034	phosphoglucomutase 2 [Source:MGI Symbol;Acc:MGI:97565]
Zfp944	-0.491738	10.2212	14.7627	0.0671292	0.327034	zinc finger protein 944 [Source:MGI Symbol;Acc:MGI:2442394]
Akr1a1	0.312119	11.1027	3.35359	0.067353	0.327081	aldo-keto reductase family 1, member A1 (aldehyde reductase) [Source:MGI Symbol;Acc:MGI:1929955]
Arl8a	-0.492014	10.3591	4.67136	0.0675302	0.327081	ADP-ribosylation factor-like 8A [Source:MGI Symbol;Acc:MGI:1915974]
Pebp1	-0.351812	10.8372	3.33513	0.0681103	0.328937	phosphatidylethanolamine binding protein 1 [Source:MGI Symbol;Acc:MGI:1344408]
Rps23	0.132401	13.2541	3.30867	0.0692112	0.333291	ribosomal protein S23 [Source:MGI Symbol;Acc:MGI:1913725]
Serf2	-0.223513	11.695	3.30167	0.0695056	0.333747	small EDRK-rich factor 2 [Source:MGI Symbol;Acc:MGI:1337041]
Nav3	0.416375	10.425	3.68666	0.0698405	0.334394	neuron navigator 3 [Source:MGI Symbol;Acc:MGI:2183703]
Rpl23	0.162667	12.647	3.28138	0.0703671	0.335953	ribosomal protein L23 [Source:MGI Symbol;Acc:MGI:1929455]
Dbnl	-0.426694	10.4395	3.70208	0.0707592	0.336862	drebrin-like [Source:MGI Symbol;Acc:MGI:700006]
Ddx26b	0.469416	10.3098	4.89662	0.0711127	0.337583	NA
Atp1a1	0.48917	10.4316	4.55802	0.0731456	0.345811	ATPase, Na+/K+ transporting, alpha 1 polypeptide [Source:MGI Symbol;Acc:MGI:88105]
Osbpl11	0.486762	10.2763	6.19058	0.0732598	0.345811	oxysterol binding protein-like 11 [Source:MGI Symbol;Acc:MGI:2146553]
Zfp950	0.406928	10.3667	3.69042	0.0739856	0.348253	zinc finger protein 950 [Source:MGI Symbol;Acc:MGI:2652824]
Polr3c	-0.498107	10.2345	10.0763	0.0746435	0.349747	polymerase (RNA) III (DNA directed) polypeptide C [Source:MGI Symbol;Acc:MGI:1921664]
Bst2	0.403131	10.8153	3.18271	0.0747215	0.349747	bone marrow stromal cell antigen 2 [Source:MGI Symbol;Acc:MGI:1916800]
Rps15a	0.155153	12.5784	3.17617	0.0750201	0.350164	ribosomal protein S15A [Source:MGI Symbol;Acc:MGI:2389091]
Abcc3	0.473108	10.2759	6.04879	0.0759574	0.35326	ATP-binding cassette, sub-family C (CFTR/MRP), member 3 [Source:MGI Symbol;Acc:MGI:1923658]
Rps21	0.199124	12.0297	3.15138	0.0761639	0.35326	ribosomal protein S21 [Source:MGI Symbol;Acc:MGI:1913731]
Safb	-0.455576	10.3792	4.15739	0.0763176	0.35326	scaffold attachment factor B [Source:MGI Symbol;Acc:MGI:2146974]
Nfkbia	-0.382437	10.5042	3.13796	0.0767908	0.354396	nuclear factor of kappa light polypeptide gene enhancer in B cells inhibitor, alpha [Source:MGI Symbol;Acc:MGI:104741]
Rnf2	-0.494469	10.2801	5.79836	0.0770974	0.354396	ring finger protein 2 [Source:MGI Symbol;Acc:MGI:1101759]
Ifi204	0.486102	10.2996	5.27723	0.0771993	0.354396	interferon activated gene 204 [Source:MGI Symbol;Acc:MGI:96429]
Rps3a1	0.151273	12.5752	3.12168	0.0775592	0.354631	ribosomal protein S3A1 [Source:MGI Symbol;Acc:MGI:1202063]
Fabp5	0.423531	10.3938	4.44804	0.0776751	0.354631	fatty acid binding protein 5, epidermal [Source:MGI Symbol;Acc:MGI:101790]
Map1lc3a	-0.390698	10.5397	3.14133	0.0783196	0.3566	microtubule-associated protein 1 light chain 3 alpha [Source:MGI Symbol;Acc:MGI:1915661]
Nsrp1	-0.41283	10.3401	3.75595	0.0792953	0.360061	nuclear speckle regulatory protein 1 [Source:MGI Symbol;Acc:MGI:2144305]
Uqcrc2	-0.422307	10.4547	3.35976	0.0798842	0.360541	ubiquinol cytochrome c reductase core protein 2 [Source:MGI Symbol;Acc:MGI:1914253]
Mlec	0.360744	10.5072	3.0642	0.0803383	0.360541	malectin [Source:MGI Symbol;Acc:MGI:1924015]
Fam63b	-0.421994	10.4077	3.34831	0.0803909	0.360541	NA
Edem1	-0.428351	10.4602	3.33016	0.0803909	0.360541	ER degradation enhancer, mannosidase alpha-like 1 [Source:MGI Symbol;Acc:MGI:2180139]
Crebbp	-0.388297	10.3406	3.31786	0.0808031	0.360541	CREB binding protein [Source:MGI Symbol;Acc:MGI:1098280]
Cbfa2t3	-0.502788	10.3203	5.01592	0.0808757	0.360541	core-binding factor, runt domain, alpha subunit 2, translocated to, 3 (human) [Source:MGI Symbol;Acc:MGI:1338013]
Xrn2	0.459706	10.3073	4.63575	0.0811554	0.360541	5'-3' exoribonuclease 2 [Source:MGI Symbol;Acc:MGI:894687]
Pigr	-0.42958	10.4367	3.156	0.0811927	0.360541	polymeric immunoglobulin receptor [Source:MGI Symbol;Acc:MGI:103080]
Rpl9	0.166561	12.3758	3.04395	0.0813428	0.360541	ribosomal protein L9 [Source:MGI Symbol;Acc:MGI:1298373]
Notch1	-0.595649	10.2475	10.2079	0.0819292	0.361655	notch 1 [Source:MGI Symbol;Acc:MGI:97363]
Rpl14	-0.155794	12.5728	3.03031	0.082027	0.361655	ribosomal protein L14 [Source:MGI Symbol;Acc:MGI:1914365]
Parp14	0.455593	10.2899	5.01437	0.0831438	0.365614	poly (ADP-ribose) polymerase family, member 14 [Source:MGI Symbol;Acc:MGI:1919489]
Gm4951	0.479149	10.2535	7.42183	0.0845671	0.369926	predicted gene 4951 [Source:MGI Symbol;Acc:MGI:3644953]
Phf11b	0.501989	10.2921	5.99526	0.0845671	0.369926	PHD finger protein 11B [Source:MGI Symbol;Acc:MGI:3645789]
Itgb2	0.349105	10.7588	2.96607	0.0853346	0.372308	integrin beta 2 [Source:MGI Symbol;Acc:MGI:96611]
Cd37	0.290797	11.0264	2.95193	0.0860817	0.373701	CD37 antigen [Source:MGI Symbol;Acc:MGI:88330]
Tet3	0.451382	10.3069	4.53233	0.086825	0.373701	tet methylcytosine dioxygenase 3 [Source:MGI Symbol;Acc:MGI:2446229]
Morn2	-0.47871	10.2277	11.2536	0.0871957	0.373701	MORN repeat containing 2 [Source:MGI Symbol;Acc:MGI:2674071]
Atad2	-0.485783	10.2279	11.1754	0.0871957	0.373701	ATPase family, AAA domain containing 2 [Source:MGI Symbol;Acc:MGI:1917722]
Tbc1d12	-0.510215	10.2199	14.1463	0.0871957	0.373701	TBC1D12: TBC1 domain family, member 12 [Source:MGI Symbol;Acc:MGI:2384803]
Mmgt1	-0.231909	10.2067	17.2198	0.0876366	0.373701	membrane magnesium transporter 1 [Source:MGI Symbol;Acc:MGI:2384305]
Tspan1	-0.245865	10.2158	14.583	0.0876366	0.373701	tetraspanin 1 [Source:MGI Symbol;Acc:MGI:1914055]
Aurka	-0.2508	10.2078	17.9174	0.0876367	0.373701	aurora kinase A [Source:MGI Symbol;Acc:MGI:894678]
Ints10	0.451781	10.2182	14.1939	0.08789	0.373701	integrator complex subunit 10 [Source:MGI Symbol;Acc:MGI:1918135]
Nfkb2	0.477462	10.2138	16.7459	0.0878901	0.373701	nuclear factor of kappa light polypeptide gene enhancer in B cells 2, p49/p100 [Source:MGI Symbol;Acc:MGI:1099800]
Ctnna1	0.500172	10.2967	5.63435	0.0885634	0.373711	catenin (cadherin associated protein), alpha 1 [Source:MGI Symbol;Acc:MGI:88274]
AW112010	0.455709	10.3453	4.17703	0.0885634	0.373711	expressed sequence AW112010 [Source:MGI Symbol;Acc:MGI:2147706]
Hnrnpa0	0.474151	10.2624	6.50322	0.0885634	0.373711	heterogeneous nuclear ribonucleoprotein A0 [Source:MGI Symbol;Acc:MGI:1924384]
Pkm	0.347664	11.1471	2.90169	0.0887943	0.373741	pyruvate kinase, muscle [Source:MGI Symbol;Acc:MGI:97591]
Slc25a5	-0.216979	11.4691	2.8865	0.0896327	0.376322	solute carrier family 25 (mitochondrial carrier, adenine nucleotide translocator), member 5 [Source:MGI Symbol;Acc:MGI:1353496]
Cep63	0.466355	10.2449	8.39313	0.090818	0.378422	centrosomal protein 63 [Source:MGI Symbol;Acc:MGI:2158560]
Rpl36a	0.191558	12.1267	2.84117	0.0921863	0.378422	ribosomal protein L36A [Source:MGI Symbol;Acc:MGI:1201789]
Strn	0.367661	10.2132	13.0534	0.0924925	0.378422	striatin, calmodulin binding protein [Source:MGI Symbol;Acc:MGI:1333757]
Jpx	0.403389	10.2109	15.5404	0.0924925	0.378422	Jpx transcript, Xist activator (non-protein coding) [Source:MGI Symbol;Acc:MGI:2180008]
Rnf122	0.432315	10.2125	15.9321	0.0924925	0.378422	ring finger protein 122 [Source:MGI Symbol;Acc:MGI:1916117]
Zfp952	0.399796	10.2169	13.0219	0.0924925	0.378422	zinc finger protein 952 [Source:MGI Symbol;Acc:MGI:2441928]
Capg	0.467464	10.5914	3.53314	0.0927269	0.378422	capping protein (actin filament), gelsolin-like [Source:MGI Symbol;Acc:MGI:1098259]
Nfkbiz	0.471886	10.2187	12.9679	0.0929178	0.378422	nuclear factor of kappa light polypeptide gene enhancer in B cells inhibitor, zeta [Source:MGI Symbol;Acc:MGI:1931595]
Psen2	0.439642	10.2331	9.34598	0.0929178	0.378422	presenilin 2 [Source:MGI Symbol;Acc:MGI:109284]
Paip2b	0.503798	10.2128	15.8586	0.0929179	0.378422	poly(A) binding protein interacting protein 2B [Source:MGI Symbol;Acc:MGI:2386865]
Rps27l	-0.308598	10.9515	2.82602	0.0930573	0.378422	ribosomal protein S27-like [Source:MGI Symbol;Acc:MGI:1915191]
Asl	-0.505836	10.285	6.03503	0.0936455	0.378422	argininosuccinate lyase [Source:MGI Symbol;Acc:MGI:88084]
Nmrk1	0.403878	10.2174	12.4615	0.0937367	0.378422	nicotinamide riboside kinase 1 [Source:MGI Symbol;Acc:MGI:2147434]
Mettl13	0.35592	10.2125	11.9601	0.0937367	0.378422	methyltransferase like 13 [Source:MGI Symbol;Acc:MGI:1918699]
Oasl2	0.423211	10.2852	5.63716	0.0937368	0.378422	2'-5' oligoadenylate synthetase-like 2 [Source:MGI Symbol;Acc:MGI:1344390]
Tab2	-0.345941	10.3588	2.81397	0.0937561	0.378422	TGF-beta activated kinase 1/MAP3K7 binding protein 2 [Source:MGI Symbol;Acc:MGI:1915902]
Pdcd6	-0.425144	10.4282	3.33728	0.0955678	0.384804	programmed cell death 6 [Source:MGI Symbol;Acc:MGI:109283]
Cyfip1	-0.316783	10.7245	2.77079	0.0963092	0.385996	cytoplasmic FMR1 interacting protein 1 [Source:MGI Symbol;Acc:MGI:1338801]
Rps6	0.144364	12.643	2.77051	0.0963257	0.385996	ribosomal protein S6 [Source:MGI Symbol;Acc:MGI:98159]
Irf2bp2	-0.459178	10.3233	4.24586	0.096775	0.386845	interferon regulatory factor 2 binding protein 2 [Source:MGI Symbol;Acc:MGI:2443921]
Gtf2h5	-0.450797	10.3726	3.92931	0.0970006	0.386845	general transcription factor IIH, polypeptide 5 [Source:MGI Symbol;Acc:MGI:107227]
Znrd1	-0.472422	10.3181	4.38097	0.097544	0.388086	zinc ribbon domain containing, 1 [Source:MGI Symbol;Acc:MGI:1913386]
Prom1	-0.390841	10.2224	10.8311	0.0985805	0.38851	prominin 1 [Source:MGI Symbol;Acc:MGI:1100886]
Mospd1	-0.4361	10.2178	13.34	0.0985806	0.38851	motile sperm domain containing 1 [Source:MGI Symbol;Acc:MGI:1917630]
Cep290	-0.452791	10.2214	12.394	0.0985806	0.38851	centrosomal protein 290 [Source:MGI Symbol;Acc:MGI:2384917]
Chst11	-0.455066	10.238	8.98705	0.0985806	0.38851	carbohydrate sulfotransferase 11 [Source:MGI Symbol;Acc:MGI:1927166]
Cd27	0.366617	10.3948	3.00088	0.100322	0.393557	CD27 antigen [Source:MGI Symbol;Acc:MGI:88326]
Wrap73	-0.461005	10.2499	6.64373	0.100332	0.393557	WD repeat containing, antisense to Trp73 [Source:MGI Symbol;Acc:MGI:1891749]
Stmn1	-0.35445	10.6958	2.69825	0.10077	0.393957	stathmin 1 [Source:MGI Symbol;Acc:MGI:96739]
Brf2	-0.395823	10.2049	19.3577	0.101142	0.393957	BRF2, RNA polymerase III transcription initiation factor 50kDa subunit [Source:MGI Symbol;Acc:MGI:1913903]
Wdr55	-0.409483	10.2157	14.2406	0.101142	0.393957	WD repeat domain 55 [Source:MGI Symbol;Acc:MGI:1915186]
Atp5l	-0.258703	11.2061	2.67648	0.102152	0.395939	ATP synthase, H+ transporting, mitochondrial F0 complex, subunit G [Source:MGI Symbol;Acc:MGI:1351597]
Fis1	0.362554	10.6223	2.88866	0.102332	0.395939	fission, mitochondrial 1 [Source:MGI Symbol;Acc:MGI:1913687]
Sepp1	0.168343	12.2106	2.67209	0.102434	0.395939	NA
Notch2	-0.417162	10.2336	7.92099	0.102598	0.395939	notch 2 [Source:MGI Symbol;Acc:MGI:97364]
Tomm34	0.464705	10.3316	4.42339	0.103905	0.400058	translocase of outer mitochondrial membrane 34 [Source:MGI Symbol;Acc:MGI:1914395]
Sfxn1	-0.480444	10.2948	4.98575	0.105593	0.404691	sideroflexin 1 [Source:MGI Symbol;Acc:MGI:2137677]
Wbp1	-0.469784	10.2794	5.22358	0.105593	0.404691	WW domain binding protein 1 [Source:MGI Symbol;Acc:MGI:104710]
2700094K13Rik	0.445345	10.3316	4.13286	0.106429	0.406961	NA
Sp100	0.438373	10.2838	4.69303	0.11369	0.43057	nuclear antigen Sp100 [Source:MGI Symbol;Acc:MGI:109561]
Fxyd5	0.439418	10.3979	3.41644	0.11369	0.43057	FXYD domain-containing ion transport regulator 5 [Source:MGI Symbol;Acc:MGI:1201785]
Milr1	0.469924	10.3261	4.50459	0.11369	0.43057	mast cell immunoglobulin like receptor 1 [Source:MGI Symbol;Acc:MGI:2685731]
Isg15	0.447837	10.2869	4.20193	0.11369	0.43057	ISG15 ubiquitin-like modifier [Source:MGI Symbol;Acc:MGI:1855694]
Ifi27	0.338383	10.5947	2.50372	0.113891	0.43057	interferon, alpha-inducible protein 27 [Source:MGI Symbol;Acc:MGI:1277180]
Plac8	-0.400012	10.4974	2.89957	0.115507	0.435693	placenta-specific 8 [Source:MGI Symbol;Acc:MGI:2445289]
Polr2k	-0.434326	10.3917	3.34615	0.117404	0.441852	polymerase (RNA) II (DNA directed) polypeptide K [Source:MGI Symbol;Acc:MGI:102725]
Vdac2	-0.293695	10.8154	2.44666	0.118089	0.443429	voltage-dependent anion channel 2 [Source:MGI Symbol;Acc:MGI:106915]
Eif4b	-0.43841	10.4063	3.33456	0.118667	0.444603	eukaryotic translation initiation factor 4B [Source:MGI Symbol;Acc:MGI:95304]
Slc46a1	-0.453665	10.3051	4.32372	0.118941	0.444633	solute carrier family 46, member 1 [Source:MGI Symbol;Acc:MGI:1098733]
0610012G03Rik	-0.376301	10.4987	2.61865	0.119611	0.445307	RIKEN cDNA 0610012G03 gene [Source:MGI Symbol;Acc:MGI:1913301]
Rpl5	-0.194774	11.7073	2.42595	0.119655	0.445307	ribosomal protein L5 [Source:MGI Symbol;Acc:MGI:102854]
Themis2	0.464088	10.2394	7.66989	0.120838	0.445741	thymocyte selection associated family member 2 [Source:MGI Symbol;Acc:MGI:2446213]
Rcan1	0.460099	10.2528	6.35355	0.120838	0.445741	regulator of calcineurin 1 [Source:MGI Symbol;Acc:MGI:1890564]
Lockd	0.470624	10.2393	7.75434	0.120838	0.445741	lncRNA downstream of Cdkn1b [Source:MGI Symbol;Acc:MGI:1915081]
Mmd	0.476429	10.2694	5.94368	0.120838	0.445741	monocyte to macrophage differentiation-associated [Source:MGI Symbol;Acc:MGI:1914718]
Dpy19l4	0.430238	10.3117	3.97561	0.121546	0.446157	dpy-19-like 4 (C. elegans) [Source:MGI Symbol;Acc:MGI:2685869]
Igtp	0.436268	10.2688	5.03238	0.121546	0.446157	interferon gamma induced GTPase [Source:MGI Symbol;Acc:MGI:107729]
Slc9a9	0.366449	10.3589	2.78508	0.122236	0.446157	solute carrier family 9 (sodium/hydrogen exchanger), member 9 [Source:MGI Symbol;Acc:MGI:2679732]
Zkscan17	-0.418618	10.2284	8.74016	0.122632	0.446157	zinc finger with KRAB and SCAN domains 17 [Source:MGI Symbol;Acc:MGI:2679270]
Alg14	-0.426509	10.2351	8.11933	0.122632	0.446157	asparagine-linked glycosylation 14 [Source:MGI Symbol;Acc:MGI:1914039]
Sh3bgrl	-0.42944	10.2517	6.82496	0.122632	0.446157	SH3-binding domain glutamic acid-rich protein like [Source:MGI Symbol;Acc:MGI:1930849]
Hspe1	-0.247162	11.0551	2.38498	0.12282	0.446157	heat shock protein 1 (chaperonin 10) [Source:MGI Symbol;Acc:MGI:104680]
Eef1b2	0.227108	11.3535	2.36857	0.124114	0.449879	eukaryotic translation elongation factor 1 beta 2 [Source:MGI Symbol;Acc:MGI:1929520]
Clec4a2	-0.346265	10.2989	3.72057	0.125658	0.454491	C-type lectin domain family 4, member a2 [Source:MGI Symbol;Acc:MGI:1349412]
Fam102b	-0.318697	10.6018	2.34016	0.12639	0.456007	family with sequence similarity 102, member B [Source:MGI Symbol;Acc:MGI:3036259]
Pmepa1	-0.297681	10.6438	2.33728	0.126623	0.456007	prostate transmembrane protein, androgen induced 1 [Source:MGI Symbol;Acc:MGI:1929600]
Eef1g	-0.259055	11.136	2.32621	0.127524	0.458264	eukaryotic translation elongation factor 1 gamma [Source:MGI Symbol;Acc:MGI:1914410]
Eid1	0.406037	10.2879	4.47029	0.128294	0.459055	EP300 interacting inhibitor of differentiation 1 [Source:MGI Symbol;Acc:MGI:1889651]
Chil1	0.435119	10.2507	6.05301	0.128294	0.459055	chitinase-like 1 [Source:MGI Symbol;Acc:MGI:1340899]
Pank2	-0.466678	10.2643	5.67187	0.130076	0.462036	pantothenate kinase 2 [Source:MGI Symbol;Acc:MGI:1921700]
Tspan32	0.47922	10.2645	5.9577	0.130175	0.462036	tetraspanin 32 [Source:MGI Symbol;Acc:MGI:1350360]
Rps15	0.144185	12.3853	2.28654	0.130813	0.462036	ribosomal protein S15 [Source:MGI Symbol;Acc:MGI:98117]
Aldh2	0.426245	10.3979	3.27344	0.130996	0.462036	aldehyde dehydrogenase 2, mitochondrial [Source:MGI Symbol;Acc:MGI:99600]
Mettl1	0.418613	10.284	4.26038	0.130996	0.462036	methyltransferase like 1 [Source:MGI Symbol;Acc:MGI:1339986]
Ggt5	0.480071	10.2464	7.33672	0.130996	0.462036	gamma-glutamyltransferase 5 [Source:MGI Symbol;Acc:MGI:1346063]
Lfng	0.405667	10.299	4.7931	0.131062	0.462036	LFNG O-fucosylpeptide 3-beta-N-acetylglucosaminyltransferase [Source:MGI Symbol;Acc:MGI:1095413]
Alox5ap	-0.228638	10.7835	2.27889	0.131458	0.4624	arachidonate 5-lipoxygenase activating protein [Source:MGI Symbol;Acc:MGI:107505]
Cd34	-0.299145	10.8807	2.27392	0.131879	0.4624	CD34 antigen [Source:MGI Symbol;Acc:MGI:88329]
Ndufb7	-0.333735	10.642	2.66264	0.131996	0.4624	NADH dehydrogenase (ubiquinone) 1 beta subcomplex, 7 [Source:MGI Symbol;Acc:MGI:1914166]
Hdgf	-0.334399	10.4567	2.4006	0.132957	0.464793	hepatoma-derived growth factor [Source:MGI Symbol;Acc:MGI:1194494]
mt-Nd4l	-0.367395	10.5141	2.45077	0.133401	0.465372	mitochondrially encoded NADH dehydrogenase 4L [Source:MGI Symbol;Acc:MGI:102497]
Itm2c	-0.203726	11.4898	2.24934	0.133984	0.466433	integral membrane protein 2C [Source:MGI Symbol;Acc:MGI:1927594]
Eno1	-0.291536	10.8996	2.24228	0.134595	0.467586	enolase 1, alpha non-neuron [Source:MGI Symbol;Acc:MGI:95393]
Wdr61	-0.397341	10.353	3.00845	0.135204	0.468727	WD repeat domain 61 [Source:MGI Symbol;Acc:MGI:1917493]
Os9	0.35743	10.5319	2.40011	0.137718	0.474168	amplified in osteosarcoma [Source:MGI Symbol;Acc:MGI:1924301]
Arhgef26	0.292369	10.2037	16.8185	0.138008	0.474168	Rho guanine nucleotide exchange factor (GEF) 26 [Source:MGI Symbol;Acc:MGI:1918053]
Cbx3	-0.393108	10.3856	3.04102	0.138489	0.474168	chromobox 3 [Source:MGI Symbol;Acc:MGI:108515]
Ssbp4	0.329846	10.5059	2.36559	0.138997	0.474168	single stranded DNA binding protein 4 [Source:MGI Symbol;Acc:MGI:1924150]
0610011F06Rik	0.449746	10.2915	4.59691	0.139472	0.474168	NA
B4galnt1	0.47491	10.3212	4.34636	0.139472	0.474168	beta-1,4-N-acetyl-galactosaminyl transferase 1 [Source:MGI Symbol;Acc:MGI:1342057]
Bcl2	-0.404376	10.2968	4.26353	0.139846	0.474168	B cell leukemia/lymphoma 2 [Source:MGI Symbol;Acc:MGI:88138]
Gm10605	-0.453943	10.2351	7.49628	0.139846	0.474168	predicted gene 10605 [Source:MGI Symbol;Acc:MGI:3642596]
Ifitm2	-0.358071	10.4706	2.32301	0.140077	0.474168	interferon induced transmembrane protein 2 [Source:MGI Symbol;Acc:MGI:1933382]
Bbs9	0.395832	10.3081	3.64511	0.140179	0.474168	Bardet-Biedl syndrome 9 (human) [Source:MGI Symbol;Acc:MGI:2442833]
Wdr43	0.365229	10.3128	3.02358	0.140179	0.474168	WD repeat domain 43 [Source:MGI Symbol;Acc:MGI:1919765]
Rc3h2	0.370965	10.2865	3.57462	0.140179	0.474168	ring finger and CCCH-type zinc finger domains 2 [Source:MGI Symbol;Acc:MGI:2442789]
Cdk6	0.413109	10.2918	3.9537	0.140538	0.474423	cyclin-dependent kinase 6 [Source:MGI Symbol;Acc:MGI:1277162]
Xrn1	-0.441676	10.2741	4.5814	0.141442	0.47651	5'-3' exoribonuclease 1 [Source:MGI Symbol;Acc:MGI:891964]
Phf23	-0.403498	10.2776	4.00889	0.143188	0.477832	PHD finger protein 23 [Source:MGI Symbol;Acc:MGI:1925496]
Rpl21	0.121385	12.9521	2.14184	0.143641	0.477832	ribosomal protein L21 [Source:MGI Symbol;Acc:MGI:1278340]
2010320M18Rik	-0.362643	10.2254	8.3787	0.143658	0.477832	RIKEN cDNA 2010320M18 gene [Source:MGI Symbol;Acc:MGI:1919343]
Dym	-0.33078	10.2123	10.5367	0.143658	0.477832	dymeclin [Source:MGI Symbol;Acc:MGI:1918480]
Rassf3	-0.371296	10.2663	5.46522	0.143658	0.477832	Ras association (RalGDS/AF-6) domain family member 3 [Source:MGI Symbol;Acc:MGI:2179722]
Siae	-0.411263	10.2267	9.3422	0.143658	0.477832	sialic acid acetylesterase [Source:MGI Symbol;Acc:MGI:104803]
Cenpb	0.443969	10.2604	5.89574	0.143836	0.477832	centromere protein B [Source:MGI Symbol;Acc:MGI:88376]
Med28	-0.301599	10.6561	2.13655	0.144136	0.477879	mediator complex subunit 28 [Source:MGI Symbol;Acc:MGI:1914249]
Chchd10	-0.406134	10.4221	2.76938	0.144695	0.478782	coiled-coil-helix-coiled-coil-helix domain containing 10 [Source:MGI Symbol;Acc:MGI:2143558]
Lsp1	0.361101	10.4124	2.29675	0.146791	0.48476	lymphocyte specific 1 [Source:MGI Symbol;Acc:MGI:96832]
Rhoc	0.413921	10.317	3.7295	0.149495	0.492714	ras homolog family member C [Source:MGI Symbol;Acc:MGI:106028]
Rpl35	0.156645	12.3578	2.07559	0.149982	0.49291	ribosomal protein L35 [Source:MGI Symbol;Acc:MGI:1913739]
Tnrc6a	0.280086	10.4191	2.07013	0.150518	0.49291	trinucleotide repeat containing 6a [Source:MGI Symbol;Acc:MGI:2385292]
Tmf1	0.425223	10.2859	4.17012	0.150868	0.49291	TATA element modulatory factor 1 [Source:MGI Symbol;Acc:MGI:2684999]
Pdcd4	-0.33282	10.3715	2.27465	0.151453	0.49291	programmed cell death 4 [Source:MGI Symbol;Acc:MGI:107490]
Ncapd3	0.407835	10.2355	7.00777	0.151627	0.49291	non-SMC condensin II complex, subunit D3 [Source:MGI Symbol;Acc:MGI:2142989]
Sp3os	0.441213	10.2586	5.82307	0.151627	0.49291	trans-acting transcription factor 3, opposite strand [Source:MGI Symbol;Acc:MGI:1914936]
Rpl26	0.120951	12.7398	2.05849	0.15167	0.49291	ribosomal protein L26 [Source:MGI Symbol;Acc:MGI:106022]
Lcmt1	-0.38806	10.2676	4.52095	0.152209	0.49291	leucine carboxyl methyltransferase 1 [Source:MGI Symbol;Acc:MGI:1353593]
Tprkb	-0.421517	10.2617	5.08706	0.152209	0.49291	Tp53rk binding protein [Source:MGI Symbol;Acc:MGI:1917036]
Atp5e	0.244255	11.0529	2.03977	0.153542	0.496264	ATP synthase, H+ transporting, mitochondrial F1 complex, epsilon subunit [Source:MGI Symbol;Acc:MGI:1855697]
Cstf2	-0.310892	10.2163	10.0827	0.157121	0.501049	cleavage stimulation factor, 3' pre-RNA subunit 2 [Source:MGI Symbol;Acc:MGI:1343054]
Vps54	-0.30028	10.2178	9.65285	0.157121	0.501049	VPS54 GARP complex subunit [Source:MGI Symbol;Acc:MGI:2178798]
St7	-0.325003	10.2213	9.21946	0.157121	0.501049	suppression of tumorigenicity 7 [Source:MGI Symbol;Acc:MGI:1927450]
Lgr5	-0.271792	10.2266	7.90475	0.157121	0.501049	leucine rich repeat containing G protein coupled receptor 5 [Source:MGI Symbol;Acc:MGI:1341817]
Abcb8	-0.331497	10.2247	8.65522	0.157121	0.501049	ATP-binding cassette, sub-family B (MDR/TAP), member 8 [Source:MGI Symbol;Acc:MGI:1351667]
Topbp1	-0.324316	10.2293	8.2046	0.157121	0.501049	topoisomerase (DNA) II binding protein 1 [Source:MGI Symbol;Acc:MGI:1920018]
Tdrd7	-0.334265	10.2157	10.4363	0.157121	0.501049	tudor domain containing 7 [Source:MGI Symbol;Acc:MGI:2140279]
Hcar2	0.369239	10.2492	5.62507	0.159049	0.503087	hydroxycarboxylic acid receptor 2 [Source:MGI Symbol;Acc:MGI:1933383]
Tmem238	0.385667	10.3066	4.08654	0.159049	0.503087	transmembrane protein 238 [Source:MGI Symbol;Acc:MGI:1922935]
Akirin1	-0.32872	10.3909	2.171	0.15977	0.503087	akirin 1 [Source:MGI Symbol;Acc:MGI:1915300]
Nr2c2ap	-0.387095	10.2692	4.19773	0.161062	0.503087	nuclear receptor 2C2-associated protein [Source:MGI Symbol;Acc:MGI:1922942]
Rtp4	0.409339	10.3498	2.73366	0.162065	0.503087	receptor transporter protein 4 [Source:MGI Symbol;Acc:MGI:1915025]
Adcy6	-0.16841	10.2124	10.9107	0.163145	0.503087	adenylate cyclase 6 [Source:MGI Symbol;Acc:MGI:87917]
2010009K17Rik	-0.173858	10.1951	23.0184	0.163145	0.503087	RIKEN cDNA 2010009K17 gene [Source:MGI Symbol;Acc:MGI:1919590]
Cenpe	-0.173815	10.2076	11.2809	0.163145	0.503087	centromere protein E [Source:MGI Symbol;Acc:MGI:1098230]
Dpp4	-0.172421	10.2046	12.475	0.163145	0.503087	dipeptidylpeptidase 4 [Source:MGI Symbol;Acc:MGI:94919]
Egr1	-0.175296	10.2031	14.5685	0.163145	0.503087	early growth response 1 [Source:MGI Symbol;Acc:MGI:95295]
Myo7a	0.26186	10.2152	9.55514	0.16348	0.503087	myosin VIIA [Source:MGI Symbol;Acc:MGI:104510]
Gm13830	0.307231	10.2071	13.1782	0.16348	0.503087	predicted gene 13830 [Source:MGI Symbol;Acc:MGI:3651141]
2610020C07Rik	0.304618	10.1977	21.0692	0.16348	0.503087	RIKEN cDNA 2610020C07 gene [Source:MGI Symbol;Acc:MGI:1917168]
Slc27a1	0.291982	10.2171	9.17977	0.16348	0.503087	solute carrier family 27 (fatty acid transporter), member 1 [Source:MGI Symbol;Acc:MGI:1347098]
Lgals3	0.246228	10.2521	4.82364	0.16348	0.503087	lectin, galactose binding, soluble 3 [Source:MGI Symbol;Acc:MGI:96778]
Itgax	0.317688	10.2819	4.80251	0.16348	0.503087	integrin alpha X [Source:MGI Symbol;Acc:MGI:96609]
Gins2	0.342464	10.2192	9.69048	0.163481	0.503087	GINS complex subunit 2 (Psf2 homolog) [Source:MGI Symbol;Acc:MGI:1921019]
Crem	0.351005	10.22	9.91664	0.163481	0.503087	cAMP responsive element modulator [Source:MGI Symbol;Acc:MGI:88495]
Ralgapa2	0.338046	10.2153	10.9696	0.163481	0.503087	Ral GTPase activating protein, alpha subunit 2 (catalytic) [Source:MGI Symbol;Acc:MGI:3036245]
Rabac1	-0.231139	11.0931	1.93106	0.164948	0.50651	Rab acceptor 1 (prenylated) [Source:MGI Symbol;Acc:MGI:1201692]
Pgk1	0.342447	10.295	3.96463	0.165544	0.50651	phosphoglycerate kinase 1 [Source:MGI Symbol;Acc:MGI:97555]
Haus3	0.416306	10.2159	10.3904	0.165544	0.50651	HAUS augmin-like complex, subunit 3 [Source:MGI Symbol;Acc:MGI:2387633]
Tmem51	0.0880239	10.2182	7.81137	0.167107	0.50651	transmembrane protein 51 [Source:MGI Symbol;Acc:MGI:2384874]
Fabp3	0.136351	10.265	4.57292	0.167108	0.50651	fatty acid binding protein 3, muscle and heart [Source:MGI Symbol;Acc:MGI:95476]
Igf1	0.13704	10.4866	2.02183	0.167108	0.50651	insulin-like growth factor 1 [Source:MGI Symbol;Acc:MGI:96432]
Cda	0.140382	10.2192	8.08975	0.167108	0.50651	cytidine deaminase [Source:MGI Symbol;Acc:MGI:1919519]
Tmem163	0.142492	10.2363	6.33091	0.167108	0.50651	transmembrane protein 163 [Source:MGI Symbol;Acc:MGI:1919410]
Trim65	-0.404851	10.2538	4.84322	0.167321	0.50651	tripartite motif-containing 65 [Source:MGI Symbol;Acc:MGI:2442815]
Mpc1	-0.248319	11.0028	1.90354	0.167988	0.506874	mitochondrial pyruvate carrier 1 [Source:MGI Symbol;Acc:MGI:1915240]
Junb	-0.271851	10.6487	1.903	0.168048	0.506874	jun B proto-oncogene [Source:MGI Symbol;Acc:MGI:96647]
Irf7	0.330043	10.2224	7.4417	0.170101	0.510037	interferon regulatory factor 7 [Source:MGI Symbol;Acc:MGI:1859212]
Hddc2	0.316787	10.2333	7.04381	0.17078	0.510037	HD domain containing 2 [Source:MGI Symbol;Acc:MGI:1916942]
Axl	0.328882	10.5253	2.96447	0.17078	0.510037	AXL receptor tyrosine kinase [Source:MGI Symbol;Acc:MGI:1347244]
Baiap2l2	0.353607	10.3655	3.62267	0.17078	0.510037	BAI1-associated protein 2-like 2 [Source:MGI Symbol;Acc:MGI:2652819]
Snapc2	-0.354689	10.226	6.88754	0.170928	0.510037	small nuclear RNA activating complex, polypeptide 2 [Source:MGI Symbol;Acc:MGI:1914861]
Mtfmt	-0.406448	10.224	8.0418	0.170928	0.510037	mitochondrial methionyl-tRNA formyltransferase [Source:MGI Symbol;Acc:MGI:1916856]
Tsnax	-0.417521	10.2727	4.11901	0.17163	0.511218	translin-associated factor X [Source:MGI Symbol;Acc:MGI:1855672]
Lrpap1	-0.321003	10.8262	1.86837	0.171966	0.511309	low density lipoprotein receptor-related protein associated protein 1 [Source:MGI Symbol;Acc:MGI:96829]
Tlr2	0.36474	10.3883	2.23909	0.172768	0.512779	toll-like receptor 2 [Source:MGI Symbol;Acc:MGI:1346060]
Uqcrh	-0.203225	11.4793	1.84807	0.174311	0.515018	ubiquinol-cytochrome c reductase hinge protein [Source:MGI Symbol;Acc:MGI:1913826]
Uap1	-0.409183	10.3433	3.18835	0.174446	0.515018	UDP-N-acetylglucosamine pyrophosphorylase 1 [Source:MGI Symbol;Acc:MGI:1334459]
Myo1c	-0.437572	10.2465	5.35845	0.174447	0.515018	myosin IC [Source:MGI Symbol;Acc:MGI:106612]
Zfp787	-0.368863	10.2932	3.08176	0.175407	0.516029	zinc finger protein 787 [Source:MGI Symbol;Acc:MGI:1914359]
Brd3	-0.37951	10.3024	3.02699	0.175407	0.516029	bromodomain containing 3 [Source:MGI Symbol;Acc:MGI:1914632]
Prdm2	-0.326341	10.2629	3.30921	0.176108	0.517084	PR domain containing 2, with ZNF domain [Source:MGI Symbol;Acc:MGI:107628]
Evi5	-0.45051	10.2865	4.26213	0.176384	0.517084	ecotropic viral integration site 5 [Source:MGI Symbol;Acc:MGI:104736]
Rplp1	-0.0935205	13.2161	1.81331	0.178414	0.521371	ribosomal protein, large, P1 [Source:MGI Symbol;Acc:MGI:1927099]
Sec61b	-0.274509	10.8142	2.12128	0.17847	0.521371	Sec61 beta subunit [Source:MGI Symbol;Acc:MGI:1913462]
Tpi1	-0.328675	10.7455	1.96907	0.179467	0.523368	triosephosphate isomerase 1 [Source:MGI Symbol;Acc:MGI:98797]
Rpl32	0.104738	13.1049	1.78945	0.181295	0.527776	ribosomal protein L32 [Source:MGI Symbol;Acc:MGI:98038]
Scarb2	0.291132	10.514	1.78231	0.182166	0.529208	scavenger receptor class B, member 2 [Source:MGI Symbol;Acc:MGI:1196458]
Fau	0.106171	13.087	1.78025	0.18242	0.529208	Finkel-Biskis-Reilly murine sarcoma virus (FBR-MuSV) ubiquitously expressed (fox derived) [Source:MGI Symbol;Acc:MGI:102547]
H2-DMa	0.229397	11.0292	1.76821	0.183904	0.531698	histocompatibility 2, class II, locus DMa [Source:MGI Symbol;Acc:MGI:95921]
Arsg	0.411836	10.2398	5.62995	0.184551	0.531698	arylsulfatase G [Source:MGI Symbol;Acc:MGI:1921258]
Gstp1	0.400677	10.3122	3.50117	0.184551	0.531698	glutathione S-transferase, pi 1 [Source:MGI Symbol;Acc:MGI:95865]
Upf3a	0.434045	10.2473	5.74582	0.184551	0.531698	UPF3 regulator of nonsense transcripts homolog A (yeast) [Source:MGI Symbol;Acc:MGI:1914281]
Upk1b	0.334569	10.361	2.61013	0.18563	0.533094	uroplakin 1B [Source:MGI Symbol;Acc:MGI:98912]
Ccl3	0.498778	11.0184	1.75401	0.185674	0.533094	chemokine (C-C motif) ligand 3 [Source:MGI Symbol;Acc:MGI:98260]
H2-T22	0.350986	10.3333	2.54938	0.187437	0.535818	histocompatibility 2, T region locus 22 [Source:MGI Symbol;Acc:MGI:95956]
Gpr160	0.356701	10.2424	4.50449	0.187437	0.535818	G protein-coupled receptor 160 [Source:MGI Symbol;Acc:MGI:1919112]
Rps11	0.106152	12.848	1.73884	0.187584	0.535818	ribosomal protein S11 [Source:MGI Symbol;Acc:MGI:1351329]
Psip1	-0.397567	10.2419	5.69648	0.188868	0.538564	PC4 and SFRS1 interacting protein 1 [Source:MGI Symbol;Acc:MGI:2142116]
Cox7a2	-0.234588	10.935	1.72307	0.189596	0.539719	cytochrome c oxidase subunit VIIa 2 [Source:MGI Symbol;Acc:MGI:1316715]
Serpine2	0.204054	11.9304	1.71417	0.190743	0.540769	serine (or cysteine) peptidase inhibitor, clade E, member 2 [Source:MGI Symbol;Acc:MGI:101780]
mt-Nd4	-0.130463	12.5995	1.71402	0.190763	0.540769	mitochondrially encoded NADH dehydrogenase 4 [Source:MGI Symbol;Acc:MGI:102498]
Ecscr	-0.221448	10.5581	1.71268	0.190936	0.540769	endothelial cell surface expressed chemotaxis and apoptosis regulator [Source:MGI Symbol;Acc:MGI:1915795]
mt-Nd3	0.233211	11.1054	1.66906	0.19668	0.556095	mitochondrially encoded NADH dehydrogenase 3 [Source:MGI Symbol;Acc:MGI:102499]
Brwd1	0.352171	10.2498	4.35362	0.198126	0.557356	bromodomain and WD repeat domain containing 1 [Source:MGI Symbol;Acc:MGI:1890651]
Gimap9	0.332828	10.2149	7.48515	0.198126	0.557356	GTPase, IMAP family member 9 [Source:MGI Symbol;Acc:MGI:3511744]
Ifit3	0.407804	10.2774	3.07963	0.198126	0.557356	interferon-induced protein with tetratricopeptide repeats 3 [Source:MGI Symbol;Acc:MGI:1101055]
Bpnt1	-0.323625	10.2409	4.34762	0.200757	0.561918	bisphosphate 3'-nucleotidase 1 [Source:MGI Symbol;Acc:MGI:1338800]
Zfp746	-0.362491	10.2319	5.39196	0.200757	0.561918	zinc finger protein 746 [Source:MGI Symbol;Acc:MGI:1916478]
Dcp2	-0.387978	10.2563	4.3063	0.200757	0.561918	decapping mRNA 2 [Source:MGI Symbol;Acc:MGI:1917890]
Slc16a3	0.355819	10.3917	2.29058	0.201835	0.563992	solute carrier family 16 (monocarboxylic acid transporters), member 3 [Source:MGI Symbol;Acc:MGI:1933438]
Maf	0.192525	10.7989	1.62095	0.203252	0.567003	avian musculoaponeurotic fibrosarcoma oncogene homolog [Source:MGI Symbol;Acc:MGI:96909]
Rps9	-0.102034	12.8861	1.60734	0.205158	0.571366	ribosomal protein S9 [Source:MGI Symbol;Acc:MGI:1924096]
Atg4c	-0.273848	10.2113	8.28767	0.207481	0.574007	autophagy related 4C, cysteine peptidase [Source:MGI Symbol;Acc:MGI:2651854]
Hmgn3	-0.317101	10.2989	3.47072	0.207481	0.574007	high mobility group nucleosomal binding domain 3 [Source:MGI Symbol;Acc:MGI:2138069]
Znrd1as	-0.325149	10.2224	6.96916	0.207481	0.574007	zinc ribbon domain containing 1, antisense [Source:MGI Symbol;Acc:MGI:1923666]
Pdk3	-0.349474	10.2379	5.92311	0.207481	0.574007	pyruvate dehydrogenase kinase, isoenzyme 3 [Source:MGI Symbol;Acc:MGI:2384308]
Atp1b3	-0.276856	10.6725	1.58435	0.208427	0.575039	ATPase, Na+/K+ transporting, beta 3 polypeptide [Source:MGI Symbol;Acc:MGI:107788]
Ccdc71l	-0.320466	10.2384	4.29067	0.208542	0.575039	coiled-coil domain containing 71 like [Source:MGI Symbol;Acc:MGI:1919373]
Gpx4	0.198588	11.0922	1.58037	0.208998	0.575347	glutathione peroxidase 4 [Source:MGI Symbol;Acc:MGI:104767]
Cdk5r1	-0.328289	10.3308	2.40319	0.210313	0.576619	cyclin-dependent kinase 5, regulatory subunit 1 (p35) [Source:MGI Symbol;Acc:MGI:101764]
B3gat3	0.386164	10.2866	3.38778	0.210495	0.576619	beta-1,3-glucuronyltransferase 3 (glucuronosyltransferase I) [Source:MGI Symbol;Acc:MGI:1919977]
Ppp1r1b	0.39626	10.3384	2.9547	0.210495	0.576619	protein phosphatase 1, regulatory (inhibitor) subunit 1B [Source:MGI Symbol;Acc:MGI:94860]
Cask	0.307583	10.2862	2.45975	0.212707	0.577128	calcium/calmodulin-dependent serine protein kinase (MAGUK family) [Source:MGI Symbol;Acc:MGI:1309489]
Ino80c	0.355052	10.2317	5.50997	0.21276	0.577128	INO80 complex subunit C [Source:MGI Symbol;Acc:MGI:2443014]
Man2a1	0.372549	10.232	5.8658	0.21276	0.577128	mannosidase 2, alpha 1 [Source:MGI Symbol;Acc:MGI:104669]
Uggt1	0.367096	10.2524	4.22903	0.21276	0.577128	UDP-glucose glycoprotein glucosyltransferase 1 [Source:MGI Symbol;Acc:MGI:2443162]
Gm21092	-0.425735	10.3391	3.44732	0.212989	0.577128	predicted gene, 21092 [Source:MGI Symbol;Acc:MGI:5434447]
Bccip	-0.352537	10.3133	2.65542	0.213444	0.577128	BRCA2 and CDKN1A interacting protein [Source:MGI Symbol;Acc:MGI:1913415]
Chordc1	-0.35156	10.2497	3.98425	0.213444	0.577128	cysteine and histidine-rich domain (CHORD)-containing, zinc-binding protein 1 [Source:MGI Symbol;Acc:MGI:1914167]
Ganab	-0.370843	10.2937	3.04539	0.213444	0.577128	alpha glucosidase 2 alpha neutral subunit [Source:MGI Symbol;Acc:MGI:1097667]
Atf7ip	0.334172	10.2998	2.53619	0.214402	0.578782	activating transcription factor 7 interacting protein [Source:MGI Symbol;Acc:MGI:1858965]
Nxt1	-0.350043	10.2744	3.08969	0.216266	0.580171	NTF2-related export protein 1 [Source:MGI Symbol;Acc:MGI:1929619]
Ppard	-0.369382	10.2628	3.57459	0.216266	0.580171	peroxisome proliferator activator receptor delta [Source:MGI Symbol;Acc:MGI:101884]
Tyms	-0.364414	10.3011	2.89376	0.216266	0.580171	thymidylate synthase [Source:MGI Symbol;Acc:MGI:98878]
Creg1	-0.179521	11.546	1.52746	0.216781	0.580171	cellular repressor of E1A-stimulated genes 1 [Source:MGI Symbol;Acc:MGI:1344382]
Camta1	0.372701	10.257	3.97876	0.217553	0.580171	calmodulin binding transcription activator 1 [Source:MGI Symbol;Acc:MGI:2140230]
Pfkfb3	0.37016	10.262	3.74522	0.217553	0.580171	6-phosphofructo-2-kinase/fructose-2,6-biphosphatase 3 [Source:MGI Symbol;Acc:MGI:2181202]
Hcfc1	0.371063	10.2442	4.45757	0.217553	0.580171	host cell factor C1 [Source:MGI Symbol;Acc:MGI:105942]
Clca3b	-0.310354	10.3256	2.10715	0.217694	0.580171	chloride channel accessory 3B [Source:MGI Symbol;Acc:MGI:2181989]
Sox4	-0.237672	10.6386	1.51845	0.21814	0.580434	SRY (sex determining region Y)-box 4 [Source:MGI Symbol;Acc:MGI:98366]
Rps8	-0.106629	12.638	1.50785	0.219753	0.583796	ribosomal protein S8 [Source:MGI Symbol;Acc:MGI:98166]
Gabarap	0.174122	11.2316	1.49748	0.221345	0.587092	gamma-aminobutyric acid receptor associated protein [Source:MGI Symbol;Acc:MGI:1861742]
Lst1	0.227219	10.466	1.47791	0.224386	0.594214	leukocyte specific transcript 1 [Source:MGI Symbol;Acc:MGI:1096324]
Prdx1	0.18245	11.2265	1.4738	0.225031	0.59498	peroxiredoxin 1 [Source:MGI Symbol;Acc:MGI:99523]
Zfyve21	-0.313888	10.4128	1.75873	0.226436	0.597716	zinc finger, FYVE domain containing 21 [Source:MGI Symbol;Acc:MGI:1915770]
Fth1	0.0872872	13.9278	1.45792	0.227544	0.597716	ferritin heavy polypeptide 1 [Source:MGI Symbol;Acc:MGI:95588]
Fam167b	0.296373	10.3399	1.87199	0.227859	0.597716	family with sequence similarity 167, member B [Source:MGI Symbol;Acc:MGI:2668032]
Shisa5	0.230587	10.8689	1.45485	0.228034	0.597716	shisa family member 5 [Source:MGI Symbol;Acc:MGI:1915044]
Col27a1	-0.287651	10.4531	1.82398	0.228269	0.597716	collagen, type XXVII, alpha 1 [Source:MGI Symbol;Acc:MGI:2672118]
Ubl5	-0.239553	10.9128	1.65185	0.228298	0.597716	ubiquitin-like 5 [Source:MGI Symbol;Acc:MGI:1913427]
Gna12	0.284291	10.3668	1.69474	0.22857	0.597716	guanine nucleotide binding protein, alpha 12 [Source:MGI Symbol;Acc:MGI:95767]
Apobec1	0.29567	10.2921	2.15934	0.230129	0.600853	apolipoprotein B mRNA editing enzyme, catalytic polypeptide 1 [Source:MGI Symbol;Acc:MGI:103298]
Naglu	0.29352	10.5083	1.57286	0.234458	0.604434	alpha-N-acetylglucosaminidase (Sanfilippo disease IIIB) [Source:MGI Symbol;Acc:MGI:1351641]
Fry	0.324899	10.2278	4.954	0.234752	0.604434	FRY microtubule binding protein [Source:MGI Symbol;Acc:MGI:2443895]
Ctla2b	0.311861	10.28	2.53002	0.234752	0.604434	cytotoxic T lymphocyte-associated protein 2 beta [Source:MGI Symbol;Acc:MGI:88555]
4932438A13Rik	0.305887	10.2519	3.04839	0.234752	0.604434	RIKEN cDNA 4932438A13 gene [Source:MGI Symbol;Acc:MGI:2444631]
Tecpr1	0.353103	10.2787	3.09398	0.234752	0.604434	tectonin beta-propeller repeat containing 1 [Source:MGI Symbol;Acc:MGI:1917631]
Mnt	0.352409	10.2411	4.33606	0.234752	0.604434	max binding protein [Source:MGI Symbol;Acc:MGI:109150]
Arpc2	-0.16753	11.2605	1.40803	0.235662	0.604434	actin related protein 2/3 complex, subunit 2 [Source:MGI Symbol;Acc:MGI:1923959]
Cpsf7	-0.267344	10.2296	4.64773	0.235841	0.604434	cleavage and polyadenylation specific factor 7 [Source:MGI Symbol;Acc:MGI:1917826]
Rxra	-0.307657	10.2249	5.53491	0.235841	0.604434	retinoid X receptor alpha [Source:MGI Symbol;Acc:MGI:98214]
Pde8b	-0.297366	10.2646	3.44153	0.235841	0.604434	phosphodiesterase 8B [Source:MGI Symbol;Acc:MGI:2443999]
Sin3a	-0.338397	10.2277	5.49893	0.235841	0.604434	transcriptional regulator, SIN3A (yeast) [Source:MGI Symbol;Acc:MGI:107157]
Rufy2	-0.332112	10.2194	6.42203	0.235841	0.604434	RUN and FYVE domain-containing 2 [Source:MGI Symbol;Acc:MGI:1917682]
Nsa2	0.249212	10.6011	1.40129	0.236786	0.605927	NSA2 ribosome biogenesis homolog [Source:MGI Symbol;Acc:MGI:1913883]
Tmem176a	0.239027	10.8978	1.39364	0.23807	0.608279	transmembrane protein 176A [Source:MGI Symbol;Acc:MGI:1913308]
Phgdh	-0.243075	10.4453	1.38267	0.239924	0.612081	3-phosphoglycerate dehydrogenase [Source:MGI Symbol;Acc:MGI:1355330]
Med14	-0.235586	10.2125	7.62655	0.242815	0.614744	mediator complex subunit 14 [Source:MGI Symbol;Acc:MGI:1349442]
Ccdc51	-0.263771	10.2171	6.98587	0.242815	0.614744	coiled-coil domain containing 51 [Source:MGI Symbol;Acc:MGI:1913908]
Emc10	-0.259079	10.6025	1.36497	0.242954	0.614744	ER membrane protein complex subunit 10 [Source:MGI Symbol;Acc:MGI:1916933]
Lrba	0.219515	10.4369	1.38736	0.243545	0.614744	LPS-responsive beige-like anchor [Source:MGI Symbol;Acc:MGI:1933162]
Nrp1	0.291632	10.5167	1.50146	0.243691	0.614744	neuropilin 1 [Source:MGI Symbol;Acc:MGI:106206]
Capza1	0.30934	10.3345	1.93096	0.2442	0.614744	capping protein (actin filament) muscle Z-line, alpha 1 [Source:MGI Symbol;Acc:MGI:106227]
Rpl4	-0.117293	12.1426	1.35627	0.24446	0.614744	ribosomal protein L4 [Source:MGI Symbol;Acc:MGI:1915141]
RP23-81F19.2	0.372735	10.277	3.29119	0.244564	0.614744	NA
Tmem63b	0.296731	10.232	4.35878	0.245383	0.614744	transmembrane protein 63b [Source:MGI Symbol;Acc:MGI:2387609]
Faf1	0.325729	10.2326	4.77323	0.245383	0.614744	Fas-associated factor 1 [Source:MGI Symbol;Acc:MGI:109419]
Gucd1	0.341811	10.2264	5.52861	0.245383	0.614744	guanylyl cyclase domain containing 1 [Source:MGI Symbol;Acc:MGI:1916028]
Larp4	0.333336	10.2356	4.54908	0.245383	0.614744	La ribonucleoprotein domain family, member 4 [Source:MGI Symbol;Acc:MGI:2443114]
H2afv	-0.255433	10.6407	1.34523	0.246387	0.616337	H2A histone family, member V [Source:MGI Symbol;Acc:MGI:1924855]
Sft2d2	0.323215	10.301	2.29723	0.247159	0.617343	SFT2 domain containing 2 [Source:MGI Symbol;Acc:MGI:1917362]
Atp5b	-0.184054	11.0759	1.32494	0.24998	0.623457	ATP synthase, H+ transporting mitochondrial F1 complex, beta subunit [Source:MGI Symbol;Acc:MGI:107801]
Mrps5	-0.279141	10.3301	1.68802	0.25239	0.627837	mitochondrial ribosomal protein S5 [Source:MGI Symbol;Acc:MGI:1924971]
Khsrp	-0.303569	10.2227	5.2169	0.252488	0.627837	KH-type splicing regulatory protein [Source:MGI Symbol;Acc:MGI:1336214]
Cox4i1	-0.121981	12.0296	1.29307	0.255753	0.635013	cytochrome c oxidase subunit 4I1 [Source:MGI Symbol;Acc:MGI:88473]
Abcd3	-0.302132	10.3043	1.95442	0.257133	0.637491	ATP-binding cassette, sub-family D (ALD), member 3 [Source:MGI Symbol;Acc:MGI:1349216]
Usp12	-0.318564	10.3345	1.95126	0.260887	0.64584	ubiquitin specific peptidase 12 [Source:MGI Symbol;Acc:MGI:1270128]
Dut	-0.303265	10.2975	2.48506	0.262194	0.647134	deoxyuridine triphosphatase [Source:MGI Symbol;Acc:MGI:1346051]
Slc25a1	-0.303816	10.2545	3.2315	0.262194	0.647134	solute carrier family 25 (mitochondrial carrier, citrate transporter), member 1 [Source:MGI Symbol;Acc:MGI:1345283]
Pgpep1	0.288646	10.2251	5.04083	0.263346	0.647134	pyroglutamyl-peptidase I [Source:MGI Symbol;Acc:MGI:1913772]
Ccrl2	0.316556	10.2413	3.89798	0.263346	0.647134	chemokine (C-C motif) receptor-like 2 [Source:MGI Symbol;Acc:MGI:1920904]
St6galnac2	0.372253	10.224	6.14781	0.263346	0.647134	ST6 (alpha-N-acetyl-neuraminyl-2,3-beta-galactosyl-1,3)-N-acetylgalactosaminide alpha-2,6-sialyltransferase 2 [Source:MGI Symbol;Acc:MGI:107553]
Spop	-0.27461	10.3545	1.50127	0.264076	0.647975	speckle-type POZ protein [Source:MGI Symbol;Acc:MGI:1343085]
AU020206	0.240177	10.3371	1.32368	0.265622	0.64969	expressed sequence AU020206 [Source:MGI Symbol;Acc:MGI:2142134]
Zmym5	-0.307471	10.2687	2.48018	0.267074	0.64969	zinc finger, MYM-type 5 [Source:MGI Symbol;Acc:MGI:3041170]
Tnni2	-0.322537	10.3141	2.30643	0.267496	0.64969	troponin I, skeletal, fast 2 [Source:MGI Symbol;Acc:MGI:105070]
Cenpv	-0.335616	10.293	2.669	0.267496	0.64969	centromere protein V [Source:MGI Symbol;Acc:MGI:1920389]
Pot1a	-0.325108	10.2276	4.49079	0.267496	0.64969	protection of telomeres 1A [Source:MGI Symbol;Acc:MGI:2141503]
Ganc	-0.323645	10.2519	3.19928	0.267496	0.64969	glucosidase, alpha; neutral C [Source:MGI Symbol;Acc:MGI:1923301]
Abhd18	-0.379413	10.2253	6.16177	0.267496	0.64969	abhydrolase domain containing 18 [Source:MGI Symbol;Acc:MGI:1915468]
Dennd5a	-0.353654	10.2615	3.22675	0.269159	0.650285	DENN/MADD domain containing 5A [Source:MGI Symbol;Acc:MGI:1201681]
Rpl24	-0.118175	12.0979	1.22041	0.269544	0.650285	ribosomal protein L24 [Source:MGI Symbol;Acc:MGI:1915443]
Ylpm1	-0.335922	10.2532	3.402	0.269869	0.650285	YLP motif containing 1 [Source:MGI Symbol;Acc:MGI:1926195]
Cdkn2aipnl	-0.338838	10.2625	3.17079	0.269869	0.650285	CDKN2A interacting protein N-terminal like [Source:MGI Symbol;Acc:MGI:1261797]
BC029722	-0.326742	10.2646	2.85501	0.269869	0.650285	cDNA sequence BC029722 [Source:MGI Symbol;Acc:MGI:3584273]
Brd8	-0.315042	10.3352	1.83372	0.270077	0.650285	bromodomain containing 8 [Source:MGI Symbol;Acc:MGI:1925906]
Trit1	0.309158	10.2354	3.89983	0.274397	0.657845	tRNA isopentenyltransferase 1 [Source:MGI Symbol;Acc:MGI:1914216]
St8sia6	0.340418	10.2857	2.64202	0.274397	0.657845	ST8 alpha-N-acetyl-neuraminide alpha-2,8-sialyltransferase 6 [Source:MGI Symbol;Acc:MGI:2386797]
Rbm33	0.312282	10.2387	3.6134	0.274397	0.657845	RNA binding motif protein 33 [Source:MGI Symbol;Acc:MGI:1919670]
mt-Nd5	0.251113	10.6498	1.19626	0.276483	0.661723	mitochondrially encoded NADH dehydrogenase 5 [Source:MGI Symbol;Acc:MGI:102496]
Cox6c	-0.172826	11.2528	1.18398	0.276807	0.661723	cytochrome c oxidase subunit VIc [Source:MGI Symbol;Acc:MGI:104614]
Ctsl	0.13231	12.3691	1.17978	0.277661	0.661833	cathepsin L [Source:MGI Symbol;Acc:MGI:88564]
Lamp1	-0.120585	12.0038	1.17867	0.277886	0.661833	lysosomal-associated membrane protein 1 [Source:MGI Symbol;Acc:MGI:96745]
Utp3	0.256247	10.3742	1.44371	0.278041	0.661833	UTP3 small subunit processome component [Source:MGI Symbol;Acc:MGI:1919230]
Rbm3	-0.220629	10.7254	1.17409	0.278821	0.662744	RNA binding motif (RNP1, RRM) protein 3 [Source:MGI Symbol;Acc:MGI:1099460]
Lpar6	-0.197136	10.5161	1.16471	0.280748	0.665076	lysophosphatidic acid receptor 6 [Source:MGI Symbol;Acc:MGI:1914418]
Fuom	0.23207	10.2444	3.11961	0.282189	0.665076	fucose mutarotase [Source:MGI Symbol;Acc:MGI:1916314]
Nlrp6	0.291276	10.2503	3.55732	0.282189	0.665076	NLR family, pyrin domain containing 6 [Source:MGI Symbol;Acc:MGI:2141990]
Kdm4a	0.316004	10.2248	5.13161	0.282189	0.665076	lysine (K)-specific demethylase 4A [Source:MGI Symbol;Acc:MGI:2446210]
Kctd3	0.311792	10.2136	6.50713	0.282189	0.665076	potassium channel tetramerisation domain containing 3 [Source:MGI Symbol;Acc:MGI:2444629]
Scaf8	0.300227	10.2211	5.31612	0.282189	0.665076	SR-related CTD-associated factor 8 [Source:MGI Symbol;Acc:MGI:1925212]
Rpl35a	0.0864527	12.7935	1.14358	0.285152	0.668335	ribosomal protein L35A [Source:MGI Symbol;Acc:MGI:1928894]
Orai2	0.299395	10.2562	2.7452	0.285427	0.668335	ORAI calcium release-activated calcium modulator 2 [Source:MGI Symbol;Acc:MGI:2443195]
Pex7	0.279567	10.2938	1.86991	0.285427	0.668335	peroxisomal biogenesis factor 7 [Source:MGI Symbol;Acc:MGI:1321392]
Zfos1	0.236827	10.6584	1.14166	0.285558	0.668335	NA
Rpl10a	0.112387	12.3317	1.14159	0.285572	0.668335	ribosomal protein L10A [Source:MGI Symbol;Acc:MGI:1343877]
Kcnq1ot1	0.266699	10.4748	1.302	0.287738	0.672462	KCNQ1 overlapping transcript 1 [Source:MGI Symbol;Acc:MGI:1926855]
Pld1	-0.302241	10.2834	2.25415	0.28858	0.673394	phospholipase D1 [Source:MGI Symbol;Acc:MGI:109585]
Echs1	0.258827	10.5059	1.30465	0.288943	0.673394	enoyl Coenzyme A hydratase, short chain, 1, mitochondrial [Source:MGI Symbol;Acc:MGI:2136460]
Eif3e	0.243542	10.697	1.39113	0.290236	0.675465	eukaryotic translation initiation factor 3, subunit E [Source:MGI Symbol;Acc:MGI:99257]
Rock1	-0.250561	10.3431	1.32724	0.291565	0.677616	Rho-associated coiled-coil containing protein kinase 1 [Source:MGI Symbol;Acc:MGI:107927]
Prelid1	-0.233305	10.5558	1.10109	0.294278	0.678081	PRELI domain containing 1 [Source:MGI Symbol;Acc:MGI:1913744]
Dnpep	-0.27736	10.3022	1.70917	0.294852	0.678081	aspartyl aminopeptidase [Source:MGI Symbol;Acc:MGI:1278328]
Ramp1	-0.29111	10.8671	1.19405	0.294852	0.678081	receptor (calcitonin) activity modifying protein 1 [Source:MGI Symbol;Acc:MGI:1858418]
Fam13a	-0.252901	10.2178	5.06667	0.29651	0.678081	family with sequence similarity 13, member A [Source:MGI Symbol;Acc:MGI:1889842]
P3h4	-0.242626	10.2256	4.40368	0.29651	0.678081	prolyl 3-hydroxylase family member 4 (non-enzymatic) [Source:MGI Symbol;Acc:MGI:1913430]
Cks1b	-0.258351	10.2679	2.88349	0.29651	0.678081	CDC28 protein kinase 1b [Source:MGI Symbol;Acc:MGI:1889208]
Enc1	-0.268861	10.2265	4.49175	0.29651	0.678081	ectodermal-neural cortex 1 [Source:MGI Symbol;Acc:MGI:109610]
Ubn2	-0.246708	10.4147	1.22969	0.297247	0.678081	ubinuclein 2 [Source:MGI Symbol;Acc:MGI:2444236]
Atf3	0.266343	10.269	2.2463	0.297353	0.678081	activating transcription factor 3 [Source:MGI Symbol;Acc:MGI:109384]
Eno3	0.251163	10.2175	4.34981	0.297353	0.678081	enolase 3, beta muscle [Source:MGI Symbol;Acc:MGI:95395]
Pdlim2	0.316272	10.2422	3.4178	0.297353	0.678081	PDZ and LIM domain 2 [Source:MGI Symbol;Acc:MGI:2384850]
Eif4e	-0.270297	10.3759	1.32859	0.298874	0.678081	eukaryotic translation initiation factor 4E [Source:MGI Symbol;Acc:MGI:95305]
Nucb1	0.257296	10.536	1.26064	0.299546	0.678081	nucleobindin 1 [Source:MGI Symbol;Acc:MGI:97388]
Rpl36	0.112779	12.2053	1.07583	0.29988	0.678081	ribosomal protein L36 [Source:MGI Symbol;Acc:MGI:1860603]
Otulin	0.220765	10.3512	1.10374	0.300275	0.678081	OTU deubiquitinase with linear linkage specificity [Source:MGI Symbol;Acc:MGI:3577015]
Capns1	-0.234287	10.6189	1.17583	0.300971	0.678081	calpain, small subunit 1 [Source:MGI Symbol;Acc:MGI:88266]
Qsox2	0.221216	10.219	4.12867	0.301348	0.678081	quiescin Q6 sulfhydryl oxidase 2 [Source:MGI Symbol;Acc:MGI:2387194]
Lzts2	0.257809	10.2151	5.50754	0.301348	0.678081	leucine zipper, putative tumor suppressor 2 [Source:MGI Symbol;Acc:MGI:2385095]
Oas1a	0.263005	10.2615	2.97218	0.301348	0.678081	2'-5' oligoadenylate synthetase 1A [Source:MGI Symbol;Acc:MGI:2180860]
Ezr	0.257343	10.2214	4.7335	0.301348	0.678081	ezrin [Source:MGI Symbol;Acc:MGI:98931]
Ndc1	0.199156	10.2168	4.31152	0.301348	0.678081	NDC1 transmembrane nucleoporin [Source:MGI Symbol;Acc:MGI:1920037]
A930007I19Rik	0.266142	10.234	3.96669	0.301348	0.678081	RIKEN cDNA A930007I19 gene [Source:MGI Symbol;Acc:MGI:1925029]
Pex12	0.338438	10.2151	6.49866	0.301348	0.678081	peroxisomal biogenesis factor 12 [Source:MGI Symbol;Acc:MGI:2144177]
Eif1a	0.32435	10.3078	2.18847	0.301504	0.678081	eukaryotic translation initiation factor 1A [Source:MGI Symbol;Acc:MGI:95298]
2310036O22Rik	0.226231	10.5365	1.13162	0.30247	0.679339	NA
Rps18	-0.0851747	12.9059	1.05723	0.304095	0.68207	ribosomal protein S18 [Source:MGI Symbol;Acc:MGI:98146]
Rsbn1	-0.307419	10.3183	1.95619	0.306388	0.685375	rosbin, round spermatid basic protein 1 [Source:MGI Symbol;Acc:MGI:2444993]
Gde1	-0.302017	10.4627	1.43144	0.306388	0.685375	glycerophosphodiester phosphodiesterase 1 [Source:MGI Symbol;Acc:MGI:1891827]
Galnt7	0.25592	10.2631	1.98286	0.308983	0.690254	UDP-N-acetyl-alpha-D-galactosamine: polypeptide N-acetylgalactosaminyltransferase 7 [Source:MGI Symbol;Acc:MGI:1349449]
Fam98c	0.273652	10.2805	1.92153	0.310715	0.69284	family with sequence similarity 98, member C [Source:MGI Symbol;Acc:MGI:1921083]
Atp5h	-0.170919	11.0345	1.02488	0.311606	0.69284	ATP synthase, H+ transporting, mitochondrial F0 complex, subunit D [Source:MGI Symbol;Acc:MGI:1918929]
Anxa3	-0.142825	11.3327	1.01883	0.313039	0.69284	annexin A3 [Source:MGI Symbol;Acc:MGI:1201378]
Cox5b	-0.174319	10.9599	1.01655	0.313581	0.69284	cytochrome c oxidase subunit Vb [Source:MGI Symbol;Acc:MGI:88475]
Tmem30b	0.229123	10.2089	6.12532	0.319346	0.69284	transmembrane protein 30B [Source:MGI Symbol;Acc:MGI:2442082]
Rftn1	0.198918	10.247	2.96087	0.319346	0.69284	raftlin lipid raft linker 1 [Source:MGI Symbol;Acc:MGI:1923688]
H2-Q7	0.235363	10.2531	2.88937	0.319346	0.69284	histocompatibility 2, Q region locus 7 [Source:MGI Symbol;Acc:MGI:95936]
Pcnx	0.253787	10.2155	5.44304	0.319346	0.69284	pecanex homolog (Drosophila) [Source:MGI Symbol;Acc:MGI:1891924]
Brca2	0.206011	10.208	5.89762	0.319346	0.69284	breast cancer 2, early onset [Source:MGI Symbol;Acc:MGI:109337]
Arhgap24	0.25692	10.2405	3.64409	0.319346	0.69284	Rho GTPase activating protein 24 [Source:MGI Symbol;Acc:MGI:1922647]
Haus1	-0.213231	10.2219	3.5987	0.321677	0.69284	HAUS augmin-like complex, subunit 1 [Source:MGI Symbol;Acc:MGI:2385076]
Ift74	-0.225881	10.218	4.06595	0.321677	0.69284	intraflagellar transport 74 [Source:MGI Symbol;Acc:MGI:1914944]
Efna4	-0.26461	10.2295	3.85385	0.321677	0.69284	ephrin A4 [Source:MGI Symbol;Acc:MGI:106643]
Ints4	-0.255239	10.2225	4.09197	0.321677	0.69284	integrator complex subunit 4 [Source:MGI Symbol;Acc:MGI:1917164]
Relb	-0.264846	10.2414	3.1433	0.321677	0.69284	avian reticuloendotheliosis viral (v-rel) oncogene related B [Source:MGI Symbol;Acc:MGI:103289]
1700003F12Rik	-0.266811	10.2579	2.67402	0.321677	0.69284	RIKEN cDNA 1700003F12 gene [Source:MGI Symbol;Acc:MGI:1922730]
Ndufab1	-0.210864	10.6025	0.98213	0.321911	0.69284	NADH dehydrogenase (ubiquinone) 1, alpha/beta subcomplex, 1 [Source:MGI Symbol;Acc:MGI:1917566]
Tbxas1	0.204314	10.6772	0.979101	0.322658	0.69284	thromboxane A synthase 1, platelet [Source:MGI Symbol;Acc:MGI:98497]
Mob1b	0.295325	10.2376	3.22974	0.322835	0.69284	MOB kinase activator 1B [Source:MGI Symbol;Acc:MGI:1915723]
Syt11	0.294759	10.2664	2.41274	0.322835	0.69284	synaptotagmin XI [Source:MGI Symbol;Acc:MGI:1859547]
Smim14	-0.263027	10.5347	1.28088	0.323891	0.69284	small integral membrane protein 14 [Source:MGI Symbol;Acc:MGI:1915802]
Phlda3	-0.0680426	10.1969	9.89085	0.324082	0.69284	pleckstrin homology like domain, family A, member 3 [Source:MGI Symbol;Acc:MGI:1351485]
Tmem184a	-0.0713769	10.2065	6.71876	0.324082	0.69284	transmembrane protein 184a [Source:MGI Symbol;Acc:MGI:2385897]
Sulf2	-0.0782676	10.2223	4.65606	0.324082	0.69284	sulfatase 2 [Source:MGI Symbol;Acc:MGI:1919293]
Pacsin1	-0.0822445	10.2636	2.53774	0.324082	0.69284	protein kinase C and casein kinase substrate in neurons 1 [Source:MGI Symbol;Acc:MGI:1345181]
Ch25h	-0.0870293	10.3322	1.7533	0.324082	0.69284	cholesterol 25-hydroxylase [Source:MGI Symbol;Acc:MGI:1333869]
Xylt1	-0.0895054	10.2297	4.02119	0.324083	0.69284	xylosyltransferase 1 [Source:MGI Symbol;Acc:MGI:2451073]
Zfp738	-0.0923725	10.2097	5.97218	0.324083	0.69284	zinc finger protein 738 [Source:MGI Symbol;Acc:MGI:3040706]
Maoa	-0.0939345	10.2166	4.97479	0.324083	0.69284	monoamine oxidase A [Source:MGI Symbol;Acc:MGI:96915]
Slc25a15	0.178547	10.2131	5.59507	0.324464	0.69284	solute carrier family 25 (mitochondrial carrier ornithine transporter), member 15 [Source:MGI Symbol;Acc:MGI:1342274]
Pqlc3	0.181359	10.2087	6.54357	0.324464	0.69284	PQ loop repeat containing [Source:MGI Symbol;Acc:MGI:2444067]
Zbp1	0.191481	10.2283	4.34849	0.324464	0.69284	Z-DNA binding protein 1 [Source:MGI Symbol;Acc:MGI:1927449]
Ift43	0.17529	10.2138	5.94421	0.324464	0.69284	intraflagellar transport 43 [Source:MGI Symbol;Acc:MGI:1923661]
Cdc37	-0.216091	10.5415	0.998786	0.324945	0.69284	cell division cycle 37 [Source:MGI Symbol;Acc:MGI:109531]
Ier2	-0.25996	10.3023	1.58227	0.325067	0.69284	immediate early response 2 [Source:MGI Symbol;Acc:MGI:104815]
Galk1	-0.269291	10.2937	1.69578	0.325067	0.69284	galactokinase 1 [Source:MGI Symbol;Acc:MGI:95730]
Psme2	-0.198952	10.6932	0.983501	0.328529	0.699327	proteasome (prosome, macropain) activator subunit 2 (PA28 beta) [Source:MGI Symbol;Acc:MGI:1096365]
Vegfb	0.245561	10.3208	1.35216	0.331185	0.700713	vascular endothelial growth factor B [Source:MGI Symbol;Acc:MGI:106199]
Ggh	0.285153	10.4222	1.37372	0.331185	0.700713	gamma-glutamyl hydrolase [Source:MGI Symbol;Acc:MGI:1329035]
Ermp1	0.203746	10.2154	4.94576	0.332014	0.700713	endoplasmic reticulum metallopeptidase 1 [Source:MGI Symbol;Acc:MGI:106250]
Lppos	0.158275	10.2172	4.36827	0.332014	0.700713	LIM domain containing preferred translocation partner in lipoma, opposite strand [Source:MGI Symbol;Acc:MGI:1916091]
Rps24	0.0885582	12.618	0.936941	0.333297	0.700713	ribosomal protein S24 [Source:MGI Symbol;Acc:MGI:98147]
Rabep1	-0.268495	10.2532	2.53746	0.333741	0.700713	rabaptin, RAB GTPase binding effector protein 1 [Source:MGI Symbol;Acc:MGI:1860236]
Grap	-0.198854	10.2958	1.15158	0.334213	0.700713	GRB2-related adaptor protein [Source:MGI Symbol;Acc:MGI:1918770]
Pigf	0.216829	10.2456	2.03303	0.335024	0.700713	phosphatidylinositol glycan anchor biosynthesis, class F [Source:MGI Symbol;Acc:MGI:99462]
Samd4b	0.2439	10.25	2.09595	0.335024	0.700713	sterile alpha motif domain containing 4B [Source:MGI Symbol;Acc:MGI:2448542]
Ppip5k2	0.283765	10.2406	2.92525	0.335024	0.700713	diphosphoinositol pentakisphosphate kinase 2 [Source:MGI Symbol;Acc:MGI:2142810]
Tmem170b	0.247	10.2399	2.53601	0.335024	0.700713	transmembrane protein 170B [Source:MGI Symbol;Acc:MGI:3647046]
Gba	0.284091	10.36	1.55228	0.335801	0.700713	glucosidase, beta, acid [Source:MGI Symbol;Acc:MGI:95665]
Polr2a	0.301009	10.2862	2.05191	0.335801	0.700713	polymerase (RNA) II (DNA directed) polypeptide A [Source:MGI Symbol;Acc:MGI:98086]
2005-03-01	0.259847	10.3347	1.33516	0.337598	0.700713	NA
Cdkn1c	-0.295545	10.228	3.46315	0.337985	0.700713	cyclin-dependent kinase inhibitor 1C (P57) [Source:MGI Symbol;Acc:MGI:104564]
Mon2	-0.249109	10.2446	2.43363	0.33877	0.700713	MON2 homolog, regulator of endosome to Golgi trafficking [Source:MGI Symbol;Acc:MGI:1914324]
Suco	-0.237239	10.2326	2.76957	0.33877	0.700713	SUN domain containing ossification factor [Source:MGI Symbol;Acc:MGI:2138346]
Ticam1	-0.268759	10.2229	3.65554	0.33877	0.700713	toll-like receptor adaptor molecule 1 [Source:MGI Symbol;Acc:MGI:2147032]
Nufip1	-0.256408	10.2276	3.22274	0.33877	0.700713	nuclear fragile X mental retardation protein interacting protein 1 [Source:MGI Symbol;Acc:MGI:1351474]
Gmppb	-0.225213	10.2452	2.19712	0.339663	0.700713	GDP-mannose pyrophosphorylase B [Source:MGI Symbol;Acc:MGI:2660880]
Med13	-0.242281	10.2297	2.88288	0.339663	0.700713	mediator complex subunit 13 [Source:MGI Symbol;Acc:MGI:3029632]
Zc3h10	-0.28304	10.2365	3.02583	0.339663	0.700713	zinc finger CCCH type containing 10 [Source:MGI Symbol;Acc:MGI:2143670]
Utp23	-0.259224	10.2424	2.44426	0.339663	0.700713	UTP23 small subunit processome component [Source:MGI Symbol;Acc:MGI:1925831]
Per3	-0.272495	10.2293	3.1616	0.339663	0.700713	period circadian clock 3 [Source:MGI Symbol;Acc:MGI:1277134]
Pole3	-0.32534	10.2631	2.65355	0.339663	0.700713	polymerase (DNA directed), epsilon 3 (p17 subunit) [Source:MGI Symbol;Acc:MGI:1933378]
Ifnar2	-0.182645	10.8012	0.898409	0.343435	0.707621	interferon (alpha and beta) receptor 2 [Source:MGI Symbol;Acc:MGI:1098243]
Slc43a2	-0.325383	10.264	2.65494	0.347129	0.714351	solute carrier family 43, member 2 [Source:MGI Symbol;Acc:MGI:2442746]
Fgd2	-0.165475	10.5841	0.881148	0.348112	0.714671	FYVE, RhoGEF and PH domain containing 2 [Source:MGI Symbol;Acc:MGI:1347084]
Brd2	-0.239272	10.4063	1.08707	0.34814	0.714671	bromodomain containing 2 [Source:MGI Symbol;Acc:MGI:99495]
Gng12	0.252807	10.4898	1.12208	0.349305	0.716181	guanine nucleotide binding protein (G protein), gamma 12 [Source:MGI Symbol;Acc:MGI:1336171]
Mcm6	0.266605	10.252	2.51304	0.351281	0.717593	minichromosome maintenance complex component 6 [Source:MGI Symbol;Acc:MGI:1298227]
9030617O03Rik	0.255542	10.2265	3.31819	0.351281	0.717593	RIKEN cDNA 9030617O03 gene [Source:MGI Symbol;Acc:MGI:2444813]
Ralgapb	0.310127	10.2168	4.98349	0.351281	0.717593	Ral GTPase activating protein, beta subunit (non-catalytic) [Source:MGI Symbol;Acc:MGI:2444531]
Cd14	-0.172295	10.943	0.861145	0.35364	0.72153	CD14 antigen [Source:MGI Symbol;Acc:MGI:88318]
Cnpy2	-0.225428	10.69	1.03689	0.356523	0.726524	canopy FGF signaling regulator 2 [Source:MGI Symbol;Acc:MGI:1928477]
Map3k14	0.264674	10.2738	1.76248	0.357071	0.726755	mitogen-activated protein kinase kinase kinase 14 [Source:MGI Symbol;Acc:MGI:1858204]
Rilpl1	0.219352	10.3953	1.03932	0.358744	0.729272	Rab interacting lysosomal protein-like 1 [Source:MGI Symbol;Acc:MGI:1922945]
Uqcrb	-0.160622	10.8978	0.836247	0.360691	0.732338	ubiquinol-cytochrome c reductase binding protein [Source:MGI Symbol;Acc:MGI:1914780]
Ddx47	0.251958	10.2849	1.59781	0.361973	0.734049	DEAD (Asp-Glu-Ala-Asp) box polypeptide 47 [Source:MGI Symbol;Acc:MGI:1915005]
Epcam	-0.213967	10.5317	0.886143	0.362593	0.734415	epithelial cell adhesion molecule [Source:MGI Symbol;Acc:MGI:106653]
Tmem43	0.292203	10.2499	2.47471	0.363938	0.735682	transmembrane protein 43 [Source:MGI Symbol;Acc:MGI:1921372]
Gnb2l1	-0.135867	11.3877	0.82445	0.364099	0.735682	NA
Itpkb	-0.25066	10.3122	1.25583	0.364836	0.736091	inositol 1,4,5-trisphosphate 3-kinase B [Source:MGI Symbol;Acc:MGI:109235]
Tubb5	-0.161502	10.9191	0.820733	0.365182	0.736091	tubulin, beta 5 class I [Source:MGI Symbol;Acc:MGI:107812]
Ccl9	0.211908	10.7581	0.809289	0.368545	0.741974	chemokine (C-C motif) ligand 9 [Source:MGI Symbol;Acc:MGI:104533]
Myeov2	0.177391	10.8817	0.805447	0.369684	0.742401	NA
Akr1b3	0.201532	10.4904	0.824632	0.370491	0.742401	aldo-keto reductase family 1, member B3 (aldose reductase) [Source:MGI Symbol;Acc:MGI:1353494]
Ext1	-0.178796	10.203	6.26946	0.372755	0.742401	exostoses (multiple) 1 [Source:MGI Symbol;Acc:MGI:894663]
Chmp4c	-0.149112	10.2139	4.24903	0.372755	0.742401	charged multivesicular body protein 4C [Source:MGI Symbol;Acc:MGI:1913621]
Spice1	-0.181777	10.2048	5.41502	0.372755	0.742401	spindle and centriole associated protein 1 [Source:MGI Symbol;Acc:MGI:1196252]
Ccdc167	-0.186879	10.2294	3.3951	0.372755	0.742401	coiled-coil domain containing 167 [Source:MGI Symbol;Acc:MGI:1915847]
Tmem191c	-0.186784	10.2217	3.82789	0.372755	0.742401	transmembrane protein 191C [Source:MGI Symbol;Acc:MGI:107238]
Lyzl4	-0.190663	10.2529	2.41786	0.372755	0.742401	lysozyme-like 4 [Source:MGI Symbol;Acc:MGI:1916282]
Prelp	-0.215517	10.2152	4.67559	0.372756	0.742401	proline arginine-rich end leucine-rich repeat [Source:MGI Symbol;Acc:MGI:2151110]
Ndufb5	-0.180289	10.7228	0.793258	0.373329	0.742658	NADH dehydrogenase (ubiquinone) 1 beta subcomplex, 5 [Source:MGI Symbol;Acc:MGI:1913296]
Rab39	-0.272081	10.2504	2.19046	0.373931	0.742707	RAB39, member RAS oncogene family [Source:MGI Symbol;Acc:MGI:2442855]
Zfp24	0.270448	10.2728	1.77791	0.374242	0.742707	zinc finger protein 24 [Source:MGI Symbol;Acc:MGI:1929704]
Slc7a8	0.225658	10.3817	1.04811	0.374992	0.743311	solute carrier family 7 (cationic amino acid transporter, y+ system), member 8 [Source:MGI Symbol;Acc:MGI:1355323]
Zfhx3	-0.152885	10.7296	0.782625	0.37655	0.745516	zinc finger homeobox 3 [Source:MGI Symbol;Acc:MGI:99948]
Aldh1b1	-0.201449	10.4787	0.781637	0.377986	0.747473	aldehyde dehydrogenase 1 family, member B1 [Source:MGI Symbol;Acc:MGI:1919785]
Sec61g	0.13438	11.1012	0.775774	0.378646	0.747893	SEC61, gamma subunit [Source:MGI Symbol;Acc:MGI:1202066]
Emc8	-0.221891	10.3046	1.15115	0.383134	0.748636	ER membrane protein complex subunit 8 [Source:MGI Symbol;Acc:MGI:1343095]
Slc38a1	-0.233202	10.3363	1.13277	0.383134	0.748636	solute carrier family 38, member 1 [Source:MGI Symbol;Acc:MGI:2145895]
Mpv17l2	-0.23191	10.2977	1.25412	0.383134	0.748636	MPV17 mitochondrial membrane protein-like 2 [Source:MGI Symbol;Acc:MGI:2681846]
Mettl10	0.175183	10.2257	2.32345	0.38326	0.748636	NA
Rev1	0.183387	10.2289	2.29536	0.38326	0.748636	REV1, DNA directed polymerase [Source:MGI Symbol;Acc:MGI:1929074]
Adck1	0.230286	10.2229	2.83284	0.38326	0.748636	aarF domain containing kinase 1 [Source:MGI Symbol;Acc:MGI:1919363]
A930024E05Rik	0.202131	10.2168	3.12862	0.38326	0.748636	RIKEN cDNA A930024E05 gene [Source:MGI Symbol;Acc:MGI:1924414]
Galm	0.264844	10.2188	3.82065	0.38326	0.748636	galactose mutarotase [Source:MGI Symbol;Acc:MGI:2442420]
Skp2	0.272254	10.2197	3.83654	0.38326	0.748636	S-phase kinase-associated protein 2 (p45) [Source:MGI Symbol;Acc:MGI:1351663]
Calr	-0.140168	11.335	0.759478	0.383699	0.748636	calreticulin [Source:MGI Symbol;Acc:MGI:88252]
Gusb	-0.180919	11.0766	0.75812	0.384125	0.748636	glucuronidase, beta [Source:MGI Symbol;Acc:MGI:95872]
Psme1	-0.172154	10.768	0.757246	0.384398	0.748636	proteasome (prosome, macropain) activator subunit 1 (PA28 alpha) [Source:MGI Symbol;Acc:MGI:1096367]
Stxbp3	0.251864	10.2676	1.68028	0.385366	0.749647	syntaxin binding protein 3 [Source:MGI Symbol;Acc:MGI:107362]
Npc2	-0.0959624	12.3285	0.740681	0.389647	0.756247	Niemann-Pick type C2 [Source:MGI Symbol;Acc:MGI:1915213]
Gsto1	-0.217162	10.5599	0.880278	0.391023	0.756247	glutathione S-transferase omega 1 [Source:MGI Symbol;Acc:MGI:1342273]
Eif3i	-0.203452	10.5719	0.869221	0.391269	0.756247	eukaryotic translation initiation factor 3, subunit I [Source:MGI Symbol;Acc:MGI:1860763]
Grina	0.201962	10.5508	0.770205	0.392289	0.756247	glutamate receptor, ionotropic, N-methyl D-aspartate-associated protein 1 (glutamate binding) [Source:MGI Symbol;Acc:MGI:1913418]
Ccnd2	-0.197068	10.2951	1.05163	0.392379	0.756247	cyclin D2 [Source:MGI Symbol;Acc:MGI:88314]
Ttc3	-0.246208	10.3009	1.30704	0.392379	0.756247	tetratricopeptide repeat domain 3 [Source:MGI Symbol;Acc:MGI:1276539]
Cdc34	-0.248967	10.2666	1.62522	0.392379	0.756247	cell division cycle 34 [Source:MGI Symbol;Acc:MGI:102657]
Ndufaf2	-0.262056	10.2877	1.54351	0.392379	0.756247	NADH dehydrogenase (ubiquinone) 1 alpha subcomplex, assembly factor 2 [Source:MGI Symbol;Acc:MGI:1922847]
Phgr1	-0.235505	10.4458	0.945948	0.394725	0.758379	proline/histidine/glycine-rich 1 [Source:MGI Symbol;Acc:MGI:1858382]
Map4	0.163544	10.3071	0.721555	0.395836	0.758379	microtubule-associated protein 4 [Source:MGI Symbol;Acc:MGI:97178]
Opa1	0.189634	10.2413	1.69934	0.396209	0.758379	OPA1, mitochondrial dynamin like GTPase [Source:MGI Symbol;Acc:MGI:1921393]
Cnot6	0.263892	10.2506	2.13092	0.396209	0.758379	CCR4-NOT transcription complex, subunit 6 [Source:MGI Symbol;Acc:MGI:2144529]
Tmem106a	0.234278	10.2585	1.74229	0.396209	0.758379	transmembrane protein 106A [Source:MGI Symbol;Acc:MGI:1922056]
Rnf170	0.234041	10.2415	1.97363	0.396209	0.758379	ring finger protein 170 [Source:MGI Symbol;Acc:MGI:1924983]
Eif3h	0.174964	10.9556	0.916087	0.400071	0.763384	eukaryotic translation initiation factor 3, subunit H [Source:MGI Symbol;Acc:MGI:1915385]
Tmbim4	0.188451	10.6712	0.826907	0.400331	0.763384	transmembrane BAX inhibitor motif containing 4 [Source:MGI Symbol;Acc:MGI:1915462]
Zbtb1	-0.224502	10.2629	1.41896	0.401564	0.763384	zinc finger and BTB domain containing 1 [Source:MGI Symbol;Acc:MGI:2442326]
Tspan8	-0.223427	10.3357	1.06562	0.401564	0.763384	tetraspanin 8 [Source:MGI Symbol;Acc:MGI:2384918]
Pex16	-0.258385	10.2732	1.59575	0.401564	0.763384	peroxisomal biogenesis factor 16 [Source:MGI Symbol;Acc:MGI:1338829]
Ppil3	-0.241272	10.2611	1.60099	0.401564	0.763384	peptidylprolyl isomerase (cyclophilin)-like 3 [Source:MGI Symbol;Acc:MGI:1917475]
Apbb2	0.255059	10.3608	1.18411	0.402762	0.763587	amyloid beta (A4) precursor protein-binding, family B, member 2 [Source:MGI Symbol;Acc:MGI:108405]
Mapk13	0.2568	10.3543	1.22467	0.402762	0.763587	mitogen-activated protein kinase 13 [Source:MGI Symbol;Acc:MGI:1346864]
Cox7a2l	-0.127422	11.3391	0.69982	0.403042	0.763587	cytochrome c oxidase subunit VIIa polypeptide 2-like [Source:MGI Symbol;Acc:MGI:106015]
Rps10	0.092072	12.052	0.69298	0.405349	0.765421	ribosomal protein S10 [Source:MGI Symbol;Acc:MGI:1914347]
Sgta	-0.200633	10.3157	0.893921	0.405911	0.765421	small glutamine-rich tetratricopeptide repeat (TPR)-containing, alpha [Source:MGI Symbol;Acc:MGI:1098703]
Rpl22l1	-0.125387	11.3614	0.689244	0.406618	0.765421	ribosomal protein L22 like 1 [Source:MGI Symbol;Acc:MGI:1915278]
Prdx5	-0.153503	10.7883	0.688675	0.406812	0.765421	peroxiredoxin 5 [Source:MGI Symbol;Acc:MGI:1859821]
Gltp	0.174182	10.6911	0.680462	0.409623	0.765421	glycolipid transfer protein [Source:MGI Symbol;Acc:MGI:1929253]
Smpdl3a	-0.231758	10.3223	1.14548	0.410529	0.765421	sphingomyelin phosphodiesterase, acid-like 3A [Source:MGI Symbol;Acc:MGI:1931437]
Rpl18	-0.0841575	12.1366	0.677649	0.410592	0.765421	ribosomal protein L18 [Source:MGI Symbol;Acc:MGI:98003]
Ythdc1	-0.239916	10.381	1.07464	0.413633	0.765421	YTH domain containing 1 [Source:MGI Symbol;Acc:MGI:2443713]
Gadd45g	0.26983	10.247	2.14583	0.416364	0.765421	growth arrest and DNA-damage-inducible 45 gamma [Source:MGI Symbol;Acc:MGI:1346325]
Tceb3	0.266588	10.2806	1.64288	0.416757	0.765421	NA
Anxa5	-0.22766	10.5159	0.881201	0.417729	0.765421	annexin A5 [Source:MGI Symbol;Acc:MGI:106008]
Mocs2	-0.252834	10.3259	1.20438	0.417729	0.765421	molybdenum cofactor synthesis 2 [Source:MGI Symbol;Acc:MGI:1336894]
Kcmf1	-0.231719	10.3009	1.17276	0.417902	0.765421	potassium channel modulatory factor 1 [Source:MGI Symbol;Acc:MGI:1921537]
Nod1	-0.183881	10.2032	5.03368	0.418422	0.765421	nucleotide-binding oligomerization domain containing 1 [Source:MGI Symbol;Acc:MGI:1341839]
Fyn	-0.185955	10.2332	2.37146	0.418422	0.765421	Fyn proto-oncogene [Source:MGI Symbol;Acc:MGI:95602]
Sc5d	-0.189613	10.2414	2.21181	0.418422	0.765421	sterol-C5-desaturase [Source:MGI Symbol;Acc:MGI:1353611]
Phlda1	-0.18201	10.2294	2.47687	0.418422	0.765421	pleckstrin homology like domain, family A, member 1 [Source:MGI Symbol;Acc:MGI:1096880]
mt-Nd2	-0.100303	11.9475	0.654657	0.418643	0.765421	mitochondrially encoded NADH dehydrogenase 2 [Source:MGI Symbol;Acc:MGI:102500]
Trappc13	-0.189207	10.2495	1.39922	0.419019	0.765421	trafficking protein particle complex 13 [Source:MGI Symbol;Acc:MGI:1914225]
Lrpprc	-0.234649	10.2327	2.15574	0.419019	0.765421	leucine-rich PPR-motif containing [Source:MGI Symbol;Acc:MGI:1919666]
Nampt	-0.239455	10.2658	1.52093	0.419019	0.765421	nicotinamide phosphoribosyltransferase [Source:MGI Symbol;Acc:MGI:1929865]
Sp1	0.105045	10.2202	1.69546	0.419535	0.765421	trans-acting transcription factor 1 [Source:MGI Symbol;Acc:MGI:98372]
Smg7	0.214883	10.2157	3.24585	0.419535	0.765421	Smg-7 homolog, nonsense mediated mRNA decay factor (C. elegans) [Source:MGI Symbol;Acc:MGI:2682334]
Zfp959	0.220454	10.2186	3.15956	0.419535	0.765421	zinc finger protein 959 [Source:MGI Symbol;Acc:MGI:2385058]
Slc35e1	0.211341	10.2324	2.31463	0.419535	0.765421	solute carrier family 35, member E1 [Source:MGI Symbol;Acc:MGI:2142403]
Rgs3	0.234539	10.249	2.00218	0.419535	0.765421	regulator of G-protein signaling 3 [Source:MGI Symbol;Acc:MGI:1354734]
Svip	0.218807	10.2321	2.40737	0.419535	0.765421	small VCP/p97-interacting protein [Source:MGI Symbol;Acc:MGI:1922994]
Sdsl	0.264211	10.2386	2.67566	0.419535	0.765421	serine dehydratase-like [Source:MGI Symbol;Acc:MGI:2182607]
Pms2	0.28974	10.2168	3.9692	0.419535	0.765421	postmeiotic segregation increased 2 (S. cerevisiae) [Source:MGI Symbol;Acc:MGI:104288]
2810004N23Rik	0.140397	10.2979	0.642388	0.423036	0.765421	RIKEN cDNA 2810004N23 gene [Source:MGI Symbol;Acc:MGI:1913773]
Trem2	0.0661338	13.3634	0.639971	0.423909	0.765421	triggering receptor expressed on myeloid cells 2 [Source:MGI Symbol;Acc:MGI:1913150]
Dip2b	-0.209608	10.3632	0.901125	0.425206	0.765421	disco interacting protein 2 homolog B [Source:MGI Symbol;Acc:MGI:2145977]
Dnaja3	-0.163148	10.253	1.24074	0.426614	0.765421	DnaJ heat shock protein family (Hsp40) member A3 [Source:MGI Symbol;Acc:MGI:1933786]
Odc1	-0.205748	10.2669	1.34924	0.426614	0.765421	ornithine decarboxylase, structural 1 [Source:MGI Symbol;Acc:MGI:97402]
Rgs1	-0.215448	10.2634	1.39198	0.426614	0.765421	regulator of G-protein signaling 1 [Source:MGI Symbol;Acc:MGI:1354694]
Xrcc1	-0.235867	10.2441	1.87314	0.426614	0.765421	X-ray repair complementing defective repair in Chinese hamster cells 1 [Source:MGI Symbol;Acc:MGI:99137]
Eea1	-0.269381	10.2499	1.99543	0.426614	0.765421	early endosome antigen 1 [Source:MGI Symbol;Acc:MGI:2442192]
Etv1	0.222495	10.2303	2.13636	0.427537	0.765421	ets variant 1 [Source:MGI Symbol;Acc:MGI:99254]
Camk2g	0.221284	10.2655	1.42441	0.427537	0.765421	calcium/calmodulin-dependent protein kinase II gamma [Source:MGI Symbol;Acc:MGI:88259]
Gstm5	0.22013	10.2983	1.14991	0.427537	0.765421	glutathione S-transferase, mu 5 [Source:MGI Symbol;Acc:MGI:1309466]
Got1	0.244145	10.3288	1.21966	0.427537	0.765421	glutamic-oxaloacetic transaminase 1, soluble [Source:MGI Symbol;Acc:MGI:95791]
Pld3	0.200448	10.7145	0.704353	0.428072	0.765421	phospholipase D family, member 3 [Source:MGI Symbol;Acc:MGI:1333782]
Cyb5r3	0.22556	10.3208	1.02744	0.428157	0.765421	cytochrome b5 reductase 3 [Source:MGI Symbol;Acc:MGI:94893]
Cst7	0.291872	12.4473	0.627968	0.428288	0.765421	cystatin F (leukocystatin) [Source:MGI Symbol;Acc:MGI:1298217]
Gbp7	-0.193499	10.2446	1.46968	0.429921	0.765421	guanylate binding protein 7 [Source:MGI Symbol;Acc:MGI:2444421]
Gltscr2	-0.16721	10.6847	0.617861	0.432028	0.765421	NA
Cd9	0.0852001	13.0478	0.617156	0.43229	0.765421	CD9 antigen [Source:MGI Symbol;Acc:MGI:88348]
Lonp2	0.184521	10.2461	1.43375	0.432456	0.765421	lon peptidase 2, peroxisomal [Source:MGI Symbol;Acc:MGI:1914137]
Pggt1b	0.229925	10.2204	2.69957	0.432456	0.765421	protein geranylgeranyltransferase type I, beta subunit [Source:MGI Symbol;Acc:MGI:1917514]
Fem1c	0.188703	10.2274	1.95161	0.432456	0.765421	fem-1 homolog c (C.elegans) [Source:MGI Symbol;Acc:MGI:2444737]
Gdpd3	0.223406	10.2243	2.37511	0.432456	0.765421	glycerophosphodiester phosphodiesterase domain containing 3 [Source:MGI Symbol;Acc:MGI:1915866]
Fdps	-0.229955	10.2836	1.4148	0.432591	0.765421	farnesyl diphosphate synthetase [Source:MGI Symbol;Acc:MGI:104888]
Padi2	-0.201633	10.2655	1.39028	0.432591	0.765421	peptidyl arginine deiminase, type II [Source:MGI Symbol;Acc:MGI:1338892]
Kif3a	-0.197519	10.2324	1.8546	0.432591	0.765421	kinesin family member 3A [Source:MGI Symbol;Acc:MGI:107689]
Bod1	-0.225141	10.2488	1.75749	0.432591	0.765421	biorientation of chromosomes in cell division 1 [Source:MGI Symbol;Acc:MGI:1916806]
Uqcr11	-0.133323	10.9935	0.616085	0.43269	0.765421	ubiquinol-cytochrome c reductase, complex III subunit XI [Source:MGI Symbol;Acc:MGI:1913844]
Prpf38b	-0.168149	10.4656	0.615325	0.432974	0.765421	PRP38 pre-mRNA processing factor 38 (yeast) domain containing B [Source:MGI Symbol;Acc:MGI:1914171]
Pacs1	-0.17333	10.2153	2.78436	0.432997	0.765421	phosphofurin acidic cluster sorting protein 1 [Source:MGI Symbol;Acc:MGI:1277113]
Ecd	-0.206201	10.2348	2.10117	0.432997	0.765421	ecdysoneless homolog (Drosophila) [Source:MGI Symbol;Acc:MGI:1917851]
Prss32	-0.194483	10.2369	1.9101	0.432997	0.765421	protease, serine 32 [Source:MGI Symbol;Acc:MGI:1917064]
Ermard	-0.209857	10.2185	2.81991	0.432997	0.765421	ER membrane associated RNA degradation [Source:MGI Symbol;Acc:MGI:1917317]
Dnajc21	-0.2237	10.2293	2.48327	0.432997	0.765421	DnaJ heat shock protein family (Hsp40) member C21 [Source:MGI Symbol;Acc:MGI:1925371]
Ppib	0.124668	11.1542	0.613163	0.433783	0.765421	peptidylprolyl isomerase B [Source:MGI Symbol;Acc:MGI:97750]
Xaf1	0.21538	10.2953	1.05444	0.4338	0.765421	XIAP associated factor 1 [Source:MGI Symbol;Acc:MGI:3772572]
Slamf9	0.191126	10.5229	0.612989	0.433848	0.765421	SLAM family member 9 [Source:MGI Symbol;Acc:MGI:1923692]
Slc38a6	-0.186214	10.2262	2.15041	0.435617	0.765421	solute carrier family 38, member 6 [Source:MGI Symbol;Acc:MGI:3648156]
Irgm1	-0.217178	10.2166	2.85505	0.435617	0.765421	immunity-related GTPase family M member 1 [Source:MGI Symbol;Acc:MGI:107567]
Trappc9	-0.224038	10.231	2.24939	0.435617	0.765421	trafficking protein particle complex 9 [Source:MGI Symbol;Acc:MGI:1923760]
Zfp51	-0.248507	10.2095	4.09608	0.435617	0.765421	zinc finger protein 51 [Source:MGI Symbol;Acc:MGI:99198]
Prdx4	-0.210876	10.5384	0.74669	0.436301	0.765818	peroxiredoxin 4 [Source:MGI Symbol;Acc:MGI:1859815]
Ccr5	0.140148	10.5406	0.603198	0.437542	0.767191	chemokine (C-C motif) receptor 5 [Source:MGI Symbol;Acc:MGI:107182]
Cotl1	-0.12092	11.1251	0.598097	0.439486	0.769299	coactosin-like 1 (Dictyostelium) [Source:MGI Symbol;Acc:MGI:1919292]
Sin3b	0.196969	10.4373	0.774742	0.439665	0.769299	transcriptional regulator, SIN3B (yeast) [Source:MGI Symbol;Acc:MGI:107158]
Ctsa	-0.113949	11.5809	0.594246	0.440962	0.770761	cathepsin A [Source:MGI Symbol;Acc:MGI:97748]
Tkt	-0.171612	10.5342	0.590612	0.442362	0.772015	transketolase [Source:MGI Symbol;Acc:MGI:105992]
Mag	-0.252761	10.2544	1.80577	0.442604	0.772015	myelin-associated glycoprotein [Source:MGI Symbol;Acc:MGI:96912]
Immp1l	-0.196456	10.3445	0.787096	0.44353	0.772824	IMP1 inner mitochondrial membrane peptidase-like (S. cerevisiae) [Source:MGI Symbol;Acc:MGI:1913791]
Tma7	-0.140789	10.8591	0.583519	0.445115	0.774778	translational machinery associated 7 [Source:MGI Symbol;Acc:MGI:1913417]
Gapdh	-0.115364	11.6901	0.577701	0.447392	0.777398	glyceraldehyde-3-phosphate dehydrogenase [Source:MGI Symbol;Acc:MGI:95640]
Abl1	0.176	10.2668	0.974403	0.44755	0.777398	c-abl oncogene 1, non-receptor tyrosine kinase [Source:MGI Symbol;Acc:MGI:87859]
2010107E04Rik	0.143074	10.8512	0.606563	0.4493	0.779627	RIKEN cDNA 2010107E04 gene [Source:MGI Symbol;Acc:MGI:1917507]
Ccdc137	0.272216	10.2393	2.32608	0.450407	0.780737	coiled-coil domain containing 137 [Source:MGI Symbol;Acc:MGI:1914541]
Arpc3	0.128425	10.9317	0.562856	0.453287	0.784914	actin related protein 2/3 complex, subunit 3 [Source:MGI Symbol;Acc:MGI:1928375]
Ski	0.173584	10.4699	0.614481	0.454168	0.785568	ski sarcoma viral oncogene homolog (avian) [Source:MGI Symbol;Acc:MGI:98310]
Atg12	-0.212424	10.2677	1.18096	0.4558	0.785568	autophagy related 12 [Source:MGI Symbol;Acc:MGI:1914776]
Larp7	-0.213277	10.2824	1.07063	0.4558	0.785568	La ribonucleoprotein domain family, member 7 [Source:MGI Symbol;Acc:MGI:107634]
Tbce	-0.265816	10.2475	1.93315	0.4558	0.785568	tubulin-specific chaperone E [Source:MGI Symbol;Acc:MGI:1917680]
Rps4x	-0.0622831	12.9091	0.555714	0.456166	0.785568	ribosomal protein S4, X-linked [Source:MGI Symbol;Acc:MGI:98158]
Ak2	-0.163787	10.3863	0.547333	0.459581	0.785568	adenylate kinase 2 [Source:MGI Symbol;Acc:MGI:87978]
Eif2ak3	0.197598	10.2148	2.87031	0.461186	0.785568	eukaryotic translation initiation factor 2 alpha kinase 3 [Source:MGI Symbol;Acc:MGI:1341830]
Slc25a23	0.191747	10.2219	2.37687	0.461186	0.785568	solute carrier family 25 (mitochondrial carrier; phosphate carrier), member 23 [Source:MGI Symbol;Acc:MGI:1914222]
Dbndd2	0.199119	10.2148	2.98424	0.461186	0.785568	dysbindin (dystrobrevin binding protein 1) domain containing 2 [Source:MGI Symbol;Acc:MGI:106562]
Vamp1	0.18099	10.209	3.19082	0.461186	0.785568	vesicle-associated membrane protein 1 [Source:MGI Symbol;Acc:MGI:1313276]
S100a11	0.199552	10.2464	1.79817	0.461186	0.785568	S100 calcium binding protein A11 [Source:MGI Symbol;Acc:MGI:1338798]
Cep41	0.229585	10.2117	3.60801	0.461186	0.785568	centrosomal protein 41 [Source:MGI Symbol;Acc:MGI:1891414]
Chst2	0.20503	10.3068	1.18467	0.461186	0.785568	carbohydrate sulfotransferase 2 [Source:MGI Symbol;Acc:MGI:1891160]
Gpd2	0.195535	10.2226	2.31645	0.461186	0.785568	glycerol phosphate dehydrogenase 2, mitochondrial [Source:MGI Symbol;Acc:MGI:99778]
Cacfd1	0.238293	10.2339	2.33296	0.461186	0.785568	calcium channel flower domain containing 1 [Source:MGI Symbol;Acc:MGI:1924317]
Supv3l1	0.246609	10.2169	3.1761	0.461186	0.785568	suppressor of var1, 3-like 1 (S. cerevisiae) [Source:MGI Symbol;Acc:MGI:2441711]
Bcl2a1b	-0.144389	10.915	0.541029	0.462177	0.786389	B cell leukemia/lymphoma 2 related protein A1b [Source:MGI Symbol;Acc:MGI:1278326]
Rpsa	-0.0869839	11.9331	0.539985	0.462609	0.786389	ribosomal protein SA [Source:MGI Symbol;Acc:MGI:105381]
Chst1	-0.195978	10.3083	0.856319	0.46339	0.786915	carbohydrate (keratan sulfate Gal-6) sulfotransferase 1 [Source:MGI Symbol;Acc:MGI:1924219]
Emc9	0.150563	10.2552	0.889174	0.465029	0.787298	ER membrane protein complex subunit 9 [Source:MGI Symbol;Acc:MGI:1934682]
Tsc22d1	0.197926	10.3692	0.816339	0.465029	0.787298	TSC22 domain family, member 1 [Source:MGI Symbol;Acc:MGI:109127]
Vezf1	0.2432	10.2553	1.61261	0.465029	0.787298	vascular endothelial zinc finger 1 [Source:MGI Symbol;Acc:MGI:1313291]
mt-Atp6	0.0574872	13.819	0.531857	0.465996	0.787429	mitochondrially encoded ATP synthase 6 [Source:MGI Symbol;Acc:MGI:99927]
Anp32b	-0.160388	10.4673	0.531732	0.466049	0.787429	acidic (leucine-rich) nuclear phosphoprotein 32 family, member B [Source:MGI Symbol;Acc:MGI:1914878]
Neurl3	0.144883	10.2747	0.664019	0.467426	0.787723	neuralized E3 ubiquitin protein ligase 3 [Source:MGI Symbol;Acc:MGI:2429944]
Fnbp1	0.159703	10.2675	0.806246	0.467637	0.787723	formin binding protein 1 [Source:MGI Symbol;Acc:MGI:109606]
Pink1	0.201215	10.2892	0.971785	0.467637	0.787723	PTEN induced putative kinase 1 [Source:MGI Symbol;Acc:MGI:1916193]
Man1b1	-0.18478	10.2644	1.03583	0.469526	0.789505	mannosidase, alpha, class 1B, member 1 [Source:MGI Symbol;Acc:MGI:2684954]
Nap1l1	0.155486	10.3935	0.523218	0.46964	0.789505	nucleosome assembly protein 1-like 1 [Source:MGI Symbol;Acc:MGI:1855693]
Fam210b	0.0863526	10.2254	0.951495	0.473491	0.79279	family with sequence similarity 210, member B [Source:MGI Symbol;Acc:MGI:1914267]
Igf1r	0.114582	10.2534	0.825867	0.473491	0.79279	insulin-like growth factor I receptor [Source:MGI Symbol;Acc:MGI:96433]
Scd2	0.222625	10.2961	1.1722	0.473491	0.79279	stearoyl-Coenzyme A desaturase 2 [Source:MGI Symbol;Acc:MGI:98240]
Fmo5	0.257535	10.2301	2.44279	0.473491	0.79279	flavin containing monooxygenase 5 [Source:MGI Symbol;Acc:MGI:1310004]
Atp5c1	-0.138572	10.7999	0.504008	0.477908	0.798602	ATP synthase, H+ transporting, mitochondrial F1 complex, gamma polypeptide 1 [Source:MGI Symbol;Acc:MGI:1261437]
Txndc11	-0.172114	10.2875	0.76301	0.477919	0.798602	thioredoxin domain containing 11 [Source:MGI Symbol;Acc:MGI:1923620]
Snrpd2	-0.150474	10.5874	0.498482	0.480331	0.801831	small nuclear ribonucleoprotein D2 [Source:MGI Symbol;Acc:MGI:98345]
Tulp4	0.228176	10.2711	1.24865	0.480905	0.801989	tubby like protein 4 [Source:MGI Symbol;Acc:MGI:1916092]
Selplg	-0.0560553	12.9274	0.492778	0.482853	0.804396	selectin, platelet (p-selectin) ligand [Source:MGI Symbol;Acc:MGI:106689]
Kdsr	-0.196378	10.2631	1.06193	0.483793	0.804396	3-ketodihydrosphingosine reductase [Source:MGI Symbol;Acc:MGI:1918000]
Npnt	-0.213295	10.277	1.07095	0.483793	0.804396	nephronectin [Source:MGI Symbol;Acc:MGI:2148811]
Actb	-0.0666254	12.5466	0.485994	0.48588	0.807064	actin, beta [Source:MGI Symbol;Acc:MGI:87904]
Ccng1	0.184032	10.257	1.05207	0.487903	0.808014	cyclin G1 [Source:MGI Symbol;Acc:MGI:102890]
Mrpl45	0.193061	10.2837	0.926617	0.487903	0.808014	mitochondrial ribosomal protein L45 [Source:MGI Symbol;Acc:MGI:1914286]
Hdac5	0.182156	10.2616	0.962638	0.487903	0.808014	histone deacetylase 5 [Source:MGI Symbol;Acc:MGI:1333784]
Ftl1	-0.0548173	13.4736	0.479543	0.488789	0.808679	ferritin light polypeptide 1 [Source:MGI Symbol;Acc:MGI:95589]
Pdgfb	0.161117	10.2838	0.704316	0.491282	0.811197	platelet derived growth factor, B polypeptide [Source:MGI Symbol;Acc:MGI:97528]
Rnf19b	0.178607	10.2718	0.877642	0.491282	0.811197	ring finger protein 19B [Source:MGI Symbol;Acc:MGI:1922484]
Atp6v1f	-0.125749	11.0095	0.549875	0.492911	0.813084	ATPase, H+ transporting, lysosomal V1 subunit F [Source:MGI Symbol;Acc:MGI:1913394]
Rpl8	0.0659871	12.212	0.463056	0.496355	0.817958	ribosomal protein L8 [Source:MGI Symbol;Acc:MGI:1350927]
Wwp1	-0.244431	10.2527	1.67163	0.49859	0.820811	WW domain containing E3 ubiquitin protein ligase 1 [Source:MGI Symbol;Acc:MGI:1861728]
Kpnb1	0.221954	10.3068	0.982093	0.49948	0.820811	karyopherin (importin) beta 1 [Source:MGI Symbol;Acc:MGI:107532]
Rpl11	0.0599091	12.4657	0.4562	0.49956	0.820811	ribosomal protein L11 [Source:MGI Symbol;Acc:MGI:1914275]
Slc12a2	-0.151946	10.4087	0.453684	0.500745	0.821462	solute carrier family 12, member 2 [Source:MGI Symbol;Acc:MGI:101924]
Kif5b	0.181356	10.4396	0.655874	0.50094	0.821462	kinesin family member 5B [Source:MGI Symbol;Acc:MGI:1098268]
Inpp4b	-0.149498	10.2637	0.714694	0.502818	0.823734	inositol polyphosphate-4-phosphatase, type II [Source:MGI Symbol;Acc:MGI:2158925]
Plxdc2	-0.106825	11.179	0.444953	0.504894	0.826325	plexin domain containing 2 [Source:MGI Symbol;Acc:MGI:1914698]
Dph6	0.191572	10.2359	1.38749	0.506944	0.827116	diphthamine biosynthesis 6 [Source:MGI Symbol;Acc:MGI:1913882]
Cldn7	-0.165269	10.4004	0.523551	0.509254	0.827116	claudin 7 [Source:MGI Symbol;Acc:MGI:1859285]
Apaf1	0.130823	10.2175	1.88346	0.509832	0.827116	apoptotic peptidase activating factor 1 [Source:MGI Symbol;Acc:MGI:1306796]
Erbb3	0.145123	10.2178	1.96843	0.509832	0.827116	erb-b2 receptor tyrosine kinase 3 [Source:MGI Symbol;Acc:MGI:95411]
Tubgcp2	0.141292	10.2144	2.11053	0.509832	0.827116	tubulin, gamma complex associated protein 2 [Source:MGI Symbol;Acc:MGI:1921487]
Fgl2	0.124683	10.2456	1.19275	0.509832	0.827116	fibrinogen-like protein 2 [Source:MGI Symbol;Acc:MGI:103266]
Brpf3	0.143401	10.2076	2.45752	0.509832	0.827116	bromodomain and PHD finger containing, 3 [Source:MGI Symbol;Acc:MGI:2146836]
Fnbp1l	0.181542	10.2177	2.27066	0.509832	0.827116	formin binding protein 1-like [Source:MGI Symbol;Acc:MGI:1925642]
Rpap3	0.169233	10.2268	1.86554	0.509832	0.827116	RNA polymerase II associated protein 3 [Source:MGI Symbol;Acc:MGI:1277218]
Rps6ka3	-0.209873	10.2285	1.7617	0.513876	0.832061	ribosomal protein S6 kinase polypeptide 3 [Source:MGI Symbol;Acc:MGI:104557]
Ccdc186	-0.211757	10.2408	1.50035	0.513876	0.832061	coiled-coil domain containing 186 [Source:MGI Symbol;Acc:MGI:2445022]
Smg9	0.20468	10.2964	0.862316	0.517075	0.834202	smg-9 homolog, nonsense mediated mRNA decay factor (C. elegans) [Source:MGI Symbol;Acc:MGI:1919247]
Eif3k	-0.121393	10.8751	0.415427	0.519374	0.834202	eukaryotic translation initiation factor 3, subunit K [Source:MGI Symbol;Acc:MGI:1921080]
Rnf215	-0.174043	10.2773	0.757271	0.519721	0.834202	ring finger protein 215 [Source:MGI Symbol;Acc:MGI:1918923]
Ldha	0.128105	10.8998	0.414137	0.520023	0.834202	lactate dehydrogenase A [Source:MGI Symbol;Acc:MGI:96759]
Gpr137	0.173421	10.2289	1.51408	0.520414	0.834202	G protein-coupled receptor 137 [Source:MGI Symbol;Acc:MGI:2147529]
Kctd18	0.18843	10.2151	2.14166	0.520414	0.834202	potassium channel tetramerisation domain containing 18 [Source:MGI Symbol;Acc:MGI:3603813]
Adarb1	0.186652	10.2664	1.08157	0.520414	0.834202	adenosine deaminase, RNA-specific, B1 [Source:MGI Symbol;Acc:MGI:891999]
Prr12	0.196108	10.2184	2.08274	0.520414	0.834202	proline rich 12 [Source:MGI Symbol;Acc:MGI:2679002]
Cdkn1a	0.2451	10.2514	1.44458	0.520414	0.834202	cyclin-dependent kinase inhibitor 1A (P21) [Source:MGI Symbol;Acc:MGI:104556]
Npm1	-0.105273	11.1807	0.412976	0.520609	0.834202	nucleophosmin 1 [Source:MGI Symbol;Acc:MGI:106184]
Smdt1	-0.13378	10.6664	0.448734	0.52069	0.834202	single-pass membrane protein with aspartate rich tail 1 [Source:MGI Symbol;Acc:MGI:1916279]
Tmed3	-0.128589	10.9655	0.449837	0.521712	0.83477	transmembrane p24 trafficking protein 3 [Source:MGI Symbol;Acc:MGI:1913361]
Zcchc7	-0.182321	10.3597	0.61382	0.5224	0.83477	zinc finger, CCHC domain containing 7 [Source:MGI Symbol;Acc:MGI:2442912]
Rpl34	-0.0609433	12.4997	0.408021	0.523121	0.83477	ribosomal protein L34 [Source:MGI Symbol;Acc:MGI:1915686]
Colgalt1	-0.170201	10.3926	0.520832	0.526041	0.83477	collagen beta(1-O)galactosyltransferase 1 [Source:MGI Symbol;Acc:MGI:1924348]
Pfkl	-0.165031	10.4158	0.482916	0.526041	0.83477	phosphofructokinase, liver, B-type [Source:MGI Symbol;Acc:MGI:97547]
Mia3	-0.133823	10.3323	0.397308	0.528625	0.83477	melanoma inhibitory activity 3 [Source:MGI Symbol;Acc:MGI:2443183]
Exoc8	0.188728	10.2319	1.43217	0.529336	0.83477	exocyst complex component 8 [Source:MGI Symbol;Acc:MGI:2142527]
Gm10269	0.191211	10.2912	0.83841	0.529336	0.83477	predicted gene 10269 [Source:MGI Symbol;Acc:MGI:3642381]
Ttc9c	0.203769	10.2559	1.17357	0.529336	0.83477	tetratricopeptide repeat domain 9C [Source:MGI Symbol;Acc:MGI:1917637]
Kpna2	0.2266	10.2481	1.45942	0.529336	0.83477	karyopherin (importin) alpha 2 [Source:MGI Symbol;Acc:MGI:103561]
Dnajc9	-0.154698	10.258	0.883825	0.529537	0.83477	DnaJ heat shock protein family (Hsp40) member C9 [Source:MGI Symbol;Acc:MGI:1915326]
Cnn3	-0.194867	10.2708	0.97203	0.529537	0.83477	calponin 3, acidic [Source:MGI Symbol;Acc:MGI:1919244]
Oscp1	-0.228516	10.2256	2.09373	0.529537	0.83477	organic solute carrier partner 1 [Source:MGI Symbol;Acc:MGI:1916308]
Mrpl10	-0.192716	10.2368	1.33165	0.529537	0.83477	mitochondrial ribosomal protein L10 [Source:MGI Symbol;Acc:MGI:1333801]
Dclre1c	-0.246504	10.2183	2.7661	0.529537	0.83477	DNA cross-link repair 1C [Source:MGI Symbol;Acc:MGI:2441769]
Slc39a8	-0.212897	10.2342	1.51064	0.529537	0.83477	solute carrier family 39 (metal ion transporter), member 8 [Source:MGI Symbol;Acc:MGI:1914797]
Jade1	-0.241531	10.2354	1.77175	0.529537	0.83477	jade family PHD finger 1 [Source:MGI Symbol;Acc:MGI:1925835]
Rpn2	0.128871	10.7512	0.39391	0.530393	0.835332	ribophorin II [Source:MGI Symbol;Acc:MGI:98085]
Mxi1	0.160807	10.2997	0.62753	0.533857	0.839996	MAX interactor 1, dimerization protein [Source:MGI Symbol;Acc:MGI:97245]
Ogdh	-0.191324	10.2938	0.792385	0.537652	0.844538	oxoglutarate (alpha-ketoglutarate) dehydrogenase (lipoamide) [Source:MGI Symbol;Acc:MGI:1098267]
Gpx2	0.172365	10.4847	0.513678	0.539474	0.844538	glutathione peroxidase 2 [Source:MGI Symbol;Acc:MGI:106609]
Acvr2b	0.193296	10.2759	0.980641	0.539474	0.844538	activin receptor IIB [Source:MGI Symbol;Acc:MGI:87912]
Zbtb20	-0.146528	10.4837	0.44044	0.539756	0.844538	zinc finger and BTB domain containing 20 [Source:MGI Symbol;Acc:MGI:1929213]
Pea15a	-0.167153	10.5158	0.522784	0.540673	0.844538	phosphoprotein enriched in astrocytes 15A [Source:MGI Symbol;Acc:MGI:104799]
Rps26	-0.0839023	11.6158	0.372035	0.542034	0.844538	ribosomal protein S26 [Source:MGI Symbol;Acc:MGI:1351628]
Eef1a1	0.041806	13.4065	0.371258	0.542456	0.844538	eukaryotic translation elongation factor 1 alpha 1 [Source:MGI Symbol;Acc:MGI:1096881]
2210016L21Rik	-0.173531	10.3099	0.606757	0.544163	0.844538	RIKEN cDNA 2210016L21 gene [Source:MGI Symbol;Acc:MGI:1919607]
Gemin7	-0.225107	10.3312	0.870428	0.544163	0.844538	gem nuclear organelle associated protein 7 [Source:MGI Symbol;Acc:MGI:1916981]
4732440D04Rik	-0.123499	10.227	1.03823	0.545315	0.844538	RIKEN cDNA 4732440D04 gene [Source:MGI Symbol;Acc:MGI:3604103]
Gfm2	-0.147572	10.2329	1.09723	0.545315	0.844538	G elongation factor, mitochondrial 2 [Source:MGI Symbol;Acc:MGI:2444783]
Baiap2	-0.161653	10.2343	1.13772	0.545315	0.844538	brain-specific angiogenesis inhibitor 1-associated protein 2 [Source:MGI Symbol;Acc:MGI:2137336]
Msra	-0.171668	10.2689	0.880618	0.545315	0.844538	methionine sulfoxide reductase A [Source:MGI Symbol;Acc:MGI:106916]
Ago4	-0.19393	10.2325	1.39099	0.545315	0.844538	argonaute RISC catalytic subunit 4 [Source:MGI Symbol;Acc:MGI:1924100]
Arhgef11	-0.184088	10.2186	1.74645	0.545315	0.844538	Rho guanine nucleotide exchange factor (GEF) 11 [Source:MGI Symbol;Acc:MGI:2441869]
Zdhhc21	-0.209433	10.2493	1.27901	0.545315	0.844538	zinc finger, DHHC domain containing 21 [Source:MGI Symbol;Acc:MGI:1915518]
Tceb2	-0.126482	10.9221	0.509161	0.545336	0.844538	NA
Pnn	0.145386	10.4687	0.45446	0.545888	0.844611	pinin [Source:MGI Symbol;Acc:MGI:1100514]
Naca	-0.083269	11.5843	0.362155	0.547447	0.846238	nascent polypeptide-associated complex alpha polypeptide [Source:MGI Symbol;Acc:MGI:106095]
Swi5	-0.122212	10.6536	0.356455	0.550615	0.850222	SWI5 recombination repair homolog (yeast) [Source:MGI Symbol;Acc:MGI:1920181]
Cd83	0.152161	10.5535	0.416277	0.551825	0.850222	CD83 antigen [Source:MGI Symbol;Acc:MGI:1328316]
Nme1	-0.127831	10.5837	0.352896	0.552611	0.850222	NME/NM23 nucleoside diphosphate kinase 1 [Source:MGI Symbol;Acc:MGI:97355]
Rps17	0.0620577	12.113	0.352208	0.552999	0.850222	ribosomal protein S17 [Source:MGI Symbol;Acc:MGI:1309526]
Ms4a6b	0.152201	10.3387	0.537413	0.553886	0.850222	membrane-spanning 4-domains, subfamily A, member 6B [Source:MGI Symbol;Acc:MGI:1917024]
S100a1	0.165875	10.3115	0.65519	0.554094	0.850222	S100 calcium binding protein A1 [Source:MGI Symbol;Acc:MGI:1338917]
Rpa3	0.18727	10.2433	1.15151	0.554094	0.850222	replication protein A3 [Source:MGI Symbol;Acc:MGI:1915490]
Pmvk	0.191818	10.2818	0.849447	0.554094	0.850222	phosphomevalonate kinase [Source:MGI Symbol;Acc:MGI:1915853]
Slc25a3	-0.0978623	11.0013	0.347919	0.555425	0.851162	solute carrier family 25 (mitochondrial carrier, phosphate carrier), member 3 [Source:MGI Symbol;Acc:MGI:1353498]
Rpl7	-0.0582536	12.2009	0.345686	0.556697	0.851162	ribosomal protein L7 [Source:MGI Symbol;Acc:MGI:98073]
Agpat2	-0.17793	10.2881	0.723282	0.556745	0.851162	1-acylglycerol-3-phosphate O-acyltransferase 2 (lysophosphatidic acid acyltransferase, beta) [Source:MGI Symbol;Acc:MGI:1914762]
Kdm5b	-0.224393	10.2538	1.23977	0.556745	0.851162	lysine (K)-specific demethylase 5B [Source:MGI Symbol;Acc:MGI:1922855]
Eif3m	-0.124873	10.55	0.338971	0.560553	0.852665	eukaryotic translation initiation factor 3, subunit M [Source:MGI Symbol;Acc:MGI:1351744]
Cd24a	-0.124888	10.2635	0.752792	0.560619	0.852665	CD24a antigen [Source:MGI Symbol;Acc:MGI:88323]
Iqgap1	-0.167245	10.2447	1.14371	0.560619	0.852665	IQ motif containing GTPase activating protein 1 [Source:MGI Symbol;Acc:MGI:1352757]
Gpatch4	-0.179578	10.2358	1.34211	0.560619	0.852665	G patch domain containing 4 [Source:MGI Symbol;Acc:MGI:1913864]
Flna	-0.174104	10.2173	1.6636	0.560619	0.852665	filamin, alpha [Source:MGI Symbol;Acc:MGI:95556]
Ccdc88a	-0.154377	10.2938	0.558629	0.563216	0.852665	coiled coil domain containing 88A [Source:MGI Symbol;Acc:MGI:1925177]
Zfp292	0.118631	10.3841	0.334174	0.56334	0.852665	zinc finger protein 292 [Source:MGI Symbol;Acc:MGI:1353423]
Uhrf1bp1l	-0.0958708	10.2176	1.6426	0.567211	0.852665	UHRF1 (ICBP90) binding protein 1-like [Source:MGI Symbol;Acc:MGI:2442888]
Cck	-0.0914064	10.2208	1.45514	0.567211	0.852665	cholecystokinin [Source:MGI Symbol;Acc:MGI:88297]
Aldh5a1	-0.0832577	10.2053	2.22413	0.567211	0.852665	aldhehyde dehydrogenase family 5, subfamily A1 [Source:MGI Symbol;Acc:MGI:2441982]
Ier3	-0.103844	10.2286	1.40787	0.567211	0.852665	immediate early response 3 [Source:MGI Symbol;Acc:MGI:104814]
Lad1	-0.113298	10.2293	1.40989	0.567211	0.852665	ladinin [Source:MGI Symbol;Acc:MGI:109343]
Hbegf	0.106724	10.2013	2.43044	0.568138	0.852665	heparin-binding EGF-like growth factor [Source:MGI Symbol;Acc:MGI:96070]
Akap7	0.127709	10.2311	1.27704	0.568138	0.852665	A kinase (PRKA) anchor protein 7 [Source:MGI Symbol;Acc:MGI:1859150]
2011-09-01	0.135015	10.2201	1.62069	0.568138	0.852665	NA
Trak1	0.146802	10.2202	1.68499	0.568138	0.852665	trafficking protein, kinesin binding 1 [Source:MGI Symbol;Acc:MGI:1914345]
Ankrd37	0.149432	10.2168	1.85184	0.568138	0.852665	ankyrin repeat domain 37 [Source:MGI Symbol;Acc:MGI:3603344]
Aldoa	-0.0951219	11.2284	0.321737	0.570691	0.852665	aldolase A, fructose-bisphosphate [Source:MGI Symbol;Acc:MGI:87994]
Ccl4	0.230088	10.7428	0.320251	0.571583	0.852665	chemokine (C-C motif) ligand 4 [Source:MGI Symbol;Acc:MGI:98261]
Dhx16	-0.121054	10.2206	1.25638	0.574014	0.852665	DEAH (Asp-Glu-Ala-His) box polypeptide 16 [Source:MGI Symbol;Acc:MGI:1916442]
Ssx2ip	-0.0937898	10.2149	1.27597	0.574015	0.852665	synovial sarcoma, X 2 interacting protein [Source:MGI Symbol;Acc:MGI:2139150]
Katnb1	-0.134781	10.221	1.33837	0.574015	0.852665	katanin p80 (WD40-containing) subunit B 1 [Source:MGI Symbol;Acc:MGI:1921437]
Nudt1	-0.152374	10.2225	1.42916	0.574015	0.852665	nudix (nucleoside diphosphate linked moiety X)-type motif 1 [Source:MGI Symbol;Acc:MGI:109280]
Mt2	-0.202579	10.2138	2.21895	0.574015	0.852665	metallothionein 2 [Source:MGI Symbol;Acc:MGI:97172]
Cdk10	-0.161316	10.2168	1.61623	0.574015	0.852665	cyclin-dependent kinase 10 [Source:MGI Symbol;Acc:MGI:2448549]
Zc3h6	-0.16464	10.2255	1.38277	0.574015	0.852665	zinc finger CCCH type containing 6 [Source:MGI Symbol;Acc:MGI:1926001]
Sars	-0.128512	10.3716	0.326574	0.57452	0.852665	seryl-aminoacyl-tRNA synthetase [Source:MGI Symbol;Acc:MGI:102809]
Ybx3	0.144814	10.2504	0.864083	0.574778	0.852665	Y box protein 3 [Source:MGI Symbol;Acc:MGI:2137670]
Nol4l	0.174409	10.218	1.58403	0.574778	0.852665	nucleolar protein 4-like [Source:MGI Symbol;Acc:MGI:1918765]
Mgst3	0.137544	10.3752	0.37414	0.575221	0.852665	microsomal glutathione S-transferase 3 [Source:MGI Symbol;Acc:MGI:1913697]
Rpl7a	0.0690377	11.6978	0.314202	0.575238	0.852665	ribosomal protein L7A [Source:MGI Symbol;Acc:MGI:1353472]
Cog7	0.166722	10.2429	0.889412	0.575291	0.852665	component of oligomeric golgi complex 7 [Source:MGI Symbol;Acc:MGI:2685013]
Fundc2	0.179538	10.3417	0.581393	0.575291	0.852665	FUN14 domain containing 2 [Source:MGI Symbol;Acc:MGI:1914641]
Rilpl2	0.200528	10.268	0.950873	0.575291	0.852665	Rab interacting lysosomal protein-like 2 [Source:MGI Symbol;Acc:MGI:1933112]
Klhdc3	-0.129592	10.2623	0.568608	0.577168	0.852665	kelch domain containing 3 [Source:MGI Symbol;Acc:MGI:2651568]
Bdp1	-0.159692	10.2583	0.727027	0.577168	0.852665	B double prime 1, subunit of RNA polymerase III transcription initiation factor IIIB [Source:MGI Symbol;Acc:MGI:1347077]
Fam178a	-0.153995	10.2832	0.576226	0.577168	0.852665	NA
Cap1	0.138239	10.3603	0.388647	0.578471	0.852665	CAP, adenylate cyclase-associated protein 1 (yeast) [Source:MGI Symbol;Acc:MGI:88262]
Hacd2	0.131635	10.4735	0.321221	0.578471	0.852665	3-hydroxyacyl-CoA dehydratase 2 [Source:MGI Symbol;Acc:MGI:1918007]
Mapk3	-0.135941	10.5288	0.385005	0.580166	0.852665	mitogen-activated protein kinase 3 [Source:MGI Symbol;Acc:MGI:1346859]
Clec4a3	-0.15773	10.3449	0.703351	0.580166	0.852665	C-type lectin domain family 4, member a3 [Source:MGI Symbol;Acc:MGI:1920399]
Pitpnc1	0.123255	10.3324	0.3259	0.58076	0.852665	phosphatidylinositol transfer protein, cytoplasmic 1 [Source:MGI Symbol;Acc:MGI:1919045]
Fam114a1	-0.111638	10.2146	1.47664	0.581447	0.852665	family with sequence similarity 114, member A1 [Source:MGI Symbol;Acc:MGI:1915553]
Poc5	-0.126005	10.2062	2.00734	0.581447	0.852665	POC5 centriolar protein [Source:MGI Symbol;Acc:MGI:1914713]
Lrrc75a	-0.178157	10.2126	2.19101	0.581447	0.852665	leucine rich repeat containing 75A [Source:MGI Symbol;Acc:MGI:2682293]
Tspan5	-0.224761	10.217	2.41179	0.581448	0.852665	tetraspanin 5 [Source:MGI Symbol;Acc:MGI:1928096]
Ptafr	0.145457	10.2943	0.531511	0.583203	0.852665	platelet-activating factor receptor [Source:MGI Symbol;Acc:MGI:106066]
Csf2ra	0.144128	10.4278	0.360974	0.583203	0.852665	colony stimulating factor 2 receptor, alpha, low-affinity (granulocyte-macrophage) [Source:MGI Symbol;Acc:MGI:1339754]
Pi4k2a	-0.129975	10.2731	0.478343	0.583516	0.852665	phosphatidylinositol 4-kinase type 2 alpha [Source:MGI Symbol;Acc:MGI:1934031]
Zbtb18	-0.147598	10.2675	0.580625	0.583516	0.852665	zinc finger and BTB domain containing 18 [Source:MGI Symbol;Acc:MGI:1353609]
Tmem256	-0.113511	10.675	0.299596	0.584257	0.852665	transmembrane protein 256 [Source:MGI Symbol;Acc:MGI:1916436]
Gas6	0.116969	10.5386	0.299588	0.584262	0.852665	growth arrest specific 6 [Source:MGI Symbol;Acc:MGI:95660]
Eef1d	0.0959796	10.9656	0.298477	0.58496	0.852939	eukaryotic translation elongation factor 1 delta (guanine nucleotide exchange protein) [Source:MGI Symbol;Acc:MGI:1913906]
Ctsb	0.0548931	13.2364	0.29634	0.586306	0.854157	cathepsin B [Source:MGI Symbol;Acc:MGI:88561]
Cep350	0.0982937	10.2479	0.443009	0.589384	0.857146	centrosomal protein 350 [Source:MGI Symbol;Acc:MGI:1921331]
Tirap	0.199923	10.2398	1.23645	0.589384	0.857146	toll-interleukin 1 receptor (TIR) domain-containing adaptor protein [Source:MGI Symbol;Acc:MGI:2152213]
Slc11a1	0.117426	10.6022	0.283423	0.594583	0.863955	solute carrier family 11 (proton-coupled divalent metal ion transporters), member 1 [Source:MGI Symbol;Acc:MGI:1345275]
Iws1	0.127074	10.2645	0.483351	0.599031	0.867556	IWS1, SUPT6 interacting protein [Source:MGI Symbol;Acc:MGI:1920723]
Gatad1	-0.169036	10.2698	0.717765	0.599138	0.867556	GATA zinc finger domain containing 1 [Source:MGI Symbol;Acc:MGI:1914460]
Ddx50	-0.174409	10.2674	0.724341	0.599138	0.867556	DEAD (Asp-Glu-Ala-Asp) box polypeptide 50 [Source:MGI Symbol;Acc:MGI:2182303]
Sec16a	-0.188146	10.2298	1.26877	0.599138	0.867556	SEC16 homolog A, endoplasmic reticulum export factor [Source:MGI Symbol;Acc:MGI:2139207]
Golga4	-0.174006	10.3069	0.580235	0.601481	0.869856	golgi autoantigen, golgin subfamily a, 4 [Source:MGI Symbol;Acc:MGI:1859646]
Hsd17b11	-0.132877	10.3916	0.352078	0.601767	0.869856	hydroxysteroid (17-beta) dehydrogenase 11 [Source:MGI Symbol;Acc:MGI:2149821]
Cetn2	-0.116062	10.3577	0.275716	0.60318	0.871145	centrin 2 [Source:MGI Symbol;Acc:MGI:1347085]
Pgam1	-0.133641	10.6044	0.322442	0.605138	0.872533	phosphoglycerate mutase 1 [Source:MGI Symbol;Acc:MGI:97552]
Rab3gap1	-0.167002	10.2667	0.688635	0.60524	0.872533	RAB3 GTPase activating protein subunit 1 [Source:MGI Symbol;Acc:MGI:2445001]
Gnai3	0.14415	10.2868	0.491609	0.605708	0.872533	guanine nucleotide binding protein (G protein), alpha inhibiting 3 [Source:MGI Symbol;Acc:MGI:95773]
Stat2	0.0913647	10.2253	0.641828	0.607537	0.87291	signal transducer and activator of transcription 2 [Source:MGI Symbol;Acc:MGI:103039]
Gkn3	0.192106	10.2347	1.177	0.607537	0.87291	gastrokine 3 [Source:MGI Symbol;Acc:MGI:1916138]
3830403N18Rik	0.205219	10.2422	1.11468	0.607537	0.87291	RIKEN cDNA 3830403N18 gene [Source:MGI Symbol;Acc:MGI:1917941]
Eif4g1	0.147578	10.3747	0.386898	0.610304	0.876133	eukaryotic translation initiation factor 4, gamma 1 [Source:MGI Symbol;Acc:MGI:2384784]
Anapc13	-0.108799	10.6939	0.280499	0.612251	0.877975	anaphase promoting complex subunit 13 [Source:MGI Symbol;Acc:MGI:1916260]
Rps7	-0.0468156	12.5361	0.25647	0.612666	0.877975	ribosomal protein S7 [Source:MGI Symbol;Acc:MGI:1333818]
Gadd45gip1	-0.110935	10.4303	0.255752	0.613164	0.877975	growth arrest and DNA-damage-inducible, gamma interacting protein 1 [Source:MGI Symbol;Acc:MGI:1914947]
Dlgap4	-0.156254	10.3557	0.480334	0.615528	0.879394	discs, large homolog-associated protein 4 (Drosophila) [Source:MGI Symbol;Acc:MGI:2138865]
Rps3	-0.0451003	12.5261	0.252257	0.6156	0.879394	ribosomal protein S3 [Source:MGI Symbol;Acc:MGI:1350917]
Fam46a	0.103769	10.4364	0.252066	0.615733	0.879394	family with sequence similarity 46, member A [Source:MGI Symbol;Acc:MGI:2670964]
Pwwp2a	0.103456	10.4063	0.249978	0.6172	0.880735	PWWP domain containing 2A [Source:MGI Symbol;Acc:MGI:1918052]
Dock10	0.0965743	10.4306	0.242055	0.622833	0.881945	dedicator of cytokinesis 10 [Source:MGI Symbol;Acc:MGI:2146320]
Ppp6r1	-0.0948001	10.2332	0.550134	0.622937	0.881945	protein phosphatase 6, regulatory subunit 1 [Source:MGI Symbol;Acc:MGI:2442163]
Sec63	-0.13759	10.2776	0.528131	0.622937	0.881945	SEC63-like (S. cerevisiae) [Source:MGI Symbol;Acc:MGI:2155302]
Setdb1	-0.138429	10.236	0.740867	0.622937	0.881945	SET domain, bifurcated 1 [Source:MGI Symbol;Acc:MGI:1934229]
Ccdc97	-0.173724	10.2367	0.984587	0.622937	0.881945	coiled-coil domain containing 97 [Source:MGI Symbol;Acc:MGI:1196455]
Pld2	-0.162125	10.225	1.11586	0.622937	0.881945	phospholipase D2 [Source:MGI Symbol;Acc:MGI:892877]
Mthfd1	-0.180238	10.2399	0.971013	0.622937	0.881945	methylenetetrahydrofolate dehydrogenase (NADP+ dependent), methenyltetrahydrofolate cyclohydrolase, formyltetrahydrofolate synthase [Source:MGI Symbol;Acc:MGI:1342005]
Gclm	-0.115991	10.2797	0.368504	0.623326	0.881945	glutamate-cysteine ligase, modifier subunit [Source:MGI Symbol;Acc:MGI:104995]
Mitd1	-0.154016	10.2768	0.542754	0.623326	0.881945	MIT, microtubule interacting and transport, domain containing 1 [Source:MGI Symbol;Acc:MGI:1916278]
Nelfe	-0.144219	10.2997	0.430057	0.623326	0.881945	negative elongation factor complex member E, Rdbp [Source:MGI Symbol;Acc:MGI:102744]
Ubr3	0.0706558	10.2358	0.383923	0.626484	0.883422	ubiquitin protein ligase E3 component n-recognin 3 [Source:MGI Symbol;Acc:MGI:1861100]
Kdm3b	0.0920872	10.2486	0.41497	0.626484	0.883422	KDM3B lysine (K)-specific demethylase 3B [Source:MGI Symbol;Acc:MGI:1923356]
Nr2c2	0.118002	10.2475	0.542918	0.626484	0.883422	nuclear receptor subfamily 2, group C, member 2 [Source:MGI Symbol;Acc:MGI:1352466]
Nradd	0.168293	10.2525	0.763289	0.626484	0.883422	neurotrophin receptor associated death domain [Source:MGI Symbol;Acc:MGI:1914419]
Anapc15	-0.150134	10.2841	0.487347	0.628607	0.884	anaphase prompoting complex C subunit 15 [Source:MGI Symbol;Acc:MGI:1922680]
Ndufa1	0.132653	10.6978	0.36688	0.628772	0.884	NADH dehydrogenase (ubiquinone) 1 alpha subcomplex, 1 [Source:MGI Symbol;Acc:MGI:1929511]
Ssr4	-0.0712559	11.5035	0.233183	0.629278	0.884	signal sequence receptor, delta [Source:MGI Symbol;Acc:MGI:1099464]
Dad1	0.0785674	11.0628	0.232564	0.629733	0.884	defender against cell death 1 [Source:MGI Symbol;Acc:MGI:101912]
Ttc28	-0.141986	10.3412	0.39921	0.634495	0.884	tetratricopeptide repeat domain 28 [Source:MGI Symbol;Acc:MGI:2140873]
Atox1	0.0818853	11.1976	0.221737	0.637821	0.884	antioxidant 1 copper chaperone [Source:MGI Symbol;Acc:MGI:1333855]
Smim24	0.10479	10.2937	0.312652	0.638152	0.884	small integral membrane protein 24 [Source:MGI Symbol;Acc:MGI:1919523]
Paics	0.120309	10.2942	0.376928	0.638152	0.884	phosphoribosylaminoimidazole carboxylase, phosphoribosylaminoribosylaminoimidazole, succinocarboxamide synthetase [Source:MGI Symbol;Acc:MGI:1914304]
Smarcad1	0.14667	10.2562	0.595234	0.638152	0.884	SWI/SNF-related, matrix-associated actin-dependent regulator of chromatin, subfamily a, containing DEAD/H box 1 [Source:MGI Symbol;Acc:MGI:95453]
Gan	0.0808219	10.2242	0.70343	0.638899	0.884	giant axonal neuropathy [Source:MGI Symbol;Acc:MGI:1890619]
Zfhx2	0.0778584	10.2199	0.677082	0.638899	0.884	zinc finger homeobox 2 [Source:MGI Symbol;Acc:MGI:2686934]
Il2	0.106469	10.2142	1.07308	0.638899	0.884	interleukin 2 [Source:MGI Symbol;Acc:MGI:96548]
Uaca	0.115417	10.2255	0.879223	0.638899	0.884	uveal autoantigen with coiled-coil domains and ankyrin repeats [Source:MGI Symbol;Acc:MGI:1919815]
Tex30	0.115674	10.2218	0.932019	0.638899	0.884	testis expressed 30 [Source:MGI Symbol;Acc:MGI:1922873]
Spryd3	0.136358	10.2235	0.973176	0.638899	0.884	SPRY domain containing 3 [Source:MGI Symbol;Acc:MGI:2446175]
Xrcc6	0.164098	10.2264	1.10544	0.638899	0.884	X-ray repair complementing defective repair in Chinese hamster cells 6 [Source:MGI Symbol;Acc:MGI:95606]
Serhl	0.150074	10.2397	0.85079	0.638899	0.884	serine hydrolase-like [Source:MGI Symbol;Acc:MGI:1890404]
Krt7	0.139364	10.2399	0.809483	0.638899	0.884	keratin 7 [Source:MGI Symbol;Acc:MGI:96704]
Hnrnpa1	0.117617	10.5487	0.269948	0.639394	0.884	heterogeneous nuclear ribonucleoprotein A1 [Source:MGI Symbol;Acc:MGI:104820]
Cxcl16	0.106641	10.4877	0.218367	0.640388	0.884	chemokine (C-X-C motif) ligand 16 [Source:MGI Symbol;Acc:MGI:1932682]
Tomm7	0.103456	10.8028	0.262887	0.64099	0.884	translocase of outer mitochondrial membrane 7 homolog (yeast) [Source:MGI Symbol;Acc:MGI:1913419]
Asrgl1	0.061234	10.209	1.17569	0.641177	0.884	asparaginase like 1 [Source:MGI Symbol;Acc:MGI:1913764]
Plekhh3	0.0783063	10.2062	1.45973	0.641177	0.884	pleckstrin homology domain containing, family H (with MyTH4 domain) member 3 [Source:MGI Symbol;Acc:MGI:2384950]
Gm1673	0.0920567	10.4278	0.38083	0.641177	0.884	predicted gene 1673 [Source:MGI Symbol;Acc:MGI:2686519]
Capn1	0.0584621	10.2102	1.185	0.641177	0.884	calpain 1 [Source:MGI Symbol;Acc:MGI:88263]
Hemk1	0.103018	10.2065	1.44253	0.641177	0.884	HemK methyltransferase family member 1 [Source:MGI Symbol;Acc:MGI:1916786]
Edem3	0.122446	10.2076	1.58826	0.641178	0.884	ER degradation enhancer, mannosidase alpha-like 3 [Source:MGI Symbol;Acc:MGI:1914217]
Ddah2	-0.108034	10.2995	0.280754	0.644103	0.886672	dimethylarginine dimethylaminohydrolase 2 [Source:MGI Symbol;Acc:MGI:1859016]
Grn	0.0498447	12.371	0.213092	0.644454	0.886672	granulin [Source:MGI Symbol;Acc:MGI:95832]
Slfn8	0.0913217	10.2678	0.282678	0.645498	0.886672	schlafen 8 [Source:MGI Symbol;Acc:MGI:2672859]
Itpripl1	0.133493	10.2455	0.570708	0.645498	0.886672	inositol 1,4,5-triphosphate receptor interacting protein-like 1 [Source:MGI Symbol;Acc:MGI:1920588]
Rpl23a	0.0378127	12.7675	0.209584	0.647192	0.886672	ribosomal protein L23A [Source:MGI Symbol;Acc:MGI:3040672]
Ghdc	-0.0711811	10.2381	0.402699	0.648952	0.886672	GH3 domain containing [Source:MGI Symbol;Acc:MGI:1931556]
Zfpm1	-0.116262	10.229	0.660267	0.648952	0.886672	zinc finger protein, multitype 1 [Source:MGI Symbol;Acc:MGI:1095400]
Serpinb6a	-0.129913	10.244	0.603533	0.648953	0.886672	serine (or cysteine) peptidase inhibitor, clade B, member 6a [Source:MGI Symbol;Acc:MGI:103123]
Prpf39	-0.121659	10.2331	0.634053	0.648953	0.886672	pre-mRNA processing factor 39 [Source:MGI Symbol;Acc:MGI:104602]
Crnkl1	-0.174669	10.2398	0.911715	0.648953	0.886672	Crn, crooked neck-like 1 (Drosophila) [Source:MGI Symbol;Acc:MGI:1914127]
Erich1	-0.206643	10.233	1.22651	0.648953	0.886672	glutamate rich 1 [Source:MGI Symbol;Acc:MGI:3588201]
Nrd1	-0.080551	10.3004	0.206099	0.64994	0.887296	nardilysin, N-arginine dibasic convertase, NRD convertase 1 [Source:MGI Symbol;Acc:MGI:1201386]
Rpl13a	0.0320126	13.222	0.202184	0.65306	0.890117	ribosomal protein L13A [Source:MGI Symbol;Acc:MGI:1351455]
Gpr65	-0.11596	10.3829	0.266499	0.653901	0.890117	G-protein coupled receptor 65 [Source:MGI Symbol;Acc:MGI:108031]
Ublcp1	-0.130481	10.254	0.475128	0.653901	0.890117	ubiquitin-like domain containing CTD phosphatase 1 [Source:MGI Symbol;Acc:MGI:1933105]
Isyna1	0.153472	10.3435	0.396718	0.654138	0.890117	myo-inositol 1-phosphate synthase A1 [Source:MGI Symbol;Acc:MGI:1919030]
Rtcb	0.107346	10.6566	0.20007	0.65476	0.890239	RNA 2',3'-cyclic phosphate and 5'-OH ligase [Source:MGI Symbol;Acc:MGI:106379]
Rpl22	0.0572717	11.5599	0.196033	0.658037	0.893967	ribosomal protein L22 [Source:MGI Symbol;Acc:MGI:99262]
Ubxn1	-0.101338	10.4934	0.20176	0.659159	0.894764	UBX domain protein 1 [Source:MGI Symbol;Acc:MGI:1289301]
Fkbp2	0.0848492	10.9505	0.19341	0.660188	0.894888	FK506 binding protein 2 [Source:MGI Symbol;Acc:MGI:95542]
Tsen34	-0.123563	10.4279	0.28422	0.660321	0.894888	tRNA splicing endonuclease subunit 34 [Source:MGI Symbol;Acc:MGI:1913328]
Dstn	-0.0782413	10.8194	0.18925	0.663634	0.898649	destrin [Source:MGI Symbol;Acc:MGI:1929270]
9430038I01Rik	0.0708564	10.228	0.42951	0.668682	0.901103	RIKEN cDNA 9430038I01 gene [Source:MGI Symbol;Acc:MGI:1924502]
Snapc3	0.106466	10.2346	0.580453	0.668682	0.901103	small nuclear RNA activating complex, polypeptide 3 [Source:MGI Symbol;Acc:MGI:1916338]
Gga2	0.0765253	10.2334	0.424763	0.668682	0.901103	golgi associated, gamma adaptin ear containing, ARF binding protein 2 [Source:MGI Symbol;Acc:MGI:1921355]
Cd2bp2	0.127667	10.2584	0.51365	0.668682	0.901103	CD2 antigen (cytoplasmic tail) binding protein 2 [Source:MGI Symbol;Acc:MGI:1917483]
Nme4	0.099543	10.2248	0.607639	0.668682	0.901103	NME/NM23 nucleoside diphosphate kinase 4 [Source:MGI Symbol;Acc:MGI:1931148]
Brat1	0.133443	10.2179	0.934323	0.668682	0.901103	BRCA1-associated ATM activator 1 [Source:MGI Symbol;Acc:MGI:1891679]
Cadm1	0.0902865	10.8946	0.181482	0.670194	0.902387	cell adhesion molecule 1 [Source:MGI Symbol;Acc:MGI:1889272]
Rpl18a	0.0293547	13.4365	0.180775	0.670799	0.902387	ribosomal protein L18A [Source:MGI Symbol;Acc:MGI:1924058]
Abcb4	-0.126613	10.2445	0.507337	0.671744	0.902387	ATP-binding cassette, sub-family B (MDR/TAP), member 4 [Source:MGI Symbol;Acc:MGI:97569]
Uqcr10	-0.0765419	10.9279	0.178975	0.672346	0.902387	ubiquinol-cytochrome c reductase, complex III subunit X [Source:MGI Symbol;Acc:MGI:1913402]
Cox8a	0.0545653	11.5065	0.178395	0.672846	0.902387	cytochrome c oxidase subunit VIIIa [Source:MGI Symbol;Acc:MGI:105959]
Bag1	-0.0898661	10.7373	0.17729	0.675715	0.902387	BCL2-associated athanogene 1 [Source:MGI Symbol;Acc:MGI:108047]
Mif	0.0812642	11.105	0.175024	0.675774	0.902387	macrophage migration inhibitory factor (glycosylation-inhibiting factor) [Source:MGI Symbol;Acc:MGI:96982]
Rpl3	0.0369014	12.6372	0.174874	0.675905	0.902387	ribosomal protein L3 [Source:MGI Symbol;Acc:MGI:1351605]
Rpl13	0.0304565	13.1812	0.173253	0.677326	0.902387	ribosomal protein L13 [Source:MGI Symbol;Acc:MGI:105922]
Bex1	-0.104428	10.2954	0.343558	0.677735	0.902387	brain expressed X-linked 1 [Source:MGI Symbol;Acc:MGI:1328321]
Mllt4	-0.147557	10.2232	0.971589	0.677736	0.902387	NA
Vps13c	-0.14423	10.2335	0.743164	0.677736	0.902387	vacuolar protein sorting 13C [Source:MGI Symbol;Acc:MGI:2444207]
Arhgap11a	-0.158381	10.2265	1.0078	0.677736	0.902387	Rho GTPase activating protein 11A [Source:MGI Symbol;Acc:MGI:2444300]
Bzw2	-0.130465	10.2515	0.539154	0.677736	0.902387	basic leucine zipper and W2 domains 2 [Source:MGI Symbol;Acc:MGI:1914162]
Cep95	-0.131326	10.2175	0.844853	0.677736	0.902387	centrosomal protein 95 [Source:MGI Symbol;Acc:MGI:2443502]
Cln3	0.097393	10.3826	0.184409	0.680276	0.90475	ceroid lipofuscinosis, neuronal 3, juvenile (Batten, Spielmeyer-Vogt disease) [Source:MGI Symbol;Acc:MGI:107537]
Pex6	-0.124143	10.2599	0.403982	0.681497	0.90475	peroxisomal biogenesis factor 6 [Source:MGI Symbol;Acc:MGI:2385054]
Acaa2	-0.141808	10.3173	0.365706	0.681497	0.90475	acetyl-Coenzyme A acyltransferase 2 (mitochondrial 3-oxoacyl-Coenzyme A thiolase) [Source:MGI Symbol;Acc:MGI:1098623]
Rps5	0.0351758	12.7458	0.167714	0.682238	0.90475	ribosomal protein S5 [Source:MGI Symbol;Acc:MGI:1097682]
Ppfia4	0.07127	10.9315	0.167629	0.682314	0.90475	protein tyrosine phosphatase, receptor type, f polypeptide (PTPRF), interacting protein (liprin), alpha 4 [Source:MGI Symbol;Acc:MGI:1915757]
Aplp2	-0.106282	10.4956	0.187677	0.682759	0.90475	amyloid beta (A4) precursor-like protein 2 [Source:MGI Symbol;Acc:MGI:88047]
Appl2	0.119938	10.2382	0.530953	0.683803	0.905416	adaptor protein, phosphotyrosine interaction, PH domain and leucine zipper containing 2 [Source:MGI Symbol;Acc:MGI:2384914]
Cox7c	0.0589403	11.3181	0.163319	0.686204	0.907876	cytochrome c oxidase subunit VIIc [Source:MGI Symbol;Acc:MGI:103226]
Oat	-0.0784891	10.8183	0.160799	0.688507	0.909427	ornithine aminotransferase [Source:MGI Symbol;Acc:MGI:97394]
Rpl36al	-0.0567373	11.3004	0.158862	0.690291	0.909427	ribosomal protein L36A-like [Source:MGI Symbol;Acc:MGI:1913733]
Tap1	0.139644	10.2818	0.398172	0.691922	0.909427	transporter 1, ATP-binding cassette, sub-family B (MDR/TAP) [Source:MGI Symbol;Acc:MGI:98483]
Gnptg	0.144587	10.307	0.388717	0.691922	0.909427	N-acetylglucosamine-1-phosphotransferase, gamma subunit [Source:MGI Symbol;Acc:MGI:2147006]
Map2k2	0.0952178	10.54	0.194058	0.693804	0.909427	mitogen-activated protein kinase kinase 2 [Source:MGI Symbol;Acc:MGI:1346867]
Rwdd1	-0.113407	10.3755	0.235207	0.694177	0.909427	RWD domain containing 1 [Source:MGI Symbol;Acc:MGI:1913771]
Sdhaf4	0.132689	10.3479	0.317095	0.694218	0.909427	succinate dehydrogenase complex assembly factor 4 [Source:MGI Symbol;Acc:MGI:1915252]
Snrpf	0.111363	10.5529	0.240181	0.694493	0.909427	small nuclear ribonucleoprotein polypeptide F [Source:MGI Symbol;Acc:MGI:1917128]
Ggnbp1	0.0629905	10.2587	0.16481	0.696154	0.909427	gametogenetin binding protein 1 [Source:MGI Symbol;Acc:MGI:3055306]
Dtx3l	0.111556	10.2571	0.341581	0.696154	0.909427	deltex 3-like, E3 ubiquitin ligase [Source:MGI Symbol;Acc:MGI:2656973]
Csrp2	0.12853	10.2918	0.34523	0.696154	0.909427	cysteine and glycine-rich protein 2 [Source:MGI Symbol;Acc:MGI:1202907]
Yif1a	-0.152478	10.3826	0.391368	0.696865	0.909427	Yip1 interacting factor homolog A (S. cerevisiae) [Source:MGI Symbol;Acc:MGI:1915340]
Rpl12	0.0506805	11.7014	0.15102	0.697645	0.909427	ribosomal protein L12 [Source:MGI Symbol;Acc:MGI:98002]
Socs6	0.0840602	10.3491	0.168425	0.698017	0.909427	suppressor of cytokine signaling 6 [Source:MGI Symbol;Acc:MGI:1924885]
Klhl6	0.110111	10.3408	0.244288	0.698017	0.909427	kelch-like 6 [Source:MGI Symbol;Acc:MGI:2686922]
Timm50	0.11162	10.3226	0.257072	0.698017	0.909427	translocase of inner mitochondrial membrane 50 [Source:MGI Symbol;Acc:MGI:1913775]
Ddx42	0.140335	10.2764	0.457751	0.698017	0.909427	DEAD (Asp-Glu-Ala-Asp) box polypeptide 42 [Source:MGI Symbol;Acc:MGI:1919297]
Ikzf2	0.10167	10.2515	0.319087	0.698017	0.909427	IKAROS family zinc finger 2 [Source:MGI Symbol;Acc:MGI:1342541]
Esd	-0.147679	10.5311	0.385596	0.698218	0.909427	esterase D/formylglutathione hydrolase [Source:MGI Symbol;Acc:MGI:95421]
Twf1	-0.103685	10.2721	0.302141	0.698806	0.909427	twinfilin actin binding protein 1 [Source:MGI Symbol;Acc:MGI:1100520]
Dap	-0.125889	10.3349	0.273768	0.698806	0.909427	death-associated protein [Source:MGI Symbol;Acc:MGI:1918190]
Neat1	0.077912	10.321	0.147553	0.700966	0.911528	nuclear paraspeckle assembly transcript 1 (non-protein coding) [Source:MGI Symbol;Acc:MGI:1914211]
Man1c1	0.0795034	10.36	0.144207	0.704214	0.914987	mannosidase, alpha, class 1C, member 1 [Source:MGI Symbol;Acc:MGI:2446214]
Ltc4s	0.0563537	11.2051	0.143689	0.704721	0.914987	leukotriene C4 synthase [Source:MGI Symbol;Acc:MGI:107498]
Slc25a4	0.078059	10.6638	0.142741	0.70565	0.915483	solute carrier family 25 (mitochondrial carrier, adenine nucleotide translocator), member 4 [Source:MGI Symbol;Acc:MGI:1353495]
Stard10	-0.0847681	10.2862	0.293043	0.710128	0.915773	START domain containing 10 [Source:MGI Symbol;Acc:MGI:1860093]
Fam20b	-0.081172	10.2364	0.396036	0.710128	0.915773	family with sequence similarity 20, member B [Source:MGI Symbol;Acc:MGI:2443990]
Snx21	-0.107964	10.2192	0.674143	0.710128	0.915773	sorting nexin family member 21 [Source:MGI Symbol;Acc:MGI:1917729]
Rab25	-0.102208	10.2488	0.428567	0.710128	0.915773	RAB25, member RAS oncogene family [Source:MGI Symbol;Acc:MGI:1858203]
Abi2	-0.128486	10.2214	0.731236	0.710128	0.915773	abl-interactor 2 [Source:MGI Symbol;Acc:MGI:106913]
Aff4	-0.0712146	10.2499	0.240778	0.711903	0.915773	AF4/FMR2 family, member 4 [Source:MGI Symbol;Acc:MGI:2136171]
Nudt19	-0.122111	10.2798	0.344983	0.711903	0.915773	nudix (nucleoside diphosphate linked moiety X)-type motif 19 [Source:MGI Symbol;Acc:MGI:94203]
Sgpp1	-0.106985	10.247	0.364647	0.711903	0.915773	sphingosine-1-phosphate phosphatase 1 [Source:MGI Symbol;Acc:MGI:2135760]
Elp5	-0.130293	10.2594	0.429788	0.711903	0.915773	elongator acetyltransferase complex subunit 5 [Source:MGI Symbol;Acc:MGI:1859017]
Ascc1	-0.121719	10.2768	0.332832	0.711903	0.915773	activating signal cointegrator 1 complex subunit 1 [Source:MGI Symbol;Acc:MGI:1916340]
Adssl1	-0.154748	10.3421	0.359728	0.711903	0.915773	adenylosuccinate synthetase like 1 [Source:MGI Symbol;Acc:MGI:87947]
Psmb1	-0.0708337	10.8126	0.135763	0.712607	0.915974	proteasome (prosome, macropain) subunit, beta type 1 [Source:MGI Symbol;Acc:MGI:104884]
Rpl31	0.039516	12.0149	0.135145	0.713233	0.916023	ribosomal protein L31 [Source:MGI Symbol;Acc:MGI:2149632]
Mtmr2	0.0824563	10.2211	0.577377	0.716482	0.916023	myotubularin related protein 2 [Source:MGI Symbol;Acc:MGI:1924366]
Ugcg	0.0703313	10.218	0.557578	0.716482	0.916023	UDP-glucose ceramide glucosyltransferase [Source:MGI Symbol;Acc:MGI:1332243]
Cyb561d1	0.108945	10.2061	1.039	0.716482	0.916023	cytochrome b-561 domain containing 1 [Source:MGI Symbol;Acc:MGI:1919273]
Donson	0.105778	10.2217	0.64814	0.716482	0.916023	downstream neighbor of SON [Source:MGI Symbol;Acc:MGI:1890621]
Gcat	0.126382	10.2235	0.702604	0.716482	0.916023	glycine C-acetyltransferase (2-amino-3-ketobutyrate-coenzyme A ligase) [Source:MGI Symbol;Acc:MGI:1349389]
Zfp704	0.122035	10.2332	0.579412	0.716482	0.916023	zinc finger protein 704 [Source:MGI Symbol;Acc:MGI:2180715]
Tcf7l2	-0.115469	10.2882	0.302217	0.718025	0.916593	transcription factor 7 like 2, T cell specific, HMG box [Source:MGI Symbol;Acc:MGI:1202879]
Pttg1	-0.140928	10.3337	0.354641	0.718025	0.916593	pituitary tumor-transforming gene 1 [Source:MGI Symbol;Acc:MGI:1353578]
Arid4a	-0.104094	10.3188	0.222163	0.719726	0.918062	AT rich interactive domain 4A (RBP1-like) [Source:MGI Symbol;Acc:MGI:2444354]
Mrpl30	-0.0830739	10.4989	0.131025	0.720287	0.918078	mitochondrial ribosomal protein L30 [Source:MGI Symbol;Acc:MGI:1333820]
P4hb	0.07759	10.491	0.124236	0.724559	0.922236	prolyl 4-hydroxylase, beta polypeptide [Source:MGI Symbol;Acc:MGI:97464]
Rps27a	0.0273134	12.8808	0.124072	0.724733	0.922236	ribosomal protein S27A [Source:MGI Symbol;Acc:MGI:1925544]
Myl6	-0.0551858	11.1255	0.123628	0.725206	0.922236	myosin, light polypeptide 6, alkali, smooth muscle and non-muscle [Source:MGI Symbol;Acc:MGI:109318]
Sssca1	-0.0761968	10.2907	0.165356	0.728208	0.924647	Sjogren syndrome/scleroderma autoantigen 1 [Source:MGI Symbol;Acc:MGI:1913482]
Zfp62	-0.116226	10.2449	0.389614	0.728208	0.924647	zinc finger protein 62 [Source:MGI Symbol;Acc:MGI:99662]
Aif1	-0.041046	11.6484	0.119234	0.729938	0.926026	allograft inflammatory factor 1 [Source:MGI Symbol;Acc:MGI:1343098]
Serpinf1	-0.0410225	10.2467	0.123392	0.736746	0.926026	serine (or cysteine) peptidase inhibitor, clade F, member 1 [Source:MGI Symbol;Acc:MGI:108080]
Hdac2	-0.133635	10.2789	0.37257	0.736746	0.926026	histone deacetylase 2 [Source:MGI Symbol;Acc:MGI:1097691]
Bola2	-0.109073	10.5559	0.218739	0.738359	0.926026	bolA-like 2 (E. coli) [Source:MGI Symbol;Acc:MGI:1913412]
Scyl2	0.0433602	10.2181	0.290284	0.73948	0.926026	SCY1-like 2 (S. cerevisiae) [Source:MGI Symbol;Acc:MGI:1289172]
Pkp4	0.0599191	10.2346	0.280956	0.73948	0.926026	plakophilin 4 [Source:MGI Symbol;Acc:MGI:109281]
Cpd	0.060975	10.3052	0.16776	0.73948	0.926026	carboxypeptidase D [Source:MGI Symbol;Acc:MGI:107265]
Tsr3	0.105301	10.2471	0.366128	0.73948	0.926026	TSR3 20S rRNA accumulation [Source:MGI Symbol;Acc:MGI:1915577]
Gm9803	0.105526	10.226	0.506669	0.73948	0.926026	predicted gene 9803 [Source:MGI Symbol;Acc:MGI:3704359]
Lipo1	0.12677	10.2342	0.504481	0.73948	0.926026	lipase, member O1 [Source:MGI Symbol;Acc:MGI:3647308]
Glipr1	0.112982	10.3014	0.2619	0.73948	0.926026	GLI pathogenesis-related 1 (glioma) [Source:MGI Symbol;Acc:MGI:1920940]
Arap2	0.0457909	10.2207	0.52977	0.74174	0.926026	ArfGAP with RhoGAP domain, ankyrin repeat and PH domain 2 [Source:MGI Symbol;Acc:MGI:2684416]
Edn1	0.0241658	10.2085	0.67618	0.74174	0.926026	endothelin 1 [Source:MGI Symbol;Acc:MGI:95283]
Eps8l2	0.0453044	10.2076	0.757925	0.74174	0.926026	EPS8-like 2 [Source:MGI Symbol;Acc:MGI:2138828]
Rbm12	0.04983	10.2047	0.783254	0.741741	0.926026	RNA binding motif protein 12 [Source:MGI Symbol;Acc:MGI:1922960]
Ldlr	0.0626782	10.2114	0.748111	0.741741	0.926026	low density lipoprotein receptor [Source:MGI Symbol;Acc:MGI:96765]
Gadd45a	0.0695193	10.2138	0.69123	0.741741	0.926026	growth arrest and DNA-damage-inducible 45 alpha [Source:MGI Symbol;Acc:MGI:107799]
2810428I15Rik	-0.0833202	10.447	0.132974	0.743279	0.926026	RIKEN cDNA 2810428I15 gene [Source:MGI Symbol;Acc:MGI:1913712]
Dapk3	0.132979	10.2825	0.352438	0.744038	0.926026	death-associated protein kinase 3 [Source:MGI Symbol;Acc:MGI:1203520]
Arrb1	-0.139599	10.2344	0.559776	0.745841	0.926026	arrestin, beta 1 [Source:MGI Symbol;Acc:MGI:99473]
Rnf186	-0.0313173	10.2593	0.194969	0.747538	0.926026	ring finger protein 186 [Source:MGI Symbol;Acc:MGI:1914075]
Ano10	-0.0467846	10.222	0.335826	0.747538	0.926026	anoctamin 10 [Source:MGI Symbol;Acc:MGI:2143103]
2010111I01Rik	-0.0589658	10.2369	0.308204	0.747538	0.926026	RIKEN cDNA 2010111I01 gene [Source:MGI Symbol;Acc:MGI:1919311]
Prim1	-0.0726569	10.2145	0.463634	0.747538	0.926026	DNA primase, p49 subunit [Source:MGI Symbol;Acc:MGI:97757]
Kitl	-0.079031	10.2108	0.568741	0.747538	0.926026	kit ligand [Source:MGI Symbol;Acc:MGI:96974]
Fam234a	-0.0946775	10.2267	0.465764	0.747538	0.926026	family with sequence similarity 234, member A [Source:MGI Symbol;Acc:MGI:2146854]
Snhg18	-0.10224	10.2224	0.528524	0.747538	0.926026	small nucleolar RNA host gene 18 [Source:MGI Symbol;Acc:MGI:1914085]
Cnot10	-0.121772	10.2187	0.631188	0.747538	0.926026	CCR4-NOT transcription complex, subunit 10 [Source:MGI Symbol;Acc:MGI:1926143]
Pomgnt1	0.086456	10.2358	0.325191	0.748372	0.926026	protein O-linked mannose beta 1,2-N-acetylglucosaminyltransferase [Source:MGI Symbol;Acc:MGI:1915523]
Atf7	0.0475578	10.2732	0.101913	0.749611	0.926026	activating transcription factor 7 [Source:MGI Symbol;Acc:MGI:2443472]
Mvb12a	0.0714734	10.319	0.120702	0.749862	0.926026	multivesicular body subunit 12A [Source:MGI Symbol;Acc:MGI:1920961]
Rnf128	0.130623	10.2944	0.31101	0.749863	0.926026	ring finger protein 128 [Source:MGI Symbol;Acc:MGI:1914139]
2410015M20Rik	0.0735549	10.7198	0.129075	0.75103	0.926026	RIKEN cDNA 2410015M20 gene [Source:MGI Symbol;Acc:MGI:2442174]
Rab27a	0.0711204	10.2502	0.213978	0.751396	0.926026	RAB27A, member RAS oncogene family [Source:MGI Symbol;Acc:MGI:1861441]
Dctn6	0.049544	10.2711	0.106474	0.751396	0.926026	dynactin 6 [Source:MGI Symbol;Acc:MGI:1343154]
Usp25	0.106287	10.2615	0.286269	0.751396	0.926026	ubiquitin specific peptidase 25 [Source:MGI Symbol;Acc:MGI:1353655]
Rnf14	0.0801909	10.2544	0.207603	0.751396	0.926026	ring finger protein 14 [Source:MGI Symbol;Acc:MGI:1929668]
Metap1d	0.0674803	10.2551	0.183549	0.751461	0.926026	methionyl aminopeptidase type 1D (mitochondrial) [Source:MGI Symbol;Acc:MGI:1913809]
Abcb1b	0.0816737	10.2847	0.169204	0.751461	0.926026	ATP-binding cassette, sub-family B (MDR/TAP), member 1B [Source:MGI Symbol;Acc:MGI:97568]
Slc25a51	0.0965467	10.2722	0.231135	0.751461	0.926026	solute carrier family 25, member 51 [Source:MGI Symbol;Acc:MGI:2684984]
Rplp2	0.0263226	12.7809	0.099638	0.75233	0.926413	ribosomal protein, large P2 [Source:MGI Symbol;Acc:MGI:1914436]
H2afj	-0.0613737	10.5685	0.0983134	0.753928	0.927698	H2A histone family, member J [Source:MGI Symbol;Acc:MGI:3606192]
mt-Cytb	0.0268736	13.0751	0.0956669	0.757157	0.930985	mitochondrially encoded cytochrome b [Source:MGI Symbol;Acc:MGI:102501]
St14	-0.0611523	10.3186	0.113371	0.760405	0.932236	suppression of tumorigenicity 14 (colon carcinoma) [Source:MGI Symbol;Acc:MGI:1338881]
Armcx3	-0.0842247	10.247	0.243213	0.760405	0.932236	armadillo repeat containing, X-linked 3 [Source:MGI Symbol;Acc:MGI:1918953]
Tnfrsf17	-0.0806633	10.278	0.163121	0.760405	0.932236	tumor necrosis factor receptor superfamily, member 17 [Source:MGI Symbol;Acc:MGI:1343050]
H2afx	-0.0788034	10.2934	0.157446	0.760405	0.932236	H2A histone family, member X [Source:MGI Symbol;Acc:MGI:102688]
Ank	0.0786834	10.7492	0.09202	0.761687	0.933123	progressive ankylosis [Source:MGI Symbol;Acc:MGI:3045421]
Ndufs4	0.0907691	10.4142	0.143603	0.763533	0.934265	NADH dehydrogenase (ubiquinone) Fe-S protein 4 [Source:MGI Symbol;Acc:MGI:1343135]
Rpl28	-0.0355195	11.8237	0.0903944	0.763738	0.934265	ribosomal protein L28 [Source:MGI Symbol;Acc:MGI:101839]
Il17ra	-0.121819	10.3686	0.342053	0.76577	0.934518	interleukin 17 receptor A [Source:MGI Symbol;Acc:MGI:107399]
Ddx6	-0.0743383	10.2987	0.135959	0.766927	0.934518	DEAD (Asp-Glu-Ala-Asp) box polypeptide 6 [Source:MGI Symbol;Acc:MGI:104976]
Cited2	-0.0871244	10.3866	0.134142	0.767387	0.934518	Cbp/p300-interacting transactivator, with Glu/Asp-rich carboxy-terminal domain, 2 [Source:MGI Symbol;Acc:MGI:1306784]
Spint2	-0.0766247	10.4811	0.109597	0.767387	0.934518	serine protease inhibitor, Kunitz type 2 [Source:MGI Symbol;Acc:MGI:1338031]
Sdf4	-0.0750007	10.9029	0.125764	0.76762	0.934518	stromal cell derived factor 4 [Source:MGI Symbol;Acc:MGI:108079]
Gtpbp4	-0.0689334	10.285	0.13323	0.769538	0.934518	GTP binding protein 4 [Source:MGI Symbol;Acc:MGI:1916487]
Acat1	-0.0699991	10.3106	0.11224	0.769538	0.934518	acetyl-Coenzyme A acetyltransferase 1 [Source:MGI Symbol;Acc:MGI:87870]
Mphosph8	-0.0757193	10.2952	0.133663	0.769538	0.934518	M-phase phosphoprotein 8 [Source:MGI Symbol;Acc:MGI:1922589]
Ralgps1	-0.0900165	10.2495	0.240666	0.769538	0.934518	Ral GEF with PH domain and SH3 binding motif 1 [Source:MGI Symbol;Acc:MGI:1922008]
D430042O09Rik	-0.131632	10.2775	0.330061	0.769538	0.934518	RIKEN cDNA D430042O09 gene [Source:MGI Symbol;Acc:MGI:2442760]
Cct2	0.107217	10.4542	0.196703	0.771225	0.935887	chaperonin containing Tcp1, subunit 2 (beta) [Source:MGI Symbol;Acc:MGI:107186]
Atp6v1c1	-0.0744934	10.5438	0.102733	0.777693	0.943051	ATPase, H+ transporting, lysosomal V1 subunit C1 [Source:MGI Symbol;Acc:MGI:1913585]
Ccdc191	-0.0697149	10.2336	0.215574	0.78439	0.948495	coiled-coil domain containing 191 [Source:MGI Symbol;Acc:MGI:1922661]
Rufy1	-0.0852152	10.2485	0.228305	0.78439	0.948495	RUN and FYVE domain containing 1 [Source:MGI Symbol;Acc:MGI:2429762]
Mprip	-0.10163	10.2536	0.272945	0.78439	0.948495	myosin phosphatase Rho interacting protein [Source:MGI Symbol;Acc:MGI:1349438]
Rexo1	-0.0375243	10.278	0.0735328	0.786316	0.948495	REX1, RNA exonuclease 1 [Source:MGI Symbol;Acc:MGI:1914182]
Bcl2a1a	0.0658443	10.3719	0.0881251	0.787338	0.948495	B cell leukemia/lymphoma 2 related protein A1a [Source:MGI Symbol;Acc:MGI:102687]
Slc38a2	0.0497796	10.2968	0.0744855	0.787338	0.948495	solute carrier family 38, member 2 [Source:MGI Symbol;Acc:MGI:1915010]
Rpl17	-0.0238307	12.7035	0.0699467	0.791468	0.948495	ribosomal protein L17 [Source:MGI Symbol;Acc:MGI:2448270]
Tmem176b	0.0437515	11.1859	0.069573	0.792013	0.948495	transmembrane protein 176B [Source:MGI Symbol;Acc:MGI:1916348]
Abhd12	0.0377323	11.4118	0.0692744	0.79245	0.948495	abhydrolase domain containing 12 [Source:MGI Symbol;Acc:MGI:1923442]
Zfp266	-0.0292341	10.2068	0.359967	0.792689	0.948495	zinc finger protein 266 [Source:MGI Symbol;Acc:MGI:1924769]
Gcfc2	-0.0386381	10.2083	0.346196	0.792689	0.948495	GC-rich sequence DNA binding factor 2 [Source:MGI Symbol;Acc:MGI:2141656]
Sars2	-0.048496	10.2099	0.379712	0.792689	0.948495	seryl-aminoacyl-tRNA synthetase 2 [Source:MGI Symbol;Acc:MGI:1919234]
Htra3	-0.0619132	10.2429	0.242721	0.792689	0.948495	HtrA serine peptidase 3 [Source:MGI Symbol;Acc:MGI:1925808]
Cirh1a	-0.0664468	10.2188	0.364311	0.792689	0.948495	NA
Cep57l1	-0.105105	10.2117	0.610539	0.792689	0.948495	centrosomal protein 57-like 1 [Source:MGI Symbol;Acc:MGI:1915511]
Mdc1	-0.113135	10.2095	0.692157	0.792689	0.948495	mediator of DNA damage checkpoint 1 [Source:MGI Symbol;Acc:MGI:3525201]
Prdx6	-0.0658636	10.4405	0.0768161	0.792699	0.948495	peroxiredoxin 6 [Source:MGI Symbol;Acc:MGI:894320]
Fuca1	0.0525178	10.8769	0.069102	0.792702	0.948495	fucosidase, alpha-L- 1, tissue [Source:MGI Symbol;Acc:MGI:95593]
Xlr	0.0721746	10.4415	0.100112	0.79326	0.948495	X-linked lymphocyte-regulated [Source:MGI Symbol;Acc:MGI:98976]
Calml4	0.0907221	10.3297	0.146929	0.793535	0.948495	calmodulin-like 4 [Source:MGI Symbol;Acc:MGI:1922850]
Rab10os	-0.0607723	10.2511	0.135808	0.796011	0.94874	RAB10, member RAS oncogene family, opposite strand [Source:MGI Symbol;Acc:MGI:1921423]
Cmc2	-0.0606114	10.279	0.110794	0.796011	0.94874	COX assembly mitochondrial protein 2 [Source:MGI Symbol;Acc:MGI:1913781]
2310039H08Rik	-0.0818335	10.286	0.154144	0.796011	0.94874	RIKEN cDNA 2310039H08 gene [Source:MGI Symbol;Acc:MGI:1914351]
Sms	-0.0631495	10.2777	0.11704	0.796011	0.94874	spermine synthase [Source:MGI Symbol;Acc:MGI:109490]
Zfp638	-0.0525683	10.3035	0.0702207	0.798386	0.948983	zinc finger protein 638 [Source:MGI Symbol;Acc:MGI:1203484]
Rab20	-0.0534891	10.2886	0.0751972	0.798386	0.948983	RAB20, member RAS oncogene family [Source:MGI Symbol;Acc:MGI:102789]
Ptms	0.0471579	10.7165	0.0650964	0.798667	0.948983	parathymosin [Source:MGI Symbol;Acc:MGI:1916452]
Lsm4	-0.0640171	10.558	0.084196	0.799665	0.948983	LSM4 homolog, U6 small nuclear RNA and mRNA degradation associated [Source:MGI Symbol;Acc:MGI:1354692]
Ccdc32	-0.0439584	10.2533	0.0856014	0.799706	0.948983	coiled-coil domain containing 32 [Source:MGI Symbol;Acc:MGI:2685477]
Hist1h1c	-0.0630441	10.3311	0.0800325	0.799935	0.948983	histone cluster 1, H1c [Source:MGI Symbol;Acc:MGI:1931526]
Srsf2	-0.0488554	10.5988	0.0640942	0.80019	0.948983	serine/arginine-rich splicing factor 2 [Source:MGI Symbol;Acc:MGI:98284]
Polr2f	-0.0506521	10.4889	0.0613353	0.804448	0.951077	polymerase (RNA) II (DNA directed) polypeptide F [Source:MGI Symbol;Acc:MGI:1349393]
Rin3	0.0355351	10.2425	0.0781343	0.805957	0.951077	Ras and Rab interactor 3 [Source:MGI Symbol;Acc:MGI:2385708]
Sema4b	0.074672	10.231	0.253707	0.805957	0.951077	sema domain, immunoglobulin domain (Ig), transmembrane domain (TM) and short cytoplasmic domain, (semaphorin) 4B [Source:MGI Symbol;Acc:MGI:107559]
Atp5d	-0.0454074	10.8163	0.0597425	0.806953	0.951077	ATP synthase, H+ transporting, mitochondrial F1 complex, delta subunit [Source:MGI Symbol;Acc:MGI:1913293]
Lypd8	0.0908671	10.5582	0.13778	0.807312	0.951077	LY6/PLAUR domain containing 8 [Source:MGI Symbol;Acc:MGI:1917413]
Aprt	-0.0513379	10.4179	0.0570831	0.811216	0.951077	adenine phosphoribosyl transferase [Source:MGI Symbol;Acc:MGI:88061]
Gm9774	0.067569	10.2514	0.151607	0.811944	0.951077	predicted pseudogene 9774 [Source:MGI Symbol;Acc:MGI:3642386]
Ipmk	0.0606944	10.2473	0.121529	0.811945	0.951077	inositol polyphosphate multikinase [Source:MGI Symbol;Acc:MGI:1916968]
Tmx3	0.093633	10.2702	0.181125	0.811945	0.951077	thioredoxin-related transmembrane protein 3 [Source:MGI Symbol;Acc:MGI:2442418]
Nsf	0.0769135	10.2697	0.142828	0.811945	0.951077	N-ethylmaleimide sensitive fusion protein [Source:MGI Symbol;Acc:MGI:104560]
Cmas	0.074844	10.3765	0.0978052	0.812335	0.951077	cytidine monophospho-N-acetylneuraminic acid synthetase [Source:MGI Symbol;Acc:MGI:1337124]
Ddx46	0.0836658	10.3186	0.136526	0.812335	0.951077	DEAD (Asp-Glu-Ala-Asp) box polypeptide 46 [Source:MGI Symbol;Acc:MGI:1920895]
Nop10	-0.0474913	10.626	0.0559707	0.81303	0.951077	NOP10 ribonucleoprotein [Source:MGI Symbol;Acc:MGI:1913431]
Tpt1	-0.0234396	12.2191	0.055428	0.813922	0.951077	tumor protein, translationally-controlled 1 [Source:MGI Symbol;Acc:MGI:104890]
Asb10	0.0321811	10.2539	0.139433	0.814098	0.951077	ankyrin repeat and SOCS box-containing 10 [Source:MGI Symbol;Acc:MGI:2152836]
Pcp4	0.0490492	10.2514	0.155713	0.814098	0.951077	Purkinje cell protein 4 [Source:MGI Symbol;Acc:MGI:97509]
Cdc27	0.0452631	10.2073	0.336884	0.814098	0.951077	cell division cycle 27 [Source:MGI Symbol;Acc:MGI:102685]
Mllt3	0.0852811	10.2119	0.410473	0.814098	0.951077	myeloid/lymphoid or mixed-lineage leukemia; translocated to, 3 [Source:MGI Symbol;Acc:MGI:1917372]
Btrc	0.0806286	10.2203	0.326066	0.814098	0.951077	beta-transducin repeat containing protein [Source:MGI Symbol;Acc:MGI:1338871]
Iqcc	0.0996486	10.2151	0.423363	0.814099	0.951077	IQ motif containing C [Source:MGI Symbol;Acc:MGI:2446212]
Trim30a	0.0944632	10.389	0.146464	0.814743	0.951077	tripartite motif-containing 30A [Source:MGI Symbol;Acc:MGI:98178]
Krtcap2	0.0425595	10.8165	0.0544683	0.81551	0.951077	keratinocyte associated protein 2 [Source:MGI Symbol;Acc:MGI:1913309]
Timp2	-0.0325319	11.8133	0.0540072	0.816279	0.951077	tissue inhibitor of metalloproteinase 2 [Source:MGI Symbol;Acc:MGI:98753]
Lamtor4	0.0434649	10.7573	0.0537796	0.816659	0.951077	late endosomal/lysosomal adaptor, MAPK and MTOR activator 4 [Source:MGI Symbol;Acc:MGI:1913346]
Mis18a	0.076672	10.236	0.208439	0.81741	0.951077	MIS18 kinetochore protein A [Source:MGI Symbol;Acc:MGI:1913828]
Atxn10	0.04853	10.4413	0.0514474	0.820609	0.951077	ataxin 10 [Source:MGI Symbol;Acc:MGI:1859293]
Wdr60	0.0510754	10.2112	0.234673	0.821637	0.951077	WD repeat domain 60 [Source:MGI Symbol;Acc:MGI:2445085]
Dnajc17	0.0831529	10.2231	0.27882	0.821637	0.951077	DnaJ heat shock protein family (Hsp40) member C17 [Source:MGI Symbol;Acc:MGI:1916658]
Tpm4	0.0938384	10.2891	0.162122	0.821637	0.951077	tropomyosin 4 [Source:MGI Symbol;Acc:MGI:2449202]
Ddx31	0.029412	10.2454	0.0904044	0.822749	0.951077	DEAD/H (Asp-Glu-Ala-Asp/His) box polypeptide 31 [Source:MGI Symbol;Acc:MGI:2682639]
Erap1	0.032991	10.226	0.136485	0.822749	0.951077	endoplasmic reticulum aminopeptidase 1 [Source:MGI Symbol;Acc:MGI:1933403]
Slc25a25	0.0605451	10.2511	0.146466	0.822749	0.951077	solute carrier family 25 (mitochondrial carrier, phosphate carrier), member 25 [Source:MGI Symbol;Acc:MGI:1915913]
Nudt2	0.0632234	10.2436	0.164656	0.822749	0.951077	nudix (nucleoside diphosphate linked moiety X)-type motif 2 [Source:MGI Symbol;Acc:MGI:1913651]
Fam72a	0.0841826	10.2101	0.391098	0.822749	0.951077	family with sequence similarity 72, member A [Source:MGI Symbol;Acc:MGI:1919669]
Pus3	0.119792	10.2187	0.45342	0.822749	0.951077	pseudouridine synthase 3 [Source:MGI Symbol;Acc:MGI:1914299]
Rgcc	0.13881	10.2228	0.502632	0.822749	0.951077	regulator of cell cycle [Source:MGI Symbol;Acc:MGI:1913464]
Phip	0.0452921	10.4162	0.0499415	0.82321	0.951077	pleckstrin homology domain interacting protein [Source:MGI Symbol;Acc:MGI:1932404]
Btf3	0.0329258	11.2376	0.0489504	0.824945	0.951077	basic transcription factor 3 [Source:MGI Symbol;Acc:MGI:1202875]
Smarca4	0.0333147	10.292	0.0478294	0.826928	0.951077	SWI/SNF related, matrix associated, actin dependent regulator of chromatin, subfamily a, member 4 [Source:MGI Symbol;Acc:MGI:88192]
Nenf	0.0527634	10.5887	0.0536681	0.828408	0.951077	neuron derived neurotrophic factor [Source:MGI Symbol;Acc:MGI:1913458]
Ndufb2	0.0600797	10.5176	0.0678455	0.828408	0.951077	NADH dehydrogenase (ubiquinone) 1 beta subcomplex, 2 [Source:MGI Symbol;Acc:MGI:1915448]
Sltm	0.0938612	10.3219	0.137562	0.828419	0.951077	SAFB-like, transcription modulator [Source:MGI Symbol;Acc:MGI:1913910]
Aatf	-0.0509187	10.2703	0.0738361	0.828677	0.951077	apoptosis antagonizing transcription factor [Source:MGI Symbol;Acc:MGI:1929608]
Hras	-0.0942523	10.3156	0.147484	0.828677	0.951077	Harvey rat sarcoma virus oncogene [Source:MGI Symbol;Acc:MGI:96224]
Nup35	-0.0228241	10.2244	0.0968442	0.829275	0.951077	nucleoporin 35 [Source:MGI Symbol;Acc:MGI:1916732]
Ubap2	-0.0360012	10.2412	0.095252	0.829275	0.951077	ubiquitin-associated protein 2 [Source:MGI Symbol;Acc:MGI:1916176]
Myo9b	-0.0769769	10.2553	0.169722	0.829275	0.951077	myosin IXb [Source:MGI Symbol;Acc:MGI:106624]
Surf6	-0.0994469	10.225	0.336827	0.829275	0.951077	surfeit gene 6 [Source:MGI Symbol;Acc:MGI:98447]
mt-Co2	0.0208409	12.8584	0.0450052	0.832037	0.951467	mitochondrially encoded cytochrome c oxidase II [Source:MGI Symbol;Acc:MGI:102503]
Efr3a	-0.0637414	10.3105	0.0820833	0.832686	0.951467	EFR3 homolog A [Source:MGI Symbol;Acc:MGI:1923990]
Rpl30	0.024258	11.9609	0.0444206	0.833115	0.951467	ribosomal protein L30 [Source:MGI Symbol;Acc:MGI:98037]
Minos1	0.0674305	10.8442	0.127521	0.834254	0.951467	mitochondrial inner membrane organizing system 1 [Source:MGI Symbol;Acc:MGI:1913628]
Naa60	-0.0663432	10.2483	0.151443	0.835562	0.951467	N(alpha)-acetyltransferase 60, NatF catalytic subunit [Source:MGI Symbol;Acc:MGI:1922013]
Larp1	0.0196618	10.2895	0.0430848	0.835607	0.951467	La ribonucleoprotein domain family, member 1 [Source:MGI Symbol;Acc:MGI:1890165]
Pik3r4	-0.046404	10.2282	0.1127	0.835879	0.951467	phosphoinositide-3-kinase regulatory subunit 4 [Source:MGI Symbol;Acc:MGI:1922919]
Tma16	-0.0267781	10.2375	0.0604264	0.835879	0.951467	translation machinery associated 16 [Source:MGI Symbol;Acc:MGI:1913532]
B630005N14Rik	-0.0633574	10.2354	0.162854	0.835879	0.951467	NA
Myc	-0.0828734	10.2603	0.1421	0.835879	0.951467	myelocytomatosis oncogene [Source:MGI Symbol;Acc:MGI:97250]
Zfp617	-0.102787	10.2332	0.263304	0.835879	0.951467	zinc finger protein 617 [Source:MGI Symbol;Acc:MGI:2684459]
Qdpr	0.0437571	10.3411	0.0471694	0.837097	0.951558	quinoid dihydropteridine reductase [Source:MGI Symbol;Acc:MGI:97836]
Zswim6	0.0850835	10.2587	0.166136	0.837098	0.951558	zinc finger SWIM-type containing 6 [Source:MGI Symbol;Acc:MGI:1914513]
Ms4a6c	0.0239429	10.3094	0.0413647	0.838876	0.951726	membrane-spanning 4-domains, subfamily A, member 6C [Source:MGI Symbol;Acc:MGI:2385644]
Dbi	-0.0391462	10.7779	0.0413411	0.838922	0.951726	diazepam binding inhibitor [Source:MGI Symbol;Acc:MGI:94865]
Eny2	0.0525622	10.388	0.054484	0.839048	0.951726	enhancer of yellow 2 homolog (Drosophila) [Source:MGI Symbol;Acc:MGI:1919286]
Cyba	-0.0202851	12.2235	0.0410286	0.839523	0.951726	cytochrome b-245, alpha polypeptide [Source:MGI Symbol;Acc:MGI:1316658]
Madd	0.0394977	10.2996	0.04002	0.841482	0.952694	MAP-kinase activating death domain [Source:MGI Symbol;Acc:MGI:2444672]
Hps3	-0.0368413	10.3156	0.0400016	0.841518	0.952694	HPS3, biogenesis of lysosomal organelles complex 2 subunit 1 [Source:MGI Symbol;Acc:MGI:2153839]
Stx2	0.0207389	10.253	0.0379755	0.845532	0.9561	syntaxin 2 [Source:MGI Symbol;Acc:MGI:108059]
Sh3bgrl3	0.0234181	11.6096	0.0379062	0.845671	0.9561	SH3 domain binding glutamic acid-rich protein-like 3 [Source:MGI Symbol;Acc:MGI:1920973]
Ndufa7	-0.0364565	10.799	0.0371295	0.84724	0.956557	NADH dehydrogenase (ubiquinone) 1 alpha subcomplex, 7 (B14.5a) [Source:MGI Symbol;Acc:MGI:1913666]
Hexa	-0.0224771	12.2851	0.0370369	0.847429	0.956557	hexosaminidase A [Source:MGI Symbol;Acc:MGI:96073]
Ucp2	-0.0340187	10.8051	0.0368582	0.847793	0.956557	uncoupling protein 2 (mitochondrial, proton carrier) [Source:MGI Symbol;Acc:MGI:109354]
Gng5	0.0284494	11.4519	0.0361664	0.84921	0.956778	guanine nucleotide binding protein (G protein), gamma 5 [Source:MGI Symbol;Acc:MGI:109164]
Sp5	-0.0148565	10.2097	0.183294	0.852569	0.956778	trans-acting transcription factor 5 [Source:MGI Symbol;Acc:MGI:1927715]
Aurkb	-0.0182962	10.2142	0.182347	0.852569	0.956778	aurora kinase B [Source:MGI Symbol;Acc:MGI:107168]
Bhlhe40	-0.0269267	10.2223	0.164942	0.852569	0.956778	basic helix-loop-helix family, member e40 [Source:MGI Symbol;Acc:MGI:1097714]
Bcl11b	-0.0231247	10.2085	0.211246	0.852569	0.956778	B cell leukemia/lymphoma 11B [Source:MGI Symbol;Acc:MGI:1929913]
Il4i1	-0.0348994	10.3138	0.0766905	0.852569	0.956778	interleukin 4 induced 1 [Source:MGI Symbol;Acc:MGI:109552]
Tmem205	-0.0387959	10.2685	0.105595	0.852569	0.956778	transmembrane protein 205 [Source:MGI Symbol;Acc:MGI:3045495]
Trim25	-0.054591	10.2224	0.201121	0.852569	0.956778	tripartite motif-containing 25 [Source:MGI Symbol;Acc:MGI:102749]
Atp5j2	0.0287878	11.0773	0.0342685	0.853174	0.956815	ATP synthase, H+ transporting, mitochondrial F0 complex, subunit F2 [Source:MGI Symbol;Acc:MGI:1927558]
Kin	0.0850684	10.2565	0.148765	0.85611	0.959463	Kin17 DNA and RNA binding protein [Source:MGI Symbol;Acc:MGI:96676]
Rpl27a	-0.0274223	12.6414	0.102643	0.858753	0.96178	ribosomal protein L27A [Source:MGI Symbol;Acc:MGI:1347076]
Smad7	-0.0434527	10.4927	0.0424195	0.8651	0.968062	SMAD family member 7 [Source:MGI Symbol;Acc:MGI:1100518]
Clta	0.0203953	11.5979	0.0286621	0.865595	0.968062	clathrin, light polypeptide (Lca) [Source:MGI Symbol;Acc:MGI:894297]
Krr1	0.0495782	10.2566	0.0710444	0.866679	0.968062	KRR1, small subunit (SSU) processome component, homolog (yeast) [Source:MGI Symbol;Acc:MGI:1289274]
Top2a	0.0938206	10.2941	0.135825	0.866679	0.968062	topoisomerase (DNA) II alpha [Source:MGI Symbol;Acc:MGI:98790]
Pdcd11	-0.055289	10.2785	0.0716393	0.868163	0.969072	programmed cell death 11 [Source:MGI Symbol;Acc:MGI:1341788]
mt-Nd1	0.0151166	13.1278	0.0271861	0.86907	0.969436	mitochondrially encoded NADH dehydrogenase 1 [Source:MGI Symbol;Acc:MGI:101787]
Uqcrq	-0.0267052	10.964	0.0267357	0.870149	0.969993	ubiquinol-cytochrome c reductase, complex III subunit VII [Source:MGI Symbol;Acc:MGI:107807]
Hcst	-0.0337098	10.4202	0.0258995	0.872178	0.971607	hematopoietic cell signal transducer [Source:MGI Symbol;Acc:MGI:1344360]
Zyg11b	-0.0304297	10.253	0.0391693	0.875129	0.972301	zyg-ll family member B, cell cycle regulator [Source:MGI Symbol;Acc:MGI:2685277]
Zfp703	-0.0361447	10.2671	0.0411733	0.875129	0.972301	zinc finger protein 703 [Source:MGI Symbol;Acc:MGI:2662729]
Pcnxl3	-0.0340712	10.2567	0.0399004	0.875129	0.972301	NA
Ehmt1	-0.0593223	10.2608	0.0818117	0.875129	0.972301	euchromatic histone methyltransferase 1 [Source:MGI Symbol;Acc:MGI:1924933]
Nde1	0.0221819	10.2714	0.0252246	0.8782	0.973228	nudE neurodevelopment protein 1 [Source:MGI Symbol;Acc:MGI:1914453]
Ppip5k1	0.070647	10.2393	0.134963	0.8782	0.973228	diphosphoinositol pentakisphosphate kinase 1 [Source:MGI Symbol;Acc:MGI:2443281]
Ccnk	0.0935038	10.235	0.225344	0.878201	0.973228	cyclin K [Source:MGI Symbol;Acc:MGI:1276106]
Agr2	0.0311109	10.4041	0.0223459	0.8812	0.973228	anterior gradient 2 [Source:MGI Symbol;Acc:MGI:1344405]
Plaur	-0.0318683	10.2855	0.0380299	0.881252	0.973228	plasminogen activator, urokinase receptor [Source:MGI Symbol;Acc:MGI:97612]
Slc38a10	0.0433901	10.4388	0.0319061	0.882191	0.973228	solute carrier family 38, member 10 [Source:MGI Symbol;Acc:MGI:1919305]
Arf5	-0.0554705	10.6703	0.0743333	0.883206	0.973228	ADP-ribosylation factor 5 [Source:MGI Symbol;Acc:MGI:99434]
Fastkd2	-0.0340233	10.2148	0.0979235	0.883535	0.973228	FAST kinase domains 2 [Source:MGI Symbol;Acc:MGI:1922869]
Nbas	-0.0463615	10.2084	0.147194	0.883535	0.973228	neuroblastoma amplified sequence [Source:MGI Symbol;Acc:MGI:1918419]
Rbmx2	-0.0645898	10.2151	0.166905	0.883535	0.973228	RNA binding motif protein, X-linked 2 [Source:MGI Symbol;Acc:MGI:1919414]
Slc19a1	-0.0714557	10.2361	0.135965	0.883535	0.973228	solute carrier family 19 (folate transporter), member 1 [Source:MGI Symbol;Acc:MGI:103182]
Mta3	-0.12387	10.2217	0.366821	0.883535	0.973228	metastasis associated 3 [Source:MGI Symbol;Acc:MGI:2151172]
Mrc2	-0.0794266	10.258	0.110838	0.883535	0.973228	mannose receptor, C type 2 [Source:MGI Symbol;Acc:MGI:107818]
Arhgef40	-0.0597389	10.3078	0.0723492	0.888	0.976915	Rho guanine nucleotide exchange factor (GEF) 40 [Source:MGI Symbol;Acc:MGI:2685515]
Cps1	0.0630341	10.4009	0.0565421	0.889804	0.976915	carbamoyl-phosphate synthetase 1 [Source:MGI Symbol;Acc:MGI:891996]
Ppm1b	0.0318251	10.2501	0.0461139	0.890974	0.976915	protein phosphatase 1B, magnesium dependent, beta isoform [Source:MGI Symbol;Acc:MGI:101841]
Slc9a8	0.00966679	10.2502	0.0204522	0.890974	0.976915	solute carrier family 9 (sodium/hydrogen exchanger), member 8 [Source:MGI Symbol;Acc:MGI:1924281]
Cacna1a	0.0456927	10.3212	0.0400745	0.890974	0.976915	calcium channel, voltage-dependent, P/Q type, alpha 1A subunit [Source:MGI Symbol;Acc:MGI:109482]
Pde4dip	0.0735377	10.2277	0.155637	0.890974	0.976915	phosphodiesterase 4D interacting protein (myomegalin) [Source:MGI Symbol;Acc:MGI:1891434]
Slc39a10	0.0926175	10.2352	0.172932	0.890974	0.976915	solute carrier family 39 (zinc transporter), member 10 [Source:MGI Symbol;Acc:MGI:1914515]
Ran	-0.0239719	10.8037	0.0179839	0.893347	0.978874	RAN, member RAS oncogene family [Source:MGI Symbol;Acc:MGI:1333112]
Rps16	0.0121095	12.5979	0.0175737	0.894563	0.979564	ribosomal protein S16 [Source:MGI Symbol;Acc:MGI:98118]
Gpa33	0.0161836	10.2338	0.0172169	0.895635	0.980096	glycoprotein A33 (transmembrane) [Source:MGI Symbol;Acc:MGI:1891703]
Ttf1	0.0252378	10.2671	0.0199498	0.902488	0.983421	transcription termination factor, RNA polymerase I [Source:MGI Symbol;Acc:MGI:105044]
Slc35a5	-0.0122328	10.2761	0.0146147	0.903801	0.983421	solute carrier family 35, member A5 [Source:MGI Symbol;Acc:MGI:1921352]
Cox7b	0.0251392	10.7662	0.0169791	0.904231	0.983421	cytochrome c oxidase subunit VIIb [Source:MGI Symbol;Acc:MGI:1913392]
Chst7	0.0263361	10.2736	0.0247626	0.904559	0.983421	carbohydrate (N-acetylglucosamino) sulfotransferase 7 [Source:MGI Symbol;Acc:MGI:1891767]
Mt1	-0.0263841	10.8317	0.0142552	0.904986	0.983421	metallothionein 1 [Source:MGI Symbol;Acc:MGI:97171]
Herc6	0.0286037	10.2471	0.0357793	0.905507	0.983421	hect domain and RLD 6 [Source:MGI Symbol;Acc:MGI:1914388]
Phactr2	0.0430798	10.2279	0.0707025	0.905507	0.983421	phosphatase and actin regulator 2 [Source:MGI Symbol;Acc:MGI:2446138]
Fxyd3	0.0578988	10.237	0.0904357	0.905507	0.983421	FXYD domain-containing ion transport regulator 3 [Source:MGI Symbol;Acc:MGI:107497]
Nmral1	0.0598501	10.245	0.0809606	0.905507	0.983421	NmrA-like family domain containing 1 [Source:MGI Symbol;Acc:MGI:1915074]
Ercc8	0.0899889	10.2173	0.212766	0.905507	0.983421	excision repaiross-complementing rodent repair deficiency, complementation group 8 [Source:MGI Symbol;Acc:MGI:1919241]
Smco4	0.078228	10.265	0.0891119	0.905507	0.983421	single-pass membrane protein with coiled-coil domains 4 [Source:MGI Symbol;Acc:MGI:3039636]
Litaf	-0.0259974	10.4293	0.0141557	0.906002	0.983421	LPS-induced TN factor [Source:MGI Symbol;Acc:MGI:1929512]
Hif1a	-0.0407423	10.4918	0.0228472	0.906833	0.983421	hypoxia inducible factor 1, alpha subunit [Source:MGI Symbol;Acc:MGI:106918]
Camk2n1	0.0183447	10.3293	0.0136803	0.906913	0.983421	calcium/calmodulin-dependent protein kinase II inhibitor 1 [Source:MGI Symbol;Acc:MGI:1913509]
Trf	0.0151737	11.5765	0.0122324	0.911955	0.988247	transferrin [Source:MGI Symbol;Acc:MGI:98821]
mt-Co3	-0.00851222	13.8365	0.011809	0.913486	0.989265	mitochondrially encoded cytochrome c oxidase III [Source:MGI Symbol;Acc:MGI:102502]
Spcs1	-0.0228749	10.8512	0.0163264	0.915909	0.989542	signal peptidase complex subunit 1 homolog (S. cerevisiae) [Source:MGI Symbol;Acc:MGI:1916269]
Ankrd17	0.0110782	10.3313	0.0111447	0.915946	0.989542	ankyrin repeat domain 17 [Source:MGI Symbol;Acc:MGI:1932101]
Rpl19	-0.00927512	12.6713	0.011143	0.915952	0.989542	ribosomal protein L19 [Source:MGI Symbol;Acc:MGI:98020]
Trappc6a	0.0259348	10.3732	0.014046	0.916544	0.989542	trafficking protein particle complex 6A [Source:MGI Symbol;Acc:MGI:1914341]
Slc39a1	-0.0191502	10.2514	0.0152969	0.919269	0.989542	solute carrier family 39 (zinc transporter), member 1 [Source:MGI Symbol;Acc:MGI:1353474]
Zmiz2	-0.0766076	10.2533	0.112901	0.919269	0.989542	zinc finger, MIZ-type containing 2 [Source:MGI Symbol;Acc:MGI:106374]
Clasp2	-0.0664828	10.2435	0.0844908	0.919269	0.989542	CLIP associating protein 2 [Source:MGI Symbol;Acc:MGI:1923749]
Fam204a	-0.0378872	10.2577	0.031064	0.919269	0.989542	family with sequence similarity 204, member A [Source:MGI Symbol;Acc:MGI:1289174]
Fbxo28	-0.0722715	10.2465	0.0954467	0.919269	0.989542	F-box protein 28 [Source:MGI Symbol;Acc:MGI:1261890]
Thrap3	0.0138885	10.3725	0.0101771	0.919664	0.989542	thyroid hormone receptor associated protein 3 [Source:MGI Symbol;Acc:MGI:2442637]
Bptf	-0.0504126	10.3701	0.043266	0.922757	0.990351	bromodomain PHD finger transcription factor [Source:MGI Symbol;Acc:MGI:2444008]
Pard3b	0.0365653	10.2154	0.0648466	0.922786	0.990351	par-3 family cell polarity regulator beta [Source:MGI Symbol;Acc:MGI:1919301]
Dsp	0.0143666	10.226	0.0198429	0.922787	0.990351	desmoplakin [Source:MGI Symbol;Acc:MGI:109611]
Gltscr1l	0.0641036	10.2176	0.0770985	0.922787	0.990351	NA
Lgals9	0.0228151	10.538	0.0107697	0.924636	0.990562	lectin, galactose binding, soluble 9 [Source:MGI Symbol;Acc:MGI:109496]
Fabp2	-0.0150793	10.4044	0.00882269	0.925184	0.990562	fatty acid binding protein 2, intestinal [Source:MGI Symbol;Acc:MGI:95478]
Vamp2	0.0162207	10.2564	0.00790314	0.929179	0.990562	vesicle-associated membrane protein 2 [Source:MGI Symbol;Acc:MGI:1313277]
Chmp4b	0.0185612	10.514	0.0077828	0.929719	0.990562	charged multivesicular body protein 4B [Source:MGI Symbol;Acc:MGI:1922858]
Pum1	-0.011687	10.3602	0.00755981	0.930731	0.990562	pumilio RNA-binding family member 1 [Source:MGI Symbol;Acc:MGI:1931749]
Crip1	-0.0636297	10.6983	0.0667578	0.931182	0.990562	cysteine-rich protein 1 (intestinal) [Source:MGI Symbol;Acc:MGI:88501]
Tes	0.09826	10.2541	0.13716	0.932432	0.990562	testis derived transcript [Source:MGI Symbol;Acc:MGI:105081]
Rps13	0.00837195	12.3458	0.00712015	0.93277	0.990562	ribosomal protein S13 [Source:MGI Symbol;Acc:MGI:1915302]
Nucb2	0.0134321	10.2924	0.00700915	0.933295	0.990562	nucleobindin 2 [Source:MGI Symbol;Acc:MGI:1858179]
Id2	-0.0441158	10.2808	0.0307943	0.933456	0.990562	inhibitor of DNA binding 2 [Source:MGI Symbol;Acc:MGI:96397]
Cenpq	-0.0135327	10.2187	0.0203983	0.934046	0.990562	centromere protein Q [Source:MGI Symbol;Acc:MGI:1933744]
Cdk1	-0.0150893	10.264	0.0123568	0.934046	0.990562	cyclin-dependent kinase 1 [Source:MGI Symbol;Acc:MGI:88351]
Rnf19a	-0.0267648	10.216	0.0465409	0.934046	0.990562	ring finger protein 19A [Source:MGI Symbol;Acc:MGI:1353623]
Rprd2	-0.0328278	10.2484	0.0306172	0.934046	0.990562	regulation of nuclear pre-mRNA domain containing 2 [Source:MGI Symbol;Acc:MGI:1922387]
Qsox1	-0.0700199	10.238	0.0915308	0.934046	0.990562	quiescin Q6 sulfhydryl oxidase 1 [Source:MGI Symbol;Acc:MGI:1330818]
Ghitm	0.0392191	10.4341	0.0232162	0.934515	0.990562	growth hormone inducible transmembrane protein [Source:MGI Symbol;Acc:MGI:1913342]
Hist1h2ap	0.0160052	10.4729	0.00639161	0.936295	0.990562	histone cluster 1, H2ap [Source:MGI Symbol;Acc:MGI:3710573]
Gcc2	-0.00652357	10.2878	0.00601232	0.93821	0.990562	GRIP and coiled-coil domain containing 2 [Source:MGI Symbol;Acc:MGI:1917547]
Nhp2	0.0239688	10.4509	0.00992906	0.939902	0.990562	NHP2 ribonucleoprotein [Source:MGI Symbol;Acc:MGI:1098547]
Comtd1	-0.0105241	10.41	0.00537809	0.941554	0.990562	catechol-O-methyltransferase domain containing 1 [Source:MGI Symbol;Acc:MGI:1916406]
Ing3	0.00349906	10.2539	0.00492909	0.944042	0.990562	inhibitor of growth family, member 3 [Source:MGI Symbol;Acc:MGI:1919027]
Prpf40b	0.0203793	10.2094	0.0351511	0.945359	0.990562	pre-mRNA processing factor 40B [Source:MGI Symbol;Acc:MGI:1925583]
Plp2	0.0228609	10.213	0.0328719	0.945359	0.990562	proteolipid protein 2 [Source:MGI Symbol;Acc:MGI:1298382]
Fam102a	0.0242496	10.2105	0.0370471	0.945359	0.990562	family with sequence similarity 102, member A [Source:MGI Symbol;Acc:MGI:2138935]
Daam1	0.0394745	10.228	0.0375911	0.945359	0.990562	dishevelled associated activator of morphogenesis 1 [Source:MGI Symbol;Acc:MGI:1914596]
Polr3b	0.0306641	10.2059	0.0478099	0.945359	0.990562	polymerase (RNA) III (DNA directed) polypeptide B [Source:MGI Symbol;Acc:MGI:1917678]
Kiz	0.0334398	10.2067	0.0521974	0.945359	0.990562	kizuna centrosomal protein [Source:MGI Symbol;Acc:MGI:2684960]
Usp30	0.0347916	10.222	0.0367174	0.945359	0.990562	ubiquitin specific peptidase 30 [Source:MGI Symbol;Acc:MGI:2140991]
Oit1	0.0411968	10.2387	0.0328681	0.945359	0.990562	oncoprotein induced transcript 1 [Source:MGI Symbol;Acc:MGI:1201784]
Polg	0.0652333	10.2754	0.0670174	0.945563	0.990562	polymerase (DNA directed), gamma [Source:MGI Symbol;Acc:MGI:1196389]
Thoc2	-0.0082956	10.3544	0.00452742	0.946367	0.990562	THO complex 2 [Source:MGI Symbol;Acc:MGI:2442413]
Smchd1	-0.0543907	10.3481	0.0429494	0.946667	0.990562	SMC hinge domain containing 1 [Source:MGI Symbol;Acc:MGI:1921605]
Gdi1	-0.0370545	10.307	0.0225104	0.946667	0.990562	guanosine diphosphate (GDP) dissociation inhibitor 1 [Source:MGI Symbol;Acc:MGI:99846]
Rps14	-0.0138743	13.3322	0.0387832	0.947335	0.990562	ribosomal protein S14 [Source:MGI Symbol;Acc:MGI:98107]
Lyrm5	0.011278	10.2438	0.00431377	0.947646	0.990562	NA
Zfp106	-0.0312996	10.2774	0.0181144	0.9493	0.990562	zinc finger protein 106 [Source:MGI Symbol;Acc:MGI:1270153]
Cystm1	-0.0140296	10.3106	0.00462923	0.9493	0.990562	cysteine-rich transmembrane module containing 1 [Source:MGI Symbol;Acc:MGI:1913310]
Scyl1	-0.0293555	10.2633	0.0152643	0.9493	0.990562	SCY1-like 1 (S. cerevisiae) [Source:MGI Symbol;Acc:MGI:1931787]
Gar1	0.000950117	10.2856	0.00394068	0.949958	0.990562	GAR1 ribonucleoprotein [Source:MGI Symbol;Acc:MGI:1930948]
Fam133b	-0.0566908	10.3742	0.0480854	0.950378	0.990562	family with sequence similarity 133, member B [Source:MGI Symbol;Acc:MGI:1915402]
Zfp91	0.00966038	10.3652	0.00380905	0.9508	0.990562	zinc finger protein 91 [Source:MGI Symbol;Acc:MGI:104854]
Trim56	-0.0776573	10.2467	0.0485433	0.950903	0.990562	tripartite motif-containing 56 [Source:MGI Symbol;Acc:MGI:2685298]
Bcl7a	0.0950687	10.2504	0.117974	0.950903	0.990562	B cell CLL/lymphoma 7A [Source:MGI Symbol;Acc:MGI:1924295]
Anxa2	-0.00481325	10.27	0.00580098	0.953336	0.990562	annexin A2 [Source:MGI Symbol;Acc:MGI:88246]
Cdc20	0.00622007	10.2322	0.00458612	0.953337	0.990562	cell division cycle 20 [Source:MGI Symbol;Acc:MGI:1859866]
Pdcd1	-0.00527035	10.2657	0.00623417	0.953337	0.990562	programmed cell death 1 [Source:MGI Symbol;Acc:MGI:104879]
Nbl1	-0.00573481	10.283	0.00566941	0.953337	0.990562	neuroblastoma, suppression of tumorigenicity 1 [Source:MGI Symbol;Acc:MGI:104591]
Zbtb41	-0.000220933	10.2051	0.0107274	0.953337	0.990562	zinc finger and BTB domain containing 41 [Source:MGI Symbol;Acc:MGI:2444487]
Klhdc4	-0.00492249	10.2236	0.00896494	0.953337	0.990562	kelch domain containing 4 [Source:MGI Symbol;Acc:MGI:2384569]
Rab4a	-0.0375095	10.205	0.0464776	0.953337	0.990562	RAB4A, member RAS oncogene family [Source:MGI Symbol;Acc:MGI:105069]
Zdhhc4	-0.0283403	10.2344	0.0184015	0.953337	0.990562	zinc finger, DHHC domain containing 4 [Source:MGI Symbol;Acc:MGI:1920131]
Cryba4	0.0176573	10.3237	0.00335698	0.953808	0.990562	crystallin, beta A4 [Source:MGI Symbol;Acc:MGI:102716]
Ncoa2	0.00110582	10.2513	0.00317214	0.955097	0.991116	nuclear receptor coactivator 2 [Source:MGI Symbol;Acc:MGI:1276533]
Use1	0.0101547	10.7081	0.00311136	0.955528	0.991116	unconventional SNARE in the ER 1 homolog (S. cerevisiae) [Source:MGI Symbol;Acc:MGI:1914273]
Arid3b	-0.0648176	10.2444	0.0609935	0.962276	0.997496	AT rich interactive domain 3B (BRIGHT-like) [Source:MGI Symbol;Acc:MGI:1930768]
Cstb	0.0120543	10.6934	0.00279004	0.96527	0.999318	cystatin B [Source:MGI Symbol;Acc:MGI:109514]
Stab1	0.0101755	10.4663	0.00286984	0.968082	0.999318	stabilin 1 [Source:MGI Symbol;Acc:MGI:2178742]
Mfsd4	0.0189094	10.2168	0.001434	0.9698	0.999318	NA
Calm3	-0.00579036	10.5173	0.00136077	0.970581	0.999318	calmodulin 3 [Source:MGI Symbol;Acc:MGI:103249]
Tep1	0.000375924	10.3028	0.00125967	0.971695	0.999318	telomerase associated protein 1 [Source:MGI Symbol;Acc:MGI:109573]
Sbf2	-0.0190276	10.3177	0.00124334	0.971879	0.999318	SET binding factor 2 [Source:MGI Symbol;Acc:MGI:1921831]
4921524J17Rik	-0.0806842	10.2298	0.0718212	0.97332	0.999318	RIKEN cDNA 4921524J17 gene [Source:MGI Symbol;Acc:MGI:1913964]
Dimt1	-0.0357816	10.2178	0.00745665	0.97332	0.999318	DIM1 dimethyladenosine transferase 1-like (S. cerevisiae) [Source:MGI Symbol;Acc:MGI:1913504]
Wdr76	-0.0559455	10.2254	0.0472504	0.97332	0.999318	WD repeat domain 76 [Source:MGI Symbol;Acc:MGI:1926186]
Usp15	0.0309933	10.2344	0.0178711	0.97332	0.999318	ubiquitin specific peptidase 15 [Source:MGI Symbol;Acc:MGI:101857]
C330018D20Rik	0.0299034	10.2345	0.0193066	0.97332	0.999318	RIKEN cDNA C330018D20 gene [Source:MGI Symbol;Acc:MGI:1924672]
Fam208a	0.0229901	10.2472	0.0097271	0.97332	0.999318	family with sequence similarity 208, member A [Source:MGI Symbol;Acc:MGI:1921694]
Fdxr	0.0427661	10.2175	0.0425245	0.97332	0.999318	ferredoxin reductase [Source:MGI Symbol;Acc:MGI:104724]
Nceh1	0.0317347	10.328	0.00862097	0.97332	0.999318	neutral cholesterol ester hydrolase 1 [Source:MGI Symbol;Acc:MGI:2443191]
Etaa1	0.0693223	10.2258	0.0805401	0.97332	0.999318	Ewing tumor-associated antigen 1 [Source:MGI Symbol;Acc:MGI:1915395]
Fam217b	-0.00882598	10.257	0.00286345	0.974201	0.999318	family with sequence similarity 217, member B [Source:MGI Symbol;Acc:MGI:1918782]
Spred1	-0.0304605	10.2732	0.0139073	0.974201	0.999318	sprouty protein with EVH-1 domain 1, related sequence [Source:MGI Symbol;Acc:MGI:2150016]
Txn1	0.00688776	10.8708	0.00128632	0.976064	1	thioredoxin 1 [Source:MGI Symbol;Acc:MGI:98874]
Rps25	-0.00290581	12.4594	0.000781223	0.977707	1	ribosomal protein S25 [Source:MGI Symbol;Acc:MGI:1922867]
Sp110	0.0376681	10.3536	0.0141192	0.978185	1	Sp110 nuclear body protein [Source:MGI Symbol;Acc:MGI:1923364]
Zmat5	-0.00228084	10.3354	0.000617114	0.980186	1	zinc finger, matrin type 5 [Source:MGI Symbol;Acc:MGI:1914428]
Slc2a1	0.000261699	10.2943	0.000574352	0.980885	1	solute carrier family 2 (facilitated glucose transporter), member 1 [Source:MGI Symbol;Acc:MGI:95755]
Parp2	-0.0468648	10.2656	0.0192982	0.981328	1	poly (ADP-ribose) polymerase family, member 2 [Source:MGI Symbol;Acc:MGI:1341112]
Stat1	-0.0210212	10.327	0.0019727	0.981328	1	signal transducer and activator of transcription 1 [Source:MGI Symbol;Acc:MGI:103063]
Bsg	0.0115833	11.5044	0.00724659	0.981356	1	basigin [Source:MGI Symbol;Acc:MGI:88208]
Rps20	0.00195223	12.2551	0.000489062	0.982361	1	ribosomal protein S20 [Source:MGI Symbol;Acc:MGI:1914677]
Gabpb2	0.0156343	10.2372	0.00045052	0.98307	1	GA repeat binding protein, beta 2 [Source:MGI Symbol;Acc:MGI:95612]
Chp1	0.0185311	10.2995	0.000355772	0.984955	1	calcineurin-like EF hand protein 1 [Source:MGI Symbol;Acc:MGI:1927185]
Tmem147	-0.00334202	10.5697	0.000326486	0.985587	1	transmembrane protein 147 [Source:MGI Symbol;Acc:MGI:1915011]
Ppfia1	0.0201345	10.2328	0.000265374	0.987006	1	protein tyrosine phosphatase, receptor type, f polypeptide (PTPRF), interacting protein (liprin), alpha 1 [Source:MGI Symbol;Acc:MGI:1924750]
Mrps7	0.00060573	10.3509	0.000201458	0.988678	1	mitchondrial ribosomal protein S7 [Source:MGI Symbol;Acc:MGI:1354367]
Zfp36	0.0478513	10.3304	0.028673	0.988684	1	zinc finger protein 36 [Source:MGI Symbol;Acc:MGI:99180]
Atr	-0.0210398	10.243	0.000155746	0.990045	1	ataxia telangiectasia and Rad3 related [Source:MGI Symbol;Acc:MGI:108028]
Ndufa2	-0.00208621	11.0512	0.000133867	0.990771	1	NADH dehydrogenase (ubiquinone) 1 alpha subcomplex, 2 [Source:MGI Symbol;Acc:MGI:1343103]
Dynlt3	-0.00804029	10.35	0.000130831	0.990876	1	dynein light chain Tctex-type 3 [Source:MGI Symbol;Acc:MGI:1914367]
mt-Co1	0.00100993	13.2277	0.000123299	0.991143	1	mitochondrially encoded cytochrome c oxidase I [Source:MGI Symbol;Acc:MGI:102504]
Exosc10	0.0073372	10.2345	6.75576e-05	0.993444	1	exosome component 10 [Source:MGI Symbol;Acc:MGI:1355322]
Mrps22	0.0196318	10.2329	5.7768e-05	0.993937	1	mitochondrial ribosomal protein S22 [Source:MGI Symbol;Acc:MGI:1928137]
Chd2	-0.00452817	10.3124	0.000345611	0.994246	1	chromodomain helicase DNA binding protein 2 [Source:MGI Symbol;Acc:MGI:2448567]
Usp46	0.0217675	10.2146	4.528e-05	0.994633	1	ubiquitin specific peptidase 46 [Source:MGI Symbol;Acc:MGI:1916977]
Rpl10	0.000367914	12.9937	4.38865e-05	0.994716	1	ribosomal protein L10 [Source:MGI Symbol;Acc:MGI:105943]
Mga	0.0423296	10.2584	0.0229188	0.995543	1	MAX gene associated [Source:MGI Symbol;Acc:MGI:1352483]
Pou2f1	0.00831044	10.2561	0.000985774	0.996361	1	POU domain, class 2, transcription factor 1 [Source:MGI Symbol;Acc:MGI:101898]
3830406C13Rik	-0.0816912	10.2523	0.0887023	0.996361	1	RIKEN cDNA 3830406C13 gene [Source:MGI Symbol;Acc:MGI:1917937]
E2f3	0.0379094	10.2184	0.015965	0.997427	1	E2F transcription factor 3 [Source:MGI Symbol;Acc:MGI:1096340]
1600002K03Rik	0.0119315	10.2637	0.000633818	0.997427	1	RIKEN cDNA 1600002K03 gene [Source:MGI Symbol;Acc:MGI:1917020]
Vkorc1l1	0.00817775	10.2302	0.00088842	0.997427	1	vitamin K epoxide reductase complex, subunit 1-like 1 [Source:MGI Symbol;Acc:MGI:1916818]
Ncoa5	-0.0134884	10.2179	0.00163584	0.997427	1	nuclear receptor coactivator 5 [Source:MGI Symbol;Acc:MGI:2385165]
Bcor	-0.0286918	10.2175	0.0097499	0.997427	1	BCL6 interacting corepressor [Source:MGI Symbol;Acc:MGI:1918708]
Orc2	-0.0174706	10.227	0.00223638	0.997427	1	origin recognition complex, subunit 2 [Source:MGI Symbol;Acc:MGI:1328306]
2010109A12Rik	-0.0241299	10.2192	0.00568708	0.997427	1	RIKEN cDNA 2010109A12 gene [Source:MGI Symbol;Acc:MGI:1922860]
Ets2	-0.00828758	10.2536	0.000284708	0.997427	1	E26 avian leukemia oncogene 2, 3' domain [Source:MGI Symbol;Acc:MGI:95456]
Ndufa6	0.00477905	10.8859	0.000532221	0.998227	1	NADH dehydrogenase (ubiquinone) 1 alpha subcomplex, 6 (B14) [Source:MGI Symbol;Acc:MGI:1914380]
Srgn	-0.000292488	10.8644	3.28074e-06	0.998555	1	serglycin [Source:MGI Symbol;Acc:MGI:97756]
Gtf2a1	-0.00145566	10.2168	6.32024e-08	0.999799	1	general transcription factor II A, 1 [Source:MGI Symbol;Acc:MGI:1933277]
Egln3	0	10.2645	0	1	1	egl-9 family hypoxia-inducible factor 3 [Source:MGI Symbol;Acc:MGI:1932288]
Hpse	0	10.2263	0	1	1	heparanase [Source:MGI Symbol;Acc:MGI:1343124]
Rab7b	0	10.2489	0	1	1	RAB7B, member RAS oncogene family [Source:MGI Symbol;Acc:MGI:2442295]
Tcap	0	10.259	0	1	1	titin-cap [Source:MGI Symbol;Acc:MGI:1330233]

## Sheet: (ii) XO4+ DEGs
Supplementary Data 5 Differentially expressed genes from single cell RNA-seq analysis List of differentially expressed genes (DEGs) in single cell analysis of FACS-sorted microglia. (i) Ageing DEGs (n = 104 genes with FDR<0.05) (ii) XO4+ DEGs (n = 536 genes with FDR<0.05) (iii) specific ageing DEGs (i.e., non overlapping with XO4+ DEGs, n = 42 genes with FDR<0.05) (iv) specific XO4+ DEGs (i.e., n…
Gene Symbol	logFC	logCPM	F	PValue	fdr	Gene Description
Tmem119	-2.41894	12.0276	458.588	3.55649e-84	5.9429e-81	transmembrane protein 119 [Source:MGI Symbol;Acc:MGI:2385228]
Cst7	2.53545	12.4473	310.592	8.08209e-61	6.75259e-58	cystatin F (leukocystatin) [Source:MGI Symbol;Acc:MGI:1298217]
Selplg	-1.33936	12.9274	276.581	4.45822e-55	2.48323e-52	selectin, platelet (p-selectin) ligand [Source:MGI Symbol;Acc:MGI:106689]
P2ry12	-1.5968	12.6752	260.161	2.99658e-52	1.25182e-49	purinergic receptor P2Y, G-protein coupled 12 [Source:MGI Symbol;Acc:MGI:1918089]
Adap2os	-2.38406	10.8551	220.657	2.71959e-45	9.08888e-43	ArfGAP with dual PH domains 2, opposite strand [Source:MGI Symbol;Acc:MGI:3650197]
Crybb1	-2.69821	10.7951	216.483	1.52387e-44	4.24397e-42	crystallin, beta B1 [Source:MGI Symbol;Acc:MGI:104992]
Tyrobp	0.965821	13.9364	199.726	1.63869e-41	3.91179e-39	TYRO protein tyrosine kinase binding protein [Source:MGI Symbol;Acc:MGI:1277211]
Rps14	0.958987	13.3322	196.019	7.77813e-41	1.62466e-38	ribosomal protein S14 [Source:MGI Symbol;Acc:MGI:98107]
Ecscr	-2.42264	10.5581	176.482	3.10313e-37	5.76147e-35	endothelial cell surface expressed chemotaxis and apoptosis regulator [Source:MGI Symbol;Acc:MGI:1915795]
Maf	-2.31272	10.7989	175.219	5.32965e-37	8.90585e-35	avian musculoaponeurotic fibrosarcoma oncogene homolog [Source:MGI Symbol;Acc:MGI:96909]
Apoe	2.46895	13.8844	142.837	6.91535e-31	1.0505e-28	apolipoprotein E [Source:MGI Symbol;Acc:MGI:88057]
Rps18	0.943344	12.9059	141.785	1.10045e-30	1.53238e-28	ribosomal protein S18 [Source:MGI Symbol;Acc:MGI:98146]
Gnas	1.38209	12.115	136.01	1.41788e-29	1.82252e-27	GNAS (guanine nucleotide binding protein, alpha stimulating) complex locus [Source:MGI Symbol;Acc:MGI:95777]
Eef1a1	0.768488	13.4065	135.41	1.8506e-29	2.20882e-27	eukaryotic translation elongation factor 1 alpha 1 [Source:MGI Symbol;Acc:MGI:1096881]
Rps19	0.877486	13.0495	129.778	2.27236e-28	2.53141e-26	ribosomal protein S19 [Source:MGI Symbol;Acc:MGI:1333780]
Gm12166	-2.13468	10.4169	150.139	3.29357e-28	3.43972e-26	predicted gene 12166 [Source:MGI Symbol;Acc:MGI:3650635]
Cd63	1.34783	12.3165	118.991	2.87391e-26	2.82488e-24	CD63 antigen [Source:MGI Symbol;Acc:MGI:99529]
Rpl32	0.824669	13.1049	117.729	5.07909e-26	4.71509e-24	ribosomal protein L32 [Source:MGI Symbol;Acc:MGI:98038]
Rps5	0.882014	12.7458	113.324	3.72683e-25	3.27765e-23	ribosomal protein S5 [Source:MGI Symbol;Acc:MGI:1097682]
Lyz2	1.39776	12.2854	110.253	1.50326e-24	1.25597e-22	lysozyme 2 [Source:MGI Symbol;Acc:MGI:96897]
Rpl18a	0.705278	13.4365	108.987	2.6751e-24	2.12862e-22	ribosomal protein L18A [Source:MGI Symbol;Acc:MGI:1924058]
Ccl6	1.91026	11.7723	105.313	1.42941e-23	1.0857e-21	chemokine (C-C motif) ligand 6 [Source:MGI Symbol;Acc:MGI:98263]
Stab1	-2.01291	10.4663	111.887	1.11257e-22	8.08309e-21	stabilin 1 [Source:MGI Symbol;Acc:MGI:2178742]
Rps4x	0.799211	12.9091	98.8092	2.81925e-22	1.9629e-20	ribosomal protein S4, X-linked [Source:MGI Symbol;Acc:MGI:98158]
Rpl23	0.852061	12.647	97.474	5.21222e-22	3.48385e-20	ribosomal protein L23 [Source:MGI Symbol;Acc:MGI:1929455]
Il17ra	-2.05097	10.3686	133.831	8.39861e-22	5.39772e-20	interleukin 17 receptor A [Source:MGI Symbol;Acc:MGI:107399]
Rpl13a	0.671016	13.222	95.4306	1.33712e-21	8.27531e-20	ribosomal protein L13A [Source:MGI Symbol;Acc:MGI:1351455]
Ramp1	1.97466	10.8671	94.899	1.70901e-21	1.01991e-19	receptor (calcitonin) activity modifying protein 1 [Source:MGI Symbol;Acc:MGI:1858418]
Lst1	-1.87718	10.466	100.818	1.82811e-21	1.05337e-19	leukocyte specific transcript 1 [Source:MGI Symbol;Acc:MGI:1096324]
Cd52	1.38284	11.8008	94.6206	1.94352e-21	1.08254e-19	CD52 antigen [Source:MGI Symbol;Acc:MGI:1346088]
Ccr5	-1.90354	10.5406	93.9663	2.62959e-21	1.41744e-19	chemokine (C-C motif) receptor 5 [Source:MGI Symbol;Acc:MGI:107182]
Rpl3	0.803522	12.6372	92.0368	6.42057e-21	3.35274e-19	ribosomal protein L3 [Source:MGI Symbol;Acc:MGI:1351605]
Rpl21	0.735802	12.9521	91.5419	8.07475e-21	4.08876e-19	ribosomal protein L21 [Source:MGI Symbol;Acc:MGI:1278340]
Fth1	0.664144	13.9278	90.9558	1.05951e-20	5.178e-19	ferritin heavy polypeptide 1 [Source:MGI Symbol;Acc:MGI:95588]
Rpl14	0.798002	12.5728	90.9054	1.08456e-20	5.178e-19	ribosomal protein L14 [Source:MGI Symbol;Acc:MGI:1914365]
Rpl19	0.789293	12.6713	90.0459	1.61583e-20	7.50017e-19	ribosomal protein L19 [Source:MGI Symbol;Acc:MGI:98020]
Camk2n1	-1.99794	10.3293	159.513	2.88104e-20	1.28333e-18	calcium/calmodulin-dependent protein kinase II inhibitor 1 [Source:MGI Symbol;Acc:MGI:1913509]
Rps12	0.83504	12.386	88.7727	2.9184e-20	1.28333e-18	ribosomal protein S12 [Source:MGI Symbol;Acc:MGI:98105]
Rpl10a	0.905305	12.3317	88.5871	3.18134e-20	1.36308e-18	ribosomal protein L10A [Source:MGI Symbol;Acc:MGI:1343877]
Rpl13	0.658464	13.1812	88.1312	3.93229e-20	1.64271e-18	ribosomal protein L13 [Source:MGI Symbol;Acc:MGI:105922]
Syngr1	1.11512	12.0408	87.2104	6.03511e-20	2.45967e-18	synaptogyrin 1 [Source:MGI Symbol;Acc:MGI:1328323]
Rpl41	0.700208	13.2494	86.2256	9.5462e-20	3.79802e-18	ribosomal protein L41 [Source:MGI Symbol;Acc:MGI:1915195]
Fgd2	-1.76322	10.5841	86.0876	1.01803e-19	3.95611e-18	FYVE, RhoGEF and PH domain containing 2 [Source:MGI Symbol;Acc:MGI:1347084]
Ctsb	0.827522	13.2364	85.146	1.579e-19	5.99663e-18	cathepsin B [Source:MGI Symbol;Acc:MGI:88561]
Rps23	0.651554	13.2541	84.9029	1.76864e-19	6.56755e-18	ribosomal protein S23 [Source:MGI Symbol;Acc:MGI:1913725]
Erdr1	-1.67268	10.5217	83.127	4.05315e-19	1.47235e-17	erythroid differentiation regulator 1 [Source:MGI Symbol;Acc:MGI:2384747]
Jund	-1.54421	10.6882	80.3287	1.50191e-18	5.33977e-17	jun D proto-oncogene [Source:MGI Symbol;Acc:MGI:96648]
Lpar6	-1.78978	10.5161	82.6722	1.63702e-18	5.69887e-17	lysophosphatidic acid receptor 6 [Source:MGI Symbol;Acc:MGI:1914418]
Zfhx3	-1.61085	10.7296	78.631	3.33101e-18	1.13594e-16	zinc finger homeobox 3 [Source:MGI Symbol;Acc:MGI:99948]
Rps27a	0.656367	12.8808	77.1479	6.68826e-18	2.23522e-16	ribosomal protein S27A [Source:MGI Symbol;Acc:MGI:1925544]
Rpl9	0.794189	12.3758	74.1276	2.77537e-17	9.09343e-16	ribosomal protein L9 [Source:MGI Symbol;Acc:MGI:1298373]
mt-Atp6	0.686375	13.819	73.8004	3.23885e-17	1.04079e-15	mitochondrially encoded ATP synthase 6 [Source:MGI Symbol;Acc:MGI:99927]
Rpl37a	0.616516	13.1109	71.5259	9.4908e-17	2.99229e-15	ribosomal protein L37a [Source:MGI Symbol;Acc:MGI:98068]
Rps13	0.771581	12.3458	69.6675	2.28921e-16	7.08382e-15	ribosomal protein S13 [Source:MGI Symbol;Acc:MGI:1915302]
Ccl4	3.13984	10.7428	69.5896	2.37535e-16	7.21676e-15	chemokine (C-C motif) ligand 4 [Source:MGI Symbol;Acc:MGI:98261]
mt-Co1	0.712963	13.2277	69.2106	2.84321e-16	8.48392e-15	mitochondrially encoded cytochrome c oxidase I [Source:MGI Symbol;Acc:MGI:102504]
Rps11	0.641812	12.848	68.2545	4.47651e-16	1.31232e-14	ribosomal protein S11 [Source:MGI Symbol;Acc:MGI:1351329]
Cd74	3.44271	11.423	68.1692	4.66171e-16	1.34305e-14	CD74 antigen (invariant polypeptide of major histocompatibility complex, class II antigen-associated) [Source:MGI Symbol;Acc:MGI:96534]
Gapdh	1.03247	11.6901	67.907	5.28015e-16	1.49545e-14	glyceraldehyde-3-phosphate dehydrogenase [Source:MGI Symbol;Acc:MGI:95640]
Rps15a	0.683711	12.5784	67.5995	6.11113e-16	1.70195e-14	ribosomal protein S15A [Source:MGI Symbol;Acc:MGI:2389091]
Gal3st4	-1.77101	10.3096	118.169	1.53677e-15	4.20976e-14	galactose-3-O-sulfotransferase 4 [Source:MGI Symbol;Acc:MGI:1916254]
Alox5ap	-1.5133	10.7835	65.3888	1.75011e-15	4.71683e-14	arachidonate 5-lipoxygenase activating protein [Source:MGI Symbol;Acc:MGI:107505]
Rps8	0.685168	12.638	65.3054	1.82108e-15	4.83019e-14	ribosomal protein S8 [Source:MGI Symbol;Acc:MGI:98166]
Npc2	0.755935	12.3285	65.1563	1.95521e-15	5.10493e-14	Niemann-Pick type C2 [Source:MGI Symbol;Acc:MGI:1915213]
Ccl3	2.07038	11.0184	65.0974	2.01092e-15	5.16962e-14	chemokine (C-C motif) ligand 3 [Source:MGI Symbol;Acc:MGI:98260]
Lpl	1.90445	10.6479	64.9136	2.19507e-15	5.55751e-14	lipoprotein lipase [Source:MGI Symbol;Acc:MGI:96820]
Rplp0	0.610684	12.8939	64.3586	2.86035e-15	7.1338e-14	ribosomal protein, large, P0 [Source:MGI Symbol;Acc:MGI:1927636]
Clec4a3	-1.76886	10.3449	105.894	3.05872e-15	7.51637e-14	C-type lectin domain family 4, member a3 [Source:MGI Symbol;Acc:MGI:1920399]
Rps25	0.740596	12.4594	63.8984	3.56289e-15	8.61657e-14	ribosomal protein S25 [Source:MGI Symbol;Acc:MGI:1922867]
Rps20	0.786847	12.2551	63.8711	3.60957e-15	8.61657e-14	ribosomal protein S20 [Source:MGI Symbol;Acc:MGI:1914677]
Clec4a2	-1.73289	10.2989	133.711	4.61968e-15	1.08725e-13	C-type lectin domain family 4, member a2 [Source:MGI Symbol;Acc:MGI:1349412]
Ltc4s	-1.22063	11.2051	62.6304	6.52942e-15	1.51537e-13	leukotriene C4 synthase [Source:MGI Symbol;Acc:MGI:107498]
Rpl36a	0.841108	12.1267	61.8897	9.30528e-15	2.13002e-13	ribosomal protein L36A [Source:MGI Symbol;Acc:MGI:1201789]
Rps3a1	0.64278	12.5752	60.9639	1.44958e-14	3.27331e-13	ribosomal protein S3A1 [Source:MGI Symbol;Acc:MGI:1202063]
Rpl18	0.767404	12.1366	60.5254	1.7885e-14	3.98477e-13	ribosomal protein L18 [Source:MGI Symbol;Acc:MGI:98003]
Trem2	0.57377	13.3634	59.433	3.01992e-14	6.63986e-13	triggering receptor expressed on myeloid cells 2 [Source:MGI Symbol;Acc:MGI:1913150]
Rps16	0.654804	12.5979	58.6367	4.4263e-14	9.60566e-13	ribosomal protein S16 [Source:MGI Symbol;Acc:MGI:98118]
AY036118	-1.33486	10.6993	57.9918	6.03441e-14	1.29276e-12	cDNA sequence AY036118 [Source:MGI Symbol;Acc:MGI:2158419]
Rpl10	0.573783	12.9937	57.936	6.19837e-14	1.31107e-12	ribosomal protein L10 [Source:MGI Symbol;Acc:MGI:105943]
Crip1	1.71225	10.6983	58.2317	7.13415e-14	1.49015e-12	cysteine-rich protein 1 (intestinal) [Source:MGI Symbol;Acc:MGI:88501]
Rps2	0.687661	12.2229	56.4931	1.24113e-13	2.56041e-12	ribosomal protein S2 [Source:MGI Symbol;Acc:MGI:105110]
Rpl24	0.756609	12.0979	56.153	1.46207e-13	2.97942e-12	ribosomal protein L24 [Source:MGI Symbol;Acc:MGI:1915443]
Col27a1	-1.50252	10.4531	56.8527	1.67853e-13	3.37931e-12	collagen, type XXVII, alpha 1 [Source:MGI Symbol;Acc:MGI:2672118]
Slc40a1	-1.65945	10.355	79.6936	1.90643e-13	3.79244e-12	solute carrier family 40 (iron-regulated transporter), member 1 [Source:MGI Symbol;Acc:MGI:1315204]
Rpl26	0.587352	12.7398	55.0805	2.45198e-13	4.82031e-12	ribosomal protein L26 [Source:MGI Symbol;Acc:MGI:106022]
Rplp2	0.589501	12.7809	54.5278	3.20164e-13	6.22086e-12	ribosomal protein, large P2 [Source:MGI Symbol;Acc:MGI:1914436]
Fam46a	-1.52291	10.4364	58.4603	3.61726e-13	6.94763e-12	family with sequence similarity 46, member A [Source:MGI Symbol;Acc:MGI:2670964]
Jun	-1.39951	10.6893	53.1129	6.34286e-13	1.20442e-11	jun proto-oncogene [Source:MGI Symbol;Acc:MGI:96646]
Serpinf1	-1.52915	10.2467	166.931	7.5139e-13	1.41076e-11	serine (or cysteine) peptidase inhibitor, clade F, member 1 [Source:MGI Symbol;Acc:MGI:108080]
Capg	1.75483	10.5914	57.4561	7.64775e-13	1.41993e-11	capping protein (actin filament), gelsolin-like [Source:MGI Symbol;Acc:MGI:1098259]
Junb	-1.46206	10.6487	52.1695	1.00131e-12	1.83868e-11	jun B proto-oncogene [Source:MGI Symbol;Acc:MGI:96647]
Rpsa	0.795536	11.9331	51.4977	1.3864e-12	2.51812e-11	ribosomal protein SA [Source:MGI Symbol;Acc:MGI:105381]
Rps24	0.617273	12.618	51.1624	1.63111e-12	2.93073e-11	ribosomal protein S24 [Source:MGI Symbol;Acc:MGI:98147]
Map4	-1.63694	10.3071	86.3574	2.36416e-12	4.20267e-11	microtubule-associated protein 4 [Source:MGI Symbol;Acc:MGI:97178]
Rpl27a	0.568523	12.6414	50.114	2.71268e-12	4.77146e-11	ribosomal protein L27A [Source:MGI Symbol;Acc:MGI:1347076]
Ftl1	0.544742	13.4736	49.9309	2.96479e-12	5.16059e-11	ferritin light polypeptide 1 [Source:MGI Symbol;Acc:MGI:95589]
Rps9	0.55047	12.8861	49.7237	3.27875e-12	5.64824e-11	ribosomal protein S9 [Source:MGI Symbol;Acc:MGI:1924096]
Ctsz	0.593317	13.0799	49.5	3.65522e-12	6.23252e-11	cathepsin Z [Source:MGI Symbol;Acc:MGI:1891190]
Defa20	-1.12547	10.5693	54.8029	4.10915e-12	6.93575e-11	defensin, alpha, 20 [Source:MGI Symbol;Acc:MGI:1915259]
Rps7	0.62018	12.5361	49.2074	4.21371e-12	7.04111e-11	ribosomal protein S7 [Source:MGI Symbol;Acc:MGI:1333818]
Cox4i1	0.696675	12.0296	49.1258	4.3841e-12	7.2533e-11	cytochrome c oxidase subunit 4I1 [Source:MGI Symbol;Acc:MGI:88473]
Rpl13-ps3	-1.18363	10.6321	48.9151	4.85725e-12	7.95731e-11	ribosomal protein L13, pseudogene 3 [Source:MGI Symbol;Acc:MGI:3646682]
Lrba	-1.54566	10.4369	57.7226	6.14071e-12	9.96227e-11	LPS-responsive beige-like anchor [Source:MGI Symbol;Acc:MGI:1933162]
Rps15	0.638087	12.3853	47.5608	9.38974e-12	1.50868e-10	ribosomal protein S15 [Source:MGI Symbol;Acc:MGI:98117]
H2-Eb1	2.24038	10.4184	47.535	1.00572e-11	1.60053e-10	histocompatibility 2, class II antigen E beta [Source:MGI Symbol;Acc:MGI:95901]
Fau	0.51838	13.087	46.9059	1.29201e-11	2.03674e-10	Finkel-Biskis-Reilly murine sarcoma virus (FBR-MuSV) ubiquitously expressed (fox derived) [Source:MGI Symbol;Acc:MGI:102547]
Dock10	-1.44708	10.4306	52.829	1.44935e-11	2.26343e-10	dedicator of cytokinesis 10 [Source:MGI Symbol;Acc:MGI:2146320]
Rps6	0.568402	12.643	46.5608	1.52881e-11	2.36541e-10	ribosomal protein S6 [Source:MGI Symbol;Acc:MGI:98159]
Rpl17	0.573507	12.7035	46.2982	1.73779e-11	2.66407e-10	ribosomal protein L17 [Source:MGI Symbol;Acc:MGI:2448270]
Gm9493	-0.960084	10.9926	45.5453	2.50977e-11	3.81256e-10	predicted gene 9493 [Source:MGI Symbol;Acc:MGI:3779903]
Serpine2	0.815156	11.9304	45.202	2.96814e-11	4.46826e-10	serine (or cysteine) peptidase inhibitor, clade E, member 2 [Source:MGI Symbol;Acc:MGI:101780]
mt-Co3	0.524273	13.8365	43.439	7.03306e-11	1.04931e-09	mitochondrially encoded cytochrome c oxidase III [Source:MGI Symbol;Acc:MGI:102502]
Rpl39	0.54311	12.6609	42.996	8.7385e-11	1.29222e-09	ribosomal protein L39 [Source:MGI Symbol;Acc:MGI:1914498]
Cox6a2	1.55957	10.557	42.2299	1.27248e-10	1.85459e-09	cytochrome c oxidase subunit VIa polypeptide 2 [Source:MGI Symbol;Acc:MGI:104649]
Rps27	0.487574	13.1211	42.2237	1.27635e-10	1.85459e-09	ribosomal protein S27 [Source:MGI Symbol;Acc:MGI:1888676]
Arhgap5	-1.10317	10.8436	41.9698	1.44574e-10	2.08261e-09	Rho GTPase activating protein 5 [Source:MGI Symbol;Acc:MGI:1332637]
Pkm	1.09067	11.1471	41.0824	2.23577e-10	3.19314e-09	pyruvate kinase, muscle [Source:MGI Symbol;Acc:MGI:97591]
B2m	0.467322	13.7774	41.0075	2.31968e-10	3.2849e-09	beta-2 microglobulin [Source:MGI Symbol;Acc:MGI:88127]
Mif	1.06125	11.105	40.8119	2.55382e-10	3.58608e-09	macrophage migration inhibitory factor (glycosylation-inhibiting factor) [Source:MGI Symbol;Acc:MGI:96982]
Rpl12	0.778001	11.7014	40.431	3.08022e-10	4.2892e-09	ribosomal protein L12 [Source:MGI Symbol;Acc:MGI:98002]
Rps17	0.644176	12.113	40.3157	3.26014e-10	4.50222e-09	ribosomal protein S17 [Source:MGI Symbol;Acc:MGI:1309526]
Ssr4	0.851667	11.5035	40.2879	3.30501e-10	4.52678e-09	signal sequence receptor, delta [Source:MGI Symbol;Acc:MGI:1099464]
Hexa	0.625079	12.2851	39.8785	4.0431e-10	5.49269e-09	hexosaminidase A [Source:MGI Symbol;Acc:MGI:96073]
H2-Aa	2.23746	10.6126	38.8676	6.65425e-10	8.90736e-09	histocompatibility 2, class II antigen A, alpha [Source:MGI Symbol;Acc:MGI:95895]
Rps27rt	-0.922237	10.9041	38.8649	6.6632e-10	8.90736e-09	ribosomal protein S27, retrogene [Source:MGI Symbol;Acc:MGI:3704345]
Rpl6l	-0.846621	11.0615	38.6136	7.54252e-10	9.96556e-09	ribosomal protein L6-like [Source:MGI Symbol;Acc:MGI:3647789]
Ank	1.28523	10.7492	38.6052	7.57406e-10	9.96556e-09	progressive ankylosis [Source:MGI Symbol;Acc:MGI:3045421]
H2-Ab1	1.95286	10.6203	37.6189	1.23272e-09	1.60927e-08	histocompatibility 2, class II antigen A, beta 1 [Source:MGI Symbol;Acc:MGI:103070]
Lgals2	1.1897	10.9817	37.4787	1.32116e-09	1.71136e-08	lectin, galactose-binding, soluble 2 [Source:MGI Symbol;Acc:MGI:895068]
Gm1673	1.69612	10.4278	56.8853	1.59227e-09	2.04668e-08	predicted gene 1673 [Source:MGI Symbol;Acc:MGI:2686519]
Pld1	-1.36028	10.2834	70.7818	1.65001e-09	2.1047e-08	phospholipase D1 [Source:MGI Symbol;Acc:MGI:109585]
Rpl36	0.609993	12.2053	36.531	2.11137e-09	2.67281e-08	ribosomal protein L36 [Source:MGI Symbol;Acc:MGI:1860603]
Rpl11	0.492753	12.4657	34.9422	4.64125e-09	5.79816e-08	ribosomal protein L11 [Source:MGI Symbol;Acc:MGI:1914275]
Uqcrh	0.77116	11.4793	34.9199	4.69284e-09	5.79816e-08	ubiquinol-cytochrome c reductase hinge protein [Source:MGI Symbol;Acc:MGI:1913826]
Rpl5	0.687946	11.7073	34.9128	4.70947e-09	5.79816e-08	ribosomal protein L5 [Source:MGI Symbol;Acc:MGI:102854]
Sema4b	-1.20956	10.231	153.39	4.71903e-09	5.79816e-08	sema domain, immunoglobulin domain (Ig), transmembrane domain (TM) and short cytoplasmic domain, (semaphorin) 4B [Source:MGI Symbol;Acc:MGI:107559]
Rpl34	0.526386	12.4997	34.8742	4.8005e-09	5.8552e-08	ribosomal protein L34 [Source:MGI Symbol;Acc:MGI:1915686]
Lfng	-1.34309	10.299	69.8604	5.0074e-09	6.06331e-08	LFNG O-fucosylpeptide 3-beta-N-acetylglucosaminyltransferase [Source:MGI Symbol;Acc:MGI:1095413]
Rpl35	0.566547	12.3578	34.6211	5.44335e-09	6.54377e-08	ribosomal protein L35 [Source:MGI Symbol;Acc:MGI:1913739]
Igf1	1.59514	10.4866	34.7049	5.73827e-09	6.84903e-08	insulin-like growth factor 1 [Source:MGI Symbol;Acc:MGI:96432]
Acvr2b	-1.40245	10.2759	76.8434	6.80689e-09	8.06688e-08	activin receptor IIB [Source:MGI Symbol;Acc:MGI:87912]
Rpl9-ps6	-0.841762	10.944	34.0788	7.12685e-09	8.38659e-08	ribosomal protein L9, pseudogene 6 [Source:MGI Symbol;Acc:MGI:3642682]
Rpl31	0.599707	12.0149	34.0263	7.31551e-09	8.5484e-08	ribosomal protein L31 [Source:MGI Symbol;Acc:MGI:2149632]
Mag	-1.34458	10.2544	89.3877	9.24445e-09	1.07274e-07	myelin-associated glycoprotein [Source:MGI Symbol;Acc:MGI:96912]
Rpl35a	0.445482	12.7935	33.3068	1.04637e-08	1.20585e-07	ribosomal protein L35A [Source:MGI Symbol;Acc:MGI:1928894]
Rpl30	0.638402	11.9609	33.1748	1.11746e-08	1.27895e-07	ribosomal protein L30 [Source:MGI Symbol;Acc:MGI:98037]
Gm42418	-0.922521	11.109	33.0553	1.18596e-08	1.34812e-07	predicted gene, 42418 [Source:MGI Symbol;Acc:MGI:5649005]
Il1a	-1.28749	10.2876	64.6174	1.25039e-08	1.39998e-07	interleukin 1 alpha [Source:MGI Symbol;Acc:MGI:96542]
Rpl38	0.570112	12.2104	32.9392	1.25651e-08	1.39998e-07	ribosomal protein L38 [Source:MGI Symbol;Acc:MGI:1914921]
Rpl8	0.53849	12.212	32.9389	1.25672e-08	1.39998e-07	ribosomal protein L8 [Source:MGI Symbol;Acc:MGI:1350927]
Atp5j	0.899671	11.1577	32.489	1.57257e-08	1.74024e-07	ATP synthase, H+ transporting, mitochondrial F0 complex, subunit F [Source:MGI Symbol;Acc:MGI:107777]
Gm8730	-0.705408	11.1951	32.4519	1.60191e-08	1.76105e-07	predicted pseudogene 8730 [Source:MGI Symbol;Acc:MGI:3644565]
Rpl23a-ps3	-0.616205	11.5135	32.2337	1.78601e-08	1.9506e-07	ribosomal protein L23A, pseudogene 3 [Source:MGI Symbol;Acc:MGI:3781353]
Man1a	-1.33443	10.3234	52.7212	1.87644e-08	2.03606e-07	mannosidase 1, alpha [Source:MGI Symbol;Acc:MGI:104677]
Pwwp2a	-1.26287	10.4063	38.0984	2.70427e-08	2.91537e-07	PWWP domain containing 2A [Source:MGI Symbol;Acc:MGI:1918052]
Rps18-ps3	-0.887455	10.746	31.3537	2.77098e-08	2.96814e-07	ribosomal protein S18, pseudogene 3 [Source:MGI Symbol;Acc:MGI:3642474]
Anxa5	1.43234	10.5159	39.7907	2.79723e-08	2.97718e-07	annexin A5 [Source:MGI Symbol;Acc:MGI:106008]
Rpl7a-ps5	-1.12109	10.4193	36.7647	3.01761e-08	3.19141e-07	ribosomal protein L7A, pseudogene 5 [Source:MGI Symbol;Acc:MGI:3643553]
Rpl7	0.518056	12.2009	31.1621	3.04944e-08	3.20479e-07	ribosomal protein L7 [Source:MGI Symbol;Acc:MGI:98073]
Lgals4	1.0845	10.8628	31.0409	3.23982e-08	3.38359e-07	lectin, galactose binding, soluble 4 [Source:MGI Symbol;Acc:MGI:107536]
Cox8a	0.697378	11.5065	30.9545	3.38287e-08	3.51104e-07	cytochrome c oxidase subunit VIIIa [Source:MGI Symbol;Acc:MGI:105959]
Rps3	0.481326	12.5261	30.892	3.49015e-08	3.60003e-07	ribosomal protein S3 [Source:MGI Symbol;Acc:MGI:1350917]
Sepp1	-0.604062	12.2106	30.6754	3.88937e-08	3.97111e-07	NA
Cd27	-1.24164	10.3948	34.7049	3.89743e-08	3.97111e-07	CD27 antigen [Source:MGI Symbol;Acc:MGI:88326]
Eef1g	0.876032	11.136	30.5017	4.24259e-08	4.27734e-07	eukaryotic translation elongation factor 1 gamma [Source:MGI Symbol;Acc:MGI:1914410]
Olfml3	-0.549012	12.3931	30.4986	4.24918e-08	4.27734e-07	olfactomedin-like 3 [Source:MGI Symbol;Acc:MGI:1914877]
Ch25h	1.63823	10.3322	49.0255	4.87566e-08	4.87858e-07	cholesterol 25-hydroxylase [Source:MGI Symbol;Acc:MGI:1333869]
Ms4a6b	-1.29068	10.3387	43.7605	5.45702e-08	5.42778e-07	membrane-spanning 4-domains, subfamily A, member 6B [Source:MGI Symbol;Acc:MGI:1917024]
Gng5	0.719031	11.4519	29.5532	6.82189e-08	6.74519e-07	guanine nucleotide binding protein (G protein), gamma 5 [Source:MGI Symbol;Acc:MGI:109164]
mt-Co2	0.523341	12.8584	29.4989	7.01001e-08	6.89043e-07	mitochondrially encoded cytochrome c oxidase II [Source:MGI Symbol;Acc:MGI:102503]
Cox7a2	1.0074	10.935	29.3938	7.38929e-08	7.22076e-07	cytochrome c oxidase subunit VIIa 2 [Source:MGI Symbol;Acc:MGI:1316715]
Gbp7	-1.1836	10.2446	96.025	7.49481e-08	7.28129e-07	guanylate binding protein 7 [Source:MGI Symbol;Acc:MGI:2444421]
Gng10	-1.2921	10.2875	59.1977	8.05906e-08	7.78421e-07	guanine nucleotide binding protein (G protein), gamma 10 [Source:MGI Symbol;Acc:MGI:1336169]
Atox1	0.846336	11.1976	29.0232	8.89894e-08	8.54605e-07	antioxidant 1 copper chaperone [Source:MGI Symbol;Acc:MGI:1333855]
Tab2	-1.17775	10.3588	37.6483	9.38202e-08	8.95849e-07	TGF-beta activated kinase 1/MAP3K7 binding protein 2 [Source:MGI Symbol;Acc:MGI:1915902]
Sox4	-1.13669	10.6386	28.4633	1.17871e-07	1.11911e-06	SRY (sex determining region Y)-box 4 [Source:MGI Symbol;Acc:MGI:98366]
Tsc22d3	-1.22477	10.3241	44.0643	1.23475e-07	1.16569e-06	TSC22 domain family, member 3 [Source:MGI Symbol;Acc:MGI:1196284]
Cox6c	0.79507	11.2528	27.6287	1.79329e-07	1.68348e-06	cytochrome c oxidase subunit VIc [Source:MGI Symbol;Acc:MGI:104614]
Slc7a8	-1.12499	10.3817	31.9354	1.99582e-07	1.86314e-06	solute carrier family 7 (cationic amino acid transporter, y+ system), member 8 [Source:MGI Symbol;Acc:MGI:1355323]
Gm2000	-0.754961	10.9476	26.882	2.61186e-07	2.42467e-06	predicted gene 2000 [Source:MGI Symbol;Acc:MGI:3780170]
Gnb2l1	0.717023	11.3877	26.7509	2.7902e-07	2.57592e-06	NA
Epcam	1.31078	10.5317	32.2071	2.84933e-07	2.61606e-06	epithelial cell adhesion molecule [Source:MGI Symbol;Acc:MGI:106653]
Rpl6	0.41212	12.7598	26.6374	2.95459e-07	2.69788e-06	ribosomal protein L6 [Source:MGI Symbol;Acc:MGI:108057]
Rpl23a	0.407881	12.7675	26.2678	3.56018e-07	3.23318e-06	ribosomal protein L23A [Source:MGI Symbol;Acc:MGI:3040672]
Ccnd3	-1.0837	10.4097	29.2617	3.7387e-07	3.37696e-06	cyclin D3 [Source:MGI Symbol;Acc:MGI:88315]
Naca	0.663301	11.5843	25.9601	4.15835e-07	3.7358e-06	nascent polypeptide-associated complex alpha polypeptide [Source:MGI Symbol;Acc:MGI:106095]
Rps10	0.509099	12.052	25.8332	4.43376e-07	3.96193e-06	ribosomal protein S10 [Source:MGI Symbol;Acc:MGI:1914347]
Cryba4	-1.20393	10.3237	42.0418	4.91902e-07	4.37217e-06	crystallin, beta A4 [Source:MGI Symbol;Acc:MGI:102716]
Ifi27l2a	1.08547	10.8902	25.5036	5.23721e-07	4.63036e-06	interferon, alpha-inducible protein 27 like 2A [Source:MGI Symbol;Acc:MGI:1924183]
Rpl4	0.473929	12.1426	24.9549	6.91247e-07	6.07933e-06	ribosomal protein L4 [Source:MGI Symbol;Acc:MGI:1915141]
Axl	1.18625	10.5253	35.1541	7.11856e-07	6.2278e-06	AXL receptor tyrosine kinase [Source:MGI Symbol;Acc:MGI:1347244]
Cd9	0.462957	13.0478	24.7228	7.77432e-07	6.76609e-06	CD9 antigen [Source:MGI Symbol;Acc:MGI:88348]
Npm1	0.767343	11.1807	24.4233	9.04802e-07	7.8338e-06	nucleophosmin 1 [Source:MGI Symbol;Acc:MGI:106184]
Dip2b	-1.10832	10.3632	30.9229	1.05344e-06	9.07371e-06	disco interacting protein 2 homolog B [Source:MGI Symbol;Acc:MGI:2145977]
Tmem170b	-1.11588	10.2399	76.2102	1.06351e-06	9.11348e-06	transmembrane protein 170B [Source:MGI Symbol;Acc:MGI:3647046]
Lgals3bp	0.827225	10.9718	23.9923	1.1258e-06	9.59805e-06	lectin, galactoside-binding, soluble, 3 binding protein [Source:MGI Symbol;Acc:MGI:99554]
Grap	-1.15349	10.2958	46.9099	1.22193e-06	1.03647e-05	GRB2-related adaptor protein [Source:MGI Symbol;Acc:MGI:1918770]
Uqcr10	0.866508	10.9279	23.5948	1.37748e-06	1.15385e-05	ubiquinol-cytochrome c reductase, complex III subunit X [Source:MGI Symbol;Acc:MGI:1913402]
Defa22	-0.820439	10.5073	26.543	1.37926e-06	1.15385e-05	defensin, alpha, 22 [Source:MGI Symbol;Acc:MGI:3639039]
Eef1b2	0.673236	11.3535	23.5897	1.38103e-06	1.15385e-05	eukaryotic translation elongation factor 1 beta 2 [Source:MGI Symbol;Acc:MGI:1929520]
Gm14850	-1.10519	10.3501	38.7642	1.50464e-06	1.25087e-05	NA
Pmepa1	-0.937585	10.6438	23.3849	1.53243e-06	1.26767e-05	prostate transmembrane protein, androgen induced 1 [Source:MGI Symbol;Acc:MGI:1929600]
Rps21	0.491859	12.0297	23.3687	1.54514e-06	1.27188e-05	ribosomal protein S21 [Source:MGI Symbol;Acc:MGI:1913731]
Tpt1	0.441246	12.2191	23.2168	1.66907e-06	1.36717e-05	tumor protein, translationally-controlled 1 [Source:MGI Symbol;Acc:MGI:104890]
Pnn	-0.976944	10.4687	22.8664	1.99461e-06	1.62585e-05	pinin [Source:MGI Symbol;Acc:MGI:1100514]
mt-Nd1	0.435361	13.1278	22.5982	2.28629e-06	1.85456e-05	mitochondrially encoded NADH dehydrogenase 1 [Source:MGI Symbol;Acc:MGI:101787]
Plac8	1.20981	10.4974	26.2036	2.39405e-06	1.93259e-05	placenta-specific 8 [Source:MGI Symbol;Acc:MGI:2445289]
Rpl10-ps3	-0.560973	11.4023	22.4184	2.50553e-06	2.01285e-05	ribosomal protein L10, pseudogene 3 [Source:MGI Symbol;Acc:MGI:3704336]
RP23-81F19.2	-1.07611	10.277	42.7546	3.07508e-06	2.4586e-05	NA
Cd68	0.515076	12.0152	21.8833	3.29106e-06	2.61874e-05	CD68 antigen [Source:MGI Symbol;Acc:MGI:88342]
Nfkbia	-0.992217	10.5042	21.741	3.53892e-06	2.79327e-05	nuclear factor of kappa light polypeptide gene enhancer in B cells inhibitor, alpha [Source:MGI Symbol;Acc:MGI:104741]
Ifitm3	0.985764	10.8067	21.7383	3.54382e-06	2.79327e-05	interferon induced transmembrane protein 3 [Source:MGI Symbol;Acc:MGI:1913391]
Gm10076	0.743184	11.0033	21.7213	3.57469e-06	2.80437e-05	predicted gene 10076 [Source:MGI Symbol;Acc:MGI:3704451]
Fam20c	1.34117	10.3704	30.8696	4.55258e-06	3.55484e-05	family with sequence similarity 20, member C [Source:MGI Symbol;Acc:MGI:2136853]
A830008E24Rik	-1.11206	10.2777	43.7793	4.89369e-06	3.80342e-05	RIKEN cDNA A830008E24 gene [Source:MGI Symbol;Acc:MGI:3041183]
Ddit4	-1.10202	10.253	54.6045	5.16946e-06	3.99915e-05	DNA-damage-inducible transcript 4 [Source:MGI Symbol;Acc:MGI:1921997]
Spp1	1.27891	10.4113	20.8222	5.65881e-06	4.35754e-05	secreted phosphoprotein 1 [Source:MGI Symbol;Acc:MGI:98389]
Bbs9	-1.06145	10.3081	33.8372	6.07465e-06	4.6563e-05	Bardet-Biedl syndrome 9 (human) [Source:MGI Symbol;Acc:MGI:2442833]
Oat	0.882321	10.8183	20.6067	6.31855e-06	4.82114e-05	ornithine aminotransferase [Source:MGI Symbol;Acc:MGI:97394]
Fxyd5	1.28297	10.3979	27.3789	6.52888e-06	4.95898e-05	FXYD domain-containing ion transport regulator 5 [Source:MGI Symbol;Acc:MGI:1201785]
Polg	-1.08527	10.2754	41.521	6.78274e-06	5.12849e-05	polymerase (DNA directed), gamma [Source:MGI Symbol;Acc:MGI:1196389]
Gm9843	-0.483191	11.6688	20.4136	6.97535e-06	5.25037e-05	predicted gene 9843 [Source:MGI Symbol;Acc:MGI:3708621]
Atp5h	0.727075	11.0345	20.3197	7.31888e-06	5.48424e-05	ATP synthase, H+ transporting, mitochondrial F0 complex, subunit D [Source:MGI Symbol;Acc:MGI:1918929]
Gm26740	-1.09072	10.316	33.3792	7.69643e-06	5.7414e-05	predicted gene, 26740 [Source:MGI Symbol;Acc:MGI:5477234]
Fam208a	-1.08022	10.2472	54.5971	8.9634e-06	6.65682e-05	family with sequence similarity 208, member A [Source:MGI Symbol;Acc:MGI:1921694]
Aif1	-0.524369	11.6484	19.8833	9.15365e-06	6.76803e-05	allograft inflammatory factor 1 [Source:MGI Symbol;Acc:MGI:1343098]
Wfdc17	1.29061	10.3134	33.7053	9.33439e-06	6.87126e-05	WAP four-disulfide core domain 17 [Source:MGI Symbol;Acc:MGI:3649773]
Ifitm2	1.16058	10.4706	23.3756	9.45458e-06	6.92921e-05	interferon induced transmembrane protein 2 [Source:MGI Symbol;Acc:MGI:1933382]
Rpl37	0.362438	12.7672	19.6206	1.04749e-05	7.64346e-05	ribosomal protein L37 [Source:MGI Symbol;Acc:MGI:1914531]
Rps28	0.375274	12.6914	19.4233	1.15918e-05	8.42167e-05	ribosomal protein S28 [Source:MGI Symbol;Acc:MGI:1859516]
Slc9a8	-1.08617	10.2502	51.3707	1.19647e-05	8.65502e-05	solute carrier family 9 (sodium/hydrogen exchanger), member 8 [Source:MGI Symbol;Acc:MGI:1924281]
Uqcr11	0.748535	10.9935	19.2606	1.26026e-05	9.07716e-05	ubiquinol-cytochrome c reductase, complex III subunit XI [Source:MGI Symbol;Acc:MGI:1913844]
Gm8797	-0.70464	10.7001	18.9958	1.44404e-05	0.000103562	predicted pseudogene 8797 [Source:MGI Symbol;Acc:MGI:3643769]
BC035044	-1.01082	10.3065	34.9295	1.45106e-05	0.000103621	cDNA sequence BC035044 [Source:MGI Symbol;Acc:MGI:2448540]
Gm21092	-1.05773	10.3391	28.8267	1.51271e-05	0.000107563	predicted gene, 21092 [Source:MGI Symbol;Acc:MGI:5434447]
Pacsin1	1.17763	10.2636	46.041	1.55116e-05	0.00010983	protein kinase C and casein kinase substrate in neurons 1 [Source:MGI Symbol;Acc:MGI:1345181]
Lypd8	1.02148	10.5582	20.0389	1.6363e-05	0.000115369	LY6/PLAUR domain containing 8 [Source:MGI Symbol;Acc:MGI:1917413]
Rnf167	-0.962145	10.4349	20.7852	1.87416e-05	0.000131585	ring finger protein 167 [Source:MGI Symbol;Acc:MGI:1917760]
Tcap	1.1299	10.259	27.9337	1.89843e-05	0.000132731	titin-cap [Source:MGI Symbol;Acc:MGI:1330233]
Lrpap1	0.80766	10.8262	18.4164	1.94597e-05	0.000135488	low density lipoprotein receptor-related protein associated protein 1 [Source:MGI Symbol;Acc:MGI:96829]
Rpl22l1	0.593399	11.3614	18.4047	1.95776e-05	0.000135744	ribosomal protein L22 like 1 [Source:MGI Symbol;Acc:MGI:1915278]
Tet3	-1.03458	10.3069	30.4588	2.121e-05	0.000146454	tet methylcytosine dioxygenase 3 [Source:MGI Symbol;Acc:MGI:2446229]
Rtn4rl1	-1.01057	10.3334	26.701	2.18479e-05	0.000150238	reticulon 4 receptor-like 1 [Source:MGI Symbol;Acc:MGI:2661375]
Slc2a5	-0.850685	10.6974	18.1407	2.24318e-05	0.000153621	solute carrier family 2 (facilitated glucose transporter), member 5 [Source:MGI Symbol;Acc:MGI:1928369]
Lilrb4a	1.25752	10.3244	25.852	2.34087e-05	0.000159657	leukocyte immunoglobulin-like receptor, subfamily B, member 4A [Source:MGI Symbol;Acc:MGI:102701]
Stat1	-0.971442	10.327	26.4268	2.35966e-05	0.000160284	signal transducer and activator of transcription 1 [Source:MGI Symbol;Acc:MGI:103063]
Rnf19b	-1.05732	10.2718	39.3074	2.40826e-05	0.000162266	ring finger protein 19B [Source:MGI Symbol;Acc:MGI:1922484]
Ptafr	-1.05139	10.2943	34.5516	2.40826e-05	0.000162266	platelet-activating factor receptor [Source:MGI Symbol;Acc:MGI:106066]
Fastkd5	-0.773033	10.202	170.986	2.477e-05	0.000166227	FAST kinase domains 5 [Source:MGI Symbol;Acc:MGI:2139469]
mt-Cytb	0.359077	13.0751	17.8766	2.57072e-05	0.000171827	mitochondrially encoded cytochrome b [Source:MGI Symbol;Acc:MGI:102501]
Gpx2	1.05666	10.4847	21.4068	3.05199e-05	0.000203182	glutathione peroxidase 2 [Source:MGI Symbol;Acc:MGI:106609]
Ndufc1	0.981918	10.5722	19.4583	3.12705e-05	0.000207353	NADH dehydrogenase (ubiquinone) 1, subcomplex unknown, 1 [Source:MGI Symbol;Acc:MGI:1913627]
Pld3	0.860938	10.7145	17.2496	3.55459e-05	0.000234772	phospholipase D family, member 3 [Source:MGI Symbol;Acc:MGI:1333782]
Prdx1	0.60045	11.2265	17.2142	3.62039e-05	0.000238176	peroxiredoxin 1 [Source:MGI Symbol;Acc:MGI:99523]
Baiap2l2	1.16903	10.3655	28.8059	3.96598e-05	0.000259888	BAI1-associated protein 2-like 2 [Source:MGI Symbol;Acc:MGI:2652819]
Rps26	0.528072	11.6158	17.0151	4.01357e-05	0.000261979	ribosomal protein S26 [Source:MGI Symbol;Acc:MGI:1351628]
Cnn3	1.08296	10.2708	38.1137	4.26766e-05	0.000277481	calponin 3, acidic [Source:MGI Symbol;Acc:MGI:1919244]
Ptma	0.468245	11.7725	16.8345	4.40701e-05	0.000285431	prothymosin alpha [Source:MGI Symbol;Acc:MGI:97803]
Gusb	0.687115	11.0766	16.8087	4.46633e-05	0.000288156	glucuronidase, beta [Source:MGI Symbol;Acc:MGI:95872]
Timp2	0.466894	11.8133	16.7357	4.63872e-05	0.000298127	tissue inhibitor of metalloproteinase 2 [Source:MGI Symbol;Acc:MGI:98753]
Ctsa	0.52614	11.5809	16.6907	4.7481e-05	0.000303988	cathepsin A [Source:MGI Symbol;Acc:MGI:97748]
Gm10073	-0.496644	11.1916	16.5371	5.14194e-05	0.000326734	predicted pseudogene 10073 [Source:MGI Symbol;Acc:MGI:3641908]
Ndufa1	0.80448	10.6978	16.9192	5.1425e-05	0.000326734	NADH dehydrogenase (ubiquinone) 1 alpha subcomplex, 1 [Source:MGI Symbol;Acc:MGI:1929511]
Dbi	0.799851	10.7779	16.3622	5.63063e-05	0.000356393	diazepam binding inhibitor [Source:MGI Symbol;Acc:MGI:94865]
Tcf7l2	-0.98466	10.2882	31.0451	5.7211e-05	0.000360753	transcription factor 7 like 2, T cell specific, HMG box [Source:MGI Symbol;Acc:MGI:1202879]
Atp5l	0.601777	11.2061	16.3195	5.75667e-05	0.000361631	ATP synthase, H+ transporting, mitochondrial F0 complex, subunit G [Source:MGI Symbol;Acc:MGI:1351597]
Emsy	-0.980797	10.2963	28.129	5.84258e-05	0.000365654	EMSY, BRCA2-interacting transcriptional repressor [Source:MGI Symbol;Acc:MGI:1924203]
Ikzf2	-0.962247	10.2515	44.2102	5.96109e-05	0.000371679	IKAROS family zinc finger 2 [Source:MGI Symbol;Acc:MGI:1342541]
Gm9774	-0.981207	10.2514	42.609	6.40227e-05	0.000397702	predicted pseudogene 9774 [Source:MGI Symbol;Acc:MGI:3642386]
Map4k4	-0.922739	10.4315	18.901	6.89238e-05	0.000426562	mitogen-activated protein kinase kinase kinase kinase 4 [Source:MGI Symbol;Acc:MGI:1349394]
Rpl28	0.441401	11.8237	15.912	7.11463e-05	0.000437737	ribosomal protein L28 [Source:MGI Symbol;Acc:MGI:101839]
Rpl22	0.483804	11.5599	15.9091	7.12534e-05	0.000437737	ribosomal protein L22 [Source:MGI Symbol;Acc:MGI:99262]
Snx21	-0.914646	10.2192	75.5054	7.31223e-05	0.000447132	sorting nexin family member 21 [Source:MGI Symbol;Acc:MGI:1917729]
Bag1	0.784768	10.7373	15.8514	7.34231e-05	0.000447132	BCL2-associated athanogene 1 [Source:MGI Symbol;Acc:MGI:108047]
Phgdh	-0.880511	10.4453	17.6052	7.35855e-05	0.000447132	3-phosphoglycerate dehydrogenase [Source:MGI Symbol;Acc:MGI:1355330]
Wdr89	-0.548862	11.1359	15.8378	7.39467e-05	0.000447699	WD repeat domain 89 [Source:MGI Symbol;Acc:MGI:1919588]
Slc38a2	-0.996808	10.2968	28.7496	7.6238e-05	0.000459905	solute carrier family 38, member 2 [Source:MGI Symbol;Acc:MGI:1915010]
Inpp4b	-0.940792	10.2637	35.3795	8.36531e-05	0.000502821	inositol polyphosphate-4-phosphatase, type II [Source:MGI Symbol;Acc:MGI:2158925]
Exosc2	-0.875023	10.3461	17.0618	8.45508e-05	0.000506396	exosome component 2 [Source:MGI Symbol;Acc:MGI:2385133]
Hspe1	0.645398	11.0551	15.5278	8.68972e-05	0.00051859	heat shock protein 1 (chaperonin 10) [Source:MGI Symbol;Acc:MGI:104680]
Ttc9c	-0.98724	10.2559	40.1178	8.92438e-05	0.000530699	tetratricopeptide repeat domain 9C [Source:MGI Symbol;Acc:MGI:1917637]
Spint2	0.977418	10.4811	18.4504	9.92142e-05	0.000587897	serine protease inhibitor, Kunitz type 2 [Source:MGI Symbol;Acc:MGI:1338031]
Nbl1	1.14449	10.283	34.5267	0.000103752	0.000612612	neuroblastoma, suppression of tumorigenicity 1 [Source:MGI Symbol;Acc:MGI:104591]
Prdx4	0.902808	10.5384	16.6956	0.000106061	0.00062404	peroxiredoxin 4 [Source:MGI Symbol;Acc:MGI:1859815]
Rab7b	1.01203	10.2489	30.3955	0.000106611	0.000625076	RAB7B, member RAS oncogene family [Source:MGI Symbol;Acc:MGI:2442295]
Arid3b	-0.869971	10.2444	45.1336	0.000123623	0.000722286	AT rich interactive domain 3B (BRIGHT-like) [Source:MGI Symbol;Acc:MGI:1930768]
Ndufa6	0.698869	10.8859	14.7888	0.000127778	0.000743962	NADH dehydrogenase (ubiquinone) 1 alpha subcomplex, 6 (B14) [Source:MGI Symbol;Acc:MGI:1914380]
Ldha	0.681408	10.8998	14.6752	0.000135596	0.000786739	lactate dehydrogenase A [Source:MGI Symbol;Acc:MGI:96759]
Dbndd2	-0.763486	10.2148	72.047	0.000142446	0.000820786	dysbindin (dystrobrevin binding protein 1) domain containing 2 [Source:MGI Symbol;Acc:MGI:106562]
Gm26670	-0.851906	10.2249	64.9802	0.000142446	0.000820786	predicted gene, 26670 [Source:MGI Symbol;Acc:MGI:5477164]
Fcer1g	0.265187	13.2176	14.3393	0.000161648	0.000928229	Fc receptor, IgE, high affinity I, gamma polypeptide [Source:MGI Symbol;Acc:MGI:95496]
Cldn7	1.07395	10.4004	19.848	0.000162743	0.000931315	claudin 7 [Source:MGI Symbol;Acc:MGI:1859285]
Upk1b	-0.897066	10.361	18.8552	0.000164604	0.000935558	uroplakin 1B [Source:MGI Symbol;Acc:MGI:98912]
Pxdc1	-0.954688	10.3256	22.6935	0.000164604	0.000935558	PX domain containing 1 [Source:MGI Symbol;Acc:MGI:1914145]
Rplp1	0.251592	13.2161	14.2022	0.000173682	0.000983805	ribosomal protein, large, P1 [Source:MGI Symbol;Acc:MGI:1927099]
Lag3	-0.688241	10.7701	14.0847	0.000184718	0.00104279	lymphocyte-activation gene 3 [Source:MGI Symbol;Acc:MGI:106588]
Ski	-0.76863	10.4699	14.5557	0.000203238	0.00114347	ski sarcoma viral oncogene homolog (avian) [Source:MGI Symbol;Acc:MGI:98310]
Map3k14	-0.884619	10.2738	27.4549	0.000215224	0.00120684	mitogen-activated protein kinase kinase kinase 14 [Source:MGI Symbol;Acc:MGI:1858204]
Ndufa13	0.59121	11.01	13.6618	0.000230624	0.00128887	NADH dehydrogenase (ubiquinone) 1 alpha subcomplex, 13 [Source:MGI Symbol;Acc:MGI:1914434]
Psat1	0.96363	10.4429	18.5662	0.000245516	0.00136752	phosphoserine aminotransferase 1 [Source:MGI Symbol;Acc:MGI:2183441]
Atpif1	0.579715	11.097	13.5094	0.000249865	0.00138615	ATPase inhibitory factor 1 [Source:MGI Symbol;Acc:MGI:1196457]
Abcb4	-0.83459	10.2445	41.016	0.000251348	0.00138615	ATP-binding cassette, sub-family B (MDR/TAP), member 4 [Source:MGI Symbol;Acc:MGI:97569]
Gp9	-0.862265	10.2543	39.3149	0.000251348	0.00138615	glycoprotein 9 (platelet) [Source:MGI Symbol;Acc:MGI:1860137]
Chst7	-0.889318	10.2736	29.8168	0.000260559	0.00143222	carbohydrate (N-acetylglucosamino) sulfotransferase 7 [Source:MGI Symbol;Acc:MGI:1891767]
Tpi1	0.715596	10.7455	13.4168	0.000262336	0.00143266	triosephosphate isomerase 1 [Source:MGI Symbol;Acc:MGI:98797]
H2-K1	0.55447	11.2884	13.4157	0.000262476	0.00143266	histocompatibility 2, K1, K region [Source:MGI Symbol;Acc:MGI:95904]
Rab32	-0.88525	10.2916	24.1126	0.000263211	0.00143266	RAB32, member RAS oncogene family [Source:MGI Symbol;Acc:MGI:1915094]
C5ar1	-0.78932	10.4748	13.4968	0.000275183	0.00149296	complement component 5a receptor 1 [Source:MGI Symbol;Acc:MGI:88232]
Neurl3	-0.854463	10.2747	27.5499	0.000277953	0.00150311	neuralized E3 ubiquitin protein ligase 3 [Source:MGI Symbol;Acc:MGI:2429944]
Ganc	-0.95038	10.2519	35.9013	0.000282035	0.00152026	glucosidase, alpha; neutral C [Source:MGI Symbol;Acc:MGI:1923301]
Gm7861	-0.894324	10.3237	25.755	0.000288949	0.00155252	predicted gene 7861 [Source:MGI Symbol;Acc:MGI:3648003]
Sdf4	0.611883	10.9029	13.1854	0.000296304	0.00158694	stromal cell derived factor 4 [Source:MGI Symbol;Acc:MGI:108079]
Gsto1	0.840867	10.5599	14.7946	0.000297783	0.00158976	glutathione S-transferase omega 1 [Source:MGI Symbol;Acc:MGI:1342273]
AY761184	0.661032	10.8523	14.5685	0.000300792	0.00160071	cDNA sequence AY761184 [Source:MGI Symbol;Acc:MGI:3611585]
mt-Nd4	0.355646	12.5995	13.1213	0.000306489	0.00162585	mitochondrially encoded NADH dehydrogenase 4 [Source:MGI Symbol;Acc:MGI:102498]
Slfn2	-0.881164	10.3236	19.3548	0.000308974	0.00163385	schlafen 2 [Source:MGI Symbol;Acc:MGI:1313258]
Cd14	-0.665527	10.943	13.0609	0.000316396	0.00166346	CD14 antigen [Source:MGI Symbol;Acc:MGI:88318]
Ppia	0.298101	12.3228	13.0599	0.000316566	0.00166346	peptidylprolyl isomerase A [Source:MGI Symbol;Acc:MGI:97749]
Parp14	-0.897647	10.2899	23.9007	0.000341	0.00177857	poly (ADP-ribose) polymerase family, member 14 [Source:MGI Symbol;Acc:MGI:1919489]
Rin3	-0.860086	10.2425	40.8037	0.000341664	0.00177857	Ras and Rab interactor 3 [Source:MGI Symbol;Acc:MGI:2385708]
Itpripl1	-0.888009	10.2455	38.8052	0.000341664	0.00177857	inositol 1,4,5-triphosphate receptor interacting protein-like 1 [Source:MGI Symbol;Acc:MGI:1920588]
Zfp959	-0.73063	10.2186	56.6222	0.000345091	0.00179083	zinc finger protein 959 [Source:MGI Symbol;Acc:MGI:2385058]
Tsc22d1	1.0031	10.3692	19.9052	0.000349273	0.00180692	TSC22 domain family, member 1 [Source:MGI Symbol;Acc:MGI:109127]
Cox6a1	0.520221	11.1689	12.7392	0.000374903	0.00193353	cytochrome c oxidase subunit VIa polypeptide 1 [Source:MGI Symbol;Acc:MGI:103099]
Defa21	-0.657696	10.475	16.0808	0.000379978	0.00195367	defensin, alpha, 21 [Source:MGI Symbol;Acc:MGI:1913548]
Chst2	1.04752	10.3068	24.8392	0.000383241	0.0019644	carbohydrate sulfotransferase 2 [Source:MGI Symbol;Acc:MGI:1891160]
Camk2g	-0.894515	10.2655	29.3526	0.000387826	0.00197353	calcium/calmodulin-dependent protein kinase II gamma [Source:MGI Symbol;Acc:MGI:88259]
2410015M20Rik	0.707259	10.7198	12.6751	0.000388315	0.00197353	RIKEN cDNA 2410015M20 gene [Source:MGI Symbol;Acc:MGI:2442174]
Il4i1	1.06997	10.3138	26.3244	0.000388565	0.00197353	interleukin 4 induced 1 [Source:MGI Symbol;Acc:MGI:109552]
Cstb	0.737408	10.6934	12.6127	0.000400824	0.0020249	cystatin B [Source:MGI Symbol;Acc:MGI:109514]
Hps3	-0.834388	10.3156	18.6025	0.000401102	0.0020249	HPS3, biogenesis of lysosomal organelles complex 2 subunit 1 [Source:MGI Symbol;Acc:MGI:2153839]
Gpatch2	-0.86925	10.2436	37.1852	0.000402871	0.0020277	G patch domain containing 2 [Source:MGI Symbol;Acc:MGI:1915019]
Atp5g1	0.586146	11.0044	12.5672	0.000410572	0.00206026	ATP synthase, H+ transporting, mitochondrial F0 complex, subunit C1 (subunit 9) [Source:MGI Symbol;Acc:MGI:107653]
Dido1	-0.855198	10.2862	23.0182	0.000425393	0.00212189	death inducer-obliterator 1 [Source:MGI Symbol;Acc:MGI:1344352]
Cdk5r1	-0.88751	10.3308	19.3056	0.000425393	0.00212189	cyclin-dependent kinase 5, regulatory subunit 1 (p35) [Source:MGI Symbol;Acc:MGI:101764]
Cox7c	0.492177	11.3181	12.4358	0.000440109	0.00218431	cytochrome c oxidase subunit VIIc [Source:MGI Symbol;Acc:MGI:103226]
Fam63b	-0.756354	10.4077	14.2186	0.000440522	0.00218431	NA
Metap1d	-0.842706	10.2551	30.4518	0.0004446	0.00219168	methionyl aminopeptidase type 1D (mitochondrial) [Source:MGI Symbol;Acc:MGI:1913809]
Fry	-0.746879	10.2278	50.6462	0.000445943	0.00219168	FRY microtubule binding protein [Source:MGI Symbol;Acc:MGI:2443895]
Il2	-0.765231	10.2142	67.3498	0.000445943	0.00219168	interleukin 2 [Source:MGI Symbol;Acc:MGI:96548]
Rpl7a	0.400429	11.6978	12.401	0.000448271	0.00219666	ribosomal protein L7A [Source:MGI Symbol;Acc:MGI:1353472]
Pink1	-0.850363	10.2892	22.4641	0.000470285	0.0022978	PTEN induced putative kinase 1 [Source:MGI Symbol;Acc:MGI:1916193]
Gm26520	-0.863742	10.3089	21.1277	0.000506005	0.00246511	predicted gene, 26520 [Source:MGI Symbol;Acc:MGI:5477014]
Ggt5	-0.764748	10.2464	36.4588	0.00051246	0.0024893	gamma-glutamyltransferase 5 [Source:MGI Symbol;Acc:MGI:1346063]
Zbtb20	-0.751931	10.4837	12.1201	0.000520148	0.00251933	zinc finger and BTB domain containing 20 [Source:MGI Symbol;Acc:MGI:1929213]
Bod1l	-0.785762	10.414	14.7602	0.000533124	0.00257471	biorientation of chromosomes in cell division 1-like [Source:MGI Symbol;Acc:MGI:2444804]
Fabp5	0.919596	10.3938	15.1823	0.000597459	0.0028771	fatty acid binding protein 5, epidermal [Source:MGI Symbol;Acc:MGI:101790]
Eif3f	0.492592	11.1848	11.8517	0.000599718	0.00287968	eukaryotic translation initiation factor 3, subunit F [Source:MGI Symbol;Acc:MGI:1913335]
Irf2bp2	-0.795986	10.3233	17.2265	0.000609471	0.00291813	interferon regulatory factor 2 binding protein 2 [Source:MGI Symbol;Acc:MGI:2443921]
Zfp62	-0.809632	10.2449	34.0779	0.000620828	0.00296401	zinc finger protein 62 [Source:MGI Symbol;Acc:MGI:99662]
Zfp950	-0.784125	10.3667	14.7625	0.000636211	0.0030288	zinc finger protein 950 [Source:MGI Symbol;Acc:MGI:2652824]
Hint1	0.523207	11.1184	11.5192	0.000715599	0.00339706	histidine triad nucleotide binding protein 1 [Source:MGI Symbol;Acc:MGI:1321133]
Crlf2	0.669097	10.7907	11.5084	0.000719697	0.00340684	cytokine receptor-like factor 2 [Source:MGI Symbol;Acc:MGI:1889506]
Pigr	0.876456	10.4367	12.9045	0.000760819	0.00359132	polymeric immunoglobulin receptor [Source:MGI Symbol;Acc:MGI:103080]
Zbtb1	-0.862922	10.2629	26.259	0.000800929	0.00377	zinc finger and BTB domain containing 1 [Source:MGI Symbol;Acc:MGI:2442326]
H2afj	0.751229	10.5685	11.7658	0.000844523	0.00394181	H2A histone family, member J [Source:MGI Symbol;Acc:MGI:3606192]
Pfdn5	0.40973	11.5375	11.2077	0.000844644	0.00394181	prefoldin 5 [Source:MGI Symbol;Acc:MGI:1928753]
Mid1ip1	-0.738152	10.449	12.1542	0.000844825	0.00394181	Mid1 interacting protein 1 (gastrulation specific G12-like (zebrafish)) [Source:MGI Symbol;Acc:MGI:1915291]
Itgax	0.996635	10.2819	26.4239	0.000846865	0.00394181	integrin alpha X [Source:MGI Symbol;Acc:MGI:96609]
Oasl2	0.951837	10.2852	22.2428	0.000921833	0.00427884	2'-5' oligoadenylate synthetase-like 2 [Source:MGI Symbol;Acc:MGI:1344390]
Cnot8	-0.772971	10.3334	15.2284	0.000927857	0.00429487	CCR4-NOT transcription complex, subunit 8 [Source:MGI Symbol;Acc:MGI:1916375]
Man2b1	-0.535683	10.8992	11.0121	0.000937495	0.0043275	mannosidase 2, alpha B1 [Source:MGI Symbol;Acc:MGI:107286]
C3ar1	-0.662089	10.5717	10.9547	0.000966691	0.00444997	complement component 3a receptor 1 [Source:MGI Symbol;Acc:MGI:1097680]
Slc46a1	-0.834443	10.3051	19.0347	0.000995963	0.00457213	solute carrier family 46, member 1 [Source:MGI Symbol;Acc:MGI:1098733]
Ctsl	0.330936	12.3691	10.8463	0.00102431	0.00468939	cathepsin L [Source:MGI Symbol;Acc:MGI:88564]
Abcc3	-0.834571	10.2759	23.2695	0.00104322	0.00476288	ATP-binding cassette, sub-family C (CFTR/MRP), member 3 [Source:MGI Symbol;Acc:MGI:1923658]
Zcchc7	-0.743487	10.3597	13.3647	0.00106565	0.00485203	zinc finger, CCHC domain containing 7 [Source:MGI Symbol;Acc:MGI:2442912]
Krt8	0.744342	10.5576	11.7233	0.00107686	0.00488976	keratin 8 [Source:MGI Symbol;Acc:MGI:96705]
Phgr1	0.852365	10.4458	13.8502	0.00117967	0.00534208	proline/histidine/glycine-rich 1 [Source:MGI Symbol;Acc:MGI:1858382]
Tceb2	0.553084	10.9221	10.4681	0.001254	0.00566333	NA
Smad7	-0.716396	10.4927	10.7458	0.00129542	0.00583464	SMAD family member 7 [Source:MGI Symbol;Acc:MGI:1100518]
Aplp2	0.757351	10.4956	11.912	0.00132995	0.00597405	amyloid beta (A4) precursor-like protein 2 [Source:MGI Symbol;Acc:MGI:88047]
Cadm1	0.570164	10.8946	10.3381	0.00134444	0.00602294	cell adhesion molecule 1 [Source:MGI Symbol;Acc:MGI:1889272]
Defa24	-0.258157	12.4554	10.3134	0.00136239	0.00608706	defensin, alpha, 24 [Source:MGI Symbol;Acc:MGI:3630383]
Zfos1	0.678682	10.6584	10.2967	0.00137462	0.00612531	NA
Ralgps2	-0.778649	10.2638	25.2144	0.00139586	0.00620343	Ral GEF with PH domain and SH3 binding motif 2 [Source:MGI Symbol;Acc:MGI:1925505]
Scfd2	-0.604157	10.1988	93.3018	0.00146295	0.0064843	Sec1 family domain containing 2 [Source:MGI Symbol;Acc:MGI:2443446]
Lrif1	-0.825004	10.2839	20.3195	0.00148498	0.00656456	ligand dependent nuclear receptor interacting factor 1 [Source:MGI Symbol;Acc:MGI:2445214]
Gng12	0.755098	10.4898	11.8868	0.00149344	0.00658456	guanine nucleotide binding protein (G protein), gamma 12 [Source:MGI Symbol;Acc:MGI:1336171]
Tspo	0.636454	10.6824	10.6593	0.00156534	0.00688338	translocator protein [Source:MGI Symbol;Acc:MGI:88222]
Ubn2	-0.742823	10.4147	11.9999	0.00157907	0.00692554	ubinuclein 2 [Source:MGI Symbol;Acc:MGI:2444236]
Gltscr2	0.655915	10.6847	10.2901	0.00163711	0.00716129	NA
Atf7	-0.799416	10.2732	22.5426	0.00165824	0.00723478	activating transcription factor 7 [Source:MGI Symbol;Acc:MGI:2443472]
Hsd17b11	-0.725757	10.3916	11.8726	0.00170235	0.00740787	hydroxysteroid (17-beta) dehydrogenase 11 [Source:MGI Symbol;Acc:MGI:2149821]
Tmed3	0.499413	10.9655	9.74189	0.00185233	0.00803957	transmembrane p24 trafficking protein 3 [Source:MGI Symbol;Acc:MGI:1913361]
Brd8	-0.746226	10.3352	13.4663	0.00192356	0.00832711	bromodomain containing 8 [Source:MGI Symbol;Acc:MGI:1925906]
Uqcrq	0.526679	10.964	9.63606	0.00196106	0.0084675	ubiquinol-cytochrome c reductase, complex III subunit VII [Source:MGI Symbol;Acc:MGI:107807]
Bcl7a	-0.791934	10.2504	26.0029	0.00202012	0.00867205	B cell CLL/lymphoma 7A [Source:MGI Symbol;Acc:MGI:1924295]
Sall3	-0.763229	10.3782	12.3919	0.00202269	0.00867205	sal-like 3 (Drosophila) [Source:MGI Symbol;Acc:MGI:109295]
Lsm4	0.700203	10.558	11.1083	0.002024	0.00867205	LSM4 homolog, U6 small nuclear RNA and mRNA degradation associated [Source:MGI Symbol;Acc:MGI:1354692]
Rnf215	-0.785314	10.2773	19.4165	0.00205292	0.0087735	ring finger protein 215 [Source:MGI Symbol;Acc:MGI:1918923]
Cps1	0.828512	10.4009	13.5005	0.00211109	0.00899907	carbamoyl-phosphate synthetase 1 [Source:MGI Symbol;Acc:MGI:891996]
Chst11	0.706756	10.238	30.5863	0.00213111	0.00903829	carbohydrate sulfotransferase 11 [Source:MGI Symbol;Acc:MGI:1927166]
Prss32	0.706644	10.2369	31.0442	0.00213111	0.00903829	protease, serine 32 [Source:MGI Symbol;Acc:MGI:1917064]
Mapk13	0.860746	10.3543	14.2212	0.00214369	0.00905639	mitogen-activated protein kinase 13 [Source:MGI Symbol;Acc:MGI:1346864]
Cox7a2l	0.416304	11.3391	9.46886	0.00214622	0.00905639	cytochrome c oxidase subunit VIIa polypeptide 2-like [Source:MGI Symbol;Acc:MGI:106015]
E2f3	-0.678291	10.2184	44.9833	0.00216938	0.00908324	E2F transcription factor 3 [Source:MGI Symbol;Acc:MGI:1096340]
Rufy2	-0.673941	10.2194	41.6694	0.00216938	0.00908324	RUN and FYVE domain-containing 2 [Source:MGI Symbol;Acc:MGI:1917682]
Aldoa	0.44906	11.2284	9.44477	0.00217432	0.00908324	aldolase A, fructose-bisphosphate [Source:MGI Symbol;Acc:MGI:87994]
Notch2	-0.805891	10.2336	33.778	0.00217432	0.00908324	notch 2 [Source:MGI Symbol;Acc:MGI:97364]
Ppil3	-0.76565	10.2611	22.0717	0.00221684	0.00923776	peptidylprolyl isomerase (cyclophilin)-like 3 [Source:MGI Symbol;Acc:MGI:1917475]
Akirin1	-0.700571	10.3909	11.077	0.00224838	0.00934588	akirin 1 [Source:MGI Symbol;Acc:MGI:1915300]
Aldh1b1	0.76108	10.4787	10.8001	0.00232059	0.00962212	aldehyde dehydrogenase 1 family, member B1 [Source:MGI Symbol;Acc:MGI:1919785]
Gnai3	-0.753046	10.2868	17.0712	0.00240925	0.009965	guanine nucleotide binding protein (G protein), alpha inhibiting 3 [Source:MGI Symbol;Acc:MGI:95773]
Nme1	0.659574	10.5837	9.18308	0.00250484	0.0103348	NME/NM23 nucleoside diphosphate kinase 1 [Source:MGI Symbol;Acc:MGI:97355]
Pum1	-0.703953	10.3602	11.7578	0.0025168	0.0103527	pumilio RNA-binding family member 1 [Source:MGI Symbol;Acc:MGI:1931749]
Prpf38b	-0.692898	10.4656	10.2986	0.00252157	0.0103527	PRP38 pre-mRNA processing factor 38 (yeast) domain containing B [Source:MGI Symbol;Acc:MGI:1914171]
Tmem147	0.692996	10.5697	10.074	0.00254716	0.0104321	transmembrane protein 147 [Source:MGI Symbol;Acc:MGI:1915011]
Socs3	-0.727201	10.2464	27.2937	0.00261536	0.010666	suppressor of cytokine signaling 3 [Source:MGI Symbol;Acc:MGI:1201791]
Cybb	0.679388	10.2319	33.1579	0.0026298	0.010666	cytochrome b-245, beta polypeptide [Source:MGI Symbol;Acc:MGI:88574]
Nrtn	0.686521	10.2345	31.0235	0.0026298	0.010666	neurturin [Source:MGI Symbol;Acc:MGI:108417]
Ccnb2	0.70675	10.242	27.8688	0.0026298	0.010666	cyclin B2 [Source:MGI Symbol;Acc:MGI:88311]
Slc35a5	-0.752243	10.2761	18.7221	0.00279416	0.0113052	solute carrier family 35, member A5 [Source:MGI Symbol;Acc:MGI:1921352]
Txn1	0.516854	10.8708	8.94618	0.00284799	0.0114835	thioredoxin 1 [Source:MGI Symbol;Acc:MGI:98874]
Lgals3	0.799796	10.2521	23.13	0.00285198	0.0114835	lectin, galactose binding, soluble 3 [Source:MGI Symbol;Acc:MGI:96778]
Stmn1	0.606355	10.6958	9.62265	0.00285965	0.0114867	stathmin 1 [Source:MGI Symbol;Acc:MGI:96739]
Hcst	0.762708	10.4202	11.7077	0.00286845	0.0114944	hematopoietic cell signal transducer [Source:MGI Symbol;Acc:MGI:1344360]
Gpa33	0.660216	10.2338	30.33	0.00292207	0.0116813	glycoprotein A33 (transmembrane) [Source:MGI Symbol;Acc:MGI:1891703]
Creg1	0.368828	11.546	8.84746	0.00300477	0.0119832	cellular repressor of E1A-stimulated genes 1 [Source:MGI Symbol;Acc:MGI:1344382]
Eef2	0.329535	11.6818	8.82726	0.00303791	0.0120865	eukaryotic translation elongation factor 2 [Source:MGI Symbol;Acc:MGI:95288]
Acat1	-0.715432	10.3106	14.2047	0.00306934	0.0121826	acetyl-Coenzyme A acetyltransferase 1 [Source:MGI Symbol;Acc:MGI:87870]
Uba52	0.360346	11.3631	8.77397	0.00312716	0.0123619	ubiquitin A-52 residue ribosomal protein fusion product 1 [Source:MGI Symbol;Acc:MGI:98887]
Stxbp3	-0.699021	10.2676	18.1421	0.00312931	0.0123619	syntaxin binding protein 3 [Source:MGI Symbol;Acc:MGI:107362]
Gdi1	-0.759879	10.307	15.2699	0.00320317	0.0126238	guanosine diphosphate (GDP) dissociation inhibitor 1 [Source:MGI Symbol;Acc:MGI:99846]
Fam217b	-0.70919	10.257	21.2878	0.00322128	0.0126653	family with sequence similarity 217, member B [Source:MGI Symbol;Acc:MGI:1918782]
Csrp2	0.844902	10.2918	17.2094	0.00325207	0.0127265	cysteine and glycine-rich protein 2 [Source:MGI Symbol;Acc:MGI:1202907]
Egln3	0.845886	10.2645	17.1765	0.00325207	0.0127265	egl-9 family hypoxia-inducible factor 3 [Source:MGI Symbol;Acc:MGI:1932288]
Asb10	0.816668	10.2539	26.1373	0.00342294	0.0133639	ankyrin repeat and SOCS box-containing 10 [Source:MGI Symbol;Acc:MGI:2152836]
Snapc3	-0.629021	10.2346	25.7893	0.00343951	0.0133645	small nuclear RNA activating complex, polypeptide 3 [Source:MGI Symbol;Acc:MGI:1916338]
Slc43a2	-0.77089	10.264	21.7881	0.00343951	0.0133645	solute carrier family 43, member 2 [Source:MGI Symbol;Acc:MGI:2442746]
Slc25a3	0.476541	11.0013	8.59489	0.00344709	0.0133645	solute carrier family 25 (mitochondrial carrier, phosphate carrier), member 3 [Source:MGI Symbol;Acc:MGI:1353498]
Ndufa2	0.461362	11.0512	8.5595	0.00351417	0.013593	NADH dehydrogenase (ubiquinone) 1 alpha subcomplex, 2 [Source:MGI Symbol;Acc:MGI:1343103]
Id3	0.64852	10.2291	33.8518	0.00360956	0.0139297	inhibitor of DNA binding 3 [Source:MGI Symbol;Acc:MGI:96398]
Wbp5	0.67261	10.5144	9.10012	0.00394912	0.015205	NA
Zfp738	-0.681839	10.2097	47.4175	0.00407102	0.0156383	zinc finger protein 738 [Source:MGI Symbol;Acc:MGI:3040706]
Ddx42	0.779927	10.2764	18.5974	0.00410729	0.0157415	DEAD (Asp-Glu-Ala-Asp) box polypeptide 42 [Source:MGI Symbol;Acc:MGI:1919297]
Mras	-0.737802	10.2685	18.2888	0.00433324	0.0165694	muscle and microspikes RAS [Source:MGI Symbol;Acc:MGI:1100856]
Gm26522	-0.679931	10.2442	24.1298	0.00443533	0.0168592	predicted gene, 26522 [Source:MGI Symbol;Acc:MGI:5477016]
Zswim6	-0.689896	10.2587	20.4785	0.00443928	0.0168592	zinc finger SWIM-type containing 6 [Source:MGI Symbol;Acc:MGI:1914513]
Ccdc97	-0.697505	10.2367	26.1937	0.00443928	0.0168592	coiled-coil domain containing 97 [Source:MGI Symbol;Acc:MGI:1196455]
A930024E05Rik	-0.655061	10.2168	42.4537	0.00453161	0.017132	RIKEN cDNA A930024E05 gene [Source:MGI Symbol;Acc:MGI:1924414]
L3mbtl3	-0.669338	10.2182	41.5879	0.00453161	0.017132	l(3)mbt-like 3 (Drosophila) [Source:MGI Symbol;Acc:MGI:2143628]
Ms4a6c	-0.729199	10.3094	13.5981	0.00459446	0.0173303	membrane-spanning 4-domains, subfamily A, member 6C [Source:MGI Symbol;Acc:MGI:2385644]
Abl1	-0.691828	10.2668	17.9126	0.0046881	0.0176437	c-abl oncogene 1, non-receptor tyrosine kinase [Source:MGI Symbol;Acc:MGI:87859]
Csf2ra	-0.583958	10.4278	8.29268	0.0048031	0.0180359	colony stimulating factor 2 receptor, alpha, low-affinity (granulocyte-macrophage) [Source:MGI Symbol;Acc:MGI:1339754]
Pgm2	0.769976	10.255	23.0765	0.00492734	0.0184179	phosphoglucomutase 2 [Source:MGI Symbol;Acc:MGI:97565]
Csf1	0.766558	10.3288	14.1855	0.0049379	0.0184179	colony stimulating factor 1 (macrophage) [Source:MGI Symbol;Acc:MGI:1339753]
Adssl1	0.794118	10.3421	12.8811	0.0049379	0.0184179	adenylosuccinate synthetase like 1 [Source:MGI Symbol;Acc:MGI:87947]
Dnajc12	-0.684914	10.2357	26.0177	0.00515375	0.0191802	DnaJ heat shock protein family (Hsp40) member C12 [Source:MGI Symbol;Acc:MGI:1353428]
Serf2	0.325875	11.695	7.81526	0.00527891	0.0195911	small EDRK-rich factor 2 [Source:MGI Symbol;Acc:MGI:1337041]
Akr1a1	0.411621	11.1027	7.81226	0.0052876	0.0195911	aldo-keto reductase family 1, member A1 (aldehyde reductase) [Source:MGI Symbol;Acc:MGI:1929955]
Mfsd4	-0.659263	10.2168	38.2848	0.00541024	0.0199347	NA
Ralgps1	-0.68826	10.2495	23.8527	0.00541024	0.0199347	Ral GEF with PH domain and SH3 binding motif 1 [Source:MGI Symbol;Acc:MGI:1922008]
Bola2	0.623437	10.5559	8.61549	0.00541613	0.0199347	bolA-like 2 (E. coli) [Source:MGI Symbol;Acc:MGI:1913412]
Ncl	0.599761	10.6701	7.75228	0.0054647	0.0200693	nucleolin [Source:MGI Symbol;Acc:MGI:97286]
Klf5	0.611205	10.2291	29.2448	0.00552076	0.0201977	Kruppel-like factor 5 [Source:MGI Symbol;Acc:MGI:1338056]
Nrd1	-0.67804	10.3004	13.0688	0.00552384	0.0201977	nardilysin, N-arginine dibasic convertase, NRD convertase 1 [Source:MGI Symbol;Acc:MGI:1201386]
Psmb1	0.500044	10.8126	7.71009	0.00569291	0.0207704	proteasome (prosome, macropain) subunit, beta type 1 [Source:MGI Symbol;Acc:MGI:104884]
Ubl5	0.472418	10.9128	7.62486	0.00586128	0.0213381	ubiquitin-like 5 [Source:MGI Symbol;Acc:MGI:1913427]
Ndufa4	0.447325	11.0403	7.53083	0.00617273	0.0224231	NADH dehydrogenase (ubiquinone) 1 alpha subcomplex, 4 [Source:MGI Symbol;Acc:MGI:107686]
Macf1	-0.60726	10.5026	7.9368	0.00642784	0.0232992	microtubule-actin crosslinking factor 1 [Source:MGI Symbol;Acc:MGI:108559]
Sgk1	-0.517269	10.8665	7.37768	0.00671665	0.0242933	serum/glucocorticoid regulated kinase 1 [Source:MGI Symbol;Acc:MGI:1340062]
Chchd10	0.699749	10.4221	9.2942	0.00673584	0.0243073	coiled-coil-helix-coiled-coil-helix domain containing 10 [Source:MGI Symbol;Acc:MGI:2143558]
Myl6	0.409266	11.1255	7.36881	0.00674962	0.0243073	myosin, light polypeptide 6, alkali, smooth muscle and non-muscle [Source:MGI Symbol;Acc:MGI:109318]
Rexo1	-0.711092	10.278	15.8015	0.00683189	0.0244624	REX1, RNA exonuclease 1 [Source:MGI Symbol;Acc:MGI:1914182]
Madd	-0.70813	10.2996	13.7649	0.00683189	0.0244624	MAP-kinase activating death domain [Source:MGI Symbol;Acc:MGI:2444672]
Arap2	0.576384	10.2207	34.7432	0.00683658	0.0244624	ArfGAP with RhoGAP domain, ankyrin repeat and PH domain 2 [Source:MGI Symbol;Acc:MGI:2684416]
Rpl29	0.283136	11.8296	7.29913	0.0070144	0.025045	ribosomal protein L29 [Source:MGI Symbol;Acc:MGI:99687]
Atp5j2	0.423198	11.0773	7.25231	0.00719827	0.0256467	ATP synthase, H+ transporting, mitochondrial F0 complex, subunit F2 [Source:MGI Symbol;Acc:MGI:1927558]
Otulin	-0.603595	10.3512	8.84521	0.00734063	0.0260983	OTU deubiquitinase with linear linkage specificity [Source:MGI Symbol;Acc:MGI:3577015]
Sbf2	-0.671381	10.3177	11.4658	0.00736729	0.0261374	SET binding factor 2 [Source:MGI Symbol;Acc:MGI:1921831]
2010107E04Rik	0.474135	10.8512	7.19964	0.00741103	0.0262369	RIKEN cDNA 2010107E04 gene [Source:MGI Symbol;Acc:MGI:1917507]
Ppp1r1b	0.751977	10.3384	11.281	0.00755713	0.0266976	protein phosphatase 1, regulatory (inhibitor) subunit 1B [Source:MGI Symbol;Acc:MGI:94860]
Slc35c2	-0.605434	10.3797	9.08899	0.00758666	0.0267454	solute carrier family 35, member C2 [Source:MGI Symbol;Acc:MGI:2385166]
Cox6b1	0.385989	11.178	7.14897	0.00762177	0.0268126	cytochrome c oxidase, subunit VIb polypeptide 1 [Source:MGI Symbol;Acc:MGI:107460]
Mnat1	-0.666932	10.2682	15.8824	0.0076723	0.0269337	menage a trois 1 [Source:MGI Symbol;Acc:MGI:106207]
Tmem176a	0.543685	10.8978	7.13139	0.00769629	0.0269612	transmembrane protein 176A [Source:MGI Symbol;Acc:MGI:1913308]
2810428I15Rik	0.69853	10.447	9.28893	0.00771786	0.0269802	RIKEN cDNA 2810428I15 gene [Source:MGI Symbol;Acc:MGI:1913712]
Golga4	-0.709753	10.3069	12.815	0.00773987	0.0270007	golgi autoantigen, golgin subfamily a, 4 [Source:MGI Symbol;Acc:MGI:1859646]
Calm3	0.618188	10.5173	8.05365	0.00782812	0.0272516	calmodulin 3 [Source:MGI Symbol;Acc:MGI:103249]
Mia3	-0.61156	10.3323	9.26652	0.00811914	0.0281793	melanoma inhibitory activity 3 [Source:MGI Symbol;Acc:MGI:2443183]
Kif5b	-0.585484	10.4396	7.87891	0.00812833	0.0281793	kinesin family member 5B [Source:MGI Symbol;Acc:MGI:1098268]
Tnni2	0.763453	10.3141	12.7144	0.0082738	0.0286243	troponin I, skeletal, fast 2 [Source:MGI Symbol;Acc:MGI:105070]
Lrrc75a	-0.572124	10.2126	37.7334	0.00851205	0.0292667	leucine rich repeat containing 75A [Source:MGI Symbol;Acc:MGI:2682293]
Pms2	-0.547229	10.2168	31.979	0.00851205	0.0292667	postmeiotic segregation increased 2 (S. cerevisiae) [Source:MGI Symbol;Acc:MGI:104288]
Etv1	-0.594119	10.2303	26.6949	0.00851205	0.0292667	ets variant 1 [Source:MGI Symbol;Acc:MGI:99254]
B630005N14Rik	-0.610956	10.2354	22.2967	0.00888082	0.0303474	NA
Orc2	-0.645786	10.227	27.0283	0.00888083	0.0303474	origin recognition complex, subunit 2 [Source:MGI Symbol;Acc:MGI:1328306]
Rab39	-0.625577	10.2504	18.7573	0.00888083	0.0303474	RAB39, member RAS oncogene family [Source:MGI Symbol;Acc:MGI:2442855]
Slamf8	-0.588666	10.2478	16.8171	0.00894332	0.0304365	SLAM family member 8 [Source:MGI Symbol;Acc:MGI:1921998]
Kin	-0.647484	10.2565	17.1573	0.00894333	0.0304365	Kin17 DNA and RNA binding protein [Source:MGI Symbol;Acc:MGI:96676]
Pfkfb3	-0.645692	10.262	15.5405	0.00924966	0.0313513	6-phosphofructo-2-kinase/fructose-2,6-biphosphatase 3 [Source:MGI Symbol;Acc:MGI:2181202]
Fnbp1	-0.676805	10.2675	15.6032	0.00924966	0.0313513	formin binding protein 1 [Source:MGI Symbol;Acc:MGI:109606]
Rtcb	0.518812	10.6566	6.76771	0.00941795	0.0318039	RNA 2',3'-cyclic phosphate and 5'-OH ligase [Source:MGI Symbol;Acc:MGI:106379]
Dut	0.745653	10.2975	13.5193	0.00942126	0.0318039	deoxyuridine triphosphatase [Source:MGI Symbol;Acc:MGI:1346051]
mt-Nd3	0.439405	11.1054	6.70295	0.00976374	0.0328936	mitochondrially encoded NADH dehydrogenase 3 [Source:MGI Symbol;Acc:MGI:102499]
Gpi1	0.50931	10.6293	6.76887	0.00979551	0.0329342	glucose phosphate isomerase 1 [Source:MGI Symbol;Acc:MGI:95797]
Cd24a	0.70812	10.2635	16.417	0.0103025	0.0345413	CD24a antigen [Source:MGI Symbol;Acc:MGI:88323]
Thrap3	-0.612125	10.3725	8.40195	0.0103149	0.0345413	thyroid hormone receptor associated protein 3 [Source:MGI Symbol;Acc:MGI:2442637]
Gcat	0.519881	10.2235	27.3505	0.0105158	0.0351437	glycine C-acetyltransferase (2-amino-3-ketobutyrate-coenzyme A ligase) [Source:MGI Symbol;Acc:MGI:1349389]
Pcnxl3	-0.636189	10.2567	15.6665	0.0107921	0.0359954	NA
Cd72	0.757049	10.3144	11.7876	0.011107	0.0369151	CD72 antigen [Source:MGI Symbol;Acc:MGI:88345]
Rpl36al	0.351365	11.3004	6.47114	0.0111121	0.0369151	ribosomal protein L36A-like [Source:MGI Symbol;Acc:MGI:1913733]
Cox5b	0.420952	10.9599	6.45193	0.0112321	0.0372396	cytochrome c oxidase subunit Vb [Source:MGI Symbol;Acc:MGI:88475]
Ift74	-0.560057	10.218	30.0325	0.0112702	0.0372921	intraflagellar transport 74 [Source:MGI Symbol;Acc:MGI:1914944]
Atp5g2	0.382366	11.1091	6.41362	0.0114754	0.037896	ATP synthase, H+ transporting, mitochondrial F0 complex, subunit C2 (subunit 9) [Source:MGI Symbol;Acc:MGI:1915192]
Dpp7	0.698679	10.3623	10.4841	0.0117642	0.0387058	dipeptidylpeptidase 7 [Source:MGI Symbol;Acc:MGI:1933213]
Srsf2	-0.523576	10.5988	6.36702	0.0117786	0.0387058	serine/arginine-rich splicing factor 2 [Source:MGI Symbol;Acc:MGI:98284]
2210016L21Rik	-0.648281	10.3099	10.7709	0.0117901	0.0387058	RIKEN cDNA 2210016L21 gene [Source:MGI Symbol;Acc:MGI:1919607]
Pdgfb	-0.645253	10.2838	12.4165	0.0118638	0.0388713	platelet derived growth factor, B polypeptide [Source:MGI Symbol;Acc:MGI:97528]
Cep350	-0.62667	10.2479	17.9423	0.0120226	0.0393145	centrosomal protein 350 [Source:MGI Symbol;Acc:MGI:1921331]
Rc3h2	-0.655053	10.2865	12.7479	0.0123055	0.040161	ring finger and CCCH-type zinc finger domains 2 [Source:MGI Symbol;Acc:MGI:2442789]
H2-T23	-0.51794	10.4222	6.83428	0.0126873	0.0413264	histocompatibility 2, T region locus 23 [Source:MGI Symbol;Acc:MGI:95957]
Rtp4	-0.570682	10.3498	7.53961	0.0127453	0.0414346	receptor transporter protein 4 [Source:MGI Symbol;Acc:MGI:1915025]
Larp1	-0.622726	10.2895	11.7234	0.0128327	0.0416378	La ribonucleoprotein domain family, member 1 [Source:MGI Symbol;Acc:MGI:1890165]
Smarca4	0.719075	10.292	12.6669	0.0128618	0.0416514	SWI/SNF related, matrix associated, actin dependent regulator of chromatin, subfamily a, member 4 [Source:MGI Symbol;Acc:MGI:88192]
Atp6v1f	0.394808	11.0095	6.20036	0.0129323	0.0417985	ATPase, H+ transporting, lysosomal V1 subunit F [Source:MGI Symbol;Acc:MGI:1913394]
Btf3	0.359292	11.2376	6.17702	0.0131029	0.042251	basic transcription factor 3 [Source:MGI Symbol;Acc:MGI:1202875]
Fabp2	0.671345	10.4044	7.96774	0.0131228	0.042251	fatty acid binding protein 2, intestinal [Source:MGI Symbol;Acc:MGI:95478]
Irgm1	-0.54908	10.2166	30.682	0.0133077	0.0427637	immunity-related GTPase family M member 1 [Source:MGI Symbol;Acc:MGI:107567]
Tmem163	0.677169	10.2363	19.3311	0.0133479	0.0428107	transmembrane protein 163 [Source:MGI Symbol;Acc:MGI:1919410]
Brd2	-0.586566	10.4063	7.50635	0.0138456	0.0443218	bromodomain containing 2 [Source:MGI Symbol;Acc:MGI:99495]
Poc5	-0.514575	10.2062	42.3508	0.0140259	0.0448131	POC5 centriolar protein [Source:MGI Symbol;Acc:MGI:1914713]
Txndc11	-0.618757	10.2875	11.5226	0.0141071	0.0448156	thioredoxin domain containing 11 [Source:MGI Symbol;Acc:MGI:1923620]
Kdsr	-0.646259	10.2631	14.3235	0.0141071	0.0448156	3-ketodihydrosphingosine reductase [Source:MGI Symbol;Acc:MGI:1918000]
Mitd1	-0.643781	10.2768	12.5078	0.0141071	0.0448156	MIT, microtubule interacting and transport, domain containing 1 [Source:MGI Symbol;Acc:MGI:1916278]
Kcnq1ot1	-0.524161	10.4748	6.02542	0.0142691	0.0452441	KCNQ1 overlapping transcript 1 [Source:MGI Symbol;Acc:MGI:1926855]
Stard10	0.682693	10.2862	12.986	0.0143627	0.0454254	START domain containing 10 [Source:MGI Symbol;Acc:MGI:1860093]
4732440D04Rik	-0.607813	10.227	23.8252	0.0143806	0.0454254	RIKEN cDNA 4732440D04 gene [Source:MGI Symbol;Acc:MGI:3604103]
Iws1	-0.659998	10.2645	14.5434	0.0145267	0.0458002	IWS1, SUPT6 interacting protein [Source:MGI Symbol;Acc:MGI:1920723]
Rgcc	0.470168	10.2228	25.4373	0.0145692	0.0458477	regulator of cell cycle [Source:MGI Symbol;Acc:MGI:1913464]
Pebp1	0.426949	10.8372	5.91283	0.015204	0.0477555	phosphatidylethanolamine binding protein 1 [Source:MGI Symbol;Acc:MGI:1344408]
Tnrc6a	-0.579434	10.4191	7.25203	0.0152906	0.0479373	trinucleotide repeat containing 6a [Source:MGI Symbol;Acc:MGI:2385292]
Use1	0.474334	10.7081	5.87953	0.0154925	0.0484792	unconventional SNARE in the ER 1 homolog (S. cerevisiae) [Source:MGI Symbol;Acc:MGI:1914273]
Csmd3	-0.586921	10.3354	7.99397	0.0157399	0.0491615	CUB and Sushi multiple domains 3 [Source:MGI Symbol;Acc:MGI:2386403]
Rps12-ps3	-0.374054	10.9195	5.82531	0.0159743	0.0498005	ribosomal protein S12, pseudogene 3 [Source:MGI Symbol;Acc:MGI:3704503]
Arsg	-0.566209	10.2398	16.8817	0.0161588	0.0502818	arylsulfatase G [Source:MGI Symbol;Acc:MGI:1921258]
H3f3b	-0.244232	11.9326	5.77816	0.0164059	0.0509559	H3 histone, family 3B [Source:MGI Symbol;Acc:MGI:1101768]
Hnrnpa0	-0.624054	10.2624	13.9644	0.0167375	0.0518894	heterogeneous nuclear ribonucleoprotein A0 [Source:MGI Symbol;Acc:MGI:1924384]
Fkbp2	0.404775	10.9505	5.73171	0.0168428	0.0521192	FK506 binding protein 2 [Source:MGI Symbol;Acc:MGI:95542]
Rnf170	-0.560855	10.2415	16.363	0.0169556	0.0522746	ring finger protein 170 [Source:MGI Symbol;Acc:MGI:1924983]
Vamp2	-0.621237	10.2564	15.323	0.0169556	0.0522746	vesicle-associated membrane protein 2 [Source:MGI Symbol;Acc:MGI:1313277]
Slc9a9	-0.586845	10.3589	8.06019	0.0170062	0.0523341	solute carrier family 9 (sodium/hydrogen exchanger), member 9 [Source:MGI Symbol;Acc:MGI:2679732]
Trappc13	-0.571197	10.2495	14.5458	0.0170732	0.0524436	trafficking protein particle complex 13 [Source:MGI Symbol;Acc:MGI:1914225]
Hook3	-0.580378	10.3187	8.57659	0.0171836	0.0525895	hook microtubule tethering protein 3 [Source:MGI Symbol;Acc:MGI:2443554]
Kpnb1	-0.602234	10.3068	9.41282	0.0171836	0.0525895	karyopherin (importin) beta 1 [Source:MGI Symbol;Acc:MGI:107532]
Fcrls	-0.25584	12.2384	5.66856	0.0174562	0.053326	Fc receptor-like S, scavenger receptor [Source:MGI Symbol;Acc:MGI:1933397]
Gstm5	0.678777	10.2983	10.5597	0.0176862	0.0539301	glutathione S-transferase, mu 5 [Source:MGI Symbol;Acc:MGI:1309466]
Cdk1	0.668573	10.264	14.0348	0.0181428	0.0551274	cyclin-dependent kinase 1 [Source:MGI Symbol;Acc:MGI:88351]
Trim12a	-0.623419	10.2924	10.61	0.0181449	0.0551274	tripartite motif-containing 12A [Source:MGI Symbol;Acc:MGI:1923931]
Sec61g	-0.340885	11.1012	5.58379	0.0183161	0.0555468	SEC61, gamma subunit [Source:MGI Symbol;Acc:MGI:1202066]
Ggh	0.616208	10.4222	7.63983	0.0187748	0.0568346	gamma-glutamyl hydrolase [Source:MGI Symbol;Acc:MGI:1329035]
Vezf1	-0.602498	10.2553	14.1426	0.0192008	0.0580192	vascular endothelial zinc finger 1 [Source:MGI Symbol;Acc:MGI:1313291]
Tmx3	-0.659753	10.2702	12.9185	0.0194895	0.0587851	thioredoxin-related transmembrane protein 3 [Source:MGI Symbol;Acc:MGI:2442418]
Trim65	-0.56652	10.2538	13.4709	0.0197939	0.0593816	tripartite motif-containing 65 [Source:MGI Symbol;Acc:MGI:2442815]
Rab10os	-0.591988	10.2511	14.3437	0.0197939	0.0593816	RAB10, member RAS oncogene family, opposite strand [Source:MGI Symbol;Acc:MGI:1921423]
Aatf	-0.635273	10.2703	12.815	0.0197939	0.0593816	apoptosis antagonizing transcription factor [Source:MGI Symbol;Acc:MGI:1929608]
Mllt4	0.432227	10.2232	22.8375	0.020249	0.0605694	NA
Hif1a	0.525455	10.4918	6.45883	0.0202623	0.0605694	hypoxia inducible factor 1, alpha subunit [Source:MGI Symbol;Acc:MGI:106918]
Eno3	-0.493574	10.2175	29.1991	0.0204666	0.0610708	enolase 3, beta muscle [Source:MGI Symbol;Acc:MGI:95395]
Chchd2	0.313526	11.3082	5.38546	0.0205036	0.0610723	coiled-coil-helix-coiled-coil-helix domain containing 2 [Source:MGI Symbol;Acc:MGI:1261428]
Clca3b	0.659444	10.3256	8.7645	0.0207776	0.0617481	chloride channel accessory 3B [Source:MGI Symbol;Acc:MGI:2181989]
Sdf2l1	0.38831	11.1055	5.35992	0.0208044	0.0617481	stromal cell-derived factor 2-like 1 [Source:MGI Symbol;Acc:MGI:2149842]
Pcyox1l	-0.494447	10.2364	16.2883	0.0216931	0.063819	prenylcysteine oxidase 1 like [Source:MGI Symbol;Acc:MGI:3606062]
Morn2	-0.520736	10.2277	19.5167	0.0216931	0.063819	MORN repeat containing 2 [Source:MGI Symbol;Acc:MGI:2674071]
Gan	-0.537357	10.2242	20.8097	0.0216931	0.063819	giant axonal neuropathy [Source:MGI Symbol;Acc:MGI:1890619]
Gpr160	-0.56103	10.2424	16.7349	0.0216931	0.063819	G protein-coupled receptor 160 [Source:MGI Symbol;Acc:MGI:1919112]
Gm9803	-0.572552	10.226	21.4504	0.0216931	0.063819	predicted gene 9803 [Source:MGI Symbol;Acc:MGI:3704359]
Tulp4	-0.562104	10.2711	11.1236	0.0219346	0.0644161	tubby like protein 4 [Source:MGI Symbol;Acc:MGI:1916092]
Zfp292	-0.544055	10.3841	6.50014	0.0220416	0.0646166	zinc finger protein 292 [Source:MGI Symbol;Acc:MGI:1353423]
Calml4	0.630694	10.3297	8.20087	0.0220953	0.0646608	calmodulin-like 4 [Source:MGI Symbol;Acc:MGI:1922850]
Bex1	0.644372	10.2954	10.5326	0.0222864	0.065106	brain expressed X-linked 1 [Source:MGI Symbol;Acc:MGI:1328321]
Slc25a15	0.424323	10.2131	29.1139	0.0226157	0.0658377	solute carrier family 25 (mitochondrial carrier ornithine transporter), member 15 [Source:MGI Symbol;Acc:MGI:1342274]
Qsox2	0.449463	10.219	23.7947	0.0226157	0.0658377	quiescin Q6 sulfhydryl oxidase 2 [Source:MGI Symbol;Acc:MGI:2387194]
Znrd1	-0.554837	10.3181	7.78675	0.0231332	0.0672271	zinc ribbon domain containing, 1 [Source:MGI Symbol;Acc:MGI:1913386]
Nudt19	0.640866	10.2798	11.1997	0.0232346	0.0674047	nudix (nucleoside diphosphate linked moiety X)-type motif 19 [Source:MGI Symbol;Acc:MGI:94203]
Osbpl11	-0.518477	10.2763	9.48323	0.0234758	0.0678686	oxysterol binding protein-like 11 [Source:MGI Symbol;Acc:MGI:2146553]
Xrn1	-0.615849	10.2741	11.3689	0.0234758	0.0678686	5'-3' exoribonuclease 1 [Source:MGI Symbol;Acc:MGI:891964]
Haus3	-0.441288	10.2159	24.1223	0.0236897	0.0682795	HAUS augmin-like complex, subunit 3 [Source:MGI Symbol;Acc:MGI:2387633]
Gm15308	-0.501221	10.3365	5.91798	0.0236997	0.0682795	NA
Gm10116	-0.335211	10.8891	5.11708	0.0239033	0.0687476	NA
Minos1	0.396671	10.8442	5.08025	0.0244136	0.0700947	mitochondrial inner membrane organizing system 1 [Source:MGI Symbol;Acc:MGI:1913628]
Slc16a3	0.609356	10.3917	7.3461	0.0247909	0.071056	solute carrier family 16 (monocarboxylic acid transporters), member 3 [Source:MGI Symbol;Acc:MGI:1933438]
Tspan32	-0.541926	10.2645	11.0904	0.024957	0.0710941	tetraspanin 32 [Source:MGI Symbol;Acc:MGI:1350360]
Fam204a	-0.557531	10.2577	11.9543	0.024957	0.0710941	family with sequence similarity 204, member A [Source:MGI Symbol;Acc:MGI:1289174]
Tmem238	0.669622	10.3066	10.4163	0.0249705	0.0710941	transmembrane protein 238 [Source:MGI Symbol;Acc:MGI:1922935]
Pcp4	0.608844	10.2514	13.8903	0.0249744	0.0710941	Purkinje cell protein 4 [Source:MGI Symbol;Acc:MGI:97509]
Efr3a	-0.602793	10.3105	9.05705	0.025032	0.0711368	EFR3 homolog A [Source:MGI Symbol;Acc:MGI:1923990]
Adck1	0.429425	10.2229	20.6613	0.0252702	0.0716919	aarF domain containing kinase 1 [Source:MGI Symbol;Acc:MGI:1919363]
Abcd3	-0.551225	10.3043	8.09253	0.0255128	0.0721352	ATP-binding cassette, sub-family D (ALD), member 3 [Source:MGI Symbol;Acc:MGI:1349216]
Ddx26b	-0.583258	10.3098	8.4559	0.0255128	0.0721352	NA
Wdr61	-0.557337	10.353	6.86595	0.0260664	0.073576	WD repeat domain 61 [Source:MGI Symbol;Acc:MGI:1917493]
Sft2d3	-0.53122	10.2595	11.1885	0.0262139	0.0737433	SFT2 domain containing 3 [Source:MGI Symbol;Acc:MGI:1914408]
Eea1	-0.556191	10.2499	12.5912	0.0262139	0.0737433	early endosome antigen 1 [Source:MGI Symbol;Acc:MGI:2442192]
Tceb3	-0.593339	10.2806	10.4994	0.0264333	0.0742353	NA
Pdcd1	0.626602	10.2657	12.2914	0.0268805	0.0753648	programmed cell death 1 [Source:MGI Symbol;Acc:MGI:104879]
Ing3	-0.533198	10.2539	12.4424	0.0270599	0.0756139	inhibitor of growth family, member 3 [Source:MGI Symbol;Acc:MGI:1919027]
Fbxo28	-0.573911	10.2465	13.8884	0.0270599	0.0756139	F-box protein 28 [Source:MGI Symbol;Acc:MGI:1261890]
Rpap3	-0.525562	10.2268	18.5345	0.0272087	0.0759029	RNA polymerase II associated protein 3 [Source:MGI Symbol;Acc:MGI:1277218]
Slc25a51	-0.558001	10.2722	10.2879	0.0273824	0.0762599	solute carrier family 25, member 51 [Source:MGI Symbol;Acc:MGI:2684984]
Sft2d2	-0.559952	10.301	8.35399	0.0280976	0.0781217	SFT2 domain containing 2 [Source:MGI Symbol;Acc:MGI:1917362]
Plp2	0.389709	10.213	25.8638	0.0282498	0.078235	proteolipid protein 2 [Source:MGI Symbol;Acc:MGI:1298382]
Vsig10	0.415677	10.2113	21.6213	0.0282498	0.078235	V-set and immunoglobulin domain containing 10 [Source:MGI Symbol;Acc:MGI:2448533]
Pex6	-0.586393	10.2599	11.7988	0.0282861	0.078235	peroxisomal biogenesis factor 6 [Source:MGI Symbol;Acc:MGI:2385054]
Ndufb5	0.434367	10.7228	4.8814	0.0283257	0.078235	NADH dehydrogenase (ubiquinone) 1 beta subcomplex, 5 [Source:MGI Symbol;Acc:MGI:1913296]
Cnot10	-0.521866	10.2187	21.9147	0.0290343	0.079928	CCR4-NOT transcription complex, subunit 10 [Source:MGI Symbol;Acc:MGI:1926143]
Apaf1	-0.537374	10.2175	23.1821	0.0290343	0.079928	apoptotic peptidase activating factor 1 [Source:MGI Symbol;Acc:MGI:1306796]
Il3ra	0.583916	10.2454	12.3585	0.0292683	0.0804397	interleukin 3 receptor, alpha chain [Source:MGI Symbol;Acc:MGI:96553]
Relb	0.558097	10.2414	15.1117	0.029954	0.0820639	avian reticuloendotheliosis viral (v-rel) oncogene related B [Source:MGI Symbol;Acc:MGI:103289]
Brwd1	-0.497323	10.2498	11.5084	0.0299575	0.0820639	bromodomain and WD repeat domain containing 1 [Source:MGI Symbol;Acc:MGI:1890651]
Nenf	0.458674	10.5887	4.8618	0.0301091	0.0823442	neuron derived neurotrophic factor [Source:MGI Symbol;Acc:MGI:1913458]
Usp14	-0.543669	10.2997	8.03727	0.030496	0.0829451	ubiquitin specific peptidase 14 [Source:MGI Symbol;Acc:MGI:1928898]
Arhgef40	-0.551435	10.3078	7.94877	0.030496	0.0829451	Rho guanine nucleotide exchange factor (GEF) 40 [Source:MGI Symbol;Acc:MGI:2685515]
Top2a	0.603853	10.2941	8.88232	0.0305192	0.0829451	topoisomerase (DNA) II alpha [Source:MGI Symbol;Acc:MGI:98790]
Rbmx2	-0.454494	10.2151	23.4613	0.0305274	0.0829451	RNA binding motif protein, X-linked 2 [Source:MGI Symbol;Acc:MGI:1919414]
Atf7ip	-0.567278	10.2998	8.33132	0.0308877	0.0837879	activating transcription factor 7 interacting protein [Source:MGI Symbol;Acc:MGI:1858965]
Srgn	0.395809	10.8644	4.65191	0.0312544	0.0845211	serglycin [Source:MGI Symbol;Acc:MGI:97756]
Sgpp1	-0.538882	10.247	12.6997	0.0312592	0.0845211	sphingosine-1-phosphate phosphatase 1 [Source:MGI Symbol;Acc:MGI:2135760]
Cacna1a	0.609146	10.3212	7.95258	0.0321805	0.0868717	calcium channel, voltage-dependent, P/Q type, alpha 1A subunit [Source:MGI Symbol;Acc:MGI:109482]
H2afx	0.59906	10.2934	8.81373	0.0326394	0.0879683	H2A histone family, member X [Source:MGI Symbol;Acc:MGI:102688]
Myo9b	-0.470234	10.2553	9.96024	0.0331933	0.0891737	myosin IXb [Source:MGI Symbol;Acc:MGI:106624]
Phf23	-0.567979	10.2776	9.73949	0.0331933	0.0891737	PHD finger protein 23 [Source:MGI Symbol;Acc:MGI:1925496]
Rps26-ps1	-0.430734	10.515	4.76349	0.0334747	0.0897852	ribosomal protein S26, pseudogene 1 [Source:MGI Symbol;Acc:MGI:3704322]
Eif3h	0.344404	10.9556	4.5216	0.0337115	0.0902756	eukaryotic translation initiation factor 3, subunit H [Source:MGI Symbol;Acc:MGI:1915385]
Fam133b	-0.516548	10.3742	5.66031	0.0339658	0.0908109	family with sequence similarity 133, member B [Source:MGI Symbol;Acc:MGI:1915402]
Defa-rs1	-0.533704	10.3583	7.1162	0.0342852	0.0915184	NA
Ccnd2	0.606372	10.2951	8.43602	0.0348983	0.0930065	cyclin D2 [Source:MGI Symbol;Acc:MGI:88314]
Sp5	0.361743	10.2097	27.1053	0.0353593	0.0940851	trans-acting transcription factor 5 [Source:MGI Symbol;Acc:MGI:1927715]
Ccl12	0.661047	10.5987	4.42624	0.0356371	0.0946735	chemokine (C-C motif) ligand 12 [Source:MGI Symbol;Acc:MGI:108224]
Spopl	-0.552187	10.2498	12.2432	0.0359191	0.0950179	speckle-type POZ protein-like [Source:MGI Symbol;Acc:MGI:1924107]
Fcgr4	-0.516133	10.2596	10.0196	0.0359373	0.0950179	Fc receptor, IgG, low affinity IV [Source:MGI Symbol;Acc:MGI:2179523]
Atg12	-0.553428	10.2677	10.1845	0.0359373	0.0950179	autophagy related 12 [Source:MGI Symbol;Acc:MGI:1914776]
H2-D1	0.249359	12.0638	4.40275	0.0361289	0.0953735	histocompatibility 2, D region locus 1 [Source:MGI Symbol;Acc:MGI:95896]
Lipo1	-0.450178	10.2342	12.7142	0.0371399	0.0977334	lipase, member O1 [Source:MGI Symbol;Acc:MGI:3647308]
Ghdc	-0.499739	10.2381	13.2025	0.0371399	0.0977334	GH3 domain containing [Source:MGI Symbol;Acc:MGI:1931556]
Trit1	-0.542767	10.2354	15.6723	0.037262	0.0979006	tRNA isopentenyltransferase 1 [Source:MGI Symbol;Acc:MGI:1914216]
Fam102b	-0.415288	10.6018	4.32881	0.037724	0.0989589	family with sequence similarity 102, member B [Source:MGI Symbol;Acc:MGI:3036259]
Pacs1	-0.478841	10.2153	22.8296	0.0385827	0.100837	phosphofurin acidic cluster sorting protein 1 [Source:MGI Symbol;Acc:MGI:1277113]
Smdt1	0.442435	10.6664	4.4601	0.0385922	0.100837	single-pass membrane protein with aspartate rich tail 1 [Source:MGI Symbol;Acc:MGI:1916279]
Ttf1	-0.536295	10.2671	9.5094	0.0386211	0.100837	transcription termination factor, RNA polymerase I [Source:MGI Symbol;Acc:MGI:105044]
Nr2c2	0.527221	10.2475	12.7622	0.0391479	0.102053	nuclear receptor subfamily 2, group C, member 2 [Source:MGI Symbol;Acc:MGI:1352466]
Abhd12	-0.263578	11.4118	4.2578	0.0393255	0.102357	abhydrolase domain containing 12 [Source:MGI Symbol;Acc:MGI:1923442]
Cbfa2t3	-0.515966	10.3203	6.51018	0.0400254	0.103901	core-binding factor, runt domain, alpha subunit 2, translocated to, 3 (human) [Source:MGI Symbol;Acc:MGI:1338013]
Spcs1	0.363621	10.8512	4.22696	0.0400432	0.103901	signal peptidase complex subunit 1 homolog (S. cerevisiae) [Source:MGI Symbol;Acc:MGI:1916269]
Sgk3	-0.486346	10.2735	8.12131	0.0402953	0.104231	serum/glucocorticoid regulated kinase 3 [Source:MGI Symbol;Acc:MGI:2182368]
Igf1r	-0.550824	10.2534	11.5258	0.0402953	0.104231	insulin-like growth factor I receptor [Source:MGI Symbol;Acc:MGI:96433]
Chordc1	-0.533515	10.2497	11.8505	0.041066	0.105995	cysteine and histidine-rich domain (CHORD)-containing, zinc-binding protein 1 [Source:MGI Symbol;Acc:MGI:1914167]
Hacd2	0.458577	10.4735	4.55749	0.0411038	0.105995	3-hydroxyacyl-CoA dehydratase 2 [Source:MGI Symbol;Acc:MGI:1918007]
Rab20	-0.551634	10.2886	8.08537	0.0411814	0.106031	RAB20, member RAS oncogene family [Source:MGI Symbol;Acc:MGI:102789]
Tbca	0.386112	10.7675	4.17063	0.0413899	0.106404	tubulin cofactor A [Source:MGI Symbol;Acc:MGI:107549]
Arf5	0.442174	10.6703	4.22508	0.0415241	0.106585	ADP-ribosylation factor 5 [Source:MGI Symbol;Acc:MGI:99434]
Crebbp	-0.494464	10.3406	5.77239	0.0423963	0.108657	CREB binding protein [Source:MGI Symbol;Acc:MGI:1098280]
Tmem205	0.583157	10.2685	11.1611	0.0425935	0.108873	transmembrane protein 205 [Source:MGI Symbol;Acc:MGI:3045495]
Upf3a	0.513973	10.2473	12.1667	0.0427921	0.108873	UPF3 regulator of nonsense transcripts homolog A (yeast) [Source:MGI Symbol;Acc:MGI:1914281]
Fabp1	0.502029	10.2542	13.0121	0.0427921	0.108873	fatty acid binding protein 1, liver [Source:MGI Symbol;Acc:MGI:95479]
Hpse	0.505294	10.2263	11.7796	0.0427921	0.108873	heparanase [Source:MGI Symbol;Acc:MGI:1343124]
Fem1c	-0.41024	10.2274	14.8548	0.0428714	0.108873	fem-1 homolog c (C.elegans) [Source:MGI Symbol;Acc:MGI:2444737]
Ccdc51	-0.416452	10.2171	17.9444	0.0428714	0.108873	coiled-coil domain containing 51 [Source:MGI Symbol;Acc:MGI:1913908]
Ndufb2	0.458904	10.5176	4.46324	0.0431341	0.109374	NADH dehydrogenase (ubiquinone) 1 beta subcomplex, 2 [Source:MGI Symbol;Acc:MGI:1915448]
Pea15a	0.448489	10.5158	4.4867	0.0432193	0.109423	phosphoprotein enriched in astrocytes 15A [Source:MGI Symbol;Acc:MGI:104799]
Rftn1	0.570331	10.247	13.2494	0.0433597	0.109613	raftlin lipid raft linker 1 [Source:MGI Symbol;Acc:MGI:1923688]
Rbm4b	-0.500123	10.3463	5.92797	0.0435622	0.109847	RNA binding motif protein 4B [Source:MGI Symbol;Acc:MGI:1913954]
Rprd2	-0.442136	10.2484	9.52241	0.0435837	0.109847	regulation of nuclear pre-mRNA domain containing 2 [Source:MGI Symbol;Acc:MGI:1922387]
Tbce	-0.539798	10.2475	12.3176	0.0438569	0.110369	tubulin-specific chaperone E [Source:MGI Symbol;Acc:MGI:1917680]
Agr2	-0.454129	10.4041	4.9041	0.0441053	0.110818	anterior gradient 2 [Source:MGI Symbol;Acc:MGI:1344405]
Lsp1	0.488332	10.4124	4.57131	0.044168	0.110818	lymphocyte specific 1 [Source:MGI Symbol;Acc:MGI:96832]
Prim1	0.346651	10.2145	20.2495	0.0443624	0.111139	DNA primase, p49 subunit [Source:MGI Symbol;Acc:MGI:97757]
Adarb1	0.562079	10.2664	9.82107	0.0444449	0.111179	adenosine deaminase, RNA-specific, B1 [Source:MGI Symbol;Acc:MGI:891999]
Sgta	-0.492915	10.3157	6.16344	0.0445525	0.111281	small glutamine-rich tetratricopeptide repeat (TPR)-containing, alpha [Source:MGI Symbol;Acc:MGI:1098703]
2310039H08Rik	0.565191	10.286	8.31287	0.0454953	0.113056	RIKEN cDNA 2310039H08 gene [Source:MGI Symbol;Acc:MGI:1914351]
Fabp3	0.565764	10.265	8.62501	0.0454953	0.113056	fatty acid binding protein 3, muscle and heart [Source:MGI Symbol;Acc:MGI:95476]
Gpr65	0.564647	10.3829	6.41899	0.0455068	0.113056	G-protein coupled receptor 65 [Source:MGI Symbol;Acc:MGI:108031]
Spop	-0.473986	10.3545	5.30303	0.0455337	0.113056	speckle-type POZ protein [Source:MGI Symbol;Acc:MGI:1343085]
Fuca1	0.343735	10.8769	4.00366	0.0456688	0.113224	fucosidase, alpha-L- 1, tissue [Source:MGI Symbol;Acc:MGI:95593]
Xlr	-0.477505	10.4415	4.93204	0.0464881	0.115046	X-linked lymphocyte-regulated [Source:MGI Symbol;Acc:MGI:98976]
Pdcd4	-0.462455	10.3715	4.91297	0.0465415	0.115046	programmed cell death 4 [Source:MGI Symbol;Acc:MGI:107490]
Rps27l	0.338317	10.9515	3.96079	0.0468411	0.115504	ribosomal protein S27-like [Source:MGI Symbol;Acc:MGI:1915191]
Nlrp6	0.550054	10.2503	11.7409	0.0468745	0.115504	NLR family, pyrin domain containing 6 [Source:MGI Symbol;Acc:MGI:2141990]
Eif3i	0.415181	10.5719	4.33486	0.0469343	0.115504	eukaryotic translation initiation factor 3, subunit I [Source:MGI Symbol;Acc:MGI:1860763]
Ythdc1	-0.474998	10.381	4.97879	0.0473556	0.116369	YTH domain containing 1 [Source:MGI Symbol;Acc:MGI:2443713]
Chp1	0.568303	10.2995	7.65	0.0475217	0.116606	calcineurin-like EF hand protein 1 [Source:MGI Symbol;Acc:MGI:1927185]
Edn1	-0.401493	10.2085	23.8849	0.0479328	0.117099	endothelin 1 [Source:MGI Symbol;Acc:MGI:95283]
Ncoa5	-0.452766	10.2179	19.2692	0.0479328	0.117099	nuclear receptor coactivator 5 [Source:MGI Symbol;Acc:MGI:2385165]
2010109A12Rik	-0.432434	10.2192	17.2296	0.0479328	0.117099	RIKEN cDNA 2010109A12 gene [Source:MGI Symbol;Acc:MGI:1922860]
Gar1	0.567609	10.2856	8.15634	0.0485821	0.118512	GAR1 ribonucleoprotein [Source:MGI Symbol;Acc:MGI:1930948]
Cd83	0.455546	10.5535	3.87284	0.0493466	0.120149	CD83 antigen [Source:MGI Symbol;Acc:MGI:1328316]
Bpnt1	-0.533777	10.2409	12.5872	0.0494346	0.120149	bisphosphate 3'-nucleotidase 1 [Source:MGI Symbol;Acc:MGI:1338800]
Scyl2	0.329103	10.2181	17.5934	0.04974	0.120149	SCY1-like 2 (S. cerevisiae) [Source:MGI Symbol;Acc:MGI:1289172]
Asrgl1	0.333882	10.209	23.675	0.04974	0.120149	asparaginase like 1 [Source:MGI Symbol;Acc:MGI:1913764]
Gtf2a1	0.332264	10.2168	18.4282	0.04974	0.120149	general transcription factor II A, 1 [Source:MGI Symbol;Acc:MGI:1933277]
Cenpe	0.341996	10.2076	22.0643	0.04974	0.120149	centromere protein E [Source:MGI Symbol;Acc:MGI:1098230]
Cxcl16	0.482445	10.4877	4.62303	0.0497565	0.120149	chemokine (C-X-C motif) ligand 16 [Source:MGI Symbol;Acc:MGI:1932682]
Uqcrb	0.352814	10.8978	3.84234	0.0502485	0.121162	ubiquinol-cytochrome c reductase binding protein [Source:MGI Symbol;Acc:MGI:1914780]
Brca2	-0.436653	10.208	26.2567	0.0504008	0.121321	breast cancer 2, early onset [Source:MGI Symbol;Acc:MGI:109337]
Gltp	0.38063	10.6911	3.83528	0.0504596	0.121321	glycolipid transfer protein [Source:MGI Symbol;Acc:MGI:1929253]
Smchd1	-0.44945	10.3481	4.91334	0.0509978	0.122011	SMC hinge domain containing 1 [Source:MGI Symbol;Acc:MGI:1921605]
Eif4e	-0.471225	10.3759	4.92358	0.0510485	0.122011	eukaryotic translation initiation factor 4E [Source:MGI Symbol;Acc:MGI:95305]
Ier3	0.470975	10.2286	15.6117	0.0511116	0.122011	immediate early response 3 [Source:MGI Symbol;Acc:MGI:104814]
Cdc20	0.49152	10.2322	14.5982	0.0511117	0.122011	cell division cycle 20 [Source:MGI Symbol;Acc:MGI:1859866]
Lad1	0.503572	10.2293	15.9102	0.0511117	0.122011	ladinin [Source:MGI Symbol;Acc:MGI:109343]
Lrpprc	-0.416541	10.2327	12.3916	0.051233	0.122126	leucine-rich PPR-motif containing [Source:MGI Symbol;Acc:MGI:1919666]
Tomm34	-0.48241	10.3316	5.67555	0.0516524	0.12295	translocase of outer mitochondrial membrane 34 [Source:MGI Symbol;Acc:MGI:1914395]
Mgat4b	-0.471899	10.3102	5.91819	0.0528541	0.125491	mannoside acetylglucosaminyltransferase 4, isoenzyme B [Source:MGI Symbol;Acc:MGI:2143974]
Tmem43	-0.486283	10.2499	9.82342	0.052921	0.125491	transmembrane protein 43 [Source:MGI Symbol;Acc:MGI:1921372]
Tkt	0.427614	10.5342	3.75447	0.0529449	0.125491	transketolase [Source:MGI Symbol;Acc:MGI:105992]
Cenpv	0.540426	10.293	7.3583	0.0537256	0.127161	centromere protein V [Source:MGI Symbol;Acc:MGI:1920389]
Gnptg	0.539593	10.307	6.75048	0.0540625	0.127777	N-acetylglucosamine-1-phosphotransferase, gamma subunit [Source:MGI Symbol;Acc:MGI:2147006]
2810004N23Rik	-0.523114	10.2979	7.33428	0.0541562	0.127818	RIKEN cDNA 2810004N23 gene [Source:MGI Symbol;Acc:MGI:1913773]
Arl8a	-0.45672	10.3591	4.80452	0.0546171	0.128724	ADP-ribosylation factor-like 8A [Source:MGI Symbol;Acc:MGI:1915974]
Zfp24	-0.489521	10.2728	7.79123	0.0548734	0.129146	zinc finger protein 24 [Source:MGI Symbol;Acc:MGI:1929704]
Cox7b	0.364406	10.7662	3.69109	0.0549851	0.129227	cytochrome c oxidase subunit VIIb [Source:MGI Symbol;Acc:MGI:1913392]
Actb	-0.191211	12.5466	3.67308	0.0555798	0.130341	actin, beta [Source:MGI Symbol;Acc:MGI:87904]
Ddah2	-0.49646	10.2995	6.51077	0.0557262	0.130341	dimethylarginine dimethylaminohydrolase 2 [Source:MGI Symbol;Acc:MGI:1859016]
Ccdc77	0.312763	10.2113	20.7548	0.0558109	0.130341	coiled-coil domain containing 77 [Source:MGI Symbol;Acc:MGI:1914450]
Qsox1	0.458614	10.238	12.1541	0.0558493	0.130341	quiescin Q6 sulfhydryl oxidase 1 [Source:MGI Symbol;Acc:MGI:1330818]
Opa1	0.468376	10.2413	11.9787	0.0558493	0.130341	OPA1, mitochondrial dynamin like GTPase [Source:MGI Symbol;Acc:MGI:1921393]
St14	0.565225	10.3186	6.85082	0.0564089	0.131464	suppression of tumorigenicity 14 (colon carcinoma) [Source:MGI Symbol;Acc:MGI:1338881]
Ccdc32	-0.493772	10.2533	9.81517	0.0565449	0.131597	coiled-coil domain containing 32 [Source:MGI Symbol;Acc:MGI:2685477]
Pus3	-0.448055	10.2187	17.1621	0.0586434	0.136291	pseudouridine synthase 3 [Source:MGI Symbol;Acc:MGI:1914299]
Lpp	-0.420034	10.2341	11.3957	0.0593947	0.137463	LIM domain containing preferred translocation partner in lipoma [Source:MGI Symbol;Acc:MGI:2441849]
Cpsf7	-0.449168	10.2296	12.8419	0.0593947	0.137463	cleavage and polyadenylation specific factor 7 [Source:MGI Symbol;Acc:MGI:1917826]
Mrps22	-0.477802	10.2329	12.3999	0.0593947	0.137463	mitochondrial ribosomal protein S22 [Source:MGI Symbol;Acc:MGI:1928137]
S100a1	0.503933	10.3115	6.04437	0.0595849	0.137713	S100 calcium binding protein A1 [Source:MGI Symbol;Acc:MGI:1338917]
Pomp	0.313273	10.9968	3.5391	0.0602255	0.139001	proteasome maturation protein [Source:MGI Symbol;Acc:MGI:1913787]
Surf6	-0.42341	10.225	13.7565	0.060621	0.139529	surfeit gene 6 [Source:MGI Symbol;Acc:MGI:98447]
Tirap	-0.413475	10.2398	10.7376	0.060621	0.139529	toll-interleukin 1 receptor (TIR) domain-containing adaptor protein [Source:MGI Symbol;Acc:MGI:2152213]
Qdpr	0.558478	10.3411	5.99038	0.0609455	0.140057	quinoid dihydropteridine reductase [Source:MGI Symbol;Acc:MGI:97836]
Fxyd3	0.492005	10.237	12.5026	0.0610181	0.140057	FXYD domain-containing ion transport regulator 3 [Source:MGI Symbol;Acc:MGI:107497]
Rab3gap1	-0.46515	10.2667	7.68148	0.0612392	0.140179	RAB3 GTPase activating protein subunit 1 [Source:MGI Symbol;Acc:MGI:2445001]
Dnaja3	-0.5262	10.253	10.0356	0.0612392	0.140179	DnaJ heat shock protein family (Hsp40) member A3 [Source:MGI Symbol;Acc:MGI:1933786]
Rps29	0.113301	13.9062	3.47795	0.0624816	0.142688	ribosomal protein S29 [Source:MGI Symbol;Acc:MGI:107681]
Uhrf1	0.289411	10.2089	21.3231	0.0626737	0.142688	ubiquitin-like, containing PHD and RING finger domains, 1 [Source:MGI Symbol;Acc:MGI:1338889]
Mmgt1	0.307644	10.2067	20.5623	0.0626737	0.142688	membrane magnesium transporter 1 [Source:MGI Symbol;Acc:MGI:2384305]
Nbas	-0.380526	10.2084	23.2344	0.0628239	0.142688	neuroblastoma amplified sequence [Source:MGI Symbol;Acc:MGI:1918419]
Cyb561d1	-0.393662	10.2061	26.0212	0.062824	0.142688	cytochrome b-561 domain containing 1 [Source:MGI Symbol;Acc:MGI:1919273]
Itm2c	-0.225573	11.4898	3.46825	0.0628476	0.142688	integral membrane protein 2C [Source:MGI Symbol;Acc:MGI:1927594]
Mpeg1	0.304233	10.9998	3.45953	0.0631788	0.143245	macrophage expressed gene 1 [Source:MGI Symbol;Acc:MGI:1333743]
Esd	0.421927	10.5311	3.81612	0.0636408	0.144097	esterase D/formylglutathione hydrolase [Source:MGI Symbol;Acc:MGI:95421]
Hcar2	0.50441	10.2492	10.0126	0.0638705	0.144422	hydroxycarboxylic acid receptor 2 [Source:MGI Symbol;Acc:MGI:1933383]
Cep41	-0.41169	10.2117	20.3826	0.0642817	0.145078	centrosomal protein 41 [Source:MGI Symbol;Acc:MGI:1891414]
Stx2	-0.455923	10.253	8.65563	0.0643343	0.145078	syntaxin 2 [Source:MGI Symbol;Acc:MGI:108059]
Orai2	-0.467261	10.2562	8.42076	0.0670139	0.150714	ORAI calcium release-activated calcium modulator 2 [Source:MGI Symbol;Acc:MGI:2443195]
Chil1	-0.487635	10.2507	9.15459	0.0670139	0.150714	chitinase-like 1 [Source:MGI Symbol;Acc:MGI:1340899]
Pdcd11	-0.473695	10.2785	6.89398	0.0672956	0.150941	programmed cell death 11 [Source:MGI Symbol;Acc:MGI:1341788]
Glrp1	-0.502749	10.27	7.78712	0.0672956	0.150941	glutamine repeat protein 1 [Source:MGI Symbol;Acc:MGI:108038]
Slfn8	-0.468913	10.2678	6.90982	0.0681098	0.152562	schlafen 8 [Source:MGI Symbol;Acc:MGI:2672859]
Gm11713	-0.466717	10.2462	9.6342	0.0684069	0.152818	predicted gene 11713 [Source:MGI Symbol;Acc:MGI:3652139]
Faf1	-0.503995	10.2326	12.5692	0.0684069	0.152818	Fas-associated factor 1 [Source:MGI Symbol;Acc:MGI:109419]
Amica1	0.513302	10.2561	9.01918	0.0689631	0.153855	NA
Snrpd2	0.395957	10.5874	3.52038	0.0692295	0.154243	small nuclear ribonucleoprotein D2 [Source:MGI Symbol;Acc:MGI:98345]
Gde1	-0.380515	10.4627	3.63221	0.0694584	0.154547	glycerophosphodiester phosphodiesterase 1 [Source:MGI Symbol;Acc:MGI:1891827]
Gcfc2	0.275002	10.2083	19.5252	0.0704429	0.156419	GC-rich sequence DNA binding factor 2 [Source:MGI Symbol;Acc:MGI:2141656]
Psme2	0.347502	10.6932	3.31594	0.0704867	0.156419	proteasome (prosome, macropain) activator subunit 2 (PA28 beta) [Source:MGI Symbol;Acc:MGI:1096365]
Ifi27	-0.364755	10.5947	3.27073	0.0708236	0.156958	interferon, alpha-inducible protein 27 [Source:MGI Symbol;Acc:MGI:1277180]
4921524J17Rik	-0.44471	10.2298	12.1865	0.0710762	0.157101	RIKEN cDNA 4921524J17 gene [Source:MGI Symbol;Acc:MGI:1913964]
Zfp617	-0.493929	10.2332	12.4425	0.0710763	0.157101	zinc finger protein 617 [Source:MGI Symbol;Acc:MGI:2684459]
Nceh1	0.511412	10.328	5.75625	0.0714941	0.157816	neutral cholesterol ester hydrolase 1 [Source:MGI Symbol;Acc:MGI:2443191]
Edem1	-0.406076	10.4602	3.99611	0.0716319	0.157911	ER degradation enhancer, mannosidase alpha-like 1 [Source:MGI Symbol;Acc:MGI:2180139]
Sulf2	0.466703	10.2223	15.0862	0.0728055	0.160126	sulfatase 2 [Source:MGI Symbol;Acc:MGI:1919293]
Kpna2	-0.482547	10.2481	9.73634	0.0728279	0.160126	karyopherin (importin) alpha 2 [Source:MGI Symbol;Acc:MGI:103561]
Cox5a	0.320479	10.8091	3.21484	0.0732726	0.160892	cytochrome c oxidase subunit Va [Source:MGI Symbol;Acc:MGI:88474]
Gpx4	0.26747	11.0922	3.19801	0.0740277	0.162336	glutathione peroxidase 4 [Source:MGI Symbol;Acc:MGI:104767]
Tmc4	0.469142	10.253	8.55328	0.074442	0.163031	transmembrane channel-like gene family 4 [Source:MGI Symbol;Acc:MGI:2669035]
Slc25a5	0.225423	11.4691	3.18299	0.0747086	0.163401	solute carrier family 25 (mitochondrial carrier, adenine nucleotide translocator), member 5 [Source:MGI Symbol;Acc:MGI:1353496]
Prdm2	-0.479271	10.2629	7.93411	0.0749528	0.163535	PR domain containing 2, with ZNF domain [Source:MGI Symbol;Acc:MGI:107628]
Zcchc6	-0.451239	10.2852	6.02267	0.0749658	0.163535	zinc finger, CCHC domain containing 6 [Source:MGI Symbol;Acc:MGI:2387179]
Ttc28	-0.4545	10.3412	4.65156	0.0752802	0.164007	tetratricopeptide repeat domain 28 [Source:MGI Symbol;Acc:MGI:2140873]
D430042O09Rik	-0.457492	10.2775	6.32843	0.0755021	0.164062	RIKEN cDNA D430042O09 gene [Source:MGI Symbol;Acc:MGI:2442760]
Ehmt1	-0.460325	10.2608	7.33654	0.0755021	0.164062	euchromatic histone methyltransferase 1 [Source:MGI Symbol;Acc:MGI:1924933]
Arid4a	-0.466632	10.3188	5.20493	0.0756001	0.164062	AT rich interactive domain 4A (RBP1-like) [Source:MGI Symbol;Acc:MGI:2444354]
Ik	-0.446175	10.3654	4.51628	0.0766432	0.16611	IK cytokine [Source:MGI Symbol;Acc:MGI:1345142]
Smim24	0.499003	10.2937	6.04295	0.0771225	0.166932	small integral membrane protein 24 [Source:MGI Symbol;Acc:MGI:1919523]
Tnfsf8	0.498856	10.2619	8.15177	0.0777387	0.168048	tumor necrosis factor (ligand) superfamily, member 8 [Source:MGI Symbol;Acc:MGI:88328]
Eif1	-0.191655	11.803	3.10461	0.0783735	0.169202	eukaryotic translation initiation factor 1 [Source:MGI Symbol;Acc:MGI:105125]
Pgap1	0.268169	10.2066	18.0504	0.0792528	0.17022	post-GPI attachment to proteins 1 [Source:MGI Symbol;Acc:MGI:2443342]
Dpp4	0.282181	10.2046	19.6701	0.0792528	0.17022	dipeptidylpeptidase 4 [Source:MGI Symbol;Acc:MGI:94919]
Rbm12	0.286316	10.2047	22.2312	0.0792529	0.17022	RNA binding motif protein 12 [Source:MGI Symbol;Acc:MGI:1922960]
Hemk1	0.282353	10.2065	19.9128	0.0792529	0.17022	HemK methyltransferase family member 1 [Source:MGI Symbol;Acc:MGI:1916786]
Vdac2	-0.296316	10.8154	3.07026	0.0800404	0.171691	voltage-dependent anion channel 2 [Source:MGI Symbol;Acc:MGI:106915]
Zfp760	-0.370434	10.211	18.0896	0.0802249	0.171866	zinc finger protein 760 [Source:MGI Symbol;Acc:MGI:2679257]
Itpkb	-0.414294	10.3122	4.42548	0.0809026	0.173096	inositol 1,4,5-trisphosphate 3-kinase B [Source:MGI Symbol;Acc:MGI:109235]
Pou2f1	-0.469143	10.2561	7.74163	0.0835118	0.178223	POU domain, class 2, transcription factor 1 [Source:MGI Symbol;Acc:MGI:101898]
Cnot6	-0.485228	10.2506	8.65896	0.0835118	0.178223	CCR4-NOT transcription complex, subunit 6 [Source:MGI Symbol;Acc:MGI:2144529]
Cotl1	-0.25991	11.1251	2.98607	0.0842895	0.179547	coactosin-like 1 (Dictyostelium) [Source:MGI Symbol;Acc:MGI:1919292]
Plekha5	-0.404242	10.2186	13.9522	0.0843474	0.179547	pleckstrin homology domain containing, family A member 5 [Source:MGI Symbol;Acc:MGI:1923802]
Rpl15	0.203697	11.6015	2.97552	0.0848388	0.180363	ribosomal protein L15 [Source:MGI Symbol;Acc:MGI:1913730]
Tbxas1	-0.325445	10.6772	2.95584	0.085874	0.182332	thromboxane A synthase 1, platelet [Source:MGI Symbol;Acc:MGI:98497]
Socs6	0.442573	10.3491	4.14515	0.085986	0.182338	suppressor of cytokine signaling 6 [Source:MGI Symbol;Acc:MGI:1924885]
Ndufb9	0.319782	10.7879	2.94986	0.0861918	0.182543	NADH dehydrogenase (ubiquinone) 1 beta subcomplex, 9 [Source:MGI Symbol;Acc:MGI:1913468]
Atp5c1	0.318848	10.7999	2.94566	0.0864152	0.182785	ATP synthase, H+ transporting, mitochondrial F1 complex, gamma polypeptide 1 [Source:MGI Symbol;Acc:MGI:1261437]
Abcb1b	0.497263	10.2847	6.10556	0.0866117	0.182969	ATP-binding cassette, sub-family B (MDR/TAP), member 1B [Source:MGI Symbol;Acc:MGI:97568]
Nucb1	0.388646	10.536	3.10314	0.0880495	0.185771	nucleobindin 1 [Source:MGI Symbol;Acc:MGI:97388]
Gnaq	-0.445654	10.3307	4.56658	0.0884641	0.18641	guanine nucleotide binding protein, alpha q polypeptide [Source:MGI Symbol;Acc:MGI:95776]
Arpc1b	0.202115	11.5749	2.88374	0.0897859	0.188958	actin related protein 2/3 complex, subunit 1B [Source:MGI Symbol;Acc:MGI:1343142]
Mrpl30	0.383775	10.4989	3.22796	0.0900523	0.189277	mitochondrial ribosomal protein L30 [Source:MGI Symbol;Acc:MGI:1333820]
Ccl9	-0.377363	10.7581	2.87695	0.0901645	0.189277	chemokine (C-C motif) ligand 9 [Source:MGI Symbol;Acc:MGI:104533]
Gm21002	0.459934	10.2907	4.87859	0.0914761	0.19179	NA
Cdk6	-0.43277	10.2918	5.1925	0.0919625	0.192197	cyclin-dependent kinase 6 [Source:MGI Symbol;Acc:MGI:1277162]
Ctla2b	-0.473532	10.28	6.1652	0.0919625	0.192197	cytotoxic T lymphocyte-associated protein 2 beta [Source:MGI Symbol;Acc:MGI:88555]
Zdhhc4	-0.441235	10.2344	9.779	0.0920152	0.192197	zinc finger, DHHC domain containing 4 [Source:MGI Symbol;Acc:MGI:1920131]
Apbb2	0.488599	10.3608	4.68103	0.0925295	0.19268	amyloid beta (A4) precursor protein-binding, family B, member 2 [Source:MGI Symbol;Acc:MGI:108405]
Mpc1	0.282718	11.0028	2.83279	0.0926668	0.19268	mitochondrial pyruvate carrier 1 [Source:MGI Symbol;Acc:MGI:1915240]
Rnf14	-0.419641	10.2544	6.97094	0.0927076	0.19268	ring finger protein 14 [Source:MGI Symbol;Acc:MGI:1929668]
Nudt2	-0.419176	10.2436	7.92762	0.0927076	0.19268	nudix (nucleoside diphosphate linked moiety X)-type motif 2 [Source:MGI Symbol;Acc:MGI:1913651]
Bhlhe40	0.389758	10.2223	13.0744	0.0947859	0.19651	basic helix-loop-helix family, member e40 [Source:MGI Symbol;Acc:MGI:1097714]
Gga2	0.396564	10.2334	10.1153	0.094786	0.19651	golgi associated, gamma adaptin ear containing, ARF binding protein 2 [Source:MGI Symbol;Acc:MGI:1921355]
Ppp6r1	-0.39135	10.2332	9.5707	0.0953175	0.19688	protein phosphatase 6, regulatory subunit 1 [Source:MGI Symbol;Acc:MGI:2442163]
Erap1	-0.407195	10.226	10.9805	0.0953175	0.19688	endoplasmic reticulum aminopeptidase 1 [Source:MGI Symbol;Acc:MGI:1933403]
Hirip3	-0.438104	10.2293	10.9317	0.0953176	0.19688	HIRA interacting protein 3 [Source:MGI Symbol;Acc:MGI:2142364]
Safb	-0.419921	10.3792	3.62858	0.096137	0.198327	scaffold attachment factor B [Source:MGI Symbol;Acc:MGI:2146974]
Rhoq	-0.470353	10.2746	6.4934	0.0984589	0.202867	ras homolog family member Q [Source:MGI Symbol;Acc:MGI:1931553]
P4hb	0.372513	10.491	2.73275	0.0986205	0.202949	prolyl 4-hydroxylase, beta polypeptide [Source:MGI Symbol;Acc:MGI:97464]
Pcnx	-0.31211	10.2155	12.1208	0.0994095	0.20382	pecanex homolog (Drosophila) [Source:MGI Symbol;Acc:MGI:1891924]
Cstf2	-0.342607	10.2163	12.3794	0.0994095	0.20382	cleavage stimulation factor, 3' pre-RNA subunit 2 [Source:MGI Symbol;Acc:MGI:1343054]
Per3	-0.360994	10.2293	9.78425	0.0994095	0.20382	period circadian clock 3 [Source:MGI Symbol;Acc:MGI:1277134]
Got1	0.453776	10.3288	4.66228	0.100436	0.205671	glutamic-oxaloacetic transaminase 1, soluble [Source:MGI Symbol;Acc:MGI:95791]
Arhgef26	0.221781	10.2037	20.3574	0.100655	0.205815	Rho guanine nucleotide exchange factor (GEF) 26 [Source:MGI Symbol;Acc:MGI:1918053]
Clasp2	-0.37518	10.2435	7.33288	0.100752	0.205815	CLIP associating protein 2 [Source:MGI Symbol;Acc:MGI:1923749]
Atp1a1	0.409217	10.4316	3.12047	0.101196	0.20647	ATPase, Na+/K+ transporting, alpha 1 polypeptide [Source:MGI Symbol;Acc:MGI:88105]
Reep3	-0.359615	10.4754	3.01692	0.102098	0.208057	receptor accessory protein 3 [Source:MGI Symbol;Acc:MGI:88930]
Adipor2	-0.413285	10.301	4.46897	0.102524	0.208669	adiponectin receptor 2 [Source:MGI Symbol;Acc:MGI:93830]
Cck	0.344889	10.2208	11.1057	0.103467	0.209897	cholecystokinin [Source:MGI Symbol;Acc:MGI:88297]
Gkn3	0.398827	10.2347	9.59766	0.103467	0.209897	gastrokine 3 [Source:MGI Symbol;Acc:MGI:1916138]
Npnt	-0.397608	10.277	5.09741	0.103504	0.209897	nephronectin [Source:MGI Symbol;Acc:MGI:2148811]
Tmem176b	0.265384	11.1859	2.63507	0.10484	0.212348	transmembrane protein 176B [Source:MGI Symbol;Acc:MGI:1916348]
Pitpnc1	-0.414655	10.3324	3.86876	0.106411	0.215115	phosphatidylinositol transfer protein, cytoplasmic 1 [Source:MGI Symbol;Acc:MGI:1919045]
Defa17	-0.40582	10.4444	4.12524	0.106463	0.215115	defensin, alpha, 17 [Source:MGI Symbol;Acc:MGI:1345152]
Polr2a	-0.447616	10.2862	5.4927	0.107333	0.21661	polymerase (RNA) II (DNA directed) polypeptide A [Source:MGI Symbol;Acc:MGI:98086]
Myeov2	0.259658	10.8817	2.59328	0.107631	0.216949	NA
Thoc2	-0.408403	10.3544	3.47126	0.108074	0.217581	THO complex 2 [Source:MGI Symbol;Acc:MGI:2442413]
Ppm1b	0.417563	10.2501	7.03465	0.108636	0.21845	protein phosphatase 1B, magnesium dependent, beta isoform [Source:MGI Symbol;Acc:MGI:101841]
Atp5b	0.246202	11.0759	2.5721	0.109076	0.218957	ATP synthase, H+ transporting mitochondrial F1 complex, beta subunit [Source:MGI Symbol;Acc:MGI:107801]
Zc3h6	-0.417047	10.2255	10.5934	0.109151	0.218957	zinc finger CCCH type containing 6 [Source:MGI Symbol;Acc:MGI:1926001]
Ybx1	0.239261	11.1323	2.56398	0.109636	0.219666	Y box protein 1 [Source:MGI Symbol;Acc:MGI:99146]
Slc25a4	0.312222	10.6638	2.54547	0.110924	0.221981	solute carrier family 25 (mitochondrial carrier, adenine nucleotide translocator), member 4 [Source:MGI Symbol;Acc:MGI:1353495]
H2afv	0.330547	10.6407	2.61967	0.111287	0.22244	H2A histone family, member V [Source:MGI Symbol;Acc:MGI:1924855]
Hspa8	0.158572	11.9398	2.5339	0.111738	0.223075	heat shock protein 8 [Source:MGI Symbol;Acc:MGI:105384]
Larp4	-0.389983	10.2356	8.20183	0.113372	0.225559	La ribonucleoprotein domain family, member 4 [Source:MGI Symbol;Acc:MGI:2443114]
Bcl2a1d	-0.400304	10.2995	4.62963	0.113574	0.225559	B cell leukemia/lymphoma 2 related protein A1d [Source:MGI Symbol;Acc:MGI:1278325]
A330069E16Rik	0.228283	10.2074	15.0276	0.113657	0.225559	RIKEN cDNA A330069E16 gene [Source:MGI Symbol;Acc:MGI:3583899]
Spice1	0.227021	10.2048	17.5287	0.113657	0.225559	spindle and centriole associated protein 1 [Source:MGI Symbol;Acc:MGI:1196252]
Usp46	0.22625	10.2146	12.983	0.113657	0.225559	ubiquitin specific peptidase 46 [Source:MGI Symbol;Acc:MGI:1916977]
Gmppb	-0.401156	10.2452	7.38883	0.114254	0.226207	GDP-mannose pyrophosphorylase B [Source:MGI Symbol;Acc:MGI:2660880]
Dtx3l	-0.404387	10.2571	6.02081	0.114254	0.226207	deltex 3-like, E3 ubiquitin ligase [Source:MGI Symbol;Acc:MGI:2656973]
Utp3	-0.387934	10.3742	3.17112	0.114767	0.226953	UTP3 small subunit processome component [Source:MGI Symbol;Acc:MGI:1919230]
mt-Nd2	0.192903	11.9475	2.48509	0.115243	0.227625	mitochondrially encoded NADH dehydrogenase 2 [Source:MGI Symbol;Acc:MGI:102500]
Ermp1	-0.364709	10.2154	12.2771	0.11597	0.228323	endoplasmic reticulum metallopeptidase 1 [Source:MGI Symbol;Acc:MGI:106250]
Etaa1	-0.379526	10.2258	10.3438	0.11597	0.228323	Ewing tumor-associated antigen 1 [Source:MGI Symbol;Acc:MGI:1915395]
0610011F06Rik	0.423302	10.2915	4.58802	0.116006	0.228323	NA
Msra	0.417418	10.2689	5.44233	0.118145	0.232259	methionine sulfoxide reductase A [Source:MGI Symbol;Acc:MGI:106916]
Ndufs4	0.409648	10.4142	3.14703	0.118305	0.2323	NADH dehydrogenase (ubiquinone) Fe-S protein 4 [Source:MGI Symbol;Acc:MGI:1343135]
Plin2	0.42563	10.3196	4.02015	0.1185	0.23241	perilipin 2 [Source:MGI Symbol;Acc:MGI:87920]
Rilpl1	-0.377332	10.3953	2.99871	0.120147	0.235364	Rab interacting lysosomal protein-like 1 [Source:MGI Symbol;Acc:MGI:1922945]
Dsp	0.340203	10.226	9.49915	0.123222	0.240824	desmoplakin [Source:MGI Symbol;Acc:MGI:109611]
Slc39a10	0.350705	10.2352	7.78672	0.123222	0.240824	solute carrier family 39 (zinc transporter), member 10 [Source:MGI Symbol;Acc:MGI:1914515]
Acaa2	0.436209	10.3173	4.24386	0.123411	0.240911	acetyl-Coenzyme A acyltransferase 2 (mitochondrial 3-oxoacyl-Coenzyme A thiolase) [Source:MGI Symbol;Acc:MGI:1098623]
Ier2	0.458384	10.3023	4.68465	0.124687	0.243119	immediate early response 2 [Source:MGI Symbol;Acc:MGI:104815]
Stra13	0.370087	10.493	2.68641	0.125921	0.24501	NA
2010111I01Rik	0.396447	10.2369	7.99044	0.126098	0.24501	RIKEN cDNA 2010111I01 gene [Source:MGI Symbol;Acc:MGI:1919311]
Serhl	0.409746	10.2397	7.82644	0.126098	0.24501	serine hydrolase-like [Source:MGI Symbol;Acc:MGI:1890404]
Anapc5	-0.366097	10.4278	2.8971	0.126291	0.245102	anaphase-promoting complex subunit 5 [Source:MGI Symbol;Acc:MGI:1929722]
Kdm3b	-0.390897	10.2486	6.37218	0.126551	0.245321	KDM3B lysine (K)-specific demethylase 3B [Source:MGI Symbol;Acc:MGI:1923356]
Nav3	-0.35089	10.425	2.61345	0.126737	0.245396	neuron navigator 3 [Source:MGI Symbol;Acc:MGI:2183703]
Eif3e	0.282742	10.697	2.39592	0.127068	0.245753	eukaryotic translation initiation factor 3, subunit E [Source:MGI Symbol;Acc:MGI:99257]
Ankrd17	-0.389603	10.3313	3.62669	0.129158	0.249507	ankyrin repeat domain 17 [Source:MGI Symbol;Acc:MGI:1932101]
Ifnar2	0.279419	10.8012	2.29676	0.129957	0.25076	interferon (alpha and beta) receptor 2 [Source:MGI Symbol;Acc:MGI:1098243]
Eif3m	0.338041	10.55	2.51311	0.131727	0.253883	eukaryotic translation initiation factor 3, subunit M [Source:MGI Symbol;Acc:MGI:1351744]
Sec61b	0.26415	10.8142	2.30905	0.132179	0.254461	Sec61 beta subunit [Source:MGI Symbol;Acc:MGI:1913462]
Dnajc9	0.421415	10.258	5.99718	0.133343	0.25596	DnaJ heat shock protein family (Hsp40) member C9 [Source:MGI Symbol;Acc:MGI:1915326]
Oas1a	0.425303	10.2615	5.96867	0.133451	0.25596	2'-5' oligoadenylate synthetase 1A [Source:MGI Symbol;Acc:MGI:2180860]
Dhx16	-0.350118	10.2206	9.76896	0.13403	0.25596	DEAH (Asp-Glu-Ala-His) box polypeptide 16 [Source:MGI Symbol;Acc:MGI:1916442]
Abi2	-0.317626	10.2214	9.11087	0.13403	0.25596	abl-interactor 2 [Source:MGI Symbol;Acc:MGI:106913]
Vps54	-0.356792	10.2178	10.8349	0.13403	0.25596	VPS54 GARP complex subunit [Source:MGI Symbol;Acc:MGI:2178798]
Ablim1	-0.360118	10.2247	9.67901	0.13403	0.25596	actin-binding LIM protein 1 [Source:MGI Symbol;Acc:MGI:1194500]
Mta3	-0.370479	10.2217	9.65396	0.13403	0.25596	metastasis associated 3 [Source:MGI Symbol;Acc:MGI:2151172]
Trf	-0.19396	11.5765	2.24239	0.134586	0.256728	transferrin [Source:MGI Symbol;Acc:MGI:98821]
Xylt1	0.375427	10.2297	8.13186	0.135786	0.258427	xylosyltransferase 1 [Source:MGI Symbol;Acc:MGI:2451073]
Pdk3	0.396362	10.2379	7.74959	0.135786	0.258427	pyruvate dehydrogenase kinase, isoenzyme 3 [Source:MGI Symbol;Acc:MGI:2384308]
Prelid1	0.314611	10.5558	2.21927	0.13661	0.259361	PRELI domain containing 1 [Source:MGI Symbol;Acc:MGI:1913744]
Apobec1	-0.377978	10.2921	3.96161	0.136891	0.259361	apolipoprotein B mRNA editing enzyme, catalytic polypeptide 1 [Source:MGI Symbol;Acc:MGI:103298]
Capza1	-0.360883	10.3345	3.07257	0.137004	0.259361	capping protein (actin filament) muscle Z-line, alpha 1 [Source:MGI Symbol;Acc:MGI:106227]
Dpy19l4	-0.379084	10.3117	3.65913	0.137034	0.259361	dpy-19-like 4 (C. elegans) [Source:MGI Symbol;Acc:MGI:2685869]
Polr3b	-0.283213	10.2059	14.6059	0.137053	0.259361	polymerase (RNA) III (DNA directed) polypeptide B [Source:MGI Symbol;Acc:MGI:1917678]
Anxa2	0.403598	10.27	5.06764	0.13752	0.25995	annexin A2 [Source:MGI Symbol;Acc:MGI:88246]
Themis2	-0.306252	10.2394	5.99779	0.140306	0.263127	thymocyte selection associated family member 2 [Source:MGI Symbol;Acc:MGI:2446213]
Lockd	-0.360996	10.2393	6.86267	0.140306	0.263127	lncRNA downstream of Cdkn1b [Source:MGI Symbol;Acc:MGI:1915081]
Ccdc191	-0.348482	10.2336	6.92935	0.140306	0.263127	coiled-coil domain containing 191 [Source:MGI Symbol;Acc:MGI:1922661]
Ago4	-0.37153	10.2325	7.57975	0.140306	0.263127	argonaute RISC catalytic subunit 4 [Source:MGI Symbol;Acc:MGI:1924100]
Galm	-0.292183	10.2188	9.64679	0.140544	0.263127	galactose mutarotase [Source:MGI Symbol;Acc:MGI:2442420]
Nmrk1	-0.33984	10.2174	11.0522	0.140544	0.263127	nicotinamide riboside kinase 1 [Source:MGI Symbol;Acc:MGI:2147434]
Eif2ak3	-0.356433	10.2148	11.7508	0.140544	0.263127	eukaryotic translation initiation factor 2 alpha kinase 3 [Source:MGI Symbol;Acc:MGI:1341830]
Ifit3	-0.330528	10.2774	2.96945	0.140618	0.263127	interferon-induced protein with tetratricopeptide repeats 3 [Source:MGI Symbol;Acc:MGI:1101055]
Chd2	-0.36924	10.3124	3.40189	0.140618	0.263127	chromodomain helicase DNA binding protein 2 [Source:MGI Symbol;Acc:MGI:2448567]
Eif4b	-0.332747	10.4063	2.78789	0.140875	0.263313	eukaryotic translation initiation factor 4B [Source:MGI Symbol;Acc:MGI:95304]
Wrap73	-0.397477	10.2499	6.21854	0.141447	0.264087	WD repeat containing, antisense to Trp73 [Source:MGI Symbol;Acc:MGI:1891749]
Rnf186	0.423356	10.2593	5.99466	0.141757	0.264371	ring finger protein 186 [Source:MGI Symbol;Acc:MGI:1914075]
Rhoc	0.415707	10.317	3.8827	0.142541	0.265535	ras homolog family member C [Source:MGI Symbol;Acc:MGI:106028]
Ddx47	-0.359094	10.2849	3.99423	0.142991	0.266077	DEAD (Asp-Glu-Ala-Asp) box polypeptide 47 [Source:MGI Symbol;Acc:MGI:1915005]
Nod1	-0.240329	10.2032	17.6482	0.143433	0.266604	nucleotide-binding oligomerization domain containing 1 [Source:MGI Symbol;Acc:MGI:1341839]
Ghitm	-0.345711	10.4341	2.71415	0.143809	0.267005	growth hormone inducible transmembrane protein [Source:MGI Symbol;Acc:MGI:1913342]
Dlgap4	-0.383875	10.3557	3.15477	0.145164	0.269222	discs, large homolog-associated protein 4 (Drosophila) [Source:MGI Symbol;Acc:MGI:2138865]
Sin3b	0.372578	10.4373	2.71922	0.146145	0.270741	transcriptional regulator, SIN3B (yeast) [Source:MGI Symbol;Acc:MGI:107158]
Pdcd6	0.367559	10.4282	2.58674	0.147489	0.272928	programmed cell death 6 [Source:MGI Symbol;Acc:MGI:109283]
Eny2	-0.359513	10.388	2.92886	0.148014	0.273597	enhancer of yellow 2 homolog (Drosophila) [Source:MGI Symbol;Acc:MGI:1919286]
Cpq	0.417852	10.302	4.22535	0.149466	0.275976	carboxypeptidase Q [Source:MGI Symbol;Acc:MGI:1889205]
AU020206	0.38328	10.3371	3.03458	0.152541	0.281342	expressed sequence AU020206 [Source:MGI Symbol;Acc:MGI:2142134]
Slc12a2	0.371011	10.4087	2.71314	0.152946	0.281538	solute carrier family 12, member 2 [Source:MGI Symbol;Acc:MGI:101924]
Tmem160	0.268494	10.6779	2.04532	0.152984	0.281538	transmembrane protein 160 [Source:MGI Symbol;Acc:MGI:1916344]
Timm50	0.398997	10.3226	3.3754	0.156681	0.288024	translocase of inner mitochondrial membrane 50 [Source:MGI Symbol;Acc:MGI:1913775]
Serpinb6a	0.360072	10.244	5.9552	0.15729	0.288825	serine (or cysteine) peptidase inhibitor, clade B, member 6a [Source:MGI Symbol;Acc:MGI:103123]
Gfm2	-0.360019	10.2329	6.98023	0.157632	0.289136	G elongation factor, mitochondrial 2 [Source:MGI Symbol;Acc:MGI:2444783]
Bsg	0.163671	11.5044	1.99258	0.158379	0.290188	basigin [Source:MGI Symbol;Acc:MGI:88208]
Aldh2	0.369482	10.3979	2.81424	0.158572	0.290222	aldehyde dehydrogenase 2, mitochondrial [Source:MGI Symbol;Acc:MGI:99600]
Gna12	-0.343621	10.3668	2.57214	0.159248	0.291141	guanine nucleotide binding protein, alpha 12 [Source:MGI Symbol;Acc:MGI:95767]
Mcm5	0.31195	10.2189	8.46668	0.159924	0.291435	minichromosome maintenance complex component 5 [Source:MGI Symbol;Acc:MGI:103197]
Uaca	0.319945	10.2255	8.20632	0.159924	0.291435	uveal autoantigen with coiled-coil domains and ankyrin repeats [Source:MGI Symbol;Acc:MGI:1919815]
Grn	0.134406	12.371	1.97779	0.159931	0.291435	granulin [Source:MGI Symbol;Acc:MGI:95832]
Nop10	0.281932	10.626	2.0988	0.160294	0.291776	NOP10 ribonucleoprotein [Source:MGI Symbol;Acc:MGI:1913431]
Ndufa3	0.264432	10.717	1.96501	0.161286	0.293264	NADH dehydrogenase (ubiquinone) 1 alpha subcomplex, 3 [Source:MGI Symbol;Acc:MGI:1913341]
Fbxl20	-0.369321	10.2676	4.51165	0.161924	0.293833	F-box and leucine-rich repeat protein 20 [Source:MGI Symbol;Acc:MGI:1919444]
Eif4g1	-0.31605	10.3747	2.40871	0.162034	0.293833	eukaryotic translation initiation factor 4, gamma 1 [Source:MGI Symbol;Acc:MGI:2384784]
AW112010	0.368527	10.3453	2.86302	0.162218	0.293833	expressed sequence AW112010 [Source:MGI Symbol;Acc:MGI:2147706]
Rab25	0.387925	10.2488	5.98829	0.162303	0.293833	RAB25, member RAS oncogene family [Source:MGI Symbol;Acc:MGI:1858203]
2700094K13Rik	0.410809	10.3316	3.36635	0.164194	0.296935	NA
Abhd18	-0.313204	10.2253	8.38031	0.164729	0.297581	abhydrolase domain containing 18 [Source:MGI Symbol;Acc:MGI:1915468]
Rab4a	0.173532	10.205	13.2919	0.165297	0.297962	RAB4A, member RAS oncogene family [Source:MGI Symbol;Acc:MGI:105069]
Brf2	0.188908	10.2049	14.0818	0.165297	0.297962	BRF2, RNA polymerase III transcription initiation factor 50kDa subunit [Source:MGI Symbol;Acc:MGI:1913903]
Spred1	-0.357303	10.2732	4.07528	0.167612	0.30181	sprouty protein with EVH-1 domain 1, related sequence [Source:MGI Symbol;Acc:MGI:2150016]
Zfp266	-0.28509	10.2068	12.8434	0.168043	0.301935	zinc finger protein 266 [Source:MGI Symbol;Acc:MGI:1924769]
Jpx	-0.294512	10.2109	11.8389	0.168043	0.301935	Jpx transcript, Xist activator (non-protein coding) [Source:MGI Symbol;Acc:MGI:2180008]
3830403N18Rik	0.335177	10.2422	5.39436	0.169194	0.303677	RIKEN cDNA 3830403N18 gene [Source:MGI Symbol;Acc:MGI:1917941]
Zmat5	-0.333848	10.3354	2.72631	0.169729	0.30431	zinc finger, matrin type 5 [Source:MGI Symbol;Acc:MGI:1914428]
Mrps5	0.408668	10.3301	3.17233	0.170834	0.305963	mitochondrial ribosomal protein S5 [Source:MGI Symbol;Acc:MGI:1924971]
Padi2	-0.286978	10.2655	3.42726	0.171302	0.306146	peptidyl arginine deiminase, type II [Source:MGI Symbol;Acc:MGI:1338892]
Zfp787	-0.349642	10.2932	3.35076	0.171302	0.306146	zinc finger protein 787 [Source:MGI Symbol;Acc:MGI:1914359]
Slc25a1	0.369546	10.2545	5.03003	0.173159	0.309101	solute carrier family 25 (mitochondrial carrier, citrate transporter), member 1 [Source:MGI Symbol;Acc:MGI:1345283]
Mga	-0.33545	10.2584	4.56722	0.173326	0.309101	MAX gene associated [Source:MGI Symbol;Acc:MGI:1352483]
Snhg18	0.310154	10.2224	8.22183	0.174373	0.310636	small nucleolar RNA host gene 18 [Source:MGI Symbol;Acc:MGI:1914085]
Man1b1	-0.365342	10.2644	4.44909	0.175865	0.312407	mannosidase, alpha, class 1B, member 1 [Source:MGI Symbol;Acc:MGI:2684954]
Cul2	-0.350504	10.2317	6.73876	0.176114	0.312407	cullin 2 [Source:MGI Symbol;Acc:MGI:1918995]
Acvrl1	-0.351115	10.2386	6.06947	0.176114	0.312407	activin A receptor, type II-like 1 [Source:MGI Symbol;Acc:MGI:1338946]
C330018D20Rik	-0.361389	10.2345	6.68478	0.176114	0.312407	RIKEN cDNA C330018D20 gene [Source:MGI Symbol;Acc:MGI:1924672]
H2afz	0.174892	11.3681	1.81118	0.178669	0.316602	H2A histone family, member Z [Source:MGI Symbol;Acc:MGI:1888388]
Hist1h2ap	0.308973	10.4729	2.36604	0.17963	0.317969	histone cluster 1, H2ap [Source:MGI Symbol;Acc:MGI:3710573]
Mocs2	0.383468	10.3259	3.04664	0.18015	0.318551	molybdenum cofactor synthesis 2 [Source:MGI Symbol;Acc:MGI:1336894]
Gpr183	-0.338938	10.4222	2.22054	0.180512	0.318752	G protein-coupled receptor 183 [Source:MGI Symbol;Acc:MGI:2442034]
Nsf	-0.316905	10.2697	3.47901	0.180836	0.318752	N-ethylmaleimide sensitive fusion protein [Source:MGI Symbol;Acc:MGI:104560]
Sp3os	-0.352271	10.2586	4.42815	0.180836	0.318752	trans-acting transcription factor 3, opposite strand [Source:MGI Symbol;Acc:MGI:1914936]
Vkorc1	0.258318	10.7047	1.78622	0.181689	0.319917	vitamin K epoxide reductase complex, subunit 1 [Source:MGI Symbol;Acc:MGI:106442]
Fgr	0.352226	10.2335	6.89478	0.181931	0.320006	FGR proto-oncogene, Src family tyrosine kinase [Source:MGI Symbol;Acc:MGI:95527]
Gm14851	-0.336435	10.5078	2.56841	0.182365	0.320433	predicted gene 14851 [Source:MGI Symbol;Acc:MGI:3709605]
Nradd	-0.351586	10.2525	4.68838	0.183737	0.322377	neurotrophin receptor associated death domain [Source:MGI Symbol;Acc:MGI:1914419]
Kcmf1	-0.348708	10.3009	3.14156	0.183857	0.322377	potassium channel modulatory factor 1 [Source:MGI Symbol;Acc:MGI:1921537]
Poldip2	-0.334566	10.2849	3.35249	0.185421	0.324779	polymerase (DNA-directed), delta interacting protein 2 [Source:MGI Symbol;Acc:MGI:1915061]
Wdr43	-0.323831	10.3128	2.67929	0.185884	0.325248	WD repeat domain 43 [Source:MGI Symbol;Acc:MGI:1919765]
Zmym5	-0.353073	10.2687	3.90427	0.190499	0.330149	zinc finger, MYM-type 5 [Source:MGI Symbol;Acc:MGI:3041170]
Ndufa7	0.243377	10.799	1.71575	0.190539	0.330149	NADH dehydrogenase (ubiquinone) 1 alpha subcomplex, 7 (B14.5a) [Source:MGI Symbol;Acc:MGI:1913666]
Mmd	0.400298	10.2694	4.37588	0.190642	0.330149	monocyte to macrophage differentiation-associated [Source:MGI Symbol;Acc:MGI:1914718]
Cacfd1	-0.347789	10.2339	6.2272	0.190684	0.330149	calcium channel flower domain containing 1 [Source:MGI Symbol;Acc:MGI:1924317]
Akap7	-0.332567	10.2311	6.15537	0.190684	0.330149	A kinase (PRKA) anchor protein 7 [Source:MGI Symbol;Acc:MGI:1859150]
Zfp51	-0.232719	10.2095	11.2233	0.19077	0.330149	zinc finger protein 51 [Source:MGI Symbol;Acc:MGI:99198]
Gimap9	-0.242833	10.2149	10.5255	0.190771	0.330149	GTPase, IMAP family member 9 [Source:MGI Symbol;Acc:MGI:3511744]
Tubgcp2	-0.267695	10.2144	8.47151	0.190858	0.330149	tubulin, gamma complex associated protein 2 [Source:MGI Symbol;Acc:MGI:1921487]
Dnajc17	-0.285727	10.2231	7.14269	0.190858	0.330149	DnaJ heat shock protein family (Hsp40) member C17 [Source:MGI Symbol;Acc:MGI:1916658]
Atxn1	-0.306369	10.2228	7.55508	0.190858	0.330149	ataxin 1 [Source:MGI Symbol;Acc:MGI:104783]
Gdpd3	-0.330621	10.2243	7.67312	0.190858	0.330149	glycerophosphodiester phosphodiesterase domain containing 3 [Source:MGI Symbol;Acc:MGI:1915866]
Mrpl45	0.364192	10.2837	3.42432	0.191433	0.3308	mitochondrial ribosomal protein L45 [Source:MGI Symbol;Acc:MGI:1914286]
Prdx5	0.246441	10.7883	1.69419	0.193346	0.333762	peroxiredoxin 5 [Source:MGI Symbol;Acc:MGI:1859821]
Swi5	0.263099	10.6536	1.74164	0.194604	0.335587	SWI5 recombination repair homolog (yeast) [Source:MGI Symbol;Acc:MGI:1920181]
Xrcc1	0.366314	10.2441	5.41046	0.195549	0.336597	X-ray repair complementing defective repair in Chinese hamster cells 1 [Source:MGI Symbol;Acc:MGI:99137]
Mrpl10	-0.309438	10.2368	5.28224	0.195738	0.336597	mitochondrial ribosomal protein L10 [Source:MGI Symbol;Acc:MGI:1333801]
Eef1d	0.203215	10.9656	1.67569	0.195794	0.336597	eukaryotic translation elongation factor 1 delta (guanine nucleotide exchange protein) [Source:MGI Symbol;Acc:MGI:1913906]
Trim30a	-0.281392	10.389	1.67962	0.196394	0.337047	tripartite motif-containing 30A [Source:MGI Symbol;Acc:MGI:98178]
Atp5e	0.197432	11.0529	1.66847	0.196759	0.337047	ATP synthase, H+ transporting, mitochondrial F1 complex, epsilon subunit [Source:MGI Symbol;Acc:MGI:1855697]
Znrd1as	-0.248806	10.2224	5.9896	0.197064	0.337047	zinc ribbon domain containing 1, antisense [Source:MGI Symbol;Acc:MGI:1923666]
Arhgap11a	-0.295313	10.2265	6.42931	0.197064	0.337047	Rho GTPase activating protein 11A [Source:MGI Symbol;Acc:MGI:2444300]
9430038I01Rik	-0.313056	10.228	6.27912	0.197064	0.337047	RIKEN cDNA 9430038I01 gene [Source:MGI Symbol;Acc:MGI:1924502]
Clta	0.149037	11.5979	1.64182	0.20037	0.342333	clathrin, light polypeptide (Lca) [Source:MGI Symbol;Acc:MGI:894297]
Tma7	0.218839	10.8591	1.6404	0.200565	0.342333	translational machinery associated 7 [Source:MGI Symbol;Acc:MGI:1913417]
Naga	-0.327	10.3427	2.4097	0.200877	0.342408	N-acetyl galactosaminidase, alpha [Source:MGI Symbol;Acc:MGI:1261422]
Ralgapb	-0.235088	10.2168	7.95854	0.201842	0.342408	Ral GTPase activating protein, beta subunit (non-catalytic) [Source:MGI Symbol;Acc:MGI:2444531]
Gm13830	-0.273015	10.2071	11.306	0.201842	0.342408	predicted gene 13830 [Source:MGI Symbol;Acc:MGI:3651141]
Dimt1	-0.280236	10.2178	8.55585	0.201842	0.342408	DIM1 dimethyladenosine transferase 1-like (S. cerevisiae) [Source:MGI Symbol;Acc:MGI:1913504]
Rapgef2	-0.279207	10.2131	9.36011	0.201842	0.342408	Rap guanine nucleotide exchange factor (GEF) 2 [Source:MGI Symbol;Acc:MGI:2659071]
Aldh5a1	-0.283668	10.2053	12.349	0.201842	0.342408	aldhehyde dehydrogenase family 5, subfamily A1 [Source:MGI Symbol;Acc:MGI:2441982]
Lyzl4	0.370557	10.2529	4.77323	0.202043	0.342408	lysozyme-like 4 [Source:MGI Symbol;Acc:MGI:1916282]
Aprt	0.319333	10.4179	2.00663	0.202953	0.343601	adenine phosphoribosyl transferase [Source:MGI Symbol;Acc:MGI:88061]
Bhlhe41	-0.343713	10.3653	2.29597	0.20405	0.345109	basic helix-loop-helix family, member e41 [Source:MGI Symbol;Acc:MGI:1930704]
Cdc37	-0.275529	10.5415	1.81565	0.204331	0.345235	cell division cycle 37 [Source:MGI Symbol;Acc:MGI:109531]
Myc	-0.348008	10.2603	3.92525	0.205821	0.347401	myelocytomatosis oncogene [Source:MGI Symbol;Acc:MGI:97250]
Tspan1	0.26961	10.2158	7.3614	0.207165	0.348965	tetraspanin 1 [Source:MGI Symbol;Acc:MGI:1914055]
Lppos	0.286584	10.2172	8.25353	0.207165	0.348965	LIM domain containing preferred translocation partner in lipoma, opposite strand [Source:MGI Symbol;Acc:MGI:1916091]
Ptms	-0.230557	10.7165	1.588	0.207903	0.349574	parathymosin [Source:MGI Symbol;Acc:MGI:1916452]
Mt1	0.226037	10.8317	1.58771	0.207945	0.349574	metallothionein 1 [Source:MGI Symbol;Acc:MGI:97171]
Xrn2	-0.329168	10.3073	2.62413	0.209938	0.352569	5'-3' exoribonuclease 2 [Source:MGI Symbol;Acc:MGI:894687]
Tmf1	-0.261889	10.2859	2.34272	0.210593	0.353235	TATA element modulatory factor 1 [Source:MGI Symbol;Acc:MGI:2684999]
Sec63	-0.334515	10.2776	3.38912	0.210757	0.353235	SEC63-like (S. cerevisiae) [Source:MGI Symbol;Acc:MGI:2155302]
Sms	0.336846	10.2777	3.23216	0.213109	0.356819	spermine synthase [Source:MGI Symbol;Acc:MGI:109490]
Rilpl2	0.333508	10.268	3.51776	0.214037	0.357299	Rab interacting lysosomal protein-like 2 [Source:MGI Symbol;Acc:MGI:1933112]
1700003F12Rik	0.349424	10.2579	4.09554	0.214037	0.357299	RIKEN cDNA 1700003F12 gene [Source:MGI Symbol;Acc:MGI:1922730]
Mettl1	0.358794	10.284	3.25118	0.214037	0.357299	methyltransferase like 1 [Source:MGI Symbol;Acc:MGI:1339986]
Hbegf	0.131737	10.2013	12.7275	0.214608	0.357537	heparin-binding EGF-like growth factor [Source:MGI Symbol;Acc:MGI:96070]
Phlda3	0.141056	10.1969	15.7827	0.214608	0.357537	pleckstrin homology like domain, family A, member 3 [Source:MGI Symbol;Acc:MGI:1351485]
Gm10260	-0.295947	10.23	5.65315	0.216481	0.359941	predicted gene 10260 [Source:MGI Symbol;Acc:MGI:3642298]
3110062M04Rik	-0.287235	10.2535	3.85681	0.216481	0.359941	RIKEN cDNA 3110062M04 gene [Source:MGI Symbol;Acc:MGI:1925662]
Tmsb10	-0.229611	10.7584	1.52197	0.217608	0.361454	thymosin, beta 10 [Source:MGI Symbol;Acc:MGI:109146]
Ermard	-0.284008	10.2185	7.03049	0.218845	0.363149	ER membrane associated RNA degradation [Source:MGI Symbol;Acc:MGI:1917317]
Fis1	0.238964	10.6223	1.51014	0.219405	0.363716	fission, mitochondrial 1 [Source:MGI Symbol;Acc:MGI:1913687]
Gabpb2	-0.268072	10.2372	4.45822	0.220922	0.365505	GA repeat binding protein, beta 2 [Source:MGI Symbol;Acc:MGI:95612]
Slc38a6	-0.286023	10.2262	5.80794	0.220922	0.365505	solute carrier family 38, member 6 [Source:MGI Symbol;Acc:MGI:3648156]
Ran	0.219194	10.8037	1.49725	0.221381	0.365902	RAN, member RAS oncogene family [Source:MGI Symbol;Acc:MGI:1333112]
Pex16	-0.289058	10.2732	2.79978	0.22415	0.369747	peroxisomal biogenesis factor 16 [Source:MGI Symbol;Acc:MGI:1338829]
Evi5	-0.314456	10.2865	2.75768	0.22415	0.369747	ecotropic viral integration site 5 [Source:MGI Symbol;Acc:MGI:104736]
Gm11808	-0.173077	11.0582	1.47417	0.224972	0.370155	predicted gene 11808 [Source:MGI Symbol;Acc:MGI:3649356]
Gpatch4	0.322477	10.2358	5.24609	0.225642	0.370155	G patch domain containing 4 [Source:MGI Symbol;Acc:MGI:1913864]
Milr1	0.343378	10.3261	2.55943	0.225668	0.370155	mast cell immunoglobulin like receptor 1 [Source:MGI Symbol;Acc:MGI:2685731]
Tex30	0.254005	10.2218	6.3501	0.225726	0.370155	testis expressed 30 [Source:MGI Symbol;Acc:MGI:1922873]
Katnb1	0.254786	10.221	6.45958	0.225726	0.370155	katanin p80 (WD40-containing) subunit B 1 [Source:MGI Symbol;Acc:MGI:1921437]
Aurkb	0.263531	10.2142	8.30714	0.225726	0.370155	aurora kinase B [Source:MGI Symbol;Acc:MGI:107168]
Hnrnpa1	0.24525	10.5487	1.45534	0.227956	0.373083	heterogeneous nuclear ribonucleoprotein A1 [Source:MGI Symbol;Acc:MGI:104820]
0610012G03Rik	0.27667	10.4987	1.55437	0.227976	0.373083	RIKEN cDNA 0610012G03 gene [Source:MGI Symbol;Acc:MGI:1913301]
Ublcp1	-0.322716	10.254	3.77485	0.228181	0.373083	ubiquitin-like domain containing CTD phosphatase 1 [Source:MGI Symbol;Acc:MGI:1933105]
Sltm	-0.327709	10.3219	2.47605	0.229571	0.374988	SAFB-like, transcription modulator [Source:MGI Symbol;Acc:MGI:1913910]
Mien1	-0.302203	10.4452	2.01114	0.231773	0.378216	migration and invasion enhancer 1 [Source:MGI Symbol;Acc:MGI:1913678]
Ubxn1	0.255409	10.4934	1.42824	0.232332	0.378757	UBX domain protein 1 [Source:MGI Symbol;Acc:MGI:1289301]
Zbtb18	-0.309008	10.2675	3.20216	0.234976	0.38195	zinc finger and BTB domain containing 18 [Source:MGI Symbol;Acc:MGI:1353609]
Slc12a6	-0.301567	10.2757	3.00865	0.234976	0.38195	solute carrier family 12, member 6 [Source:MGI Symbol;Acc:MGI:2135960]
Bdp1	-0.318541	10.2583	3.52592	0.234976	0.38195	B double prime 1, subunit of RNA polymerase III transcription initiation factor IIIB [Source:MGI Symbol;Acc:MGI:1347077]
Fuom	0.317617	10.2444	4.36831	0.237862	0.385723	fucose mutarotase [Source:MGI Symbol;Acc:MGI:1916314]
Smg9	-0.300686	10.2964	2.36829	0.238039	0.385723	smg-9 homolog, nonsense mediated mRNA decay factor (C. elegans) [Source:MGI Symbol;Acc:MGI:1919247]
Atg4c	-0.269702	10.2113	8.61085	0.23822	0.385723	autophagy related 4C, cysteine peptidase [Source:MGI Symbol;Acc:MGI:2651854]
Pggt1b	-0.275034	10.2204	6.68447	0.23822	0.385723	protein geranylgeranyltransferase type I, beta subunit [Source:MGI Symbol;Acc:MGI:1917514]
Nhp2	0.290368	10.4509	1.84106	0.238939	0.386513	NHP2 ribonucleoprotein [Source:MGI Symbol;Acc:MGI:1098547]
Nsa2	0.247815	10.6011	1.448	0.242567	0.391572	NSA2 ribosome biogenesis homolog [Source:MGI Symbol;Acc:MGI:1913883]
Ogdh	0.311135	10.2938	2.47514	0.24277	0.391572	oxoglutarate (alpha-ketoglutarate) dehydrogenase (lipoamide) [Source:MGI Symbol;Acc:MGI:1098267]
Rnf128	0.328486	10.2944	2.61613	0.24277	0.391572	ring finger protein 128 [Source:MGI Symbol;Acc:MGI:1914139]
Cyba	-0.106203	12.2235	1.35967	0.24387	0.392966	cytochrome b-245, alpha polypeptide [Source:MGI Symbol;Acc:MGI:1316658]
Wdr60	0.125568	10.2112	8.05805	0.245706	0.393188	WD repeat domain 60 [Source:MGI Symbol;Acc:MGI:2445085]
Macrod2	0.129417	10.2014	9.98549	0.245706	0.393188	MACRO domain containing 2 [Source:MGI Symbol;Acc:MGI:1920149]
Ift43	0.23854	10.2138	7.65271	0.245886	0.393188	intraflagellar transport 43 [Source:MGI Symbol;Acc:MGI:1923661]
Med13	0.228946	10.2297	4.93406	0.245886	0.393188	mediator complex subunit 13 [Source:MGI Symbol;Acc:MGI:3029632]
Ankrd24	0.252687	10.2251	5.63818	0.245886	0.393188	ankyrin repeat domain 24 [Source:MGI Symbol;Acc:MGI:1890394]
Prom1	0.257779	10.2224	5.86432	0.245886	0.393188	prominin 1 [Source:MGI Symbol;Acc:MGI:1100886]
Ino80c	-0.3165	10.2317	5.33132	0.246125	0.393188	INO80 complex subunit C [Source:MGI Symbol;Acc:MGI:2443014]
Crem	-0.331833	10.22	7.04714	0.246125	0.393188	cAMP responsive element modulator [Source:MGI Symbol;Acc:MGI:88495]
Dph6	-0.316901	10.2359	4.74561	0.246125	0.393188	diphthamine biosynthesis 6 [Source:MGI Symbol;Acc:MGI:1913882]
Sepw1	0.312484	10.334	2.02628	0.246722	0.393766	NA
Dstn	-0.207412	10.8194	1.33702	0.247834	0.395164	destrin [Source:MGI Symbol;Acc:MGI:1929270]
Samd4b	-0.304554	10.25	3.70374	0.248286	0.39524	sterile alpha motif domain containing 4B [Source:MGI Symbol;Acc:MGI:2448542]
Rbm8a2	-0.258477	10.2285	5.18638	0.248592	0.39524	RNA binding motif protein 8A2 [Source:MGI Symbol;Acc:MGI:3612447]
Tdrd7	-0.259562	10.2157	6.5282	0.248592	0.39524	tudor domain containing 7 [Source:MGI Symbol;Acc:MGI:2140279]
Mpv17l2	-0.306447	10.2977	2.47664	0.249342	0.39568	MPV17 mitochondrial membrane protein-like 2 [Source:MGI Symbol;Acc:MGI:2681846]
Gm10269	-0.320198	10.2912	2.74968	0.249342	0.39568	predicted gene 10269 [Source:MGI Symbol;Acc:MGI:3642381]
Ywhah	-0.122038	11.9119	1.31936	0.250979	0.397899	tyrosine 3-monooxygenase/tryptophan 5-monooxygenase activation protein, eta polypeptide [Source:MGI Symbol;Acc:MGI:109194]
Gm15284	0.138179	11.5012	1.31727	0.251354	0.398116	NA
Tspan8	0.26608	10.3357	1.72683	0.251939	0.398665	tetraspanin 8 [Source:MGI Symbol;Acc:MGI:2384918]
Iqgap1	0.322034	10.2447	4.18799	0.25312	0.400155	IQ motif containing GTPase activating protein 1 [Source:MGI Symbol;Acc:MGI:1352757]
Capns1	0.225291	10.6189	1.30185	0.254145	0.401396	calpain, small subunit 1 [Source:MGI Symbol;Acc:MGI:88266]
Immp1l	0.319457	10.3445	2.0725	0.254694	0.401807	IMP1 inner mitochondrial membrane peptidase-like (S. cerevisiae) [Source:MGI Symbol;Acc:MGI:1913791]
Galk1	0.312446	10.2937	2.42046	0.254886	0.401807	galactokinase 1 [Source:MGI Symbol;Acc:MGI:95730]
Shisa5	0.199134	10.8689	1.25173	0.263488	0.414975	shisa family member 5 [Source:MGI Symbol;Acc:MGI:1915044]
Prelp	0.235943	10.2152	6.50308	0.267776	0.420346	proline arginine-rich end leucine-rich repeat [Source:MGI Symbol;Acc:MGI:2151110]
Carm1	0.262605	10.2204	5.9614	0.267776	0.420346	coactivator-associated arginine methyltransferase 1 [Source:MGI Symbol;Acc:MGI:1913208]
Chmp4c	0.260169	10.2139	7.19045	0.267776	0.420346	charged multivesicular body protein 4C [Source:MGI Symbol;Acc:MGI:1913621]
Ndufab1	0.230839	10.6025	1.22786	0.268087	0.420346	NADH dehydrogenase (ubiquinone) 1, alpha/beta subcomplex, 1 [Source:MGI Symbol;Acc:MGI:1917566]
Tapbp	-0.211962	10.6634	1.22751	0.268156	0.420346	TAP binding protein [Source:MGI Symbol;Acc:MGI:1201689]
Alad	0.26699	10.2418	3.23478	0.269231	0.421327	aminolevulinate, delta-, dehydratase [Source:MGI Symbol;Acc:MGI:96853]
Slc2a1	0.325753	10.2943	2.44878	0.269286	0.421327	solute carrier family 2 (facilitated glucose transporter), member 1 [Source:MGI Symbol;Acc:MGI:95755]
Mis18a	-0.250589	10.236	3.78337	0.272616	0.425342	MIS18 kinetochore protein A [Source:MGI Symbol;Acc:MGI:1913828]
Fmo5	-0.264969	10.2301	4.40604	0.272616	0.425342	flavin containing monooxygenase 5 [Source:MGI Symbol;Acc:MGI:1310004]
Ubr3	-0.288466	10.2358	4.29514	0.272616	0.425342	ubiquitin protein ligase E3 component n-recognin 3 [Source:MGI Symbol;Acc:MGI:1861100]
Smpdl3a	0.282818	10.3223	1.87953	0.275668	0.429659	sphingomyelin phosphodiesterase, acid-like 3A [Source:MGI Symbol;Acc:MGI:1931437]
Cep95	-0.182869	10.2175	5.1423	0.276926	0.429659	centrosomal protein 95 [Source:MGI Symbol;Acc:MGI:2443502]
Ercc8	-0.160355	10.2173	4.85434	0.276926	0.429659	excision repaiross-complementing rodent repair deficiency, complementation group 8 [Source:MGI Symbol;Acc:MGI:1919241]
Enpp4	-0.212559	10.2085	7.18634	0.276926	0.429659	ectonucleotide pyrophosphatase/phosphodiesterase 4 [Source:MGI Symbol;Acc:MGI:2682634]
Kctd3	-0.230133	10.2136	6.34786	0.276926	0.429659	potassium channel tetramerisation domain containing 3 [Source:MGI Symbol;Acc:MGI:2444629]
Brat1	-0.267758	10.2179	6.27213	0.276926	0.429659	BRCA1-associated ATM activator 1 [Source:MGI Symbol;Acc:MGI:1891679]
Plaur	-0.3095	10.2855	2.5739	0.277791	0.430602	plasminogen activator, urokinase receptor [Source:MGI Symbol;Acc:MGI:97612]
Dab2	0.254188	10.2338	3.96037	0.278763	0.431708	disabled 2, mitogen-responsive phosphoprotein [Source:MGI Symbol;Acc:MGI:109175]
Saal1	-0.181757	10.2166	4.31573	0.279987	0.432002	serum amyloid A-like 1 [Source:MGI Symbol;Acc:MGI:1926185]
Sp1	-0.223594	10.2202	4.93495	0.279987	0.432002	trans-acting transcription factor 1 [Source:MGI Symbol;Acc:MGI:98372]
Oscp1	-0.247819	10.2256	4.77675	0.279987	0.432002	organic solute carrier partner 1 [Source:MGI Symbol;Acc:MGI:1916308]
Wdr11	-0.257461	10.218	5.54547	0.279987	0.432002	WD repeat domain 11 [Source:MGI Symbol;Acc:MGI:1920230]
Scd2	0.296894	10.2961	2.28586	0.280898	0.433007	stearoyl-Coenzyme A desaturase 2 [Source:MGI Symbol;Acc:MGI:98240]
Phf11b	0.322438	10.2921	2.42778	0.281724	0.43388	PHD finger protein 11B [Source:MGI Symbol;Acc:MGI:3645789]
Polr2k	-0.228842	10.3917	1.23293	0.282168	0.434165	polymerase (RNA) II (DNA directed) polypeptide K [Source:MGI Symbol;Acc:MGI:102725]
Cbx3	-0.259364	10.3856	1.37757	0.286032	0.439706	chromobox 3 [Source:MGI Symbol;Acc:MGI:108515]
Hras	-0.245454	10.3156	1.62095	0.286733	0.440378	Harvey rat sarcoma virus oncogene [Source:MGI Symbol;Acc:MGI:96224]
Cap1	-0.245868	10.3603	1.38835	0.29066	0.445699	CAP, adenylate cyclase-associated protein 1 (yeast) [Source:MGI Symbol;Acc:MGI:88262]
Slc39a1	-0.278737	10.2514	2.94811	0.291093	0.445699	solute carrier family 39 (zinc transporter), member 1 [Source:MGI Symbol;Acc:MGI:1353474]
Erbb3	0.219822	10.2178	5.28051	0.291531	0.445699	erb-b2 receptor tyrosine kinase 3 [Source:MGI Symbol;Acc:MGI:95411]
Slc9a1	0.224614	10.2216	4.91305	0.291531	0.445699	solute carrier family 9 (sodium/hydrogen exchanger), member 1 [Source:MGI Symbol;Acc:MGI:102462]
Ldlr	0.237948	10.2114	7.09429	0.291532	0.445699	low density lipoprotein receptor [Source:MGI Symbol;Acc:MGI:96765]
Zbtb41	-0.1867	10.2051	8.12056	0.29736	0.454194	zinc finger and BTB domain containing 41 [Source:MGI Symbol;Acc:MGI:2444487]
Gclm	0.286939	10.2797	2.29964	0.299783	0.457056	glutamate-cysteine ligase, modifier subunit [Source:MGI Symbol;Acc:MGI:104995]
Rev1	-0.207892	10.2289	3.45289	0.300328	0.457056	REV1, DNA directed polymerase [Source:MGI Symbol;Acc:MGI:1929074]
Klhdc4	-0.257568	10.2236	4.56884	0.300328	0.457056	kelch domain containing 4 [Source:MGI Symbol;Acc:MGI:2384569]
Arrb1	-0.264867	10.2344	3.77419	0.300328	0.457056	arrestin, beta 1 [Source:MGI Symbol;Acc:MGI:99473]
Fam98c	-0.257542	10.2805	1.9717	0.308124	0.467644	family with sequence similarity 98, member C [Source:MGI Symbol;Acc:MGI:1921083]
Dctn6	-0.25012	10.2711	2.06256	0.308124	0.467644	dynactin 6 [Source:MGI Symbol;Acc:MGI:1343154]
Tnfrsf17	-0.284601	10.278	2.15034	0.308124	0.467644	tumor necrosis factor receptor superfamily, member 17 [Source:MGI Symbol;Acc:MGI:1343050]
Daam1	-0.254472	10.228	3.97375	0.310014	0.469659	dishevelled associated activator of morphogenesis 1 [Source:MGI Symbol;Acc:MGI:1914596]
Utp23	-0.273402	10.2424	3.18307	0.310014	0.469659	UTP23 small subunit processome component [Source:MGI Symbol;Acc:MGI:1925831]
Bcl2a1a	-0.226708	10.3719	1.2244	0.312408	0.472856	B cell leukemia/lymphoma 2 related protein A1a [Source:MGI Symbol;Acc:MGI:102687]
Zfp91	0.259568	10.3652	1.28769	0.315675	0.477369	zinc finger protein 91 [Source:MGI Symbol;Acc:MGI:104854]
Glg1	-0.249507	10.3175	1.51538	0.315999	0.477389	golgi apparatus protein 1 [Source:MGI Symbol;Acc:MGI:104967]
Polr2f	0.219419	10.4889	1.07787	0.31626	0.477389	polymerase (RNA) II (DNA directed) polypeptide F [Source:MGI Symbol;Acc:MGI:1349393]
Pabpc1	-0.139994	11.2264	1.00217	0.317026	0.477834	poly(A) binding protein, cytoplasmic 1 [Source:MGI Symbol;Acc:MGI:1349722]
Zfp944	0.207777	10.2212	4.48691	0.317299	0.477834	zinc finger protein 944 [Source:MGI Symbol;Acc:MGI:2442394]
Mt2	-0.194677	10.2138	4.98523	0.317698	0.477834	metallothionein 2 [Source:MGI Symbol;Acc:MGI:97172]
Prpf40b	-0.229444	10.2094	6.18127	0.317698	0.477834	pre-mRNA processing factor 40B [Source:MGI Symbol;Acc:MGI:1925583]
Lgr5	0.226502	10.2266	3.8304	0.32019	0.481148	leucine rich repeat containing G protein coupled receptor 5 [Source:MGI Symbol;Acc:MGI:1341817]
Fam178a	-0.296525	10.2832	2.20706	0.32081	0.481648	NA
Cmas	-0.253827	10.3765	1.38773	0.32149	0.482236	cytidine monophospho-N-acetylneuraminic acid synthetase [Source:MGI Symbol;Acc:MGI:1337124]
Atf3	0.287487	10.269	2.32793	0.321991	0.482553	activating transcription factor 3 [Source:MGI Symbol;Acc:MGI:109384]
Snrpf	-0.18894	10.5529	0.979801	0.322485	0.482673	small nuclear ribonucleoprotein polypeptide F [Source:MGI Symbol;Acc:MGI:1917128]
Ggnbp1	0.238873	10.2587	2.30006	0.323032	0.482673	gametogenetin binding protein 1 [Source:MGI Symbol;Acc:MGI:3055306]
Calm1	0.140728	11.2815	0.977178	0.323133	0.482673	calmodulin 1 [Source:MGI Symbol;Acc:MGI:88251]
Ndufaf2	0.274147	10.2877	1.95586	0.323226	0.482673	NADH dehydrogenase (ubiquinone) 1 alpha subcomplex, assembly factor 2 [Source:MGI Symbol;Acc:MGI:1922847]
Uap1l1	-0.234967	10.3454	1.32753	0.324059	0.483484	UDP-N-acteylglucosamine pyrophosphorylase 1-like 1 [Source:MGI Symbol;Acc:MGI:2443318]
Rpn2	-0.174035	10.7512	0.972268	0.324351	0.483489	ribophorin II [Source:MGI Symbol;Acc:MGI:98085]
Uqcrc2	0.223603	10.4547	1.05297	0.325831	0.485262	ubiquinol cytochrome c reductase core protein 2 [Source:MGI Symbol;Acc:MGI:1914253]
2010009K17Rik	0.0721971	10.1951	11.1477	0.326549	0.485899	RIKEN cDNA 2010009K17 gene [Source:MGI Symbol;Acc:MGI:1919590]
H2-T22	0.255631	10.3333	1.42922	0.327421	0.486762	histocompatibility 2, T region locus 22 [Source:MGI Symbol;Acc:MGI:95956]
Ankrd12	-0.241528	10.3985	1.13252	0.327776	0.486857	ankyrin repeat domain 12 [Source:MGI Symbol;Acc:MGI:1914357]
Setdb1	-0.217338	10.236	2.94187	0.329189	0.488088	SET domain, bifurcated 1 [Source:MGI Symbol;Acc:MGI:1934229]
Gadd45g	-0.239441	10.247	2.70335	0.329189	0.488088	growth arrest and DNA-damage-inducible 45 gamma [Source:MGI Symbol;Acc:MGI:1346325]
Rsbn1	-0.242771	10.3183	1.45325	0.331184	0.490347	rosbin, round spermatid basic protein 1 [Source:MGI Symbol;Acc:MGI:2444993]
Dapk3	-0.269693	10.2825	2.02059	0.331593	0.490347	death-associated protein kinase 3 [Source:MGI Symbol;Acc:MGI:1203520]
Tsnax	-0.267446	10.2727	2.05557	0.331593	0.490347	translin-associated factor X [Source:MGI Symbol;Acc:MGI:1855672]
Ets2	0.257466	10.2536	2.43447	0.334175	0.493728	E26 avian leukemia oncogene 2, 3' domain [Source:MGI Symbol;Acc:MGI:95456]
Dcp2	-0.289086	10.2563	2.63202	0.335354	0.495032	decapping mRNA 2 [Source:MGI Symbol;Acc:MGI:1917890]
Crnkl1	-0.239487	10.2398	2.86899	0.335834	0.495303	Crn, crooked neck-like 1 (Drosophila) [Source:MGI Symbol;Acc:MGI:1914127]
Fdps	0.234716	10.2836	1.67192	0.336202	0.495408	farnesyl diphosphate synthetase [Source:MGI Symbol;Acc:MGI:104888]
Echs1	0.207429	10.5059	0.958513	0.33925	0.499459	enoyl Coenzyme A hydratase, short chain, 1, mitochondrial [Source:MGI Symbol;Acc:MGI:2136460]
Cystm1	0.241001	10.3106	1.38486	0.340466	0.500809	cysteine-rich transmembrane module containing 1 [Source:MGI Symbol;Acc:MGI:1913310]
Slamf9	0.233726	10.5229	1.15425	0.341391	0.501727	SLAM family member 9 [Source:MGI Symbol;Acc:MGI:1923692]
Psen2	0.236988	10.2331	3.22403	0.342893	0.50305	presenilin 2 [Source:MGI Symbol;Acc:MGI:109284]
Hexim1	0.258703	10.2392	3.10738	0.342893	0.50305	hexamethylene bis-acetamide inducible 1 [Source:MGI Symbol;Acc:MGI:2385923]
Larp1b	0.199366	10.2133	4.43272	0.345236	0.5056	La ribonucleoprotein domain family, member 1B [Source:MGI Symbol;Acc:MGI:1914604]
Rps6ka3	0.204441	10.2285	3.50557	0.345236	0.5056	ribosomal protein S6 kinase polypeptide 3 [Source:MGI Symbol;Acc:MGI:104557]
Ccdc137	-0.212806	10.2393	2.83032	0.347226	0.507624	coiled-coil domain containing 137 [Source:MGI Symbol;Acc:MGI:1914541]
Slc27a1	-0.229439	10.2171	4.3371	0.347226	0.507624	solute carrier family 27 (fatty acid transporter), member 1 [Source:MGI Symbol;Acc:MGI:1347098]
Ppfia4	-0.154959	10.9315	0.877408	0.349137	0.509971	protein tyrosine phosphatase, receptor type, f polypeptide (PTPRF), interacting protein (liprin), alpha 4 [Source:MGI Symbol;Acc:MGI:1915757]
Map2k2	0.206778	10.54	0.874189	0.350022	0.510818	mitogen-activated protein kinase kinase 2 [Source:MGI Symbol;Acc:MGI:1346867]
Dynlt3	0.262077	10.35	1.36221	0.351914	0.512859	dynein light chain Tctex-type 3 [Source:MGI Symbol;Acc:MGI:1914367]
Cenpb	-0.283727	10.2604	2.51336	0.352034	0.512859	centromere protein B [Source:MGI Symbol;Acc:MGI:88376]
Ly86	-0.0846432	12.4967	0.857542	0.354649	0.516218	lymphocyte antigen 86 [Source:MGI Symbol;Acc:MGI:1321404]
Gatad1	0.233432	10.2698	1.77271	0.355426	0.5169	GATA zinc finger domain containing 1 [Source:MGI Symbol;Acc:MGI:1914460]
Hist1h1c	-0.253031	10.3311	1.36876	0.357408	0.519	histone cluster 1, H1c [Source:MGI Symbol;Acc:MGI:1931526]
Trpm7	-0.248424	10.2688	1.93818	0.357492	0.519	transient receptor potential cation channel, subfamily M, member 7 [Source:MGI Symbol;Acc:MGI:1929996]
Enc1	-0.217127	10.2265	3.18444	0.359122	0.520011	ectodermal-neural cortex 1 [Source:MGI Symbol;Acc:MGI:109610]
Ccdc71l	-0.221985	10.2384	2.68561	0.359122	0.520011	coiled-coil domain containing 71 like [Source:MGI Symbol;Acc:MGI:1919373]
Jade1	-0.243955	10.2354	2.9291	0.359122	0.520011	jade family PHD finger 1 [Source:MGI Symbol;Acc:MGI:1925835]
Prr12	-0.225305	10.2184	4.32965	0.360272	0.520774	proline rich 12 [Source:MGI Symbol;Acc:MGI:2679002]
Kdm1b	-0.2286	10.2117	4.57458	0.360272	0.520774	lysine (K)-specific demethylase 1B [Source:MGI Symbol;Acc:MGI:2145261]
Herc6	-0.251829	10.2471	2.37003	0.361344	0.521872	hect domain and RLD 6 [Source:MGI Symbol;Acc:MGI:1914388]
Slc19a1	-0.185892	10.2361	2.23462	0.362531	0.523117	solute carrier family 19 (folate transporter), member 1 [Source:MGI Symbol;Acc:MGI:103182]
Gadd45gip1	-0.216599	10.4303	0.997672	0.362832	0.523117	growth arrest and DNA-damage-inducible, gamma interacting protein 1 [Source:MGI Symbol;Acc:MGI:1914947]
Trappc6a	0.217628	10.3732	1.1141	0.363656	0.523167	trafficking protein particle complex 6A [Source:MGI Symbol;Acc:MGI:1914341]
Id1	0.242752	10.24	2.70245	0.363806	0.523167	inhibitor of DNA binding 1 [Source:MGI Symbol;Acc:MGI:96396]
Tes	0.237268	10.2541	2.16287	0.363806	0.523167	testis derived transcript [Source:MGI Symbol;Acc:MGI:105081]
Ddx46	-0.257891	10.3186	1.45885	0.365785	0.525561	DEAD (Asp-Glu-Ala-Asp) box polypeptide 46 [Source:MGI Symbol;Acc:MGI:1920895]
Appl2	0.202581	10.2382	2.51152	0.367007	0.526411	adaptor protein, phosphotyrosine interaction, PH domain and leucine zipper containing 2 [Source:MGI Symbol;Acc:MGI:2384914]
Efna4	0.210101	10.2295	2.99197	0.367007	0.526411	ephrin A4 [Source:MGI Symbol;Acc:MGI:106643]
Cyfip1	-0.178239	10.7245	0.812662	0.367549	0.526736	cytoplasmic FMR1 interacting protein 1 [Source:MGI Symbol;Acc:MGI:1338801]
Zfp638	0.236096	10.3035	1.29796	0.370873	0.531045	zinc finger protein 638 [Source:MGI Symbol;Acc:MGI:1203484]
Oxct1	0.188159	10.6776	0.954563	0.37254	0.532975	3-oxoacid CoA transferase 1 [Source:MGI Symbol;Acc:MGI:1914291]
Gcc2	-0.265866	10.2878	1.74411	0.373036	0.533228	GRIP and coiled-coil domain containing 2 [Source:MGI Symbol;Acc:MGI:1917547]
Cpd	0.260164	10.3052	1.65766	0.37353	0.533477	carboxypeptidase D [Source:MGI Symbol;Acc:MGI:107265]
Gm10020	-0.201068	10.4269	1.00217	0.374038	0.533747	predicted pseudogene 10020 [Source:MGI Symbol;Acc:MGI:3642192]
Capn1	0.176941	10.2102	4.92181	0.375506	0.535384	calpain 1 [Source:MGI Symbol;Acc:MGI:88263]
Bcl2	-0.217347	10.2968	1.36073	0.378961	0.53985	B cell leukemia/lymphoma 2 [Source:MGI Symbol;Acc:MGI:88138]
Mprip	-0.214697	10.2536	1.89216	0.380255	0.540311	myosin phosphatase Rho interacting protein [Source:MGI Symbol;Acc:MGI:1349438]
Pi4k2a	-0.225351	10.2731	1.59102	0.380255	0.540311	phosphatidylinositol 4-kinase type 2 alpha [Source:MGI Symbol;Acc:MGI:1934031]
Galnt7	-0.247381	10.2631	1.90947	0.380255	0.540311	UDP-N-acetyl-alpha-D-galactosamine: polypeptide N-acetylgalactosaminyltransferase 7 [Source:MGI Symbol;Acc:MGI:1349449]
Nufip1	-0.162746	10.2276	2.55332	0.382807	0.542553	nuclear fragile X mental retardation protein interacting protein 1 [Source:MGI Symbol;Acc:MGI:1351474]
Ankrd37	-0.21141	10.2168	3.92603	0.382807	0.542553	ankyrin repeat domain 37 [Source:MGI Symbol;Acc:MGI:3603344]
Nup35	-0.215045	10.2244	3.13973	0.382807	0.542553	nucleoporin 35 [Source:MGI Symbol;Acc:MGI:1916732]
Slc11a1	0.180616	10.6022	0.757137	0.384433	0.544396	solute carrier family 11 (proton-coupled divalent metal ion transporters), member 1 [Source:MGI Symbol;Acc:MGI:1345275]
Sdsl	0.203599	10.2386	2.33472	0.385768	0.545824	serine dehydratase-like [Source:MGI Symbol;Acc:MGI:2182607]
Tomm7	0.148865	10.8028	0.745877	0.38799	0.548503	translocase of outer mitochondrial membrane 7 homolog (yeast) [Source:MGI Symbol;Acc:MGI:1913419]
Mrpl47	-0.191426	10.2263	2.72913	0.390045	0.548523	mitochondrial ribosomal protein L47 [Source:MGI Symbol;Acc:MGI:1921850]
Ppfia1	-0.222456	10.2328	2.68652	0.390045	0.548523	protein tyrosine phosphatase, receptor type, f polypeptide (PTPRF), interacting protein (liprin), alpha 1 [Source:MGI Symbol;Acc:MGI:1924750]
Mnt	-0.210667	10.2411	2.30236	0.390045	0.548523	max binding protein [Source:MGI Symbol;Acc:MGI:109150]
Notch1	-0.19581	10.2475	1.9879	0.390045	0.548523	notch 1 [Source:MGI Symbol;Acc:MGI:97363]
Fam234a	-0.245047	10.2267	3.25403	0.390045	0.548523	family with sequence similarity 234, member A [Source:MGI Symbol;Acc:MGI:2146854]
Lyrm5	-0.232156	10.2438	2.33607	0.390045	0.548523	NA
Emc8	-0.209971	10.3046	1.17862	0.390301	0.548523	ER membrane protein complex subunit 8 [Source:MGI Symbol;Acc:MGI:1343095]
Nxt1	0.225056	10.2744	1.49744	0.391597	0.548978	NTF2-related export protein 1 [Source:MGI Symbol;Acc:MGI:1929619]
Rabac1	0.130385	11.0931	0.734207	0.391726	0.548978	Rab acceptor 1 (prenylated) [Source:MGI Symbol;Acc:MGI:1201692]
Mcm6	0.280193	10.252	2.46451	0.391827	0.548978	minichromosome maintenance complex component 6 [Source:MGI Symbol;Acc:MGI:1298227]
2310036O22Rik	0.184595	10.5365	0.733386	0.391991	0.548978	NA
Vkorc1l1	0.194879	10.2302	2.5875	0.392597	0.548978	vitamin K epoxide reductase complex, subunit 1-like 1 [Source:MGI Symbol;Acc:MGI:1916818]
Tmem63b	0.22213	10.232	2.76501	0.392597	0.548978	transmembrane protein 63b [Source:MGI Symbol;Acc:MGI:2387609]
Cln3	0.239454	10.3826	0.988662	0.393948	0.550407	ceroid lipofuscinosis, neuronal 3, juvenile (Batten, Spielmeyer-Vogt disease) [Source:MGI Symbol;Acc:MGI:107537]
Eif3k	0.139721	10.8751	0.720123	0.396305	0.553237	eukaryotic translation initiation factor 3, subunit K [Source:MGI Symbol;Acc:MGI:1921080]
Dad1	-0.122212	11.0628	0.716443	0.397514	0.554286	defender against cell death 1 [Source:MGI Symbol;Acc:MGI:101912]
Serbp1	-0.151386	10.8223	0.715819	0.397719	0.554286	serpine1 mRNA binding protein 1 [Source:MGI Symbol;Acc:MGI:1914120]
Eif1a	0.231244	10.3078	1.22594	0.398672	0.55515	eukaryotic translation initiation factor 1A [Source:MGI Symbol;Acc:MGI:95298]
Atp6v1c1	0.172242	10.5438	0.701162	0.402591	0.559371	ATPase, H+ transporting, lysosomal V1 subunit C1 [Source:MGI Symbol;Acc:MGI:1913585]
B4galt6	-0.216471	10.2664	1.54751	0.403614	0.559371	UDP-Gal:betaGlcNAc beta 1,4-galactosyltransferase, polypeptide 6 [Source:MGI Symbol;Acc:MGI:1928380]
Tmem106a	-0.240242	10.2585	1.87883	0.403614	0.559371	transmembrane protein 106A [Source:MGI Symbol;Acc:MGI:1922056]
Cdkn1c	-0.149695	10.228	2.45832	0.40438	0.559371	cyclin-dependent kinase inhibitor 1C (P57) [Source:MGI Symbol;Acc:MGI:104564]
Nol4l	-0.189258	10.218	3.28521	0.40438	0.559371	nucleolar protein 4-like [Source:MGI Symbol;Acc:MGI:1918765]
Fam102a	-0.201943	10.2105	4.28719	0.40438	0.559371	family with sequence similarity 102, member A [Source:MGI Symbol;Acc:MGI:2138935]
Nfkb2	-0.20742	10.2138	4.04439	0.404381	0.559371	nuclear factor of kappa light polypeptide gene enhancer in B cells 2, p49/p100 [Source:MGI Symbol;Acc:MGI:1099800]
Mtrf1l	-0.193763	10.2195	3.25416	0.404381	0.559371	mitochondrial translational release factor 1-like [Source:MGI Symbol;Acc:MGI:1918830]
Lzts2	0.150964	10.2151	3.40408	0.408283	0.562442	leucine zipper, putative tumor suppressor 2 [Source:MGI Symbol;Acc:MGI:2385095]
Exoc8	0.175531	10.2319	2.59809	0.408284	0.562442	exocyst complex component 8 [Source:MGI Symbol;Acc:MGI:2142527]
Mospd1	0.178625	10.2178	3.51763	0.408284	0.562442	motile sperm domain containing 1 [Source:MGI Symbol;Acc:MGI:1917630]
Skp2	0.182208	10.2197	3.28955	0.408284	0.562442	S-phase kinase-associated protein 2 (p45) [Source:MGI Symbol;Acc:MGI:1351663]
Med14	0.191465	10.2125	4.13625	0.408284	0.562442	mediator complex subunit 14 [Source:MGI Symbol;Acc:MGI:1349442]
Gatad2a	0.212425	10.2477	1.89033	0.408824	0.562722	GATA zinc finger domain containing 2A [Source:MGI Symbol;Acc:MGI:2384585]
Gtpbp4	0.203406	10.285	1.21887	0.410741	0.564895	GTP binding protein 4 [Source:MGI Symbol;Acc:MGI:1916487]
Tsen34	-0.196829	10.4279	0.775591	0.411084	0.564902	tRNA splicing endonuclease subunit 34 [Source:MGI Symbol;Acc:MGI:1913328]
Tmem256	0.175128	10.675	0.813062	0.411424	0.564905	transmembrane protein 256 [Source:MGI Symbol;Acc:MGI:1916436]
Gbas	-0.226808	10.2548	1.85848	0.411785	0.564936	NA
Scyl1	0.249207	10.2633	1.81067	0.412744	0.565787	SCY1-like 1 (S. cerevisiae) [Source:MGI Symbol;Acc:MGI:1931787]
Paip2b	-0.145654	10.2128	3.67672	0.41459	0.567388	poly(A) binding protein interacting protein 2B [Source:MGI Symbol;Acc:MGI:2386865]
Vamp1	-0.156038	10.209	4.20315	0.41459	0.567388	vesicle-associated membrane protein 1 [Source:MGI Symbol;Acc:MGI:1313276]
Eno1	0.140067	10.8996	0.663296	0.415591	0.568291	enolase 1, alpha non-neuron [Source:MGI Symbol;Acc:MGI:95393]
Mvb12a	-0.242737	10.319	1.30469	0.41613	0.568564	multivesicular body subunit 12A [Source:MGI Symbol;Acc:MGI:1920961]
Mapk3	0.178158	10.5288	0.660094	0.416718	0.568902	mitogen-activated protein kinase 3 [Source:MGI Symbol;Acc:MGI:1346859]
Pgam1	0.192779	10.6044	0.908	0.417436	0.569286	phosphoglycerate mutase 1 [Source:MGI Symbol;Acc:MGI:97552]
Lgals9	-0.173798	10.538	0.655777	0.418245	0.569286	lectin, galactose binding, soluble 9 [Source:MGI Symbol;Acc:MGI:109496]
Usp12	0.194028	10.3345	0.874138	0.419147	0.569286	ubiquitin specific peptidase 12 [Source:MGI Symbol;Acc:MGI:1270128]
Snapc2	-0.181391	10.226	2.44286	0.419512	0.569286	small nuclear RNA activating complex, polypeptide 2 [Source:MGI Symbol;Acc:MGI:1914861]
Slc25a23	-0.202521	10.2219	2.92137	0.419512	0.569286	solute carrier family 25 (mitochondrial carrier; phosphate carrier), member 23 [Source:MGI Symbol;Acc:MGI:1914222]
Spryd3	-0.20101	10.2235	2.72442	0.419512	0.569286	SPRY domain containing 3 [Source:MGI Symbol;Acc:MGI:2446175]
P3h4	0.184801	10.2256	2.59243	0.419725	0.569286	prolyl 3-hydroxylase family member 4 (non-enzymatic) [Source:MGI Symbol;Acc:MGI:1913430]
Tmem191c	0.19347	10.2217	2.92506	0.419725	0.569286	transmembrane protein 191C [Source:MGI Symbol;Acc:MGI:107238]
Rbm33	-0.188714	10.2387	1.97379	0.421873	0.571735	RNA binding motif protein 33 [Source:MGI Symbol;Acc:MGI:1919670]
Dbnl	-0.172718	10.4395	0.639635	0.424031	0.574194	drebrin-like [Source:MGI Symbol;Acc:MGI:700006]
Bptf	-0.168251	10.3701	0.642529	0.436561	0.590682	bromodomain PHD finger transcription factor [Source:MGI Symbol;Acc:MGI:2444008]
Ndufb7	0.167028	10.642	0.685949	0.437385	0.591319	NADH dehydrogenase (ubiquinone) 1 beta subcomplex, 7 [Source:MGI Symbol;Acc:MGI:1914166]
Dennd5a	-0.209449	10.2615	1.47931	0.437964	0.591624	DENN/MADD domain containing 5A [Source:MGI Symbol;Acc:MGI:1201681]
Tmem184a	0.13043	10.2065	3.60327	0.443754	0.598477	transmembrane protein 184a [Source:MGI Symbol;Acc:MGI:2385897]
Pex12	0.163342	10.2151	3.11179	0.443754	0.598477	peroxisomal biogenesis factor 12 [Source:MGI Symbol;Acc:MGI:2144177]
Med28	0.169571	10.6561	0.703283	0.445981	0.600995	mediator complex subunit 28 [Source:MGI Symbol;Acc:MGI:1914249]
2610020C07Rik	0.0494783	10.1977	6.61372	0.44729	0.602273	RIKEN cDNA 2610020C07 gene [Source:MGI Symbol;Acc:MGI:1917168]
Slc39a8	0.180494	10.2342	1.95938	0.448454	0.602869	solute carrier family 39 (metal ion transporter), member 8 [Source:MGI Symbol;Acc:MGI:1914797]
Tmem51	0.197253	10.2182	2.39791	0.448454	0.602869	transmembrane protein 51 [Source:MGI Symbol;Acc:MGI:2384874]
Cep57l1	-0.203271	10.2117	3.58691	0.449762	0.604142	centrosomal protein 57-like 1 [Source:MGI Symbol;Acc:MGI:1915511]
St8sia6	0.237125	10.2857	1.30754	0.451052	0.605388	ST8 alpha-N-acetyl-neuraminide alpha-2,8-sialyltransferase 6 [Source:MGI Symbol;Acc:MGI:2386797]
Trappc5	-0.20937	10.2847	1.18726	0.454349	0.60921	trafficking protein particle complex 5 [Source:MGI Symbol;Acc:MGI:1913932]
Nrp1	0.17373	10.5167	0.682444	0.454629	0.60921	neuropilin 1 [Source:MGI Symbol;Acc:MGI:106206]
Ccnk	-0.169397	10.235	1.8934	0.457201	0.610211	cyclin K [Source:MGI Symbol;Acc:MGI:1276106]
Ano10	-0.165455	10.222	2.23389	0.457201	0.610211	anoctamin 10 [Source:MGI Symbol;Acc:MGI:2143103]
Zfp746	-0.188379	10.2319	2.02904	0.457201	0.610211	zinc finger protein 746 [Source:MGI Symbol;Acc:MGI:1916478]
Ezr	-0.199795	10.2214	2.64084	0.457201	0.610211	ezrin [Source:MGI Symbol;Acc:MGI:98931]
Atad2	-0.205044	10.2279	2.29586	0.457201	0.610211	ATPase family, AAA domain containing 2 [Source:MGI Symbol;Acc:MGI:1917722]
Ubap2	0.207865	10.2412	1.76592	0.458338	0.610752	ubiquitin-associated protein 2 [Source:MGI Symbol;Acc:MGI:1916176]
Hddc2	0.196096	10.2333	2.04517	0.458338	0.610752	HD domain containing 2 [Source:MGI Symbol;Acc:MGI:1916942]
Uap1	0.184176	10.3433	0.788194	0.463556	0.616803	UDP-N-acetylglucosamine pyrophosphorylase 1 [Source:MGI Symbol;Acc:MGI:1334459]
Ddx31	-0.206157	10.2454	1.66649	0.464725	0.616803	DEAD/H (Asp-Glu-Ala-Asp/His) box polypeptide 31 [Source:MGI Symbol;Acc:MGI:2682639]
Bod1	-0.214472	10.2488	1.67063	0.464725	0.616803	biorientation of chromosomes in cell division 1 [Source:MGI Symbol;Acc:MGI:1916806]
Emc9	-0.211742	10.2552	1.49656	0.464725	0.616803	ER membrane protein complex subunit 9 [Source:MGI Symbol;Acc:MGI:1934682]
Cask	-0.214379	10.2862	1.14872	0.464725	0.616803	calcium/calmodulin-dependent serine protein kinase (MAGUK family) [Source:MGI Symbol;Acc:MGI:1309489]
Pmvk	0.19	10.2818	1.03373	0.469594	0.622308	phosphomevalonate kinase [Source:MGI Symbol;Acc:MGI:1915853]
Ascc1	-0.176626	10.2768	0.984537	0.469617	0.622308	activating signal cointegrator 1 complex subunit 1 [Source:MGI Symbol;Acc:MGI:1916340]
Ddx50	0.212371	10.2674	1.26059	0.472546	0.625693	DEAD (Asp-Glu-Ala-Asp) box polypeptide 50 [Source:MGI Symbol;Acc:MGI:2182303]
Ttc3	0.174185	10.3009	0.797953	0.474349	0.627583	tetratricopeptide repeat domain 3 [Source:MGI Symbol;Acc:MGI:1276539]
Mgst3	0.188532	10.3752	0.734811	0.474762	0.627632	microsomal glutathione S-transferase 3 [Source:MGI Symbol;Acc:MGI:1913697]
Trim30d	-0.196997	10.28	1.08817	0.476933	0.62977	tripartite motif-containing 30D [Source:MGI Symbol;Acc:MGI:3035181]
Phip	-0.160748	10.4162	0.549263	0.477772	0.62977	pleckstrin homology domain interacting protein [Source:MGI Symbol;Acc:MGI:1932404]
Xrcc6	0.152043	10.2264	1.88106	0.478845	0.62977	X-ray repair complementing defective repair in Chinese hamster cells 6 [Source:MGI Symbol;Acc:MGI:95606]
Exosc10	0.179108	10.2345	1.85355	0.478845	0.62977	exosome component 10 [Source:MGI Symbol;Acc:MGI:1355322]
Ppip5k1	0.179806	10.2393	1.64756	0.478845	0.62977	diphosphoinositol pentakisphosphate kinase 1 [Source:MGI Symbol;Acc:MGI:2443281]
Suco	0.191858	10.2326	1.94941	0.478845	0.62977	SUN domain containing ossification factor [Source:MGI Symbol;Acc:MGI:2138346]
Arpc2	-0.0936912	11.2605	0.501473	0.479017	0.62977	actin related protein 2/3 complex, subunit 2 [Source:MGI Symbol;Acc:MGI:1923959]
Bcl11b	0.142348	10.2085	3.21554	0.48211	0.632344	B cell leukemia/lymphoma 11B [Source:MGI Symbol;Acc:MGI:1929913]
Metrnl	0.14087	10.2123	2.51922	0.482111	0.632344	meteorin, glial cell differentiation regulator-like [Source:MGI Symbol;Acc:MGI:2384806]
Pqlc3	0.169399	10.2087	3.47716	0.482111	0.632344	PQ loop repeat containing [Source:MGI Symbol;Acc:MGI:2444067]
Pttg1	-0.153191	10.3337	0.602733	0.48339	0.633525	pituitary tumor-transforming gene 1 [Source:MGI Symbol;Acc:MGI:1353578]
Mob1b	-0.18199	10.2376	1.5907	0.487891	0.637924	MOB kinase activator 1B [Source:MGI Symbol;Acc:MGI:1915723]
Atr	-0.169517	10.243	1.36287	0.487891	0.637924	ataxia telangiectasia and Rad3 related [Source:MGI Symbol;Acc:MGI:108028]
Cog7	-0.19889	10.2429	1.61012	0.487891	0.637924	component of oligomeric golgi complex 7 [Source:MGI Symbol;Acc:MGI:2685013]
Anp32b	0.166846	10.4673	0.618591	0.48933	0.639304	acidic (leucine-rich) nuclear phosphoprotein 32 family, member B [Source:MGI Symbol;Acc:MGI:1914878]
Ucp2	0.121868	10.8051	0.476737	0.490063	0.639761	uncoupling protein 2 (mitochondrial, proton carrier) [Source:MGI Symbol;Acc:MGI:109354]
Uhrf1bp1l	-0.119219	10.2176	1.83359	0.495734	0.644763	UHRF1 (ICBP90) binding protein 1-like [Source:MGI Symbol;Acc:MGI:2442888]
Btrc	-0.161041	10.2203	2.01013	0.495734	0.644763	beta-transducin repeat containing protein [Source:MGI Symbol;Acc:MGI:1338871]
Pik3r4	-0.157278	10.2282	1.78596	0.496162	0.644763	phosphoinositide-3-kinase regulatory subunit 4 [Source:MGI Symbol;Acc:MGI:1922919]
Cdk10	-0.16778	10.2168	2.36508	0.496162	0.644763	cyclin-dependent kinase 10 [Source:MGI Symbol;Acc:MGI:2448549]
Pot1a	-0.158053	10.2276	1.86083	0.496162	0.644763	protection of telomeres 1A [Source:MGI Symbol;Acc:MGI:2141503]
Cd37	-0.103186	11.0264	0.46337	0.496209	0.644763	CD37 antigen [Source:MGI Symbol;Acc:MGI:88330]
Krtcap2	0.11763	10.8165	0.452566	0.501273	0.650837	keratinocyte associated protein 2 [Source:MGI Symbol;Acc:MGI:1913309]
Isyna1	-0.193796	10.3435	0.762863	0.501927	0.65118	myo-inositol 1-phosphate synthase A1 [Source:MGI Symbol;Acc:MGI:1919030]
H2-Q4	0.177447	10.2559	1.14397	0.505377	0.655147	histocompatibility 2, Q region locus 4 [Source:MGI Symbol;Acc:MGI:95933]
4932438A13Rik	-0.133489	10.2519	0.927002	0.507186	0.656475	RIKEN cDNA 4932438A13 gene [Source:MGI Symbol;Acc:MGI:2444631]
Zyg11b	-0.19664	10.253	1.27356	0.507187	0.656475	zyg-ll family member B, cell cycle regulator [Source:MGI Symbol;Acc:MGI:2685277]
Agpat2	0.17424	10.2881	0.815944	0.508319	0.657432	1-acylglycerol-3-phosphate O-acyltransferase 2 (lysophosphatidic acid acyltransferase, beta) [Source:MGI Symbol;Acc:MGI:1914762]
Id2	-0.165233	10.2808	0.845502	0.509443	0.658375	inhibitor of DNA binding 2 [Source:MGI Symbol;Acc:MGI:96397]
Maoa	0.160501	10.2166	2.07211	0.510957	0.659312	monoamine oxidase A [Source:MGI Symbol;Acc:MGI:96915]
Guca2b	0.154482	10.227	1.72352	0.510957	0.659312	guanylate cyclase activator 2b (retina) [Source:MGI Symbol;Acc:MGI:1270851]
Fam20b	0.178988	10.2364	1.49635	0.512578	0.660384	family with sequence similarity 20, member B [Source:MGI Symbol;Acc:MGI:2443990]
Zbp1	0.182677	10.2283	1.83582	0.512578	0.660384	Z-DNA binding protein 1 [Source:MGI Symbol;Acc:MGI:1927449]
Cmc2	-0.168494	10.279	0.841595	0.514272	0.661546	COX assembly mitochondrial protein 2 [Source:MGI Symbol;Acc:MGI:1913781]
Chst1	-0.187554	10.3083	0.788257	0.514272	0.661546	carbohydrate (keratan sulfate Gal-6) sulfotransferase 1 [Source:MGI Symbol;Acc:MGI:1924219]
Cd2bp2	0.191376	10.2584	1.15703	0.517483	0.665165	CD2 antigen (cytoplasmic tail) binding protein 2 [Source:MGI Symbol;Acc:MGI:1917483]
Gstp1	-0.151447	10.3122	0.651944	0.520118	0.668038	glutathione S-transferase, pi 1 [Source:MGI Symbol;Acc:MGI:95865]
Plpp1	-0.128342	10.4379	0.411038	0.521589	0.668342	phospholipid phosphatase 1 [Source:MGI Symbol;Acc:MGI:108412]
Pkp4	-0.128555	10.2346	1.14723	0.521903	0.668342	plakophilin 4 [Source:MGI Symbol;Acc:MGI:109281]
Ccdc186	-0.165909	10.2408	1.30874	0.521903	0.668342	coiled-coil domain containing 186 [Source:MGI Symbol;Acc:MGI:2445022]
Sars2	0.115458	10.2099	2.42605	0.523554	0.668342	seryl-aminoacyl-tRNA synthetase 2 [Source:MGI Symbol;Acc:MGI:1919234]
Nfkbiz	0.121176	10.2187	1.91405	0.523554	0.668342	nuclear factor of kappa light polypeptide gene enhancer in B cells inhibitor, zeta [Source:MGI Symbol;Acc:MGI:1931595]
Fastkd2	0.128272	10.2148	2.15946	0.523554	0.668342	FAST kinase domains 2 [Source:MGI Symbol;Acc:MGI:1922869]
Smg7	0.129913	10.2157	2.11856	0.523554	0.668342	Smg-7 homolog, nonsense mediated mRNA decay factor (C. elegans) [Source:MGI Symbol;Acc:MGI:2682334]
Mllt3	0.161229	10.2119	2.52238	0.523554	0.668342	myeloid/lymphoid or mixed-lineage leukemia; translocated to, 3 [Source:MGI Symbol;Acc:MGI:1917372]
Cnpy2	-0.133327	10.69	0.505303	0.524333	0.668645	canopy FGF signaling regulator 2 [Source:MGI Symbol;Acc:MGI:1928477]
Larp7	0.202084	10.2824	0.959596	0.524593	0.668645	La ribonucleoprotein domain family, member 7 [Source:MGI Symbol;Acc:MGI:107634]
Itgb2	-0.114896	10.7588	0.40312	0.525626	0.669452	integrin beta 2 [Source:MGI Symbol;Acc:MGI:96611]
Oit1	0.180952	10.2387	1.44342	0.530846	0.675586	oncoprotein induced transcript 1 [Source:MGI Symbol;Acc:MGI:1201784]
Trak1	-0.073954	10.2202	1.10696	0.534972	0.678769	trafficking protein, kinesin binding 1 [Source:MGI Symbol;Acc:MGI:1914345]
2011-09-01	-0.141513	10.2201	1.72156	0.534972	0.678769	NA
2010320M18Rik	-0.128985	10.2254	1.32939	0.534972	0.678769	RIKEN cDNA 2010320M18 gene [Source:MGI Symbol;Acc:MGI:1919343]
Rab26os	-0.143706	10.2243	1.52277	0.534972	0.678769	RAB26, member RAS oncogene family, opposite strand [Source:MGI Symbol;Acc:MGI:1922864]
Kctd18	-0.0976718	10.2151	1.83764	0.537157	0.681024	potassium channel tetramerisation domain containing 18 [Source:MGI Symbol;Acc:MGI:3603813]
Zfp704	0.131033	10.2332	1.15345	0.54153	0.685009	zinc finger protein 704 [Source:MGI Symbol;Acc:MGI:2180715]
Ipmk	0.16683	10.2473	1.1621	0.54153	0.685009	inositol polyphosphate multikinase [Source:MGI Symbol;Acc:MGI:1916968]
Bcl2l11	0.148896	10.2482	1.03879	0.54153	0.685009	BCL2-like 11 (apoptosis facilitator) [Source:MGI Symbol;Acc:MGI:1197519]
Gltscr1l	-0.143274	10.2176	1.76421	0.543337	0.686774	NA
Lcorl	0.137844	10.2355	1.24693	0.544845	0.687641	ligand dependent nuclear receptor corepressor-like [Source:MGI Symbol;Acc:MGI:2651932]
Kdm4a	0.150874	10.2248	1.55053	0.544845	0.687641	lysine (K)-specific demethylase 4A [Source:MGI Symbol;Acc:MGI:2446210]
Rpl27	-0.06614	11.5786	0.365256	0.545737	0.688247	ribosomal protein L27 [Source:MGI Symbol;Acc:MGI:98036]
Smco4	0.174915	10.265	0.946556	0.546646	0.688873	single-pass membrane protein with coiled-coil domains 4 [Source:MGI Symbol;Acc:MGI:3039636]
Igtp	-0.181917	10.2688	0.911629	0.548026	0.690091	interferon gamma induced GTPase [Source:MGI Symbol;Acc:MGI:107729]
Cks1b	0.152383	10.2679	0.79915	0.549243	0.691103	CDC28 protein kinase 1b [Source:MGI Symbol;Acc:MGI:1889208]
Fundc2	0.16803	10.3417	0.626101	0.550615	0.692174	FUN14 domain containing 2 [Source:MGI Symbol;Acc:MGI:1914641]
Lamp1	0.0599065	12.0038	0.355906	0.550923	0.692174	lysosomal-associated membrane protein 1 [Source:MGI Symbol;Acc:MGI:96745]
Map2k3	-0.151032	10.272	0.731577	0.554376	0.694945	mitogen-activated protein kinase kinase 3 [Source:MGI Symbol;Acc:MGI:1346868]
Rgs1	-0.146379	10.2634	0.745162	0.554376	0.694945	regulator of G-protein signaling 1 [Source:MGI Symbol;Acc:MGI:1354694]
Nampt	-0.185857	10.2658	0.938375	0.554376	0.694945	nicotinamide phosphoribosyltransferase [Source:MGI Symbol;Acc:MGI:1929865]
Slc35e1	-0.155273	10.2324	1.26629	0.556463	0.697038	solute carrier family 35, member E1 [Source:MGI Symbol;Acc:MGI:2142403]
Vegfb	-0.120983	10.3208	0.410812	0.558604	0.699196	vascular endothelial growth factor B [Source:MGI Symbol;Acc:MGI:106199]
Edem3	0.0934216	10.2076	1.96689	0.568295	0.70962	ER degradation enhancer, mannosidase alpha-like 3 [Source:MGI Symbol;Acc:MGI:1914217]
Mdc1	0.125207	10.2095	2.09377	0.568296	0.70962	mediator of DNA damage checkpoint 1 [Source:MGI Symbol;Acc:MGI:3525201]
Rcan1	-0.129252	10.2528	0.739996	0.569115	0.70962	regulator of calcineurin 1 [Source:MGI Symbol;Acc:MGI:1890564]
Ncoa2	-0.124956	10.2513	0.721882	0.569115	0.70962	nuclear receptor coactivator 2 [Source:MGI Symbol;Acc:MGI:1276533]
Aff4	-0.161639	10.2499	0.956362	0.569115	0.70962	AF4/FMR2 family, member 4 [Source:MGI Symbol;Acc:MGI:2136171]
Pfkl	-0.122076	10.4158	0.345935	0.56948	0.70962	phosphofructokinase, liver, B-type [Source:MGI Symbol;Acc:MGI:97547]
Pigf	0.140237	10.2456	0.933407	0.571729	0.711362	phosphatidylinositol glycan anchor biosynthesis, class F [Source:MGI Symbol;Acc:MGI:99462]
Pdlim2	0.168573	10.2422	1.08276	0.571729	0.711362	PDZ and LIM domain 2 [Source:MGI Symbol;Acc:MGI:2384850]
Sp110	-0.125508	10.3536	0.36987	0.572521	0.711818	Sp110 nuclear body protein [Source:MGI Symbol;Acc:MGI:1923364]
Polr3c	-0.136622	10.2345	1.07045	0.574777	0.713031	polymerase (RNA) III (DNA directed) polypeptide C [Source:MGI Symbol;Acc:MGI:1921664]
Ccdc163	-0.151617	10.2238	1.43953	0.574777	0.713031	coiled-coil domain containing 163 [Source:MGI Symbol;Acc:MGI:1915644]
Gpr137	-0.1362	10.2289	1.1504	0.574777	0.713031	G protein-coupled receptor 137 [Source:MGI Symbol;Acc:MGI:2147529]
Rgs3	-0.171186	10.249	0.979712	0.57664	0.714811	regulator of G-protein signaling 3 [Source:MGI Symbol;Acc:MGI:1354734]
Phactr2	0.102855	10.2279	1.02658	0.580561	0.718074	phosphatase and actin regulator 2 [Source:MGI Symbol;Acc:MGI:2446138]
Nudt1	0.11653	10.2225	1.25588	0.580562	0.718074	nudix (nucleoside diphosphate linked moiety X)-type motif 1 [Source:MGI Symbol;Acc:MGI:109280]
Mettl10	0.121972	10.2257	1.19354	0.580562	0.718074	NA
Dnpep	-0.172657	10.3022	0.64214	0.583713	0.721438	aspartyl aminopeptidase [Source:MGI Symbol;Acc:MGI:1278328]
Cd34	0.09741	10.8807	0.295286	0.586973	0.724931	CD34 antigen [Source:MGI Symbol;Acc:MGI:88329]
Gas6	0.119622	10.5386	0.293371	0.588188	0.725884	growth arrest specific 6 [Source:MGI Symbol;Acc:MGI:95660]
Nap1l1	0.174077	10.3935	0.585346	0.588613	0.725884	nucleosome assembly protein 1-like 1 [Source:MGI Symbol;Acc:MGI:1855693]
Rrs1	0.153009	10.2719	0.668117	0.590595	0.726204	ribosome biogenesis regulator 1 [Source:MGI Symbol;Acc:MGI:1929721]
Wdr76	-0.082876	10.2254	0.921797	0.591052	0.726204	WD repeat domain 76 [Source:MGI Symbol;Acc:MGI:1926186]
Wdr55	-0.1115	10.2157	1.36363	0.591052	0.726204	WD repeat domain 55 [Source:MGI Symbol;Acc:MGI:1915186]
Pde4dip	-0.131033	10.2277	1.14739	0.591052	0.726204	phosphodiesterase 4D interacting protein (myomegalin) [Source:MGI Symbol;Acc:MGI:1891434]
Sec16a	-0.165196	10.2298	1.32735	0.591053	0.726204	SEC16 homolog A, endoplasmic reticulum export factor [Source:MGI Symbol;Acc:MGI:2139207]
Mb21d1	-0.10398	10.2441	0.689612	0.591481	0.726204	Mab-21 domain containing 1 [Source:MGI Symbol;Acc:MGI:2442261]
Slc15a3	-0.109779	10.4282	0.282616	0.595109	0.73003	solute carrier family 15, member 3 [Source:MGI Symbol;Acc:MGI:1929691]
mt-Nd5	-0.101831	10.6498	0.282061	0.595471	0.73003	mitochondrially encoded NADH dehydrogenase 5 [Source:MGI Symbol;Acc:MGI:102496]
Prdx6	0.117133	10.4405	0.301199	0.59624	0.730438	peroxiredoxin 6 [Source:MGI Symbol;Acc:MGI:894320]
Snrpg	0.102522	10.7753	0.318819	0.597606	0.731251	small nuclear ribonucleoprotein polypeptide G [Source:MGI Symbol;Acc:MGI:1915261]
Cdc27	-0.0840469	10.2073	1.71442	0.599091	0.731251	cell division cycle 27 [Source:MGI Symbol;Acc:MGI:102685]
Kiz	-0.100861	10.2067	1.83223	0.599091	0.731251	kizuna centrosomal protein [Source:MGI Symbol;Acc:MGI:2684960]
Efcab2	-0.116889	10.2057	1.85008	0.599091	0.731251	EF-hand calcium binding domain 2 [Source:MGI Symbol;Acc:MGI:1915476]
Rnf19a	-0.136064	10.216	1.60524	0.599092	0.731251	ring finger protein 19A [Source:MGI Symbol;Acc:MGI:1353623]
3830406C13Rik	-0.140738	10.2523	0.770555	0.600697	0.732675	RIKEN cDNA 3830406C13 gene [Source:MGI Symbol;Acc:MGI:1917937]
Tpm1	0.117356	10.3081	0.385047	0.602998	0.734644	tropomyosin 1, alpha [Source:MGI Symbol;Acc:MGI:98809]
Phlda1	0.124222	10.2294	0.974739	0.60319	0.734644	pleckstrin homology like domain, family A, member 1 [Source:MGI Symbol;Acc:MGI:1096880]
Ak2	-0.13036	10.3863	0.330791	0.604648	0.735883	adenylate kinase 2 [Source:MGI Symbol;Acc:MGI:87978]
Hdac2	-0.166513	10.2789	0.681948	0.607799	0.739179	histone deacetylase 2 [Source:MGI Symbol;Acc:MGI:1097691]
Sdhaf4	0.106489	10.3479	0.275946	0.610465	0.741881	succinate dehydrogenase complex assembly factor 4 [Source:MGI Symbol;Acc:MGI:1915252]
Atp5d	0.089642	10.8163	0.25688	0.612382	0.742731	ATP synthase, H+ transporting, mitochondrial F1 complex, delta subunit [Source:MGI Symbol;Acc:MGI:1913293]
Yif1a	-0.115345	10.3826	0.297354	0.612577	0.742731	Yip1 interacting factor homolog A (S. cerevisiae) [Source:MGI Symbol;Acc:MGI:1915340]
Camta1	0.118007	10.257	0.587396	0.612942	0.742731	calmodulin binding transcription activator 1 [Source:MGI Symbol;Acc:MGI:2140230]
Nmral1	0.158315	10.245	0.869656	0.612942	0.742731	NmrA-like family domain containing 1 [Source:MGI Symbol;Acc:MGI:1915074]
Prpf39	-0.146496	10.2331	0.99072	0.615017	0.744166	pre-mRNA processing factor 39 [Source:MGI Symbol;Acc:MGI:104602]
Erich1	-0.162302	10.233	1.04966	0.615017	0.744166	glutamate rich 1 [Source:MGI Symbol;Acc:MGI:3588201]
Gm15292	0.0971768	10.2138	1.21189	0.61655	0.745481	predicted gene 15292 [Source:MGI Symbol;Acc:MGI:3708769]
Donson	0.120909	10.2217	1.12175	0.618151	0.746877	downstream neighbor of SON [Source:MGI Symbol;Acc:MGI:1890621]
Cyb5r3	-0.128487	10.3208	0.365854	0.62503	0.754642	cytochrome b5 reductase 3 [Source:MGI Symbol;Acc:MGI:94893]
Nelfe	-0.115296	10.2997	0.357396	0.631347	0.761719	negative elongation factor complex member E, Rdbp [Source:MGI Symbol;Acc:MGI:102744]
Smarcad1	-0.119678	10.2562	0.555955	0.632604	0.762135	SWI/SNF-related, matrix-associated actin-dependent regulator of chromatin, subfamily a, containing DEAD/H box 1 [Source:MGI Symbol;Acc:MGI:95453]
Ylpm1	-0.16169	10.2532	0.763219	0.632604	0.762135	YLP motif containing 1 [Source:MGI Symbol;Acc:MGI:1926195]
Fgl2	-0.131569	10.2456	0.720046	0.634847	0.763187	fibrinogen-like protein 2 [Source:MGI Symbol;Acc:MGI:103266]
Klhdc3	-0.141886	10.2623	0.621221	0.634847	0.763187	kelch domain containing 3 [Source:MGI Symbol;Acc:MGI:2651568]
Ybx3	-0.135672	10.2504	0.663203	0.634847	0.763187	Y box protein 3 [Source:MGI Symbol;Acc:MGI:2137670]
Naa60	0.120396	10.2483	0.644641	0.635923	0.763931	N(alpha)-acetyltransferase 60, NatF catalytic subunit [Source:MGI Symbol;Acc:MGI:1922013]
Ccdc88a	0.129047	10.2938	0.411625	0.637645	0.765449	coiled coil domain containing 88A [Source:MGI Symbol;Acc:MGI:1925177]
Stat2	-0.0345524	10.2253	0.5433	0.63909	0.765534	signal transducer and activator of transcription 2 [Source:MGI Symbol;Acc:MGI:103039]
Ndc1	-0.0554707	10.2168	0.775026	0.63909	0.765534	NDC1 transmembrane nucleoporin [Source:MGI Symbol;Acc:MGI:1920037]
Fam13a	-0.101	10.2178	0.995316	0.639091	0.765534	family with sequence similarity 13, member A [Source:MGI Symbol;Acc:MGI:1889842]
Capzb	0.0739235	11.0482	0.21615	0.642089	0.768172	capping protein (actin filament) muscle Z-line, beta [Source:MGI Symbol;Acc:MGI:104652]
Krt7	0.0952163	10.2399	0.554139	0.642212	0.768172	keratin 7 [Source:MGI Symbol;Acc:MGI:96704]
Slc25a25	0.141763	10.2511	0.675117	0.643146	0.768739	solute carrier family 25 (mitochondrial carrier, phosphate carrier), member 25 [Source:MGI Symbol;Acc:MGI:1915913]
Tyms	-0.119411	10.3011	0.374924	0.646808	0.772482	thymidylate synthase [Source:MGI Symbol;Acc:MGI:98878]
Map1lc3a	0.106352	10.5397	0.247354	0.647202	0.772482	microtubule-associated protein 1 light chain 3 alpha [Source:MGI Symbol;Acc:MGI:1915661]
Tpm4	0.123953	10.2891	0.421389	0.648584	0.773578	tropomyosin 4 [Source:MGI Symbol;Acc:MGI:2449202]
Anapc13	0.0823271	10.6939	0.204179	0.651465	0.776461	anaphase promoting complex subunit 13 [Source:MGI Symbol;Acc:MGI:1916260]
Sfxn1	0.111422	10.2948	0.329073	0.655035	0.778129	sideroflexin 1 [Source:MGI Symbol;Acc:MGI:2137677]
Xaf1	-0.108896	10.2953	0.328791	0.655488	0.778129	XIAP associated factor 1 [Source:MGI Symbol;Acc:MGI:3772572]
Usp15	-0.0946886	10.2344	0.590775	0.655561	0.778129	ubiquitin specific peptidase 15 [Source:MGI Symbol;Acc:MGI:101857]
Psme1	0.0805697	10.768	0.197754	0.656636	0.778129	proteasome (prosome, macropain) activator subunit 1 (PA28 alpha) [Source:MGI Symbol;Acc:MGI:1096367]
Gadd45a	0.0666894	10.2138	0.863697	0.657654	0.778129	growth arrest and DNA-damage-inducible 45 alpha [Source:MGI Symbol;Acc:MGI:107799]
St6galnac2	0.0789057	10.224	0.701826	0.657654	0.778129	ST6 (alpha-N-acetyl-neuraminyl-2,3-beta-galactosyl-1,3)-N-acetylgalactosaminide alpha-2,6-sialyltransferase 2 [Source:MGI Symbol;Acc:MGI:107553]
Nme4	0.0846814	10.2248	0.728689	0.657654	0.778129	NME/NM23 nucleoside diphosphate kinase 4 [Source:MGI Symbol;Acc:MGI:1931148]
Ints4	0.0930427	10.2225	0.787146	0.657654	0.778129	integrator complex subunit 4 [Source:MGI Symbol;Acc:MGI:1917164]
Scaf8	0.109623	10.2211	0.909457	0.657654	0.778129	SR-related CTD-associated factor 8 [Source:MGI Symbol;Acc:MGI:1925212]
Slc38a10	-0.120557	10.4388	0.300444	0.657917	0.778129	solute carrier family 38, member 10 [Source:MGI Symbol;Acc:MGI:1919305]
Isg15	-0.0728909	10.2869	0.196094	0.657987	0.778129	ISG15 ubiquitin-like modifier [Source:MGI Symbol;Acc:MGI:1855694]
Ms4a10	-0.0988648	10.2076	1.40602	0.660869	0.779588	membrane-spanning 4-domains, subfamily A, member 10 [Source:MGI Symbol;Acc:MGI:1917076]
Plekhh3	-0.0924592	10.2062	1.35436	0.660869	0.779588	pleckstrin homology domain containing, family H (with MyTH4 domain) member 3 [Source:MGI Symbol;Acc:MGI:2384950]
Kitl	-0.113149	10.2108	1.25763	0.66087	0.779588	kit ligand [Source:MGI Symbol;Acc:MGI:96974]
Mphosph8	0.105784	10.2952	0.309087	0.661087	0.779588	M-phase phosphoprotein 8 [Source:MGI Symbol;Acc:MGI:1922589]
Rock1	-0.0874898	10.3431	0.198649	0.663093	0.781403	Rho-associated coiled-coil containing protein kinase 1 [Source:MGI Symbol;Acc:MGI:107927]
Pank2	-0.124866	10.2643	0.483072	0.664343	0.78229	pantothenate kinase 2 [Source:MGI Symbol;Acc:MGI:1921700]
Actg1	0.0617497	11.3002	0.187876	0.664783	0.78229	actin, gamma, cytoplasmic 1 [Source:MGI Symbol;Acc:MGI:87906]
Mrc2	0.144543	10.258	0.622612	0.666436	0.783684	mannose receptor, C type 2 [Source:MGI Symbol;Acc:MGI:107818]
Tmem30b	0.124851	10.2089	1.42773	0.668539	0.784742	transmembrane protein 30B [Source:MGI Symbol;Acc:MGI:2442082]
Neat1	-0.121741	10.321	0.312578	0.668757	0.784742	nuclear paraspeckle assembly transcript 1 (non-protein coding) [Source:MGI Symbol;Acc:MGI:1914211]
Hist1h4i	0.0849932	10.2304	0.581874	0.669933	0.784742	histone cluster 1, H4i [Source:MGI Symbol;Acc:MGI:2448432]
Mthfd1	0.0892782	10.2399	0.489558	0.669933	0.784742	methylenetetrahydrofolate dehydrogenase (NADP+ dependent), methenyltetrahydrofolate cyclohydrolase, formyltetrahydrofolate synthase [Source:MGI Symbol;Acc:MGI:1342005]
Ncapd3	0.084745	10.2355	0.522212	0.669933	0.784742	non-SMC condensin II complex, subunit D3 [Source:MGI Symbol;Acc:MGI:2142989]
Cdkn1a	0.0953367	10.2514	0.369525	0.670553	0.784742	cyclin-dependent kinase inhibitor 1A (P21) [Source:MGI Symbol;Acc:MGI:104556]
Tmbim4	0.0813212	10.6712	0.18098	0.670623	0.784742	transmembrane BAX inhibitor motif containing 4 [Source:MGI Symbol;Acc:MGI:1915462]
Naglu	-0.0898308	10.5083	0.205162	0.671265	0.784943	alpha-N-acetylglucosaminidase (Sanfilippo disease IIIB) [Source:MGI Symbol;Acc:MGI:1351641]
Ccng1	0.097175	10.257	0.400219	0.67243	0.785207	cyclin G1 [Source:MGI Symbol;Acc:MGI:102890]
Cep63	0.113165	10.2449	0.537473	0.67243	0.785207	centrosomal protein 63 [Source:MGI Symbol;Acc:MGI:2158560]
Slc38a1	0.130996	10.3363	0.355431	0.674568	0.787153	solute carrier family 38, member 1 [Source:MGI Symbol;Acc:MGI:2145895]
Tubb5	0.0687662	10.9191	0.17568	0.675202	0.787343	tubulin, beta 5 class I [Source:MGI Symbol;Acc:MGI:107812]
Grina	0.0886815	10.5508	0.193771	0.678195	0.790123	glutamate receptor, ionotropic, N-methyl D-aspartate-associated protein 1 (glutamate binding) [Source:MGI Symbol;Acc:MGI:1913418]
Emc10	-0.0829873	10.6025	0.171883	0.678531	0.790123	ER membrane protein complex subunit 10 [Source:MGI Symbol;Acc:MGI:1916933]
Colgalt1	-0.120381	10.3926	0.285405	0.683387	0.795223	collagen beta(1-O)galactosyltransferase 1 [Source:MGI Symbol;Acc:MGI:1924348]
Dync1li2	-0.136406	10.2309	0.780149	0.687247	0.799158	dynein, cytoplasmic 1 light intermediate chain 2 [Source:MGI Symbol;Acc:MGI:107738]
Scarb2	0.0964232	10.514	0.195822	0.688417	0.799962	scavenger receptor class B, member 2 [Source:MGI Symbol;Acc:MGI:1196458]
Nr2c2ap	-0.0909661	10.2692	0.304784	0.689856	0.800568	nuclear receptor 2C2-associated protein [Source:MGI Symbol;Acc:MGI:1922942]
Tecr	0.0757495	10.7395	0.159046	0.69012	0.800568	trans-2,3-enoyl-CoA reductase [Source:MGI Symbol;Acc:MGI:1915408]
Bcl2a1b	0.0641945	10.915	0.158519	0.690608	0.800568	B cell leukemia/lymphoma 2 related protein A1b [Source:MGI Symbol;Acc:MGI:1278326]
Ifi204	-0.103703	10.2996	0.265276	0.690855	0.800568	interferon activated gene 204 [Source:MGI Symbol;Acc:MGI:96429]
Gm10605	-0.0459229	10.2351	0.301648	0.696286	0.805187	predicted gene 10605 [Source:MGI Symbol;Acc:MGI:3642596]
Usp30	-0.0910895	10.222	0.63456	0.696286	0.805187	ubiquitin specific peptidase 30 [Source:MGI Symbol;Acc:MGI:2140991]
Abcb8	-0.125381	10.2247	0.757181	0.696286	0.805187	ATP-binding cassette, sub-family B (MDR/TAP), member 8 [Source:MGI Symbol;Acc:MGI:1351667]
Rpa3	-0.100712	10.2433	0.449563	0.698406	0.806079	replication protein A3 [Source:MGI Symbol;Acc:MGI:1915490]
S100a11	0.0822137	10.2464	0.358365	0.698702	0.806079	S100 calcium binding protein A11 [Source:MGI Symbol;Acc:MGI:1338798]
Elp5	0.157139	10.2594	0.579977	0.698702	0.806079	elongator acetyltransferase complex subunit 5 [Source:MGI Symbol;Acc:MGI:1859017]
Arpc3	-0.062866	10.9317	0.149612	0.698987	0.806079	actin related protein 2/3 complex, subunit 3 [Source:MGI Symbol;Acc:MGI:1928375]
Cdk14	0.11614	10.2349	0.488539	0.703589	0.810826	cyclin-dependent kinase 14 [Source:MGI Symbol;Acc:MGI:894318]
Tlr2	0.0969074	10.3883	0.176163	0.710202	0.817883	toll-like receptor 2 [Source:MGI Symbol;Acc:MGI:1346060]
Smim14	-0.0812773	10.5347	0.148594	0.715005	0.822846	small integral membrane protein 14 [Source:MGI Symbol;Acc:MGI:1915802]
Lcmt1	-0.104467	10.2676	0.323555	0.717568	0.825228	leucine carboxyl methyltransferase 1 [Source:MGI Symbol;Acc:MGI:1353593]
Rnf122	-0.0779572	10.2125	0.7848	0.722124	0.828619	ring finger protein 122 [Source:MGI Symbol;Acc:MGI:1916117]
Siglecf	0.0849499	10.2933	0.210966	0.724056	0.828619	sialic acid binding Ig-like lectin F [Source:MGI Symbol;Acc:MGI:2681107]
Sag	0.0590582	10.2086	0.640142	0.724483	0.828619	S-antigen, retina and pineal gland (arrestin) [Source:MGI Symbol;Acc:MGI:98227]
Mettl13	0.0466609	10.2125	0.642502	0.724483	0.828619	methyltransferase like 13 [Source:MGI Symbol;Acc:MGI:1918699]
Dym	0.0743928	10.2123	0.741169	0.724483	0.828619	dymeclin [Source:MGI Symbol;Acc:MGI:1918480]
Dclre1c	0.0551545	10.2183	0.591942	0.724484	0.828619	DNA cross-link repair 1C [Source:MGI Symbol;Acc:MGI:2441769]
Egr1	0.0582034	10.2031	0.835083	0.724484	0.828619	early growth response 1 [Source:MGI Symbol;Acc:MGI:95295]
Lyrm4	0.110015	10.2068	1.02429	0.724484	0.828619	LYR motif containing 4 [Source:MGI Symbol;Acc:MGI:2683538]
Rufy1	-0.0505547	10.2485	0.198965	0.729653	0.832252	RUN and FYVE domain containing 1 [Source:MGI Symbol;Acc:MGI:2429762]
Hspb3	-0.0788411	10.2581	0.26145	0.729653	0.832252	heat shock protein 3 [Source:MGI Symbol;Acc:MGI:1928479]
Zmiz2	-0.0953089	10.2533	0.33088	0.729653	0.832252	zinc finger, MIZ-type containing 2 [Source:MGI Symbol;Acc:MGI:106374]
Gm4951	-0.0712275	10.2535	0.238675	0.729653	0.832252	predicted gene 4951 [Source:MGI Symbol;Acc:MGI:3644953]
Lat2	0.0667397	10.6266	0.117205	0.732158	0.833323	linker for activation of T cells family, member 2 [Source:MGI Symbol;Acc:MGI:1926479]
Trim56	-0.0747202	10.2467	0.288285	0.734389	0.833323	tripartite motif-containing 56 [Source:MGI Symbol;Acc:MGI:2685298]
Ccdc167	-0.0700876	10.2294	0.365205	0.734389	0.833323	coiled-coil domain containing 167 [Source:MGI Symbol;Acc:MGI:1915847]
Fyn	-0.0771142	10.2332	0.352438	0.734389	0.833323	Fyn proto-oncogene [Source:MGI Symbol;Acc:MGI:95602]
Anapc15	0.104233	10.2841	0.259013	0.734506	0.833323	anaphase prompoting complex C subunit 15 [Source:MGI Symbol;Acc:MGI:1922680]
Adcy6	-0.00208738	10.2124	0.275718	0.735331	0.833323	adenylate cyclase 6 [Source:MGI Symbol;Acc:MGI:87917]
Mtfmt	-0.108038	10.224	0.571573	0.735331	0.833323	mitochondrial methionyl-tRNA formyltransferase [Source:MGI Symbol;Acc:MGI:1916856]
Lonp2	0.102863	10.2461	0.38063	0.735677	0.833323	lon peptidase 2, peroxisomal [Source:MGI Symbol;Acc:MGI:1914137]
Hdgf	0.125117	10.4567	0.261053	0.735924	0.833323	hepatoma-derived growth factor [Source:MGI Symbol;Acc:MGI:1194494]
Gabarap	0.044263	11.2316	0.113365	0.736415	0.833323	gamma-aminobutyric acid receptor associated protein [Source:MGI Symbol;Acc:MGI:1861742]
Tecpr1	-0.0956777	10.2787	0.258393	0.737065	0.833323	tectonin beta-propeller repeat containing 1 [Source:MGI Symbol;Acc:MGI:1917631]
Trappc9	-0.0962174	10.231	0.463096	0.737074	0.833323	trafficking protein particle complex 9 [Source:MGI Symbol;Acc:MGI:1923760]
Ppip5k2	-0.0982777	10.2406	0.4099	0.737074	0.833323	diphosphoinositol pentakisphosphate kinase 2 [Source:MGI Symbol;Acc:MGI:2142810]
Gpx1	-0.0638665	10.7417	0.111408	0.738616	0.834501	glutathione peroxidase 1 [Source:MGI Symbol;Acc:MGI:104887]
Gngt2	-0.0612685	10.9015	0.110297	0.739875	0.834952	guanine nucleotide binding protein (G protein), gamma transducing activity polypeptide 2 [Source:MGI Symbol;Acc:MGI:893584]
Maged1	0.0927567	10.3166	0.197384	0.741717	0.834952	melanoma antigen, family D, 1 [Source:MGI Symbol;Acc:MGI:1930187]
Fam210b	0.0663169	10.2254	0.41195	0.742513	0.834952	family with sequence similarity 210, member B [Source:MGI Symbol;Acc:MGI:1914267]
Cep290	0.0635846	10.2214	0.433211	0.742513	0.834952	centrosomal protein 290 [Source:MGI Symbol;Acc:MGI:2384917]
Haus1	0.0848249	10.2219	0.50617	0.742513	0.834952	HAUS augmin-like complex, subunit 1 [Source:MGI Symbol;Acc:MGI:2385076]
Zfhx2	0.088488	10.2199	0.550145	0.742513	0.834952	zinc finger homeobox 2 [Source:MGI Symbol;Acc:MGI:2686934]
Tspan5	0.115047	10.217	0.745265	0.742513	0.834952	tetraspanin 5 [Source:MGI Symbol;Acc:MGI:1928096]
Syt11	-0.0834652	10.2664	0.224012	0.745395	0.83742	synaptotagmin XI [Source:MGI Symbol;Acc:MGI:1859547]
H2-Q7	0.0887201	10.2531	0.278836	0.74571	0.83742	histocompatibility 2, Q region locus 7 [Source:MGI Symbol;Acc:MGI:95936]
Atxn10	0.0755761	10.4413	0.129538	0.751328	0.843163	ataxin 10 [Source:MGI Symbol;Acc:MGI:1859293]
Glipr1	0.10769	10.3014	0.261044	0.754072	0.845278	GLI pathogenesis-related 1 (glioma) [Source:MGI Symbol;Acc:MGI:1920940]
Bst2	0.0568593	10.8153	0.0980681	0.754225	0.845278	bone marrow stromal cell antigen 2 [Source:MGI Symbol;Acc:MGI:1916800]
Rbm3	0.0604544	10.7254	0.112473	0.755423	0.846054	RNA binding motif (RNP1, RRM) protein 3 [Source:MGI Symbol;Acc:MGI:1099460]
Usp18	0.104426	10.2468	0.322047	0.757175	0.847448	ubiquitin specific peptidase 18 [Source:MGI Symbol;Acc:MGI:1344364]
Sars	0.0861952	10.3716	0.14218	0.761211	0.851394	seryl-aminoacyl-tRNA synthetase [Source:MGI Symbol;Acc:MGI:102809]
Ddit3	-0.10838	10.266	0.289052	0.762241	0.851977	DNA-damage inducible transcript 3 [Source:MGI Symbol;Acc:MGI:109247]
Hsp90b1	-0.0435501	11.2993	0.0900611	0.764161	0.853552	heat shock protein 90, beta (Grp94), member 1 [Source:MGI Symbol;Acc:MGI:98817]
Gemin7	-0.0499192	10.3312	0.0862598	0.769047	0.858436	gem nuclear organelle associated protein 7 [Source:MGI Symbol;Acc:MGI:1916981]
Ppib	-0.0405335	11.1542	0.0825083	0.773985	0.863371	peptidylprolyl isomerase B [Source:MGI Symbol;Acc:MGI:97750]
P2rx4	-0.0796359	10.5413	0.125384	0.777247	0.864207	purinergic receptor P2X, ligand-gated ion channel 4 [Source:MGI Symbol;Acc:MGI:1338859]
Vps13c	-0.0707103	10.2335	0.272798	0.777812	0.864207	vacuolar protein sorting 13C [Source:MGI Symbol;Acc:MGI:2444207]
Trim12c	-0.0678749	10.2452	0.232217	0.777812	0.864207	tripartite motif-containing 12C [Source:MGI Symbol;Acc:MGI:4821183]
Dnajc21	-0.0639829	10.2293	0.263043	0.777812	0.864207	DnaJ heat shock protein family (Hsp40) member C21 [Source:MGI Symbol;Acc:MGI:1925371]
Baiap2	-0.0758709	10.2343	0.283255	0.777812	0.864207	brain-specific angiogenesis inhibitor 1-associated protein 2 [Source:MGI Symbol;Acc:MGI:2137336]
Bri3	-0.0455904	11.0038	0.0796439	0.777838	0.864207	brain protein I3 [Source:MGI Symbol;Acc:MGI:1933174]
Hcfc1	0.0715818	10.2442	0.240263	0.779583	0.86557	host cell factor C1 [Source:MGI Symbol;Acc:MGI:105942]
B4galnt1	0.084299	10.3212	0.151209	0.781714	0.86655	beta-1,4-N-acetyl-galactosaminyl transferase 1 [Source:MGI Symbol;Acc:MGI:1342057]
Strn	0.0177767	10.2132	0.185945	0.782539	0.86655	striatin, calmodulin binding protein [Source:MGI Symbol;Acc:MGI:1333757]
Arhgef11	-0.0594429	10.2186	0.375717	0.78254	0.86655	Rho guanine nucleotide exchange factor (GEF) 11 [Source:MGI Symbol;Acc:MGI:2441869]
Cenpq	-0.061965	10.2187	0.377728	0.78254	0.86655	centromere protein Q [Source:MGI Symbol;Acc:MGI:1933744]
Tprkb	-0.0532327	10.2617	0.127108	0.783828	0.866571	Tp53rk binding protein [Source:MGI Symbol;Acc:MGI:1917036]
Brpf3	0.0253682	10.2076	0.405842	0.784606	0.866571	bromodomain and PHD finger containing, 3 [Source:MGI Symbol;Acc:MGI:2146836]
Fdxr	0.0583579	10.2175	0.398842	0.784606	0.866571	ferredoxin reductase [Source:MGI Symbol;Acc:MGI:104724]
Ppard	0.0565003	10.2628	0.137127	0.787466	0.866571	peroxisome proliferator activator receptor delta [Source:MGI Symbol;Acc:MGI:101884]
Hdac5	0.0835719	10.2616	0.202509	0.787466	0.866571	histone deacetylase 5 [Source:MGI Symbol;Acc:MGI:1333784]
Snupn	0.035731	10.2193	0.259189	0.787899	0.866571	snurportin 1 [Source:MGI Symbol;Acc:MGI:1913319]
Fnbp1l	0.0545022	10.2177	0.331279	0.787899	0.866571	formin binding protein 1-like [Source:MGI Symbol;Acc:MGI:1925642]
Ralgapa2	0.0587951	10.2153	0.37552	0.787899	0.866571	Ral GTPase activating protein, alpha subunit 2 (catalytic) [Source:MGI Symbol;Acc:MGI:3036245]
Myo7a	0.0753557	10.2152	0.428634	0.787899	0.866571	myosin VIIA [Source:MGI Symbol;Acc:MGI:104510]
Ugcg	0.0862363	10.218	0.427362	0.787899	0.866571	UDP-glucose ceramide glucosyltransferase [Source:MGI Symbol;Acc:MGI:1332243]
Gba	0.0934985	10.36	0.182749	0.788264	0.866571	glucosidase, beta, acid [Source:MGI Symbol;Acc:MGI:95665]
mt-Nd4l	-0.0757347	10.5141	0.117285	0.790549	0.868513	mitochondrially encoded NADH dehydrogenase 4L [Source:MGI Symbol;Acc:MGI:102497]
Sc5d	-0.0650369	10.2414	0.207531	0.794851	0.872092	sterol-C5-desaturase [Source:MGI Symbol;Acc:MGI:1353611]
Rnf2	-0.0707589	10.2801	0.13919	0.794851	0.872092	ring finger protein 2 [Source:MGI Symbol;Acc:MGI:1101759]
Lyz1	-0.0409253	10.8027	0.0695068	0.795693	0.872316	lysozyme 1 [Source:MGI Symbol;Acc:MGI:96902]
Gm10263	0.0993925	10.3201	0.191655	0.796099	0.872316	predicted gene 10263 [Source:MGI Symbol;Acc:MGI:3642825]
Plek	0.0504927	10.5547	0.0652195	0.798481	0.874352	pleckstrin [Source:MGI Symbol;Acc:MGI:1860485]
Wbp1	-0.0325362	10.2794	0.0677965	0.801252	0.876054	WW domain binding protein 1 [Source:MGI Symbol;Acc:MGI:104710]
1600002K03Rik	-0.0499972	10.2637	0.109335	0.801252	0.876054	RIKEN cDNA 1600002K03 gene [Source:MGI Symbol;Acc:MGI:1917020]
Zbed3	0.0492311	10.249	0.143515	0.802564	0.876054	zinc finger, BED type containing 3 [Source:MGI Symbol;Acc:MGI:1919364]
Mon2	0.106397	10.2446	0.292019	0.802564	0.876054	MON2 homolog, regulator of endosome to Golgi trafficking [Source:MGI Symbol;Acc:MGI:1914324]
Psip1	0.00776382	10.2419	0.062488	0.802657	0.876054	PC4 and SFRS1 interacting protein 1 [Source:MGI Symbol;Acc:MGI:2142116]
Bccip	-0.044298	10.3133	0.0615283	0.813078	0.886849	BRCA2 and CDKN1A interacting protein [Source:MGI Symbol;Acc:MGI:1913415]
Snhg12	-0.0716443	10.2834	0.131709	0.815738	0.888591	small nucleolar RNA host gene 12 [Source:MGI Symbol;Acc:MGI:1916721]
Sp100	-0.0593671	10.2838	0.0974838	0.815738	0.888591	nuclear antigen Sp100 [Source:MGI Symbol;Acc:MGI:109561]
Gpr84	0.0586039	10.4507	0.0625751	0.81757	0.888837	G protein-coupled receptor 84 [Source:MGI Symbol;Acc:MGI:1934129]
Trim25	-0.0686356	10.2224	0.289535	0.818395	0.888837	tripartite motif-containing 25 [Source:MGI Symbol;Acc:MGI:102749]
Marcksl1	0.0859383	10.2612	0.17865	0.818432	0.888837	MARCKS-like 1 [Source:MGI Symbol;Acc:MGI:97143]
Pomgnt1	0.0544415	10.2358	0.173402	0.818624	0.888837	protein O-linked mannose beta 1,2-N-acetylglucosaminyltransferase [Source:MGI Symbol;Acc:MGI:1915523]
Cda	0.0463846	10.2192	0.173856	0.818624	0.888837	cytidine deaminase [Source:MGI Symbol;Acc:MGI:1919519]
Klhl6	-0.0396658	10.3408	0.0505871	0.82209	0.892021	kelch-like 6 [Source:MGI Symbol;Acc:MGI:2686922]
Zfp36	-0.0472238	10.3304	0.057212	0.825498	0.894853	zinc finger protein 36 [Source:MGI Symbol;Acc:MGI:99180]
Hmgn1	0.0470152	10.6562	0.0588813	0.825771	0.894853	high mobility group nucleosomal binding domain 1 [Source:MGI Symbol;Acc:MGI:96120]
Zdhhc21	-0.0605466	10.2493	0.13998	0.827427	0.89559	zinc finger, DHHC domain containing 21 [Source:MGI Symbol;Acc:MGI:1915518]
Pex7	-0.0658042	10.2938	0.10149	0.828059	0.89559	peroxisomal biogenesis factor 7 [Source:MGI Symbol;Acc:MGI:1321392]
Nsrp1	-0.0725679	10.3401	0.0935739	0.828059	0.89559	nuclear speckle regulatory protein 1 [Source:MGI Symbol;Acc:MGI:2144305]
Twf1	0.0447528	10.2721	0.0792594	0.83013	0.896023	twinfilin actin binding protein 1 [Source:MGI Symbol;Acc:MGI:1100520]
9030617O03Rik	-0.0613866	10.2265	0.213262	0.830604	0.896023	RIKEN cDNA 9030617O03 gene [Source:MGI Symbol;Acc:MGI:2444813]
Gucd1	-0.0704851	10.2264	0.229279	0.830604	0.896023	guanylyl cyclase domain containing 1 [Source:MGI Symbol;Acc:MGI:1916028]
Gdpd1	-0.0987778	10.2206	0.34124	0.830604	0.896023	glycerophosphodiester phosphodiesterase domain containing 1 [Source:MGI Symbol;Acc:MGI:1913819]
Hes1	0.0503857	10.3467	0.0533767	0.834127	0.899243	hairy and enhancer of split 1 (Drosophila) [Source:MGI Symbol;Acc:MGI:104853]
Ints10	0.0485553	10.2182	0.210115	0.835256	0.899879	integrator complex subunit 10 [Source:MGI Symbol;Acc:MGI:1918135]
Tnfsf13b	-0.0634797	10.3148	0.082682	0.838728	0.902906	tumor necrosis factor (ligand) superfamily, member 13b [Source:MGI Symbol;Acc:MGI:1344376]
Zfp106	0.0684371	10.2774	0.108468	0.839146	0.902906	zinc finger protein 106 [Source:MGI Symbol;Acc:MGI:1270153]
Zfp180	-0.0332731	10.2128	0.204883	0.841852	0.903345	zinc finger protein 180 [Source:MGI Symbol;Acc:MGI:1923701]
Aurka	-0.0413077	10.2078	0.232492	0.841852	0.903345	aurora kinase A [Source:MGI Symbol;Acc:MGI:894678]
Flna	-0.0198945	10.2173	0.132041	0.841852	0.903345	filamin, alpha [Source:MGI Symbol;Acc:MGI:95556]
Kdm5b	-0.0590595	10.2538	0.120828	0.842256	0.903345	lysine (K)-specific demethylase 5B [Source:MGI Symbol;Acc:MGI:1922855]
Ccrl2	-0.0674708	10.2413	0.144968	0.842257	0.903345	chemokine (C-C motif) receptor-like 2 [Source:MGI Symbol;Acc:MGI:1920904]
Ak6	-0.0772322	10.2778	0.122875	0.84383	0.904451	adenylate kinase 6 [Source:MGI Symbol;Acc:MGI:5510732]
Tsix	-0.0403267	10.3187	0.147964	0.845261	0.905405	X (inactive)-specific transcript, opposite strand [Source:MGI Symbol;Acc:MGI:1336196]
Cetn2	0.0362684	10.3577	0.0366441	0.84823	0.908003	centrin 2 [Source:MGI Symbol;Acc:MGI:1347085]
Glmp	0.0333457	10.8284	0.0362426	0.849054	0.908202	glycosylated lysosomal membrane protein [Source:MGI Symbol;Acc:MGI:1913318]
Uggt1	0.0542072	10.2524	0.104056	0.850047	0.908202	UDP-glucose glycoprotein glucosyltransferase 1 [Source:MGI Symbol;Acc:MGI:2443162]
Arhgap24	0.032772	10.2405	0.0768355	0.850047	0.908202	Rho GTPase activating protein 24 [Source:MGI Symbol;Acc:MGI:1922647]
Ddx6	-0.0481612	10.2987	0.0611888	0.852914	0.910683	DEAD (Asp-Glu-Ala-Asp) box polypeptide 6 [Source:MGI Symbol;Acc:MGI:104976]
Ly9	-0.0243069	10.2928	0.0322532	0.857509	0.914024	lymphocyte antigen 9 [Source:MGI Symbol;Acc:MGI:96885]
Calr	-0.0263365	11.335	0.0321105	0.857821	0.914024	calreticulin [Source:MGI Symbol;Acc:MGI:88252]
Rnf213	0.0333462	10.2281	0.102504	0.858866	0.914024	ring finger protein 213 [Source:MGI Symbol;Acc:MGI:1289196]
Zc3h10	0.0497323	10.2365	0.109378	0.858866	0.914024	zinc finger CCCH type containing 10 [Source:MGI Symbol;Acc:MGI:2143670]
Zfp703	0.0352221	10.2671	0.0566627	0.859325	0.914024	zinc finger protein 703 [Source:MGI Symbol;Acc:MGI:2662729]
BC029722	0.0816822	10.2646	0.13823	0.859325	0.914024	cDNA sequence BC029722 [Source:MGI Symbol;Acc:MGI:3584273]
Sh3bgrl3	0.0193196	11.6096	0.0272299	0.868965	0.92369	SH3 domain binding glutamic acid-rich protein-like 3 [Source:MGI Symbol;Acc:MGI:1920973]
Brd3	0.0473368	10.3024	0.0506499	0.871974	0.925711	bromodomain containing 3 [Source:MGI Symbol;Acc:MGI:1914632]
Mef2d	0.0839031	10.2855	0.123556	0.871974	0.925711	myocyte enhancer factor 2D [Source:MGI Symbol;Acc:MGI:99533]
A930007I19Rik	0.0223947	10.234	0.0600423	0.8729	0.926105	RIKEN cDNA A930007I19 gene [Source:MGI Symbol;Acc:MGI:1925029]
Ctnna1	0.0622671	10.2967	0.0734584	0.876472	0.926748	catenin (cadherin associated protein), alpha 1 [Source:MGI Symbol;Acc:MGI:88274]
Gins2	-0.011117	10.2192	0.069853	0.877491	0.926748	GINS complex subunit 2 (Psf2 homolog) [Source:MGI Symbol;Acc:MGI:1921019]
Rxra	-0.0182233	10.2249	0.0633	0.877491	0.926748	retinoid X receptor alpha [Source:MGI Symbol;Acc:MGI:98214]
Mtmr2	-0.0516606	10.2211	0.137767	0.877491	0.926748	myotubularin related protein 2 [Source:MGI Symbol;Acc:MGI:1924366]
Defa23	-0.0440998	10.2194	0.136938	0.877491	0.926748	defensin, alpha, 23 [Source:MGI Symbol;Acc:MGI:3630381]
Zfpm1	-0.0636755	10.229	0.145813	0.877491	0.926748	zinc finger protein, multitype 1 [Source:MGI Symbol;Acc:MGI:1095400]
Irf7	-0.0496886	10.2224	0.123915	0.877491	0.926748	interferon regulatory factor 7 [Source:MGI Symbol;Acc:MGI:1859212]
Rab27a	-0.0484449	10.2502	0.0780443	0.877943	0.926748	RAB27A, member RAS oncogene family [Source:MGI Symbol;Acc:MGI:1861441]
Iqcc	0.0171434	10.2151	0.0859059	0.884562	0.931969	IQ motif containing C [Source:MGI Symbol;Acc:MGI:2446212]
Rnf185	0.00306852	10.2165	0.0606049	0.884562	0.931969	ring finger protein 185 [Source:MGI Symbol;Acc:MGI:1922078]
Khsrp	0.0200835	10.2227	0.0748012	0.884562	0.931969	KH-type splicing regulatory protein [Source:MGI Symbol;Acc:MGI:1336214]
Fam167b	0.0667606	10.3399	0.0699952	0.885854	0.932642	family with sequence similarity 167, member B [Source:MGI Symbol;Acc:MGI:2668032]
Plxdc2	0.0219178	11.179	0.0204496	0.886317	0.932642	plexin domain containing 2 [Source:MGI Symbol;Acc:MGI:1914698]
Gtf2h5	-0.0263421	10.3726	0.0193773	0.889318	0.935211	general transcription factor IIH, polypeptide 5 [Source:MGI Symbol;Acc:MGI:107227]
Parp2	-0.0419312	10.2656	0.049121	0.892263	0.937718	poly (ADP-ribose) polymerase family, member 2 [Source:MGI Symbol;Acc:MGI:1341112]
Svip	-0.0205047	10.2321	0.0441251	0.898708	0.940805	small VCP/p97-interacting protein [Source:MGI Symbol;Acc:MGI:1922994]
1810011O10Rik	-0.0350321	10.2264	0.0544017	0.898708	0.940805	RIKEN cDNA 1810011O10 gene [Source:MGI Symbol;Acc:MGI:1916318]
Alg14	-0.0474292	10.2351	0.0790821	0.898708	0.940805	asparagine-linked glycosylation 14 [Source:MGI Symbol;Acc:MGI:1914039]
Bcor	-0.00778004	10.2175	0.0533047	0.89984	0.940805	BCL6 interacting corepressor [Source:MGI Symbol;Acc:MGI:1918708]
Tbc1d12	0.00222258	10.2199	0.0363002	0.89984	0.940805	TBC1D12: TBC1 domain family, member 12 [Source:MGI Symbol;Acc:MGI:2384803]
Eps8l2	-0.035964	10.2076	0.122884	0.89984	0.940805	EPS8-like 2 [Source:MGI Symbol;Acc:MGI:2138828]
Pard3b	-0.0468437	10.2154	0.107095	0.89984	0.940805	par-3 family cell polarity regulator beta [Source:MGI Symbol;Acc:MGI:1919301]
Siae	0.0164653	10.2267	0.0469684	0.900268	0.940805	sialic acid acetylesterase [Source:MGI Symbol;Acc:MGI:104803]
[truncated: 73 more rows]

## Sheet: (iii) Specific Ageing DEGs
Supplementary Data 5 Differentially expressed genes from single cell RNA-seq analysis List of differentially expressed genes (DEGs) in single cell analysis of FACS-sorted microglia. (i) Ageing DEGs (n = 104 genes with FDR<0.05) (ii) XO4+ DEGs (n = 536 genes with FDR<0.05) (iii) specific ageing DEGs (i.e., non overlapping with XO4+ DEGs, n = 42 genes with FDR<0.05) (iv) specific XO4+ DEGs (i.e., n…
[truncated: 43 more rows]

[truncated: 2 more sheets: (iv) Specific XO4+ DEGs, (v) DEGs overlapping i and ii]
