# Supplementary material for: Transcriptional signature in microglia associated with Aβ plaque phagocytosis
Source: Nat Commun. 2021 May 21;12:3015. doi: 10.1038/s41467-021-23111-1 (PMC8140091; doi:10.1038/s41467-021-23111-1)
Supplement: Supplementary file 8 — Supplementary Data 6 [file 41467_2021_23111_MOESM8_ESM.xlsx]

## Sheet: Raw low input qPCR Ct
Supplementary Data 6 Raw low input qPCR data from OHSCs, Ct values.	OHSC	WT	WT	WT	WT	WT	WT	WT	WT	WT	WT	WT	WT	WT	WT	WT	WT	WT	WT	WT	WT	WT	WT	5xFAD	5xFAD	5xFAD	5xFAD	5xFAD	5xFAD	5xFAD	5xFAD	5xFAD	5xFAD	5xFAD	5xFAD	5xFAD	5xFAD	5xFAD	5xFAD	5xFAD	5xFAD	5xFAD	5xFAD	5xFAD	5xFAD	5xFAD	5xFAD	5xFAD	5xFAD
	WT/5xFAD microglia	WT	WT	WT	WT	WT	WT	WT	WT	WT	WT	WT	WT	5xFAD	5xFAD	5xFAD	5xFAD	WT	WT	WT	WT	WT	WT	WT	WT	WT	WT	WT	WT	5xFAD	5xFAD	5xFAD	5xFAD	5xFAD	5xFAD	5xFAD	5xFAD	5xFAD	5xFAD	5xFAD	5xFAD	5xFAD	5xFAD	WT	WT	WT	WT	5xFAD	5xFAD
	CFSE	+	+	+	+	+	+	-	-	-	-	-	-	+	+	+	+	-	-	-	-	-	-	+	+	+	+	+	+	-	-	-	-	-	-	-	-	-	-	-	-	-	-	+	+	+	+	+	+
	NIAD-4	-	-	-	-	-	-	-	-	-	-	-	-	-	-	-	-	-	-	-	-	-	-	-	-	-	-	-	-	-	-	-	-	-	-	+	+	+	+	+	+	+	+	+	+	+	+	-	-
Taqman gene expression assay	Group ID	1. C+	1. C+	1. C+	1. C+	1. C+	1. C+	1. N-	1. N-	1. N-	1. N-	1. N-	1. N-	2. C+	2. C+	2. C+	2. C+	2. N-	2. N-	2. N-	2. N-	2. N-	2. N-	3. C+	3. C+	3. C+	3. C+	3. C+	3. C+	3. N-	3. N-	3. N-	3. N-	3. N-	3. N-	3. N+	3. N+	3. N+	3. N+	3. N+	3. N+	3. N+	3. N+	3. N+C+	3. N+C+	3. N+C+	3. N+C+	4. C+	4. C+
Mm99999915_g1	Gapdh	13.9117	16.4728	14.9088	24.9475	15.2056	21.7793	15.7345	14.297	16.4287	13.7735	14.0685	15.2611	15.7698	17.1265	14.048	14.5109	13.8007	14.3616	14.2864	13.8541	13.724	13.6485	15.4095	15.71	15.4396	14.7076	16.7692	15.6795	14.1853	15.2601	15.7772	16.0534	16.1074	15.8465	18.0778	18.722	19.6047	19.0834	16.619	20.9563	17.5736	19.8309	17.966	21.8478	21.553	19.665	15.2135	14.7033
Mm03302249_g1	Gapdh	13.1029	16.3504	14.5692	24.8487	14.6289	20.3231	15.4006	13.7347	16.5255	13.5043	13.6348	14.5398	14.9515	17.6689	13.6239	13.9759	13.3488	14.2476	13.7055	13.7285	13.716	13.6435	14.5242	16.0255	14.8573	14.3859	16.1896	15.3649	13.6964	14.7983	15.5959	15.2745	15.3167	17.1771	17.8156	18.0934	18.8168	17.9869	16.3715	20.6784	17.4553	19.6031	18.1378	21.89	22.2722	19.4098	14.5972	14.9012
Mm00607939_s1	Actb	18.5694	20.9015	20.7226	21.9368	20.5289	22.1859	19.6096	20.2637	20.2444	18.7807	19.5361	19.4661	21.1189	25.0272	19.6303	19.7266	18.2501	19.3631	19.1539	19.3831	18.8422	19.5876	20.1316	23.1025	20.8571	20.395	20.9005	18.1849	16.9344	18.5262	20.0446	17.9537	18.2119	22.9884	18.5098	22.5447	19.8774	18.4171	16.7434	21.3863	18.4848	18.5938	21.0272	22.7232	21.8782	22.5028	18.5872	20.971
Mm02620111_s1	Cx3cr1	18.2122	19.9648	19.318	25.4427	20.1556	21.2143	20.6657	18.7568	22.3303	18.0408	18.6374	19.791	20.8099	21.7503	18.8781	19.8458	18.288	18.873	19.049	18.5303	18.9463	18.2153	19.0776	21.9198	20.1682	20.4047	20.589	21.0096	17.6704	20.9939	20.5644	20.9674	20.8032	20.8545	30	22.6638	30	20.9721	21.5942	30	22.3135	24.729	22.3228	30	30	30	21.1943	20.6376
Mm00495062_s1	Jun	18.2536	22.0255	19.6239	24.1263	19.5459	30	19.2727	20.0237	22.6239	18.8575	19.7536	20.5841	22.6047	25.8574	20.7146	20.137	19.7944	18.485	19.557	19.0877	19.0072	19.2159	20.8501	21.8651	20.8647	20.2585	21.7575	21.6551	20.4533	21.8394	21.7793	21.6199	21.2006	23.155	30	30	30	30	30	30	30	30	22.3697	30	30	20.9752	19.6365	21.9483
Mm00440058_s1	Kcnj12	18.1339	20.9885	18.6583	30	18.7866	30	19.7464	19.0927	21.6914	17.3549	17.7353	19.193	19.3361	21.0299	18.4121	19.0643	18.056	17.5626	18.154	18.1849	17.8876	17.8731	19.5731	21.9938	18.153	19.1119	20.5085	19.0305	18.9369	20.8249	19.1039	19.6547	19.705	25.2077	22.5004	30	30	30	30	30	30	30	19.9413	30	30	30	18.7067	19.0905
Mm00436767_m1	Spp1	30	30	30	30	30	30	21.9418	30	30	30	30	30	30	30	30	30	30	30	30	30	30	30	26.1892	30	27.1828	22.9249	18.0608	21.5358	19.2207	17.5348	19.9018	16.994	16.9296	30	15.072	18.886	18.4464	17.9172	14.9563	19.0139	15.2061	19.6289	23.2306	21.8714	21.7478	17.8034	16.5826	21.5399
Mm01950543_s1	P2ry12	20.0769	24.5266	22.3327	30	22.524	30	21.9343	20.7883	22.617	20.0648	21.8335	22.7775	24.5728	26.9314	23.0295	24.2576	20.7846	20.3011	22.138	20.0415	20.1505	21.4769	21.4158	26.0741	23.0426	23.9298	22.3857	25.3423	22.0705	24.2782	24.0632	22.3342	22.0987	29.7281	30	30	30	30	30	30	30	30	30	30	30	30	21.5961	23.8721
Mm00437573_m1	Apoe	30	30	19.3383	30	30	30	23.3999	30	22.6816	30	30	22.0468	22.304	22.7787	30	30	30	21.9281	22.9565	22.205	30	30	20.6822	23.4197	21.3531	18.9679	17.4725	20.1767	14.8024	17.8693	19.7882	16.7204	16.7047	20.2396	14.6236	16.8372	17.9378	17.5247	14.2217	17.9597	15.6071	17.1698	19.6616	21.082	21.0356	18.6695	16.1626	19.895
Mm00438351_m1	Cst7	30	30	30	30	30	30	30	30	30	30	30	30	30	30	30	30	30	30	30	30	30	30	30	30	30	30	23.1756	30	19.6214	30	30	24.4766	25.3082	30	20.4879	21.087	22.6351	21.0371	21.8831	30	30	24.2087	30	30	30	25.7929	23.4096	30
Mm02619732_s1	Gpr65	19.3074	21.0811	19.866	30	20.1267	22.4401	22.7156	20.4764	24.6306	19.3574	19.7136	19.4789	20.3152	25.2509	19.2796	21.0388	18.8799	19.3931	19.5527	18.9704	19.6536	19.5087	20.3762	21.7906	22.2596	19.6941	30	22.6856	20.4411	22.5818	21.2455	22.7554	22.0399	24.9505	30	30	30	30	30	30	30	30	30	30	30	30	21.2371	21.341
Mm00432142_m1	C1qa	30	30	21.3749	30	21.156	30	23.9675	23.799	30	30	30	30	30	23.1348	30	30	20.5553	30	21.5183	21.7045	30	21.1679	19.3295	30	30	30	21.6239	21.7631	18.5913	19.4668	30	19.3014	19.4832	30	17.6231	20.576	30	21.4433	19.7892	20.9229	19.1124	21.5192	30	22.6887	21.9046	30	18.2976	22.9465
Mm00516104_m1	Klf4	18.3103	18.707	19.2272	19.4002	18.5846	19.0649	18.3165	18.2524	19.0379	18.9565	17.9834	18.6281	20.0194	18.4262	18.3824	18.5591	18.6355	18.2714	18.2157	19.5301	20.4994	18.2007	18.7345	19.8578	18.555	18.9301	17.6829	18.449	17.8955	18.3993	17.8381	19.1205	18.9825	19.5978	20.1609	19.7293	19.9437	18.071	19.3443	18.9813	19.3774	18.9539	21.2698	18.93	19.0695	19.9957	18.8296	18.6789
Mm00802901_m1	Lgals3	30	30	30	30	30	30	30	30	30	30	30	30	30	30	30	30	30	30	30	30	30	30	30	30	30	30	21.4708	30	17.0307	20.561	30	20.1186	20.04	30	20.7202	19.3885	19.9046	30	17.6944	22.9454	19.8586	20.346	30	30	30	23.5049	19.2885	30
Mm01612741_m1	Lyz2	30	30	30	23.9827	30	30	30	30	30	30	30	30	30	30	30	30	30	30	30	23.014	30	30	30	30	30	30	22.8049	30	17.2366	19.4973	22.0035	19.8108	20.0409	30	20.2165	18.0374	19.8139	21.0704	16.9788	21.4292	20.5969	19.1709	24.2177	30	30	19.5822	18.9145	25.2161
Mm00627481_s1	Mafb	19.1405	23.9052	19.2773	30	22.7335	30	19.9397	19.7588	21.2592	19.4641	19.3792	20.0622	23.2321	23.2727	19.7398	19.816	20.0354	20.1232	19.5617	18.8565	19.6557	19.0115	19.2761	23.3104	19.2736	20.1279	21.8936	20.4088	20.8366	21.1123	20.2091	21.1165	20.9873	23.5514	22.0788	30	24.1695	30	20.9246	30	20.4308	30	23.5104	30	30	30	21.7721	21.6223
Mm00787512_s1	Rpl23	18.5252	20.6439	20.1157	30	20.3742	22.9833	22.0129	19.7357	22.7756	18.1677	19.0571	19.9355	19.8181	22.9203	18.9704	19.4133	18.7216	19.3749	19.9566	19.0792	18.9431	18.9008	19.7424	19.9217	20.0192	20.2251	30	19.9369	20.1102	22.5525	20.9769	22.182	22.1659	20.359	30	30	30	30	30	30	30	30	22.3799	30	30	30	19.0641	19.0651
Mm02528467_g1	Rpl32	19.1862	22.7931	19.9295	30	19.4361	30	19.9437	19.318	22.2118	18.2237	18.7315	19.543	20.2038	21.5797	19.2714	19.5865	18.9509	19.6256	19.13	18.6846	19.0563	18.6356	20.6418	22.0689	19.97	20.4474	20.6353	21.0138	18.5536	19.618	19.2519	19.7542	20.0425	19.5332	19.9353	20.1216	21.7961	25.1747	18.9623	21.7989	19.1196	21.2431	26.1375	22.7093	23.4298	21.2717	18.7133	19.5988
Mm02601777_g1	Rps18	15.7503	19.9063	17.6519	30	17.7719	21.0203	18.4196	17.1603	18.4538	17.2894	17.2125	17.7512	17.8289	19.293	17.2691	17.5378	16.972	17.3037	17.1747	16.7859	17.1323	16.8485	18.3493	18.7093	18.843	17.5848	20.7782	18.6351	16.9301	17.636	18.2001	19.2586	19.2656	18.9775	20.5602	20.5864	21.3239	19.8931	18.6164	21.4786	19.9794	21.0869	20.5757	21.8381	21.5609	21.8096	17.5898	17.3594
Mm02342448_gH	Rps29	17.4792	22.028	18.9372	24.4935	19.1761	30	19.7355	18.348	21.6204	17.7763	17.5092	19.2299	18.8832	24.4844	18.5564	19.3416	17.9682	18.9766	18.4922	17.9535	17.6228	17.982	18.7786	23.5357	19.6251	19.6515	20.2774	20.727	18.1981	19.8429	19.4025	18.877	18.8105	24.3035	20.0191	19.5684	22.1015	19.692	18.0407	22.4607	18.8235	20.3925	21.7851	21.766	21.5703	21.0016	18.1363	21.0622
Mm00436753_m1	Serpine1	30	30	30	30	30	30	30	30	30	30	30	30	30	30	30	30	30	30	25.0704	30	30	30	30	30	30	30	30	30	20.3974	30	30	22.2629	21.9326	30	22.4187	22.368	30	30	20.0532	30	21.2267	22.1795	30	30	30	30	22.7659	30
Mm01344233_g1	Sod1	21.6494	25.8203	22.7614	30	22.2331	30	23.2987	22.2531	25.5505	21.0504	22.2834	21.7123	22.9413	27.6307	21.7715	21.4721	21.0662	22.9456	20.9548	20.4988	19.9084	21.5926	21.1196	23.6736	21.5537	23.1487	30	23.6917	20.204	23.2499	30	22.7621	23.4493	25.5679	21.6428	23.0989	22.5866	30	20.8431	21.0942	21.4436	22.6196	25.3725	23.0674	23.494	30	21.9198	22.8531
Mm00441825_m1	Timp2	30	30	30	30	30	30	30	30	25.1009	30	30	27.8821	30	30	30	30	30	30	30	30	30	30	30	25.9947	24.3736	23.7808	24.2916	24.288	20.1947	24.3027	24.9189	22.4652	22.3868	30	20.9753	27.9222	30	23.5498	20.0482	30	22.1688	22.3573	30	30	30	25.8589	24.2879	24.836
Mm00525305_m1	Tmem119	30	30	30	30	30	30	30	30	30	30	30	30	30	30	30	30	23.707	30	22.5617	30	30	30	30	30	30	30	30	30	30	30	30	20.3453	20.9022	30	20.9361	30	30	30	21.2367	30	22.9411	22.1468	23.9802	30	30	30	30	30
Mm04209424_g1	Trem2	30	30	30	30	22.3295	30	30	30	30	30	30	30	30	30	30	30	30	30	30	30	30	30	30	30	30	22.7198	30	30	30	30	30	23.9894	24.2012	30	21.5911	23.5645	22.8636	20.7695	22.4854	30	20.2411	30	30	30	30	20.6067	22.2707	23.8493
Mm00449152_m1	Tyrobp	30	30	21.2933	30	30	30	20.668	30	20.3788	20.4484	30	20.7519	22.0937	30	23.1258	30	21.8461	21.3709	21.6193	30	20.6769	22.8889	30	30	20.798	30	20.2937	18.9088	16.9468	18.0418	20.9096	16.5677	33.3426	20.6366	17.7255	17.8054	21.8796	17.9448	16.3963	20.7472	16.0398	17.9875	21.6181	19.9935	19.7698	18.3981	21.4048	19.4852
Mm00434764_m1	Lpl	30	30	30	30	30	30	30	30	30	30	30	30	30	30	30	30	30	30	30	30	30	30	30	30	30	30	30	30	30	23.7736	30	30	30	30	30	30	30	30	19.7819	30	30	23.2779	30	30	30	30	30	30
Mm00495267_m1	Lamp2	30	30	30	30	30	30	30	30	30	30	30	30	30	30	30	30	30	30	30	30	30	30	30	30	30	30	30	30	22.7215	20.6719	30	22.9228	22.6073	30	21.52	24.1818	22.9143	21.0328	21.0087	30	23.6717	30	30	30	30	30	30	22.597
Mm00434513_m1	Itgb2	30	30	30	30	30	30	30	30	30	30	30	30	30	30	30	30	30	30	30	30	30	30	30	30	30	30	30	30	19.2416	21.0686	30	21.1733	21.8808	30	22.1592	30	30	30	20.7181	21.9475	22.7784	22.5161	30	30	30	30	30	30
Mm00492567_m1	Irf8	30	30	30	30	30	30	30	30	30	30	30	24.2954	30	30	30	30	30	30	30	30	30	30	30	30	30	30	30	30	19.9126	21.811	30	22.1402	21.9201	30	21.5014	20.758	23.2413	30	19.632	30	21.2221	21.8703	30	30	30	30	30	30
Mm00439560_m1	Igf1	30	30	30	30	30	30	30	30	30	30	30	30	30	30	30	30	30	30	30	30	30	30	30	30	30	24.2395	22.6566	30	30	22.704	30	21.5987	21.7617	30	22.6982	23.9114	21.9875	22.8898	19.6342	22.235	20.4984	22.9623	30	30	30	22.402	23.5021	30
Mm00468869_m1	Hif1a	30	24.9857	30	30	30	30	30	30	30	30	30	30	30	30	30	30	30	22.3483	30	30	30	30	30	30	30	24.0268	30	20.4629	18.9927	21.4582	30	21.2542	21.2508	30	19.8893	20.7965	30	30	20.2842	30	30	20.3003	23.5195	30	30	22.2454	20.9771	30
Mm00472833_m1	Fcrls	21.4987	30	21.5045	30	30	30	30	30	23.0175	30	30	24.1114	30	30	30	23.0782	21.3856	30	22.7342	30	30	30	30	30	30	30	21.5343	30	20.5218	22.673	30	19.0442	18.9127	30	19.4076	21.9644	23.3934	19.6742	20.9362	22.6734	30	30	30	30	30	30	30	30
Mm00778003_s1	Eif4b	20.2671	22.1174	30	30	20.2571	30	21.9201	21.313	24.0532	18.0732	18.5908	24.6035	19.6283	23.7417	19.3159	21.26	19.1079	19.6734	18.9851	19.1974	19.24	18.3635	20.6213	22.7818	20.9797	22.3817	30	30	19.1791	20.3056	22.6782	20.768	21.7882	23.808	23.9572	30	22.7795	30	23.746	30	30	30	21.899	23.3288	22.723	30	30	22.0756
Mm01973893_g1	Eef1a1	19.7629	21.5312	21.1945	23.1961	19.552	23.7405	19.3679	19.7815	21.1836	18.9054	19.6395	19.3519	21.3823	30	20.7511	20.7739	19.0019	20.4282	19.9772	19.4012	19.9149	19.792	21.062	22.4946	21.4423	20.898	20.2027	19.9277	16.653	18.2875	20.6397	16.7948	17.4508	22.7482	18.2442	17.8856	18.6495	18.2117	16.1891	19.6051	17.8844	18.6176	21.7892	20.497	20.8244	19.2364	19.8625	21.1682
Mm01255859_m1	Ctss	30	30	30	24.8632	23.1673	30	30	22.588	23.5939	22.6108	30	30	21.3897	30	30	22.2286	22.247	30	30	30	30	21.0218	30	30	30	22.8249	22.688	22.0679	19.0001	20.9374	30	21.2299	21.413	25.8184	21.0717	23.4011	23.0532	22.6817	19.2493	22.2887	22.6954	22.2154	24.779	30	30	21.642	24.8124	23.4134
Mm00515586_m1	Ctsd	30	23.678	30	22.5707	30	30	20.4719	21.5934	30	20.6521	30	21.48	30	30	19.8298	30	21.8659	30	30	30	21.4488	23.3102	23.1289	22.6393	22.6418	20.4876	18.7022	19.9581	15.8793	17.9706	19.5601	16.2285	16.3795	22.7158	14.8852	18.3267	19.3533	18.4553	14.8107	18.6659	16.3926	19.3673	21.5362	24.1487	23.892	19.3278	17.7306	21.5748
Mm00514283_s1	Cebpa	19.3836	23.2388	20.6443	30	20.7084	30	23.938	19.6717	21.6248	20.8957	20.7967	22.7656	30	30	21.0565	23.3576	20.9681	21.4265	21.3284	20.3771	20.022	21.0095	23.2567	30	23.3524	23.1428	30	22.6494	23.2547	21.6433	20.7493	23.2666	23.1148	30	24.2148	30	30	21.5887	30	30	30	30	22.2439	30	30	30	20.1237	21.8277
Mm00514275_g1	Cd9	30	30	16.33	16.3558	30	30	30	30	30	30	30	30	30	30	22.5643	30	30	30	30	23.2676	22.6491	30	30	30	30	30	23.6056	30	30	22.4372	21.7096	30	30	23.215	30	20.6422	20.6537	30	22.4876	22.7156	22.5926	22.8771	20.2424	22.6936	23.7321	30	30	30
Mm00432359_m1	Ccnd1	30	30	30	30	30	30	30	30	30	30	30	30	30	30	30	30	30	30	30	30	30	30	30	30	30	30	30	26.4729	22.209	30	30	25.8441	24.5888	30	24.4605	23.519	30	30	22.973	30	30	30	30	30	30	30	30	30
Mm00443111_m1	Ccl4	30	23.7274	30	30	30	30	30	30	20.7663	30	30	22.1232	22.6941	30	21.4573	25.9492	22.0265	30	30	30	30	23.4442	19.5478	30	22.8186	17.9213	30	19.5466	21.3471	23.9532	30	30	30	30	26.1501	30	30	30	30	30	22.501	23.9373	24.9864	30	30	30	30	30
Mm00441258_m1	Ccl3	21.844	21.6721	30	30	30	30	30	30	21.5845	30	30	22.4152	30	22.7354	23.1694	23.1044	21.4695	30	30	30	30	30	20.2575	30	21.2961	19.1949	22.9896	20.1696	19.9472	20.8384	30	22.5494	22.6382	24.5001	21.6435	22.9025	22.5949	20.8896	20.7811	22.8189	21.7892	20.8767	23.1917	30	30	22.9436	21.5605	23.0846
Mm00437762_m1	B2m	30	30	30	30	30	23.5797	23.0375	21.3188	23.0022	22.6956	30	23.5707	21.927	30	30	30	20.5707	30	23.785	21.8771	30	21.5528	21.0162	30	30	23.7282	19.8959	24.0044	16.7073	18.1959	30	18.1333	18.2251	30	18.5479	19.5212	20.6839	18.9633	16.9913	20.3347	17.9645	19.8037	22.1059	23.7911	23.0782	20.8366	20.9652	23.3576
Mm00437221_m1	Axl	30	30	30	30	30	30	30	30	30	30	30	30	30	30	30	30	30	30	30	30	30	30	30	30	19.8209	30	30	20.863	30	20.9829	30	23.6359	22.7332	30	22.1205	30	30	21.0563	22.6909	30	30	30	30	30	30	30	30	30
Mm00445040_m1	Ank	30	30	30	30	30	30	30	30	30	30	30	22.9123	30	30	30	30	30	30	30	30	30	30	30	30	30	30	30	30	21.1203	30	30	21.7123	22.4041	30	30	30	30	21.5445	19.5973	30	30	21.3199	30	30	30	30	30	30
[truncated: 26 more columns]
