# Supplementary material for: Transcriptional signature in microglia associated with Aβ plaque phagocytosis
Source: Nat Commun. 2021 May 21;12:3015. doi: 10.1038/s41467-021-23111-1 (PMC8140091; doi:10.1038/s41467-021-23111-1)
Supplement: Supplementary file 9 — Supplementary Data 7 [file 41467_2021_23111_MOESM9_ESM.xlsx]

## Sheet: Regulon Activity
Supplementary Table 7 Single Cell Regulatory Network Inference and Clustering (SCENIC) results. (Tab 1 - Regulon activity) For each of the predicted top 10 regulons (Hif1a, Elf3, Spi1, Erf, Fli1, Elf2, Maf, Etv3, Ets1, and Irf2), we report the mean of normalized and binarized regulatory activity scores in each a priori cell type group (i.e., 6M WT, 24M WT, 6M 5xFAD XO4- and 5xFAD XO4+). Each regu…
Table of Mean normalized regulon activity of the 10 TFs ( >100 genes in regulon, expressed in more than 10% of cells) across all 4 a priori cell groups
Supplementary Data 7 Single Cell Regulatory Network Inference and Clustering (SCENIC) results. (Tab 1 - Regulon activity) For each of the predicted top 10 regulons (Hif1a, Elf3, Spi1, Erf, Fli1, Elf2, Maf, Etv3, Ets1, and Irf2), we report the mean of normalized and binarized regulatory activity scores in each a priori cell type group (i.e., 6M WT, 24M WT, 6M 5xFAD XO4- and 5xFAD XO4+). Each regul…	6M WT	24M WT	6M 5xFAD XO4-	6M 5xFAD XO4+
Hif1a (1,122 genes)	0.638176	0.636381	0.65755	0.846484
Elf3 (670 genes)	0.538995	0.542837	0.56007	0.756078
Spi1 (766 genes)	0.807406	0.76171	0.754617	0.518678
Erf (939 genes)	0.716809	0.647489	0.648163	0.465794
Fli1 (840 genes)	0.725172	0.676233	0.660858	0.460953
Elf2 (884 genes)	0.674374	0.642929	0.630214	0.457521
Maf (161 genes)	0.659064	0.617755	0.599529	0.365596
Etv3 (820 genes)	0.544166	0.516188	0.509129	0.315876
Ets1 (953 genes)	0.552562	0.518422	0.525986	0.310988
Irf2 (125 genes)	0.547611	0.516559	0.494437	0.283147
Table of Mean binarized regulon activity of the 10 TFs across all 4 a priori cell groups
	6M WT	24M WT	6M 5xFAD XO4-	6M 5xFAD XO4+
Elf2_extended (884g)	0.942387	0.842975	0.778947	0.0714286
Elf3 (670g)	0.0534979	0.0661157	0.105263	0.907834
Erf_extended (939g)	0.921811	0.68595	0.789474	0.0299539
Ets1 (953g)	0.958848	0.917355	0.873684	0.0645161
Etv3 (820g)	0.983539	0.917355	0.842105	0.0645161
Fli1 (840g)	0.967078	0.85124	0.8	0.0322581
Hif1a (1122g)	0.0288066	0.0165289	0.105263	0.923963
Irf2_extended (125g)	0.938272	0.867769	0.8	0.0391705
Maf_extended (161g)	0.917695	0.793388	0.736842	0.0276498
Spi1 (766g)	0.967078	0.884298	0.831579	0.0345622

## Sheet: Hif1a (1122 genes)
List of genes in regulon (unpruned)
Genes	Genes Description
0610007P14Rik	NA
0610011F06Rik	NA
1110008F13Rik	RIKEN cDNA 1110008F13 gene [Source:MGI Symbol;Acc:MGI:1914638]
1110012L19Rik	RIKEN cDNA 1110012L19 gene [Source:MGI Symbol;Acc:MGI:1915868]
1110032A03Rik	RIKEN cDNA 1110032A03 gene [Source:MGI Symbol;Acc:MGI:1915971]
1700066B19Rik	RIKEN cDNA 1700066B19 gene [Source:MGI Symbol;Acc:MGI:1920699]
1700123O20Rik	RIKEN cDNA 1700123O20 gene [Source:MGI Symbol;Acc:MGI:1920893]
1810037I17Rik	RIKEN cDNA 1810037I17 gene [Source:MGI Symbol;Acc:MGI:1914954]
2310033P09Rik	RIKEN cDNA 2310033P09 gene [Source:MGI Symbol;Acc:MGI:1915112]
2410015M20Rik	RIKEN cDNA 2410015M20 gene [Source:MGI Symbol;Acc:MGI:2442174]
2700060E02Rik	RIKEN cDNA 2700060E02 gene [Source:MGI Symbol;Acc:MGI:1915295]
3830406C13Rik	RIKEN cDNA 3830406C13 gene [Source:MGI Symbol;Acc:MGI:1917937]
4921524J17Rik	RIKEN cDNA 4921524J17 gene [Source:MGI Symbol;Acc:MGI:1913964]
9130401M01Rik	RIKEN cDNA 9130401M01 gene [Source:MGI Symbol;Acc:MGI:1923008]
9430038I01Rik	RIKEN cDNA 9430038I01 gene [Source:MGI Symbol;Acc:MGI:1924502]
9530068E07Rik	RIKEN cDNA 9530068E07 gene [Source:MGI Symbol;Acc:MGI:2654705]
Aars	alanyl-tRNA synthetase [Source:MGI Symbol;Acc:MGI:2384560]
Abcb8	ATP-binding cassette, sub-family B (MDR/TAP), member 8 [Source:MGI Symbol;Acc:MGI:1351667]
Abcf2	ATP-binding cassette, sub-family F (GCN20), member 2 [Source:MGI Symbol;Acc:MGI:1351657]
Abhd16a	abhydrolase domain containing 16A [Source:MGI Symbol;Acc:MGI:99476]
Abhd4	abhydrolase domain containing 4 [Source:MGI Symbol;Acc:MGI:1915938]
Ablim1	actin-binding LIM protein 1 [Source:MGI Symbol;Acc:MGI:1194500]
Acly	ATP citrate lyase [Source:MGI Symbol;Acc:MGI:103251]
Aco2	aconitase 2, mitochondrial [Source:MGI Symbol;Acc:MGI:87880]
Acrbp	proacrosin binding protein [Source:MGI Symbol;Acc:MGI:1859515]
Acss1	acyl-CoA synthetase short-chain family member 1 [Source:MGI Symbol;Acc:MGI:1915988]
Actr1a	ARP1 actin-related protein 1A, centractin alpha [Source:MGI Symbol;Acc:MGI:1858964]
Actr1b	ARP1 actin-related protein 1B, centractin beta [Source:MGI Symbol;Acc:MGI:1917446]
Acyp1	acylphosphatase 1, erythrocyte (common) type [Source:MGI Symbol;Acc:MGI:1913454]
Adam10	a disintegrin and metallopeptidase domain 10 [Source:MGI Symbol;Acc:MGI:109548]
Adam9	a disintegrin and metallopeptidase domain 9 (meltrin gamma) [Source:MGI Symbol;Acc:MGI:105376]
Adarb1	adenosine deaminase, RNA-specific, B1 [Source:MGI Symbol;Acc:MGI:891999]
Adck1	aarF domain containing kinase 1 [Source:MGI Symbol;Acc:MGI:1919363]
Adcy7	adenylate cyclase 7 [Source:MGI Symbol;Acc:MGI:102891]
Add3	adducin 3 (gamma) [Source:MGI Symbol;Acc:MGI:1351615]
Adpgk	ADP-dependent glucokinase [Source:MGI Symbol;Acc:MGI:1919391]
Aff4	AF4/FMR2 family, member 4 [Source:MGI Symbol;Acc:MGI:2136171]
Afg3l2	AFG3-like AAA ATPase 2 [Source:MGI Symbol;Acc:MGI:1916847]
Agtrap	angiotensin II, type I receptor-associated protein [Source:MGI Symbol;Acc:MGI:1339977]
Ahcyl1	S-adenosylhomocysteine hydrolase-like 1 [Source:MGI Symbol;Acc:MGI:2385184]
Ahcyl2	S-adenosylhomocysteine hydrolase-like 2 [Source:MGI Symbol;Acc:MGI:1921590]
Ahsa1	AHA1, activator of heat shock protein ATPase 1 [Source:MGI Symbol;Acc:MGI:2387603]
Aig1	androgen-induced 1 [Source:MGI Symbol;Acc:MGI:1913503]
Ak1	adenylate kinase 1 [Source:MGI Symbol;Acc:MGI:87977]
Akr1b3	aldo-keto reductase family 1, member B3 (aldose reductase) [Source:MGI Symbol;Acc:MGI:1353494]
Aldh5a1	aldhehyde dehydrogenase family 5, subfamily A1 [Source:MGI Symbol;Acc:MGI:2441982]
Aldoa	aldolase A, fructose-bisphosphate [Source:MGI Symbol;Acc:MGI:87994]
Alkbh3	alkB homolog 3, alpha-ketoglutarate-dependent dioxygenase [Source:MGI Symbol;Acc:MGI:1916363]
Alkbh5	alkB homolog 5, RNA demethylase [Source:MGI Symbol;Acc:MGI:2144489]
Amdhd2	amidohydrolase domain containing 2 [Source:MGI Symbol;Acc:MGI:2443978]
Amica1	NA
Anapc11	anaphase promoting complex subunit 11 [Source:MGI Symbol;Acc:MGI:1913406]
Anapc13	anaphase promoting complex subunit 13 [Source:MGI Symbol;Acc:MGI:1916260]
Angel2	angel homolog 2 [Source:MGI Symbol;Acc:MGI:1196310]
Ankmy2	ankyrin repeat and MYND domain containing 2 [Source:MGI Symbol;Acc:MGI:2144755]
Ankrd37	ankyrin repeat domain 37 [Source:MGI Symbol;Acc:MGI:3603344]
Anp32b	acidic (leucine-rich) nuclear phosphoprotein 32 family, member B [Source:MGI Symbol;Acc:MGI:1914878]
Anp32e	acidic (leucine-rich) nuclear phosphoprotein 32 family, member E [Source:MGI Symbol;Acc:MGI:1913721]
Anxa2	annexin A2 [Source:MGI Symbol;Acc:MGI:88246]
Ap3s1	adaptor-related protein complex 3, sigma 1 subunit [Source:MGI Symbol;Acc:MGI:1337062]
Apaf1	apoptotic peptidase activating factor 1 [Source:MGI Symbol;Acc:MGI:1306796]
Apbb2	amyloid beta (A4) precursor protein-binding, family B, member 2 [Source:MGI Symbol;Acc:MGI:108405]
Aplp2	amyloid beta (A4) precursor-like protein 2 [Source:MGI Symbol;Acc:MGI:88047]
Apoa1bp	NA
Appbp2	amyloid beta precursor protein (cytoplasmic tail) binding protein 2 [Source:MGI Symbol;Acc:MGI:1914134]
Aptx	aprataxin [Source:MGI Symbol;Acc:MGI:1913658]
Araf	Araf proto-oncogene, serine/threonine kinase [Source:MGI Symbol;Acc:MGI:88065]
Arf5	ADP-ribosylation factor 5 [Source:MGI Symbol;Acc:MGI:99434]
Arf6	ADP-ribosylation factor 6 [Source:MGI Symbol;Acc:MGI:99435]
Arhgef6	Rac/Cdc42 guanine nucleotide exchange factor (GEF) 6 [Source:MGI Symbol;Acc:MGI:1920591]
Arih1	ariadne RBR E3 ubiquitin protein ligase 1 [Source:MGI Symbol;Acc:MGI:1344363]
Arl2	ADP-ribosylation factor-like 2 [Source:MGI Symbol;Acc:MGI:1928393]
Arl2bp	ADP-ribosylation factor-like 2 binding protein [Source:MGI Symbol;Acc:MGI:1349429]
Arl3	ADP-ribosylation factor-like 3 [Source:MGI Symbol;Acc:MGI:1929699]
Arl5a	ADP-ribosylation factor-like 5A [Source:MGI Symbol;Acc:MGI:1922673]
Arpc2	actin related protein 2/3 complex, subunit 2 [Source:MGI Symbol;Acc:MGI:1923959]
Arpc5	actin related protein 2/3 complex, subunit 5 [Source:MGI Symbol;Acc:MGI:1915021]
Arrb1	arrestin, beta 1 [Source:MGI Symbol;Acc:MGI:99473]
Arrdc4	arrestin domain containing 4 [Source:MGI Symbol;Acc:MGI:1913662]
Arsb	arylsulfatase B [Source:MGI Symbol;Acc:MGI:88075]
Ascc3	activating signal cointegrator 1 complex subunit 3 [Source:MGI Symbol;Acc:MGI:1925237]
Ascl2	achaete-scute family bHLH transcription factor 2 [Source:MGI Symbol;Acc:MGI:96920]
Asna1	arsA arsenite transporter, ATP-binding, homolog 1 (bacterial) [Source:MGI Symbol;Acc:MGI:1928379]
Asph	aspartate-beta-hydroxylase [Source:MGI Symbol;Acc:MGI:1914186]
Atad2	ATPase family, AAA domain containing 2 [Source:MGI Symbol;Acc:MGI:1917722]
Atf3	activating transcription factor 3 [Source:MGI Symbol;Acc:MGI:109384]
Atg3	autophagy related 3 [Source:MGI Symbol;Acc:MGI:1915091]
Atg5	autophagy related 5 [Source:MGI Symbol;Acc:MGI:1277186]
Atp13a3	ATPase type 13A3 [Source:MGI Symbol;Acc:MGI:2685387]
Atp1a1	ATPase, Na+/K+ transporting, alpha 1 polypeptide [Source:MGI Symbol;Acc:MGI:88105]
Atp1b1	ATPase, Na+/K+ transporting, beta 1 polypeptide [Source:MGI Symbol;Acc:MGI:88108]
Atp1b3	ATPase, Na+/K+ transporting, beta 3 polypeptide [Source:MGI Symbol;Acc:MGI:107788]
Atp5b	ATP synthase, H+ transporting mitochondrial F1 complex, beta subunit [Source:MGI Symbol;Acc:MGI:107801]
Atp5g1	ATP synthase, H+ transporting, mitochondrial F0 complex, subunit C1 (subunit 9) [Source:MGI Symbol;Acc:MGI:107653]
Atp5l	ATP synthase, H+ transporting, mitochondrial F0 complex, subunit G [Source:MGI Symbol;Acc:MGI:1351597]
Atp6ap1	ATPase, H+ transporting, lysosomal accessory protein 1 [Source:MGI Symbol;Acc:MGI:109629]
Atp6ap2	ATPase, H+ transporting, lysosomal accessory protein 2 [Source:MGI Symbol;Acc:MGI:1917745]
Atp6v0a1	ATPase, H+ transporting, lysosomal V0 subunit A1 [Source:MGI Symbol;Acc:MGI:103286]
Atp6v0d1	ATPase, H+ transporting, lysosomal V0 subunit D1 [Source:MGI Symbol;Acc:MGI:1201778]
Atp6v0e	ATPase, H+ transporting, lysosomal V0 subunit E [Source:MGI Symbol;Acc:MGI:1328318]
Atp6v1a	ATPase, H+ transporting, lysosomal V1 subunit A [Source:MGI Symbol;Acc:MGI:1201780]
Atp6v1b2	ATPase, H+ transporting, lysosomal V1 subunit B2 [Source:MGI Symbol;Acc:MGI:109618]
Atp6v1c1	ATPase, H+ transporting, lysosomal V1 subunit C1 [Source:MGI Symbol;Acc:MGI:1913585]
Atp6v1h	ATPase, H+ transporting, lysosomal V1 subunit H [Source:MGI Symbol;Acc:MGI:1914864]
Aurkaip1	aurora kinase A interacting protein 1 [Source:MGI Symbol;Acc:MGI:1913327]
Aurkb	aurora kinase B [Source:MGI Symbol;Acc:MGI:107168]
Avpi1	arginine vasopressin-induced 1 [Source:MGI Symbol;Acc:MGI:1916784]
B230118H07Rik	RIKEN cDNA B230118H07 gene [Source:MGI Symbol;Acc:MGI:1915420]
B9d2	B9 protein domain 2 [Source:MGI Symbol;Acc:MGI:2387643]
Bad	BCL2-associated agonist of cell death [Source:MGI Symbol;Acc:MGI:1096330]
Bag6	BCL2-associated athanogene 6 [Source:MGI Symbol;Acc:MGI:1919439]
Baiap2l2	BAI1-associated protein 2-like 2 [Source:MGI Symbol;Acc:MGI:2652819]
Bambi	BMP and activin membrane-bound inhibitor [Source:MGI Symbol;Acc:MGI:1915260]
Banp	BTG3 associated nuclear protein [Source:MGI Symbol;Acc:MGI:1889023]
Bap1	Brca1 associated protein 1 [Source:MGI Symbol;Acc:MGI:1206586]
Batf3	basic leucine zipper transcription factor, ATF-like 3 [Source:MGI Symbol;Acc:MGI:1925491]
Baz2b	bromodomain adjacent to zinc finger domain, 2B [Source:MGI Symbol;Acc:MGI:2442782]
Bbx	bobby sox HMG box containing [Source:MGI Symbol;Acc:MGI:1917758]
BC005624	cDNA sequence BC005624 [Source:MGI Symbol;Acc:MGI:2385132]
Bcap29	B cell receptor associated protein 29 [Source:MGI Symbol;Acc:MGI:101917]
Bcap31	B cell receptor associated protein 31 [Source:MGI Symbol;Acc:MGI:1350933]
Bcas2	breast carcinoma amplified sequence 2 [Source:MGI Symbol;Acc:MGI:1915433]
Bcl11b	B cell leukemia/lymphoma 11B [Source:MGI Symbol;Acc:MGI:1929913]
Bcl2	B cell leukemia/lymphoma 2 [Source:MGI Symbol;Acc:MGI:88138]
Bcl2a1b	B cell leukemia/lymphoma 2 related protein A1b [Source:MGI Symbol;Acc:MGI:1278326]
Bcor	BCL6 interacting corepressor [Source:MGI Symbol;Acc:MGI:1918708]
Bhlhe40	basic helix-loop-helix family, member e40 [Source:MGI Symbol;Acc:MGI:1097714]
Bin3	bridging integrator 3 [Source:MGI Symbol;Acc:MGI:1929883]
Bloc1s1	biogenesis of lysosomal organelles complex-1, subunit 1 [Source:MGI Symbol;Acc:MGI:1195276]
Bnip3	BCL2/adenovirus E1B interacting protein 3 [Source:MGI Symbol;Acc:MGI:109326]
Bola2	bolA-like 2 (E. coli) [Source:MGI Symbol;Acc:MGI:1913412]
Brd2	bromodomain containing 2 [Source:MGI Symbol;Acc:MGI:99495]
Bri3	brain protein I3 [Source:MGI Symbol;Acc:MGI:1933174]
Bsg	basigin [Source:MGI Symbol;Acc:MGI:88208]
Btf3l4	basic transcription factor 3-like 4 [Source:MGI Symbol;Acc:MGI:1915312]
Bzw2	basic leucine zipper and W2 domains 2 [Source:MGI Symbol;Acc:MGI:1914162]
C1galt1c1	C1GALT1-specific chaperone 1 [Source:MGI Symbol;Acc:MGI:1913493]
C330007P06Rik	RIKEN cDNA C330007P06 gene [Source:MGI Symbol;Acc:MGI:1924894]
Cab39	calcium binding protein 39 [Source:MGI Symbol;Acc:MGI:107438]
Cacna1a	calcium channel, voltage-dependent, P/Q type, alpha 1A subunit [Source:MGI Symbol;Acc:MGI:109482]
Cadm1	cell adhesion molecule 1 [Source:MGI Symbol;Acc:MGI:1889272]
Calm3	calmodulin 3 [Source:MGI Symbol;Acc:MGI:103249]
Calr	calreticulin [Source:MGI Symbol;Acc:MGI:88252]
Calu	calumenin [Source:MGI Symbol;Acc:MGI:1097158]
Cand1	cullin associated and neddylation disassociated 1 [Source:MGI Symbol;Acc:MGI:1261820]
Capn1	calpain 1 [Source:MGI Symbol;Acc:MGI:88263]
Cbx5	chromobox 5 [Source:MGI Symbol;Acc:MGI:109372]
Cbx6	chromobox 6 [Source:MGI Symbol;Acc:MGI:3512628]
Ccar1	cell division cycle and apoptosis regulator 1 [Source:MGI Symbol;Acc:MGI:1914750]
Ccdc107	coiled-coil domain containing 107 [Source:MGI Symbol;Acc:MGI:1913423]
Ccdc28a	coiled-coil domain containing 28A [Source:MGI Symbol;Acc:MGI:2443508]
Ccdc47	coiled-coil domain containing 47 [Source:MGI Symbol;Acc:MGI:1914413]
Ccdc86	coiled-coil domain containing 86 [Source:MGI Symbol;Acc:MGI:1277220]
Ccdc90b	coiled-coil domain containing 90B [Source:MGI Symbol;Acc:MGI:1913615]
Cck	cholecystokinin [Source:MGI Symbol;Acc:MGI:88297]
Ccl3	chemokine (C-C motif) ligand 3 [Source:MGI Symbol;Acc:MGI:98260]
Ccnd2	cyclin D2 [Source:MGI Symbol;Acc:MGI:88314]
Ccnd3	cyclin D3 [Source:MGI Symbol;Acc:MGI:88315]
Ccnt1	cyclin T1 [Source:MGI Symbol;Acc:MGI:1328363]
Ccs	copper chaperone for superoxide dismutase [Source:MGI Symbol;Acc:MGI:1333783]
Cct8	chaperonin containing Tcp1, subunit 8 (theta) [Source:MGI Symbol;Acc:MGI:107183]
Cd151	CD151 antigen [Source:MGI Symbol;Acc:MGI:1096360]
Cd2bp2	CD2 antigen (cytoplasmic tail) binding protein 2 [Source:MGI Symbol;Acc:MGI:1917483]
Cd34	CD34 antigen [Source:MGI Symbol;Acc:MGI:88329]
Cd63	CD63 antigen [Source:MGI Symbol;Acc:MGI:99529]
Cda	cytidine deaminase [Source:MGI Symbol;Acc:MGI:1919519]
Cdc37l1	cell division cycle 37-like 1 [Source:MGI Symbol;Acc:MGI:1914322]
Cdc5l	cell division cycle 5-like (S. pombe) [Source:MGI Symbol;Acc:MGI:1918952]
Cdca3	cell division cycle associated 3 [Source:MGI Symbol;Acc:MGI:1315198]
Cdca7	cell division cycle associated 7 [Source:MGI Symbol;Acc:MGI:1914203]
Cdk1	cyclin-dependent kinase 1 [Source:MGI Symbol;Acc:MGI:88351]
Cdk13	cyclin-dependent kinase 13 [Source:MGI Symbol;Acc:MGI:1916812]
Cdk14	cyclin-dependent kinase 14 [Source:MGI Symbol;Acc:MGI:894318]
Cdk2ap1	CDK2 (cyclin-dependent kinase 2)-associated protein 1 [Source:MGI Symbol;Acc:MGI:1202069]
Cdk4	cyclin-dependent kinase 4 [Source:MGI Symbol;Acc:MGI:88357]
Cdk6	cyclin-dependent kinase 6 [Source:MGI Symbol;Acc:MGI:1277162]
Cdkn2c	cyclin-dependent kinase inhibitor 2C (p18, inhibits CDK4) [Source:MGI Symbol;Acc:MGI:105388]
Cdx2	caudal type homeobox 2 [Source:MGI Symbol;Acc:MGI:88361]
Ceacam1	carcinoembryonic antigen-related cell adhesion molecule 1 [Source:MGI Symbol;Acc:MGI:1347245]
Celf1	CUGBP, Elav-like family member 1 [Source:MGI Symbol;Acc:MGI:1342295]
Cenpa	centromere protein A [Source:MGI Symbol;Acc:MGI:88375]
Cenpw	centromere protein W [Source:MGI Symbol;Acc:MGI:1913561]
Cep164	centrosomal protein 164 [Source:MGI Symbol;Acc:MGI:2384878]
Cep57l1	centrosomal protein 57-like 1 [Source:MGI Symbol;Acc:MGI:1915511]
Cep63	centrosomal protein 63 [Source:MGI Symbol;Acc:MGI:2158560]
Cetn3	centrin 3 [Source:MGI Symbol;Acc:MGI:1097706]
Cfdp1	craniofacial development protein 1 [Source:MGI Symbol;Acc:MGI:1344403]
Cgrrf1	cell growth regulator with ring finger domain 1 [Source:MGI Symbol;Acc:MGI:1916368]
Ch25h	cholesterol 25-hydroxylase [Source:MGI Symbol;Acc:MGI:1333869]
Chchd3	coiled-coil-helix-coiled-coil-helix domain containing 3 [Source:MGI Symbol;Acc:MGI:1913325]
Chmp2a	charged multivesicular body protein 2A [Source:MGI Symbol;Acc:MGI:1916203]
Chmp4c	charged multivesicular body protein 4C [Source:MGI Symbol;Acc:MGI:1913621]
Chuk	conserved helix-loop-helix ubiquitous kinase [Source:MGI Symbol;Acc:MGI:99484]
Cib1	calcium and integrin binding 1 (calmyrin) [Source:MGI Symbol;Acc:MGI:1344418]
Cisd1	CDGSH iron sulfur domain 1 [Source:MGI Symbol;Acc:MGI:1261855]
Cited2	Cbp/p300-interacting transactivator, with Glu/Asp-rich carboxy-terminal domain, 2 [Source:MGI Symbol;Acc:MGI:1306784]
Cklf	chemokine-like factor [Source:MGI Symbol;Acc:MGI:1922708]
Cks2	CDC28 protein kinase regulatory subunit 2 [Source:MGI Symbol;Acc:MGI:1913447]
Cldn7	claudin 7 [Source:MGI Symbol;Acc:MGI:1859285]
Clint1	clathrin interactor 1 [Source:MGI Symbol;Acc:MGI:2144243]
Clip1	CAP-GLY domain containing linker protein 1 [Source:MGI Symbol;Acc:MGI:1928401]
Clk4	CDC like kinase 4 [Source:MGI Symbol;Acc:MGI:1098551]
Cln3	ceroid lipofuscinosis, neuronal 3, juvenile (Batten, Spielmeyer-Vogt disease) [Source:MGI Symbol;Acc:MGI:107537]
Clns1a	chloride channel, nucleotide-sensitive, 1A [Source:MGI Symbol;Acc:MGI:109638]
Clptm1l	CLPTM1-like [Source:MGI Symbol;Acc:MGI:2442892]
Cnn3	calponin 3, acidic [Source:MGI Symbol;Acc:MGI:1919244]
Cnot1	CCR4-NOT transcription complex, subunit 1 [Source:MGI Symbol;Acc:MGI:2442402]
Cnpy2	canopy FGF signaling regulator 2 [Source:MGI Symbol;Acc:MGI:1928477]
Cnpy3	canopy FGF signaling regulator 3 [Source:MGI Symbol;Acc:MGI:1919279]
Cnrip1	cannabinoid receptor interacting protein 1 [Source:MGI Symbol;Acc:MGI:1917505]
Cog6	component of oligomeric golgi complex 6 [Source:MGI Symbol;Acc:MGI:1914792]
Commd3	COMM domain containing 3 [Source:MGI Symbol;Acc:MGI:88218]
Commd4	COMM domain containing 4 [Source:MGI Symbol;Acc:MGI:1913449]
Commd6	COMM domain containing 6 [Source:MGI Symbol;Acc:MGI:1913450]
Commd9	COMM domain containing 9 [Source:MGI Symbol;Acc:MGI:1923751]
Copa	coatomer protein complex subunit alpha [Source:MGI Symbol;Acc:MGI:1334462]
Cope	coatomer protein complex, subunit epsilon [Source:MGI Symbol;Acc:MGI:1891702]
Copz1	coatomer protein complex, subunit zeta 1 [Source:MGI Symbol;Acc:MGI:1929063]
Coq5	coenzyme Q5 methyltransferase [Source:MGI Symbol;Acc:MGI:1098643]
Coq9	coenzyme Q9 [Source:MGI Symbol;Acc:MGI:1915164]
Cox19	cytochrome c oxidase assembly protein 19 [Source:MGI Symbol;Acc:MGI:1915283]
Cox5a	cytochrome c oxidase subunit Va [Source:MGI Symbol;Acc:MGI:88474]
Cox8a	cytochrome c oxidase subunit VIIIa [Source:MGI Symbol;Acc:MGI:105959]
Cpd	carboxypeptidase D [Source:MGI Symbol;Acc:MGI:107265]
Cpeb2	cytoplasmic polyadenylation element binding protein 2 [Source:MGI Symbol;Acc:MGI:2442640]
Cpox	coproporphyrinogen oxidase [Source:MGI Symbol;Acc:MGI:104841]
Cpsf2	cleavage and polyadenylation specific factor 2 [Source:MGI Symbol;Acc:MGI:1861601]
Cpsf6	cleavage and polyadenylation specific factor 6 [Source:MGI Symbol;Acc:MGI:1913948]
Creb3l2	cAMP responsive element binding protein 3-like 2 [Source:MGI Symbol;Acc:MGI:2442695]
Creg1	cellular repressor of E1A-stimulated genes 1 [Source:MGI Symbol;Acc:MGI:1344382]
Creld1	cysteine-rich with EGF-like domains 1 [Source:MGI Symbol;Acc:MGI:2152539]
Crem	cAMP responsive element modulator [Source:MGI Symbol;Acc:MGI:88495]
Cryl1	crystallin, lambda 1 [Source:MGI Symbol;Acc:MGI:1915881]
Cryzl1	crystallin, zeta (quinone reductase)-like 1 [Source:MGI Symbol;Acc:MGI:1913859]
Cse1l	chromosome segregation 1-like (S. cerevisiae) [Source:MGI Symbol;Acc:MGI:1339951]
Csf2rb	colony stimulating factor 2 receptor, beta, low-affinity (granulocyte-macrophage) [Source:MGI Symbol;Acc:MGI:1339759]
Cst7	cystatin F (leukocystatin) [Source:MGI Symbol;Acc:MGI:1298217]
Cstf3	cleavage stimulation factor, 3' pre-RNA, subunit 3 [Source:MGI Symbol;Acc:MGI:1351825]
Ctcf	CCCTC-binding factor [Source:MGI Symbol;Acc:MGI:109447]
Ctdsp2	CTD (carboxy-terminal domain, RNA polymerase II, polypeptide A) small phosphatase 2 [Source:MGI Symbol;Acc:MGI:1098748]
Ctnnd1	catenin (cadherin associated protein), delta 1 [Source:MGI Symbol;Acc:MGI:105100]
Ctps2	cytidine 5'-triphosphate synthase 2 [Source:MGI Symbol;Acc:MGI:1933185]
Ctsd	cathepsin D [Source:MGI Symbol;Acc:MGI:88562]
Ctsl	cathepsin L [Source:MGI Symbol;Acc:MGI:88564]
Cwc25	CWC25 spliceosome-associated protein [Source:MGI Symbol;Acc:MGI:1914730]
Cxcl16	chemokine (C-X-C motif) ligand 16 [Source:MGI Symbol;Acc:MGI:1932682]
Cxxc1	CXXC finger 1 (PHD domain) [Source:MGI Symbol;Acc:MGI:1921572]
Cyb561d2	cytochrome b-561 domain containing 2 [Source:MGI Symbol;Acc:MGI:1929280]
Cyb5r4	cytochrome b5 reductase 4 [Source:MGI Symbol;Acc:MGI:2386848]
Cyba	cytochrome b-245, alpha polypeptide [Source:MGI Symbol;Acc:MGI:1316658]
Cycs	cytochrome c, somatic [Source:MGI Symbol;Acc:MGI:88578]
Cyld	CYLD lysine 63 deubiquitinase [Source:MGI Symbol;Acc:MGI:1921506]
Cyp4v3	cytochrome P450, family 4, subfamily v, polypeptide 3 [Source:MGI Symbol;Acc:MGI:2142763]
D17Wsu92e	DNA segment, Chr 17, Wayne State University 92, expressed [Source:MGI Symbol;Acc:MGI:106281]
D430042O09Rik	RIKEN cDNA D430042O09 gene [Source:MGI Symbol;Acc:MGI:2442760]
Dab2	disabled 2, mitogen-responsive phosphoprotein [Source:MGI Symbol;Acc:MGI:109175]
Dad1	defender against cell death 1 [Source:MGI Symbol;Acc:MGI:101912]
Dag1	dystroglycan 1 [Source:MGI Symbol;Acc:MGI:101864]
Dap	death-associated protein [Source:MGI Symbol;Acc:MGI:1918190]
Dap3	death associated protein 3 [Source:MGI Symbol;Acc:MGI:1929538]
Dazap1	DAZ associated protein 1 [Source:MGI Symbol;Acc:MGI:1917498]
Dazap2	DAZ associated protein 2 [Source:MGI Symbol;Acc:MGI:1344344]
Dbf4	DBF4 zinc finger [Source:MGI Symbol;Acc:MGI:1351328]
Dbp	D site albumin promoter binding protein [Source:MGI Symbol;Acc:MGI:94866]
Dcaf7	DDB1 and CUL4 associated factor 7 [Source:MGI Symbol;Acc:MGI:1919083]
Dcp2	decapping mRNA 2 [Source:MGI Symbol;Acc:MGI:1917890]
Dctn1	dynactin 1 [Source:MGI Symbol;Acc:MGI:107745]
Dctn3	dynactin 3 [Source:MGI Symbol;Acc:MGI:1859251]
Dctpp1	dCTP pyrophosphatase 1 [Source:MGI Symbol;Acc:MGI:1913672]
Ddb1	damage specific DNA binding protein 1 [Source:MGI Symbol;Acc:MGI:1202384]
Ddrgk1	DDRGK domain containing 1 [Source:MGI Symbol;Acc:MGI:1924256]
Ddt	D-dopachrome tautomerase [Source:MGI Symbol;Acc:MGI:1298381]
Ddx17	DEAD (Asp-Glu-Ala-Asp) box polypeptide 17 [Source:MGI Symbol;Acc:MGI:1914290]
Ddx24	DEAD (Asp-Glu-Ala-Asp) box polypeptide 24 [Source:MGI Symbol;Acc:MGI:1351337]
Ddx39	DEAD (Asp-Glu-Ala-Asp) box polypeptide 39 [Source:MGI Symbol;Acc:MGI:1915528]
Ddx3x	DEAD/H (Asp-Glu-Ala-Asp/His) box polypeptide 3, X-linked [Source:MGI Symbol;Acc:MGI:103064]
Ddx46	DEAD (Asp-Glu-Ala-Asp) box polypeptide 46 [Source:MGI Symbol;Acc:MGI:1920895]
Ddx49	DEAD (Asp-Glu-Ala-Asp) box polypeptide 49 [Source:MGI Symbol;Acc:MGI:2136689]
Ddx50	DEAD (Asp-Glu-Ala-Asp) box polypeptide 50 [Source:MGI Symbol;Acc:MGI:2182303]
Dffa	DNA fragmentation factor, alpha subunit [Source:MGI Symbol;Acc:MGI:1196227]
Dgat1	diacylglycerol O-acyltransferase 1 [Source:MGI Symbol;Acc:MGI:1333825]
Dhrs3	dehydrogenase/reductase (SDR family) member 3 [Source:MGI Symbol;Acc:MGI:1315215]
Dhx15	DEAH (Asp-Glu-Ala-His) box polypeptide 15 [Source:MGI Symbol;Acc:MGI:1099786]
Diablo	diablo, IAP-binding mitochondrial protein [Source:MGI Symbol;Acc:MGI:1913843]
Dnaja2	DnaJ heat shock protein family (Hsp40) member A2 [Source:MGI Symbol;Acc:MGI:1931882]
Dnaja3	DnaJ heat shock protein family (Hsp40) member A3 [Source:MGI Symbol;Acc:MGI:1933786]
Dnajb11	DnaJ heat shock protein family (Hsp40) member B11 [Source:MGI Symbol;Acc:MGI:1915088]
Dnajb12	DnaJ heat shock protein family (Hsp40) member B12 [Source:MGI Symbol;Acc:MGI:1931881]
Dnajc1	DnaJ heat shock protein family (Hsp40) member C1 [Source:MGI Symbol;Acc:MGI:103268]
Dnajc13	DnaJ heat shock protein family (Hsp40) member C13 [Source:MGI Symbol;Acc:MGI:2676368]
Dnajc15	DnaJ heat shock protein family (Hsp40) member C15 [Source:MGI Symbol;Acc:MGI:1913398]
Dnajc17	DnaJ heat shock protein family (Hsp40) member C17 [Source:MGI Symbol;Acc:MGI:1916658]
Dnajc25	DnaJ heat shock protein family (Hsp40) member C25 [Source:MGI Symbol;Acc:MGI:1919679]
Dnajc30	DnaJ heat shock protein family (Hsp40) member C30 [Source:MGI Symbol;Acc:MGI:1913364]
Dnajc8	DnaJ heat shock protein family (Hsp40) member C8 [Source:MGI Symbol;Acc:MGI:1915848]
Dnlz	DNL-type zinc finger [Source:MGI Symbol;Acc:MGI:106559]
Dnmt3a	DNA methyltransferase 3A [Source:MGI Symbol;Acc:MGI:1261827]
Dnpep	aspartyl aminopeptidase [Source:MGI Symbol;Acc:MGI:1278328]
Donson	downstream neighbor of SON [Source:MGI Symbol;Acc:MGI:1890621]
Dot1l	DOT1-like, histone H3 methyltransferase (S. cerevisiae) [Source:MGI Symbol;Acc:MGI:2143886]
Dpagt1	dolichyl-phosphate (UDP-N-acetylglucosamine) acetylglucosaminephosphotransferase 1 (GlcNAc-1-P transferase) [Source:MGI Symbol;Acc:MGI:1196396]
Dpf2	D4, zinc and double PHD fingers family 2 [Source:MGI Symbol;Acc:MGI:109529]
Drg1	developmentally regulated GTP binding protein 1 [Source:MGI Symbol;Acc:MGI:1343297]
Dscr3	DSCR3 arrestin fold containing [Source:MGI Symbol;Acc:MGI:1206040]
Dstn	destrin [Source:MGI Symbol;Acc:MGI:1929270]
Dync1h1	dynein cytoplasmic 1 heavy chain 1 [Source:MGI Symbol;Acc:MGI:103147]
Dynll2	dynein light chain LC8-type 2 [Source:MGI Symbol;Acc:MGI:1915347]
Dynlt3	dynein light chain Tctex-type 3 [Source:MGI Symbol;Acc:MGI:1914367]
Ece2	endothelin converting enzyme 2 [Source:MGI Symbol;Acc:MGI:1101356]
Edem1	ER degradation enhancer, mannosidase alpha-like 1 [Source:MGI Symbol;Acc:MGI:2180139]
Eed	embryonic ectoderm development [Source:MGI Symbol;Acc:MGI:95286]
Eef1a1	eukaryotic translation elongation factor 1 alpha 1 [Source:MGI Symbol;Acc:MGI:1096881]
Eef2	eukaryotic translation elongation factor 2 [Source:MGI Symbol;Acc:MGI:95288]
Eefsec	eukaryotic elongation factor, selenocysteine-tRNA-specific [Source:MGI Symbol;Acc:MGI:2137092]
Eepd1	endonuclease/exonuclease/phosphatase family domain containing 1 [Source:MGI Symbol;Acc:MGI:1914734]
Efr3a	EFR3 homolog A [Source:MGI Symbol;Acc:MGI:1923990]
Eftud2	elongation factor Tu GTP binding domain containing 2 [Source:MGI Symbol;Acc:MGI:1336880]
Egln2	egl-9 family hypoxia-inducible factor 2 [Source:MGI Symbol;Acc:MGI:1932287]
Eid1	EP300 interacting inhibitor of differentiation 1 [Source:MGI Symbol;Acc:MGI:1889651]
Eif1ax	eukaryotic translation initiation factor 1A, X-linked [Source:MGI Symbol;Acc:MGI:1913485]
Eif2ak2	eukaryotic translation initiation factor 2-alpha kinase 2 [Source:MGI Symbol;Acc:MGI:1353449]
Eif3a	eukaryotic translation initiation factor 3, subunit A [Source:MGI Symbol;Acc:MGI:95301]
Eif3b	eukaryotic translation initiation factor 3, subunit B [Source:MGI Symbol;Acc:MGI:106478]
Eif3d	eukaryotic translation initiation factor 3, subunit D [Source:MGI Symbol;Acc:MGI:1933181]
Eif3e	eukaryotic translation initiation factor 3, subunit E [Source:MGI Symbol;Acc:MGI:99257]
Eif3f	eukaryotic translation initiation factor 3, subunit F [Source:MGI Symbol;Acc:MGI:1913335]
Eif3h	eukaryotic translation initiation factor 3, subunit H [Source:MGI Symbol;Acc:MGI:1915385]
Eif3k	eukaryotic translation initiation factor 3, subunit K [Source:MGI Symbol;Acc:MGI:1921080]
Eif3l	eukaryotic translation initiation factor 3, subunit L [Source:MGI Symbol;Acc:MGI:2386251]
Eif4a3	eukaryotic translation initiation factor 4A3 [Source:MGI Symbol;Acc:MGI:1923731]
Eif4b	eukaryotic translation initiation factor 4B [Source:MGI Symbol;Acc:MGI:95304]
Eif4enif1	eukaryotic translation initiation factor 4E nuclear import factor 1 [Source:MGI Symbol;Acc:MGI:1921453]
Eif4g1	eukaryotic translation initiation factor 4, gamma 1 [Source:MGI Symbol;Acc:MGI:2384784]
Eif4g2	eukaryotic translation initiation factor 4, gamma 2 [Source:MGI Symbol;Acc:MGI:109207]
Eif5	eukaryotic translation initiation factor 5 [Source:MGI Symbol;Acc:MGI:95309]
Eif5a	eukaryotic translation initiation factor 5A [Source:MGI Symbol;Acc:MGI:106248]
Elovl1	elongation of very long chain fatty acids (FEN1/Elo2, SUR4/Elo3, yeast)-like 1 [Source:MGI Symbol;Acc:MGI:1858959]
Emd	emerin [Source:MGI Symbol;Acc:MGI:108117]
Eno1	enolase 1, alpha non-neuron [Source:MGI Symbol;Acc:MGI:95393]
Eny2	enhancer of yellow 2 homolog (Drosophila) [Source:MGI Symbol;Acc:MGI:1919286]
Epn1	epsin 1 [Source:MGI Symbol;Acc:MGI:1333763]
Ercc5	excision repair cross-complementing rodent repair deficiency, complementation group 5 [Source:MGI Symbol;Acc:MGI:103582]
Ergic3	ERGIC and golgi 3 [Source:MGI Symbol;Acc:MGI:1913616]
Erlin2	ER lipid raft associated 2 [Source:MGI Symbol;Acc:MGI:2387215]
Esyt1	extended synaptotagmin-like protein 1 [Source:MGI Symbol;Acc:MGI:1344426]
Etl4	enhancer trap locus 4 [Source:MGI Symbol;Acc:MGI:95454]
Ets2	E26 avian leukemia oncogene 2, 3' domain [Source:MGI Symbol;Acc:MGI:95456]
Ewsr1	Ewing sarcoma breakpoint region 1 [Source:MGI Symbol;Acc:MGI:99960]
Exosc5	exosome component 5 [Source:MGI Symbol;Acc:MGI:107889]
Fabp1	fatty acid binding protein 1, liver [Source:MGI Symbol;Acc:MGI:95479]
Fabp3	fatty acid binding protein 3, muscle and heart [Source:MGI Symbol;Acc:MGI:95476]
Fabp5	fatty acid binding protein 5, epidermal [Source:MGI Symbol;Acc:MGI:101790]
Fam102b	family with sequence similarity 102, member B [Source:MGI Symbol;Acc:MGI:3036259]
Fam117b	family with sequence similarity 117, member B [Source:MGI Symbol;Acc:MGI:1920000]
Fam134a	NA
Fam134b	NA
Fam162a	family with sequence similarity 162, member A [Source:MGI Symbol;Acc:MGI:1917436]
Fam167b	family with sequence similarity 167, member B [Source:MGI Symbol;Acc:MGI:2668032]
Fam168b	family with sequence similarity 168, member B [Source:MGI Symbol;Acc:MGI:2448487]
Fam173a	family with sequence similarity 173, member A [Source:MGI Symbol;Acc:MGI:2384888]
Fam174a	family with sequence similarity 174, member A [Source:MGI Symbol;Acc:MGI:1914948]
Fam192a	family with sequence similarity 192, member A [Source:MGI Symbol;Acc:MGI:1919637]
Fam50a	family with sequence similarity 50, member A [Source:MGI Symbol;Acc:MGI:1351626]
Fam53b	family with sequence similarity 53, member B [Source:MGI Symbol;Acc:MGI:1925188]
Fam89a	family with sequence similarity 89, member A [Source:MGI Symbol;Acc:MGI:1916877]
Fam96a	family with sequence similarity 96, member A [Source:MGI Symbol;Acc:MGI:1915500]
Fam98c	family with sequence similarity 98, member C [Source:MGI Symbol;Acc:MGI:1921083]
Farsb	phenylalanyl-tRNA synthetase, beta subunit [Source:MGI Symbol;Acc:MGI:1346035]
Fau	Finkel-Biskis-Reilly murine sarcoma virus (FBR-MuSV) ubiquitously expressed (fox derived) [Source:MGI Symbol;Acc:MGI:102547]
Fbl	fibrillarin [Source:MGI Symbol;Acc:MGI:95486]
Fblim1	filamin binding LIM protein 1 [Source:MGI Symbol;Acc:MGI:1921452]
Fbp2	fructose bisphosphatase 2 [Source:MGI Symbol;Acc:MGI:95491]
Fbxl20	F-box and leucine-rich repeat protein 20 [Source:MGI Symbol;Acc:MGI:1919444]
Fbxo3	F-box protein 3 [Source:MGI Symbol;Acc:MGI:1929084]
Fbxw4	F-box and WD-40 domain protein 4 [Source:MGI Symbol;Acc:MGI:1354698]
Fdft1	farnesyl diphosphate farnesyl transferase 1 [Source:MGI Symbol;Acc:MGI:102706]
Fech	ferrochelatase [Source:MGI Symbol;Acc:MGI:95513]
Fermt1	fermitin family member 1 [Source:MGI Symbol;Acc:MGI:2443583]
Fkbp3	FK506 binding protein 3 [Source:MGI Symbol;Acc:MGI:1353460]
Fkbp9	FK506 binding protein 9 [Source:MGI Symbol;Acc:MGI:1350921]
Fnbp1	formin binding protein 1 [Source:MGI Symbol;Acc:MGI:109606]
Fnbp1l	formin binding protein 1-like [Source:MGI Symbol;Acc:MGI:1925642]
Fth1	ferritin heavy polypeptide 1 [Source:MGI Symbol;Acc:MGI:95588]
Ftl1	ferritin light polypeptide 1 [Source:MGI Symbol;Acc:MGI:95589]
Ftsj3	FtsJ RNA methyltransferase homolog 3 (E. coli) [Source:MGI Symbol;Acc:MGI:1860295]
Fuca1	fucosidase, alpha-L- 1, tissue [Source:MGI Symbol;Acc:MGI:95593]
Fyco1	FYVE and coiled-coil domain containing 1 [Source:MGI Symbol;Acc:MGI:107277]
Fzr1	fizzy/cell division cycle 20 related 1 (Drosophila) [Source:MGI Symbol;Acc:MGI:1926790]
G3bp1	GTPase activating protein (SH3 domain) binding protein 1 [Source:MGI Symbol;Acc:MGI:1351465]
Gabarap	gamma-aminobutyric acid receptor associated protein [Source:MGI Symbol;Acc:MGI:1861742]
Gak	cyclin G associated kinase [Source:MGI Symbol;Acc:MGI:2442153]
Galc	galactosylceramidase [Source:MGI Symbol;Acc:MGI:95636]
Gapdh	glyceraldehyde-3-phosphate dehydrogenase [Source:MGI Symbol;Acc:MGI:95640]
Gbe1	glucan (1,4-alpha-), branching enzyme 1 [Source:MGI Symbol;Acc:MGI:1921435]
Gcnt2	glucosaminyl (N-acetyl) transferase 2, I-branching enzyme [Source:MGI Symbol;Acc:MGI:1100870]
Gdpd1	glycerophosphodiester phosphodiesterase domain containing 1 [Source:MGI Symbol;Acc:MGI:1913819]
Get4	golgi to ER traffic protein 4 [Source:MGI Symbol;Acc:MGI:1914854]
Ggh	gamma-glutamyl hydrolase [Source:MGI Symbol;Acc:MGI:1329035]
Ghitm	growth hormone inducible transmembrane protein [Source:MGI Symbol;Acc:MGI:1913342]
Gipc1	GIPC PDZ domain containing family, member 1 [Source:MGI Symbol;Acc:MGI:1926252]
Glg1	golgi apparatus protein 1 [Source:MGI Symbol;Acc:MGI:104967]
Glrx5	glutaredoxin 5 [Source:MGI Symbol;Acc:MGI:1920296]
Gls	glutaminase [Source:MGI Symbol;Acc:MGI:95752]
Gltscr2	NA
Gm561	NA
Gmcl1	germ cell-less, spermatogenesis associated 1 [Source:MGI Symbol;Acc:MGI:1345156]
Gmfb	glia maturation factor, beta [Source:MGI Symbol;Acc:MGI:1927133]
Gmppb	GDP-mannose pyrophosphorylase B [Source:MGI Symbol;Acc:MGI:2660880]
Gmpr2	guanosine monophosphate reductase 2 [Source:MGI Symbol;Acc:MGI:1917903]
Gnai3	guanine nucleotide binding protein (G protein), alpha inhibiting 3 [Source:MGI Symbol;Acc:MGI:95773]
Gnas	GNAS (guanine nucleotide binding protein, alpha stimulating) complex locus [Source:MGI Symbol;Acc:MGI:95777]
Gnb1	guanine nucleotide binding protein (G protein), beta 1 [Source:MGI Symbol;Acc:MGI:95781]
Gng12	guanine nucleotide binding protein (G protein), gamma 12 [Source:MGI Symbol;Acc:MGI:1336171]
Gnptab	N-acetylglucosamine-1-phosphate transferase, alpha and beta subunits [Source:MGI Symbol;Acc:MGI:3643902]
Gnptg	N-acetylglucosamine-1-phosphotransferase, gamma subunit [Source:MGI Symbol;Acc:MGI:2147006]
Gns	glucosamine (N-acetyl)-6-sulfatase [Source:MGI Symbol;Acc:MGI:1922862]
Golga4	golgi autoantigen, golgin subfamily a, 4 [Source:MGI Symbol;Acc:MGI:1859646]
Golga5	golgi autoantigen, golgin subfamily a, 5 [Source:MGI Symbol;Acc:MGI:1351475]
Golga7	golgi autoantigen, golgin subfamily a, 7 [Source:MGI Symbol;Acc:MGI:1931029]
Golph3	golgi phosphoprotein 3 [Source:MGI Symbol;Acc:MGI:1913879]
Gosr2	golgi SNAP receptor complex member 2 [Source:MGI Symbol;Acc:MGI:1927204]
Got1	glutamic-oxaloacetic transaminase 1, soluble [Source:MGI Symbol;Acc:MGI:95791]
Gpatch8	G patch domain containing 8 [Source:MGI Symbol;Acc:MGI:1918667]
Gpbp1l1	GC-rich promoter binding protein 1-like 1 [Source:MGI Symbol;Acc:MGI:1924360]
Gpcpd1	glycerophosphocholine phosphodiesterase 1 [Source:MGI Symbol;Acc:MGI:104898]
Gpd2	glycerol phosphate dehydrogenase 2, mitochondrial [Source:MGI Symbol;Acc:MGI:99778]
Gpr137	G protein-coupled receptor 137 [Source:MGI Symbol;Acc:MGI:2147529]
Gpr180	G protein-coupled receptor 180 [Source:MGI Symbol;Acc:MGI:1930949]
Gpx2	glutathione peroxidase 2 [Source:MGI Symbol;Acc:MGI:106609]
Gpx4	glutathione peroxidase 4 [Source:MGI Symbol;Acc:MGI:104767]
Grk6	G protein-coupled receptor kinase 6 [Source:MGI Symbol;Acc:MGI:1347078]
Grn	granulin [Source:MGI Symbol;Acc:MGI:95832]
Grpel1	GrpE-like 1, mitochondrial [Source:MGI Symbol;Acc:MGI:1334417]
Gtf2f1	general transcription factor IIF, polypeptide 1 [Source:MGI Symbol;Acc:MGI:1923848]
Gtf2h5	general transcription factor IIH, polypeptide 5 [Source:MGI Symbol;Acc:MGI:107227]
Gtf2i	general transcription factor II I [Source:MGI Symbol;Acc:MGI:1202722]
Gtf3a	general transcription factor III A [Source:MGI Symbol;Acc:MGI:1913846]
Gtpbp1	GTP binding protein 1 [Source:MGI Symbol;Acc:MGI:109443]
Gtpbp4	GTP binding protein 4 [Source:MGI Symbol;Acc:MGI:1916487]
Gyg	glycogenin [Source:MGI Symbol;Acc:MGI:1351614]
H13	histocompatibility 13 [Source:MGI Symbol;Acc:MGI:95886]
H2afx	H2A histone family, member X [Source:MGI Symbol;Acc:MGI:102688]
Hat1	histone aminotransferase 1 [Source:MGI Symbol;Acc:MGI:96013]
Hax1	HCLS1 associated X-1 [Source:MGI Symbol;Acc:MGI:1346319]
Hdac2	histone deacetylase 2 [Source:MGI Symbol;Acc:MGI:1097691]
Hdac3	histone deacetylase 3 [Source:MGI Symbol;Acc:MGI:1343091]
Hdgf	hepatoma-derived growth factor [Source:MGI Symbol;Acc:MGI:1194494]
Hemk1	HemK methyltransferase family member 1 [Source:MGI Symbol;Acc:MGI:1916786]
Herpud2	HERPUD family member 2 [Source:MGI Symbol;Acc:MGI:1915393]
Hexim1	hexamethylene bis-acetamide inducible 1 [Source:MGI Symbol;Acc:MGI:2385923]
Hif1a	hypoxia inducible factor 1, alpha subunit [Source:MGI Symbol;Acc:MGI:106918]
Hipk2	homeodomain interacting protein kinase 2 [Source:MGI Symbol;Acc:MGI:1314872]
Hirip3	HIRA interacting protein 3 [Source:MGI Symbol;Acc:MGI:2142364]
Hmgb2	high mobility group box 2 [Source:MGI Symbol;Acc:MGI:96157]
Hmgn1	high mobility group nucleosomal binding domain 1 [Source:MGI Symbol;Acc:MGI:96120]
Hmgn2	high mobility group nucleosomal binding domain 2 [Source:MGI Symbol;Acc:MGI:96136]
Hmgn3	high mobility group nucleosomal binding domain 3 [Source:MGI Symbol;Acc:MGI:2138069]
Hmgn5	high-mobility group nucleosome binding domain 5 [Source:MGI Symbol;Acc:MGI:1355295]
Hmox1	heme oxygenase 1 [Source:MGI Symbol;Acc:MGI:96163]
Hn1l	hematological and neurological expressed 1-like [Source:MGI Symbol;Acc:MGI:1196260]
Hnrnpa1	heterogeneous nuclear ribonucleoprotein A1 [Source:MGI Symbol;Acc:MGI:104820]
Hnrnpd	heterogeneous nuclear ribonucleoprotein D [Source:MGI Symbol;Acc:MGI:101947]
Hnrnph2	heterogeneous nuclear ribonucleoprotein H2 [Source:MGI Symbol;Acc:MGI:1201779]
Hnrnph3	heterogeneous nuclear ribonucleoprotein H3 [Source:MGI Symbol;Acc:MGI:1926462]
Hnrnpr	heterogeneous nuclear ribonucleoprotein R [Source:MGI Symbol;Acc:MGI:1891692]
Hnrnpu	heterogeneous nuclear ribonucleoprotein U [Source:MGI Symbol;Acc:MGI:1858195]
Hook1	hook microtubule tethering protein 1 [Source:MGI Symbol;Acc:MGI:1925213]
Hpse	heparanase [Source:MGI Symbol;Acc:MGI:1343124]
Hrsp12	NA
Hsd17b12	hydroxysteroid (17-beta) dehydrogenase 12 [Source:MGI Symbol;Acc:MGI:1926967]
Hspb11	heat shock protein family B (small), member 11 [Source:MGI Symbol;Acc:MGI:1920188]
Hsph1	heat shock 105kDa/110kDa protein 1 [Source:MGI Symbol;Acc:MGI:105053]
Htatip2	HIV-1 Tat interactive protein 2 [Source:MGI Symbol;Acc:MGI:1859271]
Id2	inhibitor of DNA binding 2 [Source:MGI Symbol;Acc:MGI:96397]
Ier2	immediate early response 2 [Source:MGI Symbol;Acc:MGI:104815]
Ier3	immediate early response 3 [Source:MGI Symbol;Acc:MGI:104814]
Ifit3	interferon-induced protein with tetratricopeptide repeats 3 [Source:MGI Symbol;Acc:MGI:1101055]
Ift172	intraflagellar transport 172 [Source:MGI Symbol;Acc:MGI:2682064]
Ift46	intraflagellar transport 46 [Source:MGI Symbol;Acc:MGI:1923818]
Ift52	intraflagellar transport 52 [Source:MGI Symbol;Acc:MGI:2387217]
Ift74	intraflagellar transport 74 [Source:MGI Symbol;Acc:MGI:1914944]
Igf1	insulin-like growth factor 1 [Source:MGI Symbol;Acc:MGI:96432]
Ilf3	interleukin enhancer binding factor 3 [Source:MGI Symbol;Acc:MGI:1339973]
Imp4	IMP4, U3 small nucleolar ribonucleoprotein [Source:MGI Symbol;Acc:MGI:106572]
Impad1	inositol monophosphatase domain containing 1 [Source:MGI Symbol;Acc:MGI:1915720]
Impdh2	inosine monophosphate dehydrogenase 2 [Source:MGI Symbol;Acc:MGI:109367]
Ing4	inhibitor of growth family, member 4 [Source:MGI Symbol;Acc:MGI:107307]
Inpp5k	inositol polyphosphate 5-phosphatase K [Source:MGI Symbol;Acc:MGI:1194899]
Ints3	integrator complex subunit 3 [Source:MGI Symbol;Acc:MGI:2140050]
Ipo7	importin 7 [Source:MGI Symbol;Acc:MGI:2152414]
Iqgap1	IQ motif containing GTPase activating protein 1 [Source:MGI Symbol;Acc:MGI:1352757]
Itfg2	integrin alpha FG-GAP repeat containing 2 [Source:MGI Symbol;Acc:MGI:1915450]
Ivd	isovaleryl coenzyme A dehydrogenase [Source:MGI Symbol;Acc:MGI:1929242]
Kcnj2	potassium inwardly-rectifying channel, subfamily J, member 2 [Source:MGI Symbol;Acc:MGI:104744]
Kctd13	potassium channel tetramerisation domain containing 13 [Source:MGI Symbol;Acc:MGI:1923739]
Kdelc1	KDEL (Lys-Asp-Glu-Leu) containing 1 [Source:MGI Symbol;Acc:MGI:1919300]
Khk	ketohexokinase [Source:MGI Symbol;Acc:MGI:1096353]
Khsrp	KH-type splicing regulatory protein [Source:MGI Symbol;Acc:MGI:1336214]
Klf13	Kruppel-like factor 13 [Source:MGI Symbol;Acc:MGI:1354948]
Klf5	Kruppel-like factor 5 [Source:MGI Symbol;Acc:MGI:1338056]
Klhdc4	kelch domain containing 4 [Source:MGI Symbol;Acc:MGI:2384569]
Klhl24	kelch-like 24 [Source:MGI Symbol;Acc:MGI:1923035]
Kpna3	karyopherin (importin) alpha 3 [Source:MGI Symbol;Acc:MGI:1100863]
Krt19	keratin 19 [Source:MGI Symbol;Acc:MGI:96693]
Krtcap2	keratinocyte associated protein 2 [Source:MGI Symbol;Acc:MGI:1913309]
Lactb2	lactamase, beta 2 [Source:MGI Symbol;Acc:MGI:2442551]
Lamp1	lysosomal-associated membrane protein 1 [Source:MGI Symbol;Acc:MGI:96745]
Lancl1	LanC (bacterial lantibiotic synthetase component C)-like 1 [Source:MGI Symbol;Acc:MGI:1336997]
Larp1	La ribonucleoprotein domain family, member 1 [Source:MGI Symbol;Acc:MGI:1890165]
Larp4b	La ribonucleoprotein domain family, member 4B [Source:MGI Symbol;Acc:MGI:106330]
Lasp1	LIM and SH3 protein 1 [Source:MGI Symbol;Acc:MGI:109656]
Lcmt1	leucine carboxyl methyltransferase 1 [Source:MGI Symbol;Acc:MGI:1353593]
Ldb1	LIM domain binding 1 [Source:MGI Symbol;Acc:MGI:894762]
Ldha	lactate dehydrogenase A [Source:MGI Symbol;Acc:MGI:96759]
Lemd2	LEM domain containing 2 [Source:MGI Symbol;Acc:MGI:2385045]
Leo1	Leo1, Paf1/RNA polymerase II complex component [Source:MGI Symbol;Acc:MGI:2685031]
Lgals4	lectin, galactose binding, soluble 4 [Source:MGI Symbol;Acc:MGI:107536]
Lgr5	leucine rich repeat containing G protein coupled receptor 5 [Source:MGI Symbol;Acc:MGI:1341817]
Limd1	LIM domains containing 1 [Source:MGI Symbol;Acc:MGI:1352502]
Lims1	LIM and senescent cell antigen-like domains 1 [Source:MGI Symbol;Acc:MGI:1195263]
Lmnb1	lamin B1 [Source:MGI Symbol;Acc:MGI:96795]
Lrp10	low-density lipoprotein receptor-related protein 10 [Source:MGI Symbol;Acc:MGI:1929480]
Lrrc14	leucine rich repeat containing 14 [Source:MGI Symbol;Acc:MGI:2445060]
Lrrc58	leucine rich repeat containing 58 [Source:MGI Symbol;Acc:MGI:2443542]
Lrrc8d	leucine rich repeat containing 8D [Source:MGI Symbol;Acc:MGI:1922368]
Lsm2	LSM2 homolog, U6 small nuclear RNA and mRNA degradation associated [Source:MGI Symbol;Acc:MGI:90676]
Lsm4	LSM4 homolog, U6 small nuclear RNA and mRNA degradation associated [Source:MGI Symbol;Acc:MGI:1354692]
Lta4h	leukotriene A4 hydrolase [Source:MGI Symbol;Acc:MGI:96836]
Ltbr	lymphotoxin B receptor [Source:MGI Symbol;Acc:MGI:104875]
Ly9	lymphocyte antigen 9 [Source:MGI Symbol;Acc:MGI:96885]
Lztfl1	leucine zipper transcription factor-like 1 [Source:MGI Symbol;Acc:MGI:1934860]
Macrod1	MACRO domain containing 1 [Source:MGI Symbol;Acc:MGI:2147583]
Macrod2	MACRO domain containing 2 [Source:MGI Symbol;Acc:MGI:1920149]
Man1b1	mannosidase, alpha, class 1B, member 1 [Source:MGI Symbol;Acc:MGI:2684954]
Map1lc3a	microtubule-associated protein 1 light chain 3 alpha [Source:MGI Symbol;Acc:MGI:1915661]
Map2k3	mitogen-activated protein kinase kinase 3 [Source:MGI Symbol;Acc:MGI:1346868]
Map3k1	mitogen-activated protein kinase kinase kinase 1 [Source:MGI Symbol;Acc:MGI:1346872]
Map3k2	mitogen-activated protein kinase kinase kinase 2 [Source:MGI Symbol;Acc:MGI:1346873]
Mapk1	mitogen-activated protein kinase 1 [Source:MGI Symbol;Acc:MGI:1346858]
Mapk3	mitogen-activated protein kinase 3 [Source:MGI Symbol;Acc:MGI:1346859]
Mapre2	microtubule-associated protein, RP/EB family, member 2 [Source:MGI Symbol;Acc:MGI:106271]
2008-03-01	NA
Max	Max protein [Source:MGI Symbol;Acc:MGI:96921]
Mbtd1	mbt domain containing 1 [Source:MGI Symbol;Acc:MGI:2143977]
Mbtps1	membrane-bound transcription factor peptidase, site 1 [Source:MGI Symbol;Acc:MGI:1927235]
Mcoln1	mucolipin 1 [Source:MGI Symbol;Acc:MGI:1890498]
Mdc1	mediator of DNA damage checkpoint 1 [Source:MGI Symbol;Acc:MGI:3525201]
Mea1	male enhanced antigen 1 [Source:MGI Symbol;Acc:MGI:96957]
Med25	mediator complex subunit 25 [Source:MGI Symbol;Acc:MGI:1922863]
Med30	mediator complex subunit 30 [Source:MGI Symbol;Acc:MGI:1917040]
Mfap1b	microfibrillar-associated protein 1B [Source:MGI Symbol;Acc:MGI:3694697]
Mff	mitochondrial fission factor [Source:MGI Symbol;Acc:MGI:1922984]
Mfhas1	malignant fibrous histiocytoma amplified sequence 1 [Source:MGI Symbol;Acc:MGI:1098644]
Mfsd1	major facilitator superfamily domain containing 1 [Source:MGI Symbol;Acc:MGI:1914118]
Mga	MAX gene associated [Source:MGI Symbol;Acc:MGI:1352483]
Mgam	maltase-glucoamylase [Source:MGI Symbol;Acc:MGI:1203495]
Mgst3	microsomal glutathione S-transferase 3 [Source:MGI Symbol;Acc:MGI:1913697]
Mink1	misshapen-like kinase 1 (zebrafish) [Source:MGI Symbol;Acc:MGI:1355329]
Mitf	microphthalmia-associated transcription factor [Source:MGI Symbol;Acc:MGI:104554]
Mlec	malectin [Source:MGI Symbol;Acc:MGI:1924015]
Mlf2	myeloid leukemia factor 2 [Source:MGI Symbol;Acc:MGI:1353554]
Mmadhc	methylmalonic aciduria (cobalamin deficiency) cblD type, with homocystinuria [Source:MGI Symbol;Acc:MGI:1923786]
Mmd	monocyte to macrophage differentiation-associated [Source:MGI Symbol;Acc:MGI:1914718]
Mmgt1	membrane magnesium transporter 1 [Source:MGI Symbol;Acc:MGI:2384305]
Mmp14	matrix metallopeptidase 14 (membrane-inserted) [Source:MGI Symbol;Acc:MGI:101900]
Mnt	max binding protein [Source:MGI Symbol;Acc:MGI:109150]
Mocs2	molybdenum cofactor synthesis 2 [Source:MGI Symbol;Acc:MGI:1336894]
Morf4l2	mortality factor 4 like 2 [Source:MGI Symbol;Acc:MGI:1927167]
Morn2	MORN repeat containing 2 [Source:MGI Symbol;Acc:MGI:2674071]
Mpdu1	mannose-P-dolichol utilization defect 1 [Source:MGI Symbol;Acc:MGI:1346040]
Mphosph10	M-phase phosphoprotein 10 (U3 small nucleolar ribonucleoprotein) [Source:MGI Symbol;Acc:MGI:1915223]
Mphosph8	M-phase phosphoprotein 8 [Source:MGI Symbol;Acc:MGI:1922589]
Mpp5	membrane protein, palmitoylated 5 (MAGUK p55 subfamily member 5) [Source:MGI Symbol;Acc:MGI:1927339]
Mprip	myosin phosphatase Rho interacting protein [Source:MGI Symbol;Acc:MGI:1349438]
Mrc2	mannose receptor, C type 2 [Source:MGI Symbol;Acc:MGI:107818]
Mrpl18	mitochondrial ribosomal protein L18 [Source:MGI Symbol;Acc:MGI:1914931]
Mrpl2	mitochondrial ribosomal protein L2 [Source:MGI Symbol;Acc:MGI:1351622]
Mrpl24	mitochondrial ribosomal protein L24 [Source:MGI Symbol;Acc:MGI:1914957]
Mrpl36	mitochondrial ribosomal protein L36 [Source:MGI Symbol;Acc:MGI:2137228]
Mrpl45	mitochondrial ribosomal protein L45 [Source:MGI Symbol;Acc:MGI:1914286]
Mrps18a	mitochondrial ribosomal protein S18A [Source:MGI Symbol;Acc:MGI:1915815]
Mrps18b	mitochondrial ribosomal protein S18B [Source:MGI Symbol;Acc:MGI:1914223]
Mrps21	mitochondrial ribosomal protein S21 [Source:MGI Symbol;Acc:MGI:1913542]
Mrps23	mitochondrial ribosomal protein S23 [Source:MGI Symbol;Acc:MGI:1928138]
Mrto4	mRNA turnover 4, ribosome maturation factor [Source:MGI Symbol;Acc:MGI:1917152]
Msi2	musashi RNA-binding protein 2 [Source:MGI Symbol;Acc:MGI:1923876]
Mt1	metallothionein 1 [Source:MGI Symbol;Acc:MGI:97171]
Mta3	metastasis associated 3 [Source:MGI Symbol;Acc:MGI:2151172]
Mtfmt	mitochondrial methionyl-tRNA formyltransferase [Source:MGI Symbol;Acc:MGI:1916856]
Mtfp1	mitochondrial fission process 1 [Source:MGI Symbol;Acc:MGI:1916686]
Mtfr1	mitochondrial fission regulator 1 [Source:MGI Symbol;Acc:MGI:1914722]
Mthfd2	methylenetetrahydrofolate dehydrogenase (NAD+ dependent), methenyltetrahydrofolate cyclohydrolase [Source:MGI Symbol;Acc:MGI:1338850]
Mtmr3	myotubularin related protein 3 [Source:MGI Symbol;Acc:MGI:1921552]
Mto1	mitochondrial tRNA translation optimization 1 [Source:MGI Symbol;Acc:MGI:1915541]
Mxi1	MAX interactor 1, dimerization protein [Source:MGI Symbol;Acc:MGI:97245]
Myeov2	NA
Myg1	melanocyte proliferating gene 1 [Source:MGI Symbol;Acc:MGI:1929864]
Myl6	myosin, light polypeptide 6, alkali, smooth muscle and non-muscle [Source:MGI Symbol;Acc:MGI:109318]
Myo6	myosin VI [Source:MGI Symbol;Acc:MGI:104785]
Myo9a	myosin IXa [Source:MGI Symbol;Acc:MGI:107735]
N6amt2	NA
Naa38	N(alpha)-acetyltransferase 38, NatC auxiliary subunit [Source:MGI Symbol;Acc:MGI:1925554]
Nab2	Ngfi-A binding protein 2 [Source:MGI Symbol;Acc:MGI:107563]
Nagk	N-acetylglucosamine kinase [Source:MGI Symbol;Acc:MGI:1860418]
Naglu	alpha-N-acetylglucosaminidase (Sanfilippo disease IIIB) [Source:MGI Symbol;Acc:MGI:1351641]
Nagpa	N-acetylglucosamine-1-phosphodiester alpha-N-acetylglucosaminidase [Source:MGI Symbol;Acc:MGI:1351598]
Nampt	nicotinamide phosphoribosyltransferase [Source:MGI Symbol;Acc:MGI:1929865]
Nap1l1	nucleosome assembly protein 1-like 1 [Source:MGI Symbol;Acc:MGI:1855693]
Napa	N-ethylmaleimide sensitive fusion protein attachment protein alpha [Source:MGI Symbol;Acc:MGI:104563]
Nbr1	neighbor of Brca1 gene 1 [Source:MGI Symbol;Acc:MGI:108498]
Nceh1	neutral cholesterol ester hydrolase 1 [Source:MGI Symbol;Acc:MGI:2443191]
Ncf2	neutrophil cytosolic factor 2 [Source:MGI Symbol;Acc:MGI:97284]
Ncor2	nuclear receptor co-repressor 2 [Source:MGI Symbol;Acc:MGI:1337080]
Ndel1	nudE neurodevelopment protein 1 like 1 [Source:MGI Symbol;Acc:MGI:1932915]
Ndfip1	Nedd4 family interacting protein 1 [Source:MGI Symbol;Acc:MGI:1929601]
Ndufa1	NADH dehydrogenase (ubiquinone) 1 alpha subcomplex, 1 [Source:MGI Symbol;Acc:MGI:1929511]
Ndufa10	NADH dehydrogenase (ubiquinone) 1 alpha subcomplex 10 [Source:MGI Symbol;Acc:MGI:1914523]
Ndufa5	NADH dehydrogenase (ubiquinone) 1 alpha subcomplex, 5 [Source:MGI Symbol;Acc:MGI:1915452]
Ndufa7	NADH dehydrogenase (ubiquinone) 1 alpha subcomplex, 7 (B14.5a) [Source:MGI Symbol;Acc:MGI:1913666]
Ndufb6	NADH dehydrogenase (ubiquinone) 1 beta subcomplex, 6 [Source:MGI Symbol;Acc:MGI:2684983]
Ndufc2	NADH dehydrogenase (ubiquinone) 1, subcomplex unknown, 2 [Source:MGI Symbol;Acc:MGI:1344370]
Ndufs2	NADH dehydrogenase (ubiquinone) Fe-S protein 2 [Source:MGI Symbol;Acc:MGI:2385112]
Nedd8	neural precursor cell expressed, developmentally down-regulated gene 8 [Source:MGI Symbol;Acc:MGI:97301]
Nemf	nuclear export mediator factor [Source:MGI Symbol;Acc:MGI:1918305]
Nf1	neurofibromin 1 [Source:MGI Symbol;Acc:MGI:97306]
Nfib	nuclear factor I/B [Source:MGI Symbol;Acc:MGI:103188]
Nfrkb	nuclear factor related to kappa B binding protein [Source:MGI Symbol;Acc:MGI:2442410]
Nfx1	nuclear transcription factor, X-box binding 1 [Source:MGI Symbol;Acc:MGI:1921414]
Nfyb	nuclear transcription factor-Y beta [Source:MGI Symbol;Acc:MGI:97317]
Ngfrap1	NA
Nme1	NME/NM23 nucleoside diphosphate kinase 1 [Source:MGI Symbol;Acc:MGI:97355]
Nob1	NIN1/RPN12 binding protein 1 homolog [Source:MGI Symbol;Acc:MGI:1914869]
Nol11	nucleolar protein 11 [Source:MGI Symbol;Acc:MGI:1916229]
Nolc1	nucleolar and coiled-body phosphoprotein 1 [Source:MGI Symbol;Acc:MGI:1918019]
Nop10	NOP10 ribonucleoprotein [Source:MGI Symbol;Acc:MGI:1913431]
Nop14	NOP14 nucleolar protein [Source:MGI Symbol;Acc:MGI:1922666]
Npm1	nucleophosmin 1 [Source:MGI Symbol;Acc:MGI:106184]
Npnt	nephronectin [Source:MGI Symbol;Acc:MGI:2148811]
Nptn	neuroplastin [Source:MGI Symbol;Acc:MGI:108077]
Nr2c2	nuclear receptor subfamily 2, group C, member 2 [Source:MGI Symbol;Acc:MGI:1352466]
Nradd	neurotrophin receptor associated death domain [Source:MGI Symbol;Acc:MGI:1914419]
Nrbf2	nuclear receptor binding factor 2 [Source:MGI Symbol;Acc:MGI:1354950]
Nrd1	nardilysin, N-arginine dibasic convertase, NRD convertase 1 [Source:MGI Symbol;Acc:MGI:1201386]
Nrf1	nuclear respiratory factor 1 [Source:MGI Symbol;Acc:MGI:1332235]
Nrp2	neuropilin 2 [Source:MGI Symbol;Acc:MGI:1100492]
Nsmce2	NSE2/MMS21 homolog, SMC5-SMC6 complex SUMO ligase [Source:MGI Symbol;Acc:MGI:1915751]
Nubp1	nucleotide binding protein 1 [Source:MGI Symbol;Acc:MGI:1347073]
Nubp2	nucleotide binding protein 2 [Source:MGI Symbol;Acc:MGI:1347072]
Nucks1	nuclear casein kinase and cyclin-dependent kinase substrate 1 [Source:MGI Symbol;Acc:MGI:1934811]
Nudcd3	NudC domain containing 3 [Source:MGI Symbol;Acc:MGI:2144158]
Nudt18	nudix (nucleoside diphosphate linked moiety X)-type motif 18 [Source:MGI Symbol;Acc:MGI:2385853]
Nudt19	nudix (nucleoside diphosphate linked moiety X)-type motif 19 [Source:MGI Symbol;Acc:MGI:94203]
Nudt3	nudix (nucleotide diphosphate linked moiety X)-type motif 3 [Source:MGI Symbol;Acc:MGI:1928484]
Nudt4	nudix (nucleoside diphosphate linked moiety X)-type motif 4 [Source:MGI Symbol;Acc:MGI:1918457]
Nudt9	nudix (nucleoside diphosphate linked moiety X)-type motif 9 [Source:MGI Symbol;Acc:MGI:1921417]
Nxf1	nuclear RNA export factor 1 [Source:MGI Symbol;Acc:MGI:1858330]
Oat	ornithine aminotransferase [Source:MGI Symbol;Acc:MGI:97394]
Ociad1	OCIA domain containing 1 [Source:MGI Symbol;Acc:MGI:1915345]
Odf2	outer dense fiber of sperm tails 2 [Source:MGI Symbol;Acc:MGI:1098824]
Ogdh	oxoglutarate (alpha-ketoglutarate) dehydrogenase (lipoamide) [Source:MGI Symbol;Acc:MGI:1098267]
Ola1	Obg-like ATPase 1 [Source:MGI Symbol;Acc:MGI:1914309]
Opa3	optic atrophy 3 [Source:MGI Symbol;Acc:MGI:2686271]
Orc2	origin recognition complex, subunit 2 [Source:MGI Symbol;Acc:MGI:1328306]
Orc4	origin recognition complex, subunit 4 [Source:MGI Symbol;Acc:MGI:1347043]
Ormdl3	ORM1-like 3 (S. cerevisiae) [Source:MGI Symbol;Acc:MGI:1913862]
Os9	amplified in osteosarcoma [Source:MGI Symbol;Acc:MGI:1924301]
Pa2g4	proliferation-associated 2G4 [Source:MGI Symbol;Acc:MGI:894684]
Pabpc1	poly(A) binding protein, cytoplasmic 1 [Source:MGI Symbol;Acc:MGI:1349722]
Pabpc4	poly(A) binding protein, cytoplasmic 4 [Source:MGI Symbol;Acc:MGI:2385206]
Pacs2	phosphofurin acidic cluster sorting protein 2 [Source:MGI Symbol;Acc:MGI:1924399]
Pacsin1	protein kinase C and casein kinase substrate in neurons 1 [Source:MGI Symbol;Acc:MGI:1345181]
Pafah1b3	platelet-activating factor acetylhydrolase, isoform 1b, subunit 3 [Source:MGI Symbol;Acc:MGI:108414]
Paics	phosphoribosylaminoimidazole carboxylase, phosphoribosylaminoribosylaminoimidazole, succinocarboxamide synthetase [Source:MGI Symbol;Acc:MGI:1914304]
Pank3	pantothenate kinase 3 [Source:MGI Symbol;Acc:MGI:2387464]
Papola	poly (A) polymerase alpha [Source:MGI Symbol;Acc:MGI:109301]
Pccb	propionyl Coenzyme A carboxylase, beta polypeptide [Source:MGI Symbol;Acc:MGI:1914154]
Pcif1	PDX1 C-terminal inhibiting factor 1 [Source:MGI Symbol;Acc:MGI:2443858]
Pcm1	pericentriolar material 1 [Source:MGI Symbol;Acc:MGI:1277958]
Pdcd1	programmed cell death 1 [Source:MGI Symbol;Acc:MGI:104879]
Pdcd6ip	programmed cell death 6 interacting protein [Source:MGI Symbol;Acc:MGI:1333753]
Pdha1	pyruvate dehydrogenase E1 alpha 1 [Source:MGI Symbol;Acc:MGI:97532]
Pdk3	pyruvate dehydrogenase kinase, isoenzyme 3 [Source:MGI Symbol;Acc:MGI:2384308]
Pdrg1	p53 and DNA damage regulated 1 [Source:MGI Symbol;Acc:MGI:1915809]
Pdzd11	PDZ domain containing 11 [Source:MGI Symbol;Acc:MGI:1919871]
Pef1	penta-EF hand domain containing 1 [Source:MGI Symbol;Acc:MGI:1915148]
Peli2	pellino 2 [Source:MGI Symbol;Acc:MGI:1891445]
Pelp1	proline, glutamic acid and leucine rich protein 1 [Source:MGI Symbol;Acc:MGI:1922523]
Per3	period circadian clock 3 [Source:MGI Symbol;Acc:MGI:1277134]
Pex7	peroxisomal biogenesis factor 7 [Source:MGI Symbol;Acc:MGI:1321392]
Pfdn2	prefoldin 2 [Source:MGI Symbol;Acc:MGI:1276111]
Pgam1	phosphoglycerate mutase 1 [Source:MGI Symbol;Acc:MGI:97552]
Pgap2	post-GPI attachment to proteins 2 [Source:MGI Symbol;Acc:MGI:2385286]
Pgk1	phosphoglycerate kinase 1 [Source:MGI Symbol;Acc:MGI:97555]
Pgls	6-phosphogluconolactonase [Source:MGI Symbol;Acc:MGI:1913421]
Pgm2	phosphoglucomutase 2 [Source:MGI Symbol;Acc:MGI:97565]
Pgp	phosphoglycolate phosphatase [Source:MGI Symbol;Acc:MGI:1914328]
Pgrmc2	progesterone receptor membrane component 2 [Source:MGI Symbol;Acc:MGI:1918054]
Phb	prohibitin [Source:MGI Symbol;Acc:MGI:97572]
Phip	pleckstrin homology domain interacting protein [Source:MGI Symbol;Acc:MGI:1932404]
Phlda1	pleckstrin homology like domain, family A, member 1 [Source:MGI Symbol;Acc:MGI:1096880]
Phrf1	PHD and ring finger domains 1 [Source:MGI Symbol;Acc:MGI:2141847]
Phyh	phytanoyl-CoA hydroxylase [Source:MGI Symbol;Acc:MGI:891978]
Pigh	phosphatidylinositol glycan anchor biosynthesis, class H [Source:MGI Symbol;Acc:MGI:99463]
Pigp	phosphatidylinositol glycan anchor biosynthesis, class P [Source:MGI Symbol;Acc:MGI:1860433]
Pigr	polymeric immunoglobulin receptor [Source:MGI Symbol;Acc:MGI:103080]
Pik3c2a	phosphatidylinositol-4-phosphate 3-kinase catalytic subunit type 2 alpha [Source:MGI Symbol;Acc:MGI:1203729]
Pip5k1a	phosphatidylinositol-4-phosphate 5-kinase, type 1 alpha [Source:MGI Symbol;Acc:MGI:107929]
Pitpna	phosphatidylinositol transfer protein, alpha [Source:MGI Symbol;Acc:MGI:99887]
Pja2	praja ring finger ubiquitin ligase 2 [Source:MGI Symbol;Acc:MGI:2159342]
Pkib	protein kinase inhibitor beta, cAMP dependent, testis specific [Source:MGI Symbol;Acc:MGI:101937]
Pkp4	plakophilin 4 [Source:MGI Symbol;Acc:MGI:109281]
Plaa	phospholipase A2, activating protein [Source:MGI Symbol;Acc:MGI:104810]
Pld3	phospholipase D family, member 3 [Source:MGI Symbol;Acc:MGI:1333782]
Plekha1	pleckstrin homology domain containing, family A (phosphoinositide binding specific) member 1 [Source:MGI Symbol;Acc:MGI:2442213]
Plekha5	pleckstrin homology domain containing, family A member 5 [Source:MGI Symbol;Acc:MGI:1923802]
Plod3	procollagen-lysine, 2-oxoglutarate 5-dioxygenase 3 [Source:MGI Symbol;Acc:MGI:1347008]
Plscr3	phospholipid scramblase 3 [Source:MGI Symbol;Acc:MGI:1917560]
Plxdc1	plexin domain containing 1 [Source:MGI Symbol;Acc:MGI:1919574]
Pmvk	phosphomevalonate kinase [Source:MGI Symbol;Acc:MGI:1915853]
Pnkd	paroxysmal nonkinesiogenic dyskinesia [Source:MGI Symbol;Acc:MGI:1930773]
Pnn	pinin [Source:MGI Symbol;Acc:MGI:1100514]
Poglut1	protein O-glucosyltransferase 1 [Source:MGI Symbol;Acc:MGI:2444232]
Pogz	pogo transposable element with ZNF domain [Source:MGI Symbol;Acc:MGI:2442117]
Pole4	polymerase (DNA-directed), epsilon 4 (p12 subunit) [Source:MGI Symbol;Acc:MGI:1914229]
Polr1d	polymerase (RNA) I polypeptide D [Source:MGI Symbol;Acc:MGI:108403]
Polr2b	polymerase (RNA) II (DNA directed) polypeptide B [Source:MGI Symbol;Acc:MGI:2388280]
Polr2h	polymerase (RNA) II (DNA directed) polypeptide H [Source:MGI Symbol;Acc:MGI:2384309]
Polr2k	polymerase (RNA) II (DNA directed) polypeptide K [Source:MGI Symbol;Acc:MGI:102725]
Polr3e	polymerase (RNA) III (DNA directed) polypeptide E [Source:MGI Symbol;Acc:MGI:1349452]
Polr3k	polymerase (RNA) III (DNA directed) polypeptide K [Source:MGI Symbol;Acc:MGI:1914255]
Ppa2	pyrophosphatase (inorganic) 2 [Source:MGI Symbol;Acc:MGI:1922026]
Ppcs	phosphopantothenoylcysteine synthetase [Source:MGI Symbol;Acc:MGI:1915237]
Ppib	peptidylprolyl isomerase B [Source:MGI Symbol;Acc:MGI:97750]
Ppil4	peptidylprolyl isomerase (cyclophilin)-like 4 [Source:MGI Symbol;Acc:MGI:1914668]
Ppp1cb	protein phosphatase 1, catalytic subunit, beta isoform [Source:MGI Symbol;Acc:MGI:104871]
Ppp1r1b	protein phosphatase 1, regulatory (inhibitor) subunit 1B [Source:MGI Symbol;Acc:MGI:94860]
Ppp1r9b	protein phosphatase 1, regulatory subunit 9B [Source:MGI Symbol;Acc:MGI:2387581]
Ppp2r1a	protein phosphatase 2, regulatory subunit A, alpha [Source:MGI Symbol;Acc:MGI:1926334]
Ppp2r3c	protein phosphatase 2, regulatory subunit B'', gamma [Source:MGI Symbol;Acc:MGI:1930009]
Ppp2r5a	protein phosphatase 2, regulatory subunit B', alpha [Source:MGI Symbol;Acc:MGI:2388479]
Ppp2r5c	protein phosphatase 2, regulatory subunit B', gamma [Source:MGI Symbol;Acc:MGI:1349475]
Ppp3cb	protein phosphatase 3, catalytic subunit, beta isoform [Source:MGI Symbol;Acc:MGI:107163]
Pptc7	PTC7 protein phosphatase homolog [Source:MGI Symbol;Acc:MGI:2444593]
Prdm2	PR domain containing 2, with ZNF domain [Source:MGI Symbol;Acc:MGI:107628]
Prdx6	peroxiredoxin 6 [Source:MGI Symbol;Acc:MGI:894320]
Prelid2	PRELI domain containing 2 [Source:MGI Symbol;Acc:MGI:1924869]
Prkar1a	protein kinase, cAMP dependent regulatory, type I, alpha [Source:MGI Symbol;Acc:MGI:104878]
Prkcsh	protein kinase C substrate 80K-H [Source:MGI Symbol;Acc:MGI:107877]
Prkcz	protein kinase C, zeta [Source:MGI Symbol;Acc:MGI:97602]
Prkd3	protein kinase D3 [Source:MGI Symbol;Acc:MGI:1922542]
Prmt1	protein arginine N-methyltransferase 1 [Source:MGI Symbol;Acc:MGI:107846]
Prpf38a	PRP38 pre-mRNA processing factor 38 (yeast) domain containing A [Source:MGI Symbol;Acc:MGI:1916962]
Prpf39	pre-mRNA processing factor 39 [Source:MGI Symbol;Acc:MGI:104602]
Prpf40b	pre-mRNA processing factor 40B [Source:MGI Symbol;Acc:MGI:1925583]
Psen2	presenilin 2 [Source:MGI Symbol;Acc:MGI:109284]
Psip1	PC4 and SFRS1 interacting protein 1 [Source:MGI Symbol;Acc:MGI:2142116]
Psmb2	proteasome (prosome, macropain) subunit, beta type 2 [Source:MGI Symbol;Acc:MGI:1347045]
Psmb3	proteasome (prosome, macropain) subunit, beta type 3 [Source:MGI Symbol;Acc:MGI:1347014]
Psmb5	proteasome (prosome, macropain) subunit, beta type 5 [Source:MGI Symbol;Acc:MGI:1194513]
Psmb8	proteasome (prosome, macropain) subunit, beta type 8 (large multifunctional peptidase 7) [Source:MGI Symbol;Acc:MGI:1346527]
Psmc1	protease (prosome, macropain) 26S subunit, ATPase 1 [Source:MGI Symbol;Acc:MGI:106054]
Psmc5	protease (prosome, macropain) 26S subunit, ATPase 5 [Source:MGI Symbol;Acc:MGI:105047]
Psmd3	proteasome (prosome, macropain) 26S subunit, non-ATPase, 3 [Source:MGI Symbol;Acc:MGI:98858]
Psmd9	proteasome (prosome, macropain) 26S subunit, non-ATPase, 9 [Source:MGI Symbol;Acc:MGI:1914401]
Psme3	proteaseome (prosome, macropain) activator subunit 3 (PA28 gamma, Ki) [Source:MGI Symbol;Acc:MGI:1096366]
Psmf1	proteasome (prosome, macropain) inhibitor subunit 1 [Source:MGI Symbol;Acc:MGI:1346072]
Ptbp1	polypyrimidine tract binding protein 1 [Source:MGI Symbol;Acc:MGI:97791]
Ptpro	protein tyrosine phosphatase, receptor type, O [Source:MGI Symbol;Acc:MGI:1097152]
Puf60	poly-U binding splicing factor 60 [Source:MGI Symbol;Acc:MGI:1915209]
Pura	purine rich element binding protein A [Source:MGI Symbol;Acc:MGI:103079]
Purb	purine rich element binding protein B [Source:MGI Symbol;Acc:MGI:1338779]
Pvrl2	NA
Qars	glutaminyl-tRNA synthetase [Source:MGI Symbol;Acc:MGI:1915851]
Rab11b	RAB11B, member RAS oncogene family [Source:MGI Symbol;Acc:MGI:99425]
Rab11fip2	RAB11 family interacting protein 2 (class I) [Source:MGI Symbol;Acc:MGI:1922248]
Rab12	RAB12, member RAS oncogene family [Source:MGI Symbol;Acc:MGI:894284]
Rab25	RAB25, member RAS oncogene family [Source:MGI Symbol;Acc:MGI:1858203]
Rab8b	RAB8B, member RAS oncogene family [Source:MGI Symbol;Acc:MGI:2442982]
Rabep1	rabaptin, RAB GTPase binding effector protein 1 [Source:MGI Symbol;Acc:MGI:1860236]
Rabgap1	RAB GTPase activating protein 1 [Source:MGI Symbol;Acc:MGI:2385139]
Rad21	RAD21 cohesin complex component [Source:MGI Symbol;Acc:MGI:108016]
Rad23a	RAD23 homolog A, nucleotide excision repair protein [Source:MGI Symbol;Acc:MGI:105126]
Rad50	RAD50 double strand break repair protein [Source:MGI Symbol;Acc:MGI:109292]
Ran	RAN, member RAS oncogene family [Source:MGI Symbol;Acc:MGI:1333112]
Rangap1	RAN GTPase activating protein 1 [Source:MGI Symbol;Acc:MGI:103071]
Rap2a	RAS related protein 2a [Source:MGI Symbol;Acc:MGI:97855]
Rap2b	RAP2B, member of RAS oncogene family [Source:MGI Symbol;Acc:MGI:1921262]
Rasgrp3	RAS, guanyl releasing protein 3 [Source:MGI Symbol;Acc:MGI:3028579]
Rbbp4	retinoblastoma binding protein 4, chromatin remodeling factor [Source:MGI Symbol;Acc:MGI:1194912]
Rbm12	RNA binding motif protein 12 [Source:MGI Symbol;Acc:MGI:1922960]
Rbm15	RNA binding motif protein 15 [Source:MGI Symbol;Acc:MGI:2443205]
Rbm28	RNA binding motif protein 28 [Source:MGI Symbol;Acc:MGI:2655711]
Reg3b	regenerating islet-derived 3 beta [Source:MGI Symbol;Acc:MGI:97478]
Rela	v-rel reticuloendotheliosis viral oncogene homolog A (avian) [Source:MGI Symbol;Acc:MGI:103290]
Relb	avian reticuloendotheliosis viral (v-rel) oncogene related B [Source:MGI Symbol;Acc:MGI:103289]
Rell1	RELT-like 1 [Source:MGI Symbol;Acc:MGI:2140767]
Rest	RE1-silencing transcription factor [Source:MGI Symbol;Acc:MGI:104897]
Rexo2	RNA exonuclease 2 [Source:MGI Symbol;Acc:MGI:1888981]
Rfc2	replication factor C (activator 1) 2 [Source:MGI Symbol;Acc:MGI:1341868]
Rftn1	raftlin lipid raft linker 1 [Source:MGI Symbol;Acc:MGI:1923688]
Rgs1	regulator of G-protein signaling 1 [Source:MGI Symbol;Acc:MGI:1354694]
Rnaseh2a	ribonuclease H2, large subunit [Source:MGI Symbol;Acc:MGI:1916974]
Rnaseh2b	ribonuclease H2, subunit B [Source:MGI Symbol;Acc:MGI:1914403]
Rnf103	ring finger protein 103 [Source:MGI Symbol;Acc:MGI:109483]
Rnf141	ring finger protein 141 [Source:MGI Symbol;Acc:MGI:1914400]
Rnf145	ring finger protein 145 [Source:MGI Symbol;Acc:MGI:1921565]
Rnf19a	ring finger protein 19A [Source:MGI Symbol;Acc:MGI:1353623]
Rnf2	ring finger protein 2 [Source:MGI Symbol;Acc:MGI:1101759]
Rnf20	ring finger protein 20 [Source:MGI Symbol;Acc:MGI:1925927]
Rnf44	ring finger protein 44 [Source:MGI Symbol;Acc:MGI:2145310]
Rnf5	ring finger protein 5 [Source:MGI Symbol;Acc:MGI:1860076]
Rnft1	ring finger protein, transmembrane 1 [Source:MGI Symbol;Acc:MGI:1924142]
Rpa2	replication protein A2 [Source:MGI Symbol;Acc:MGI:1339939]
Rpl10	ribosomal protein L10 [Source:MGI Symbol;Acc:MGI:105943]
Rpl11	ribosomal protein L11 [Source:MGI Symbol;Acc:MGI:1914275]
Rpl13a	ribosomal protein L13A [Source:MGI Symbol;Acc:MGI:1351455]
Rpl14	ribosomal protein L14 [Source:MGI Symbol;Acc:MGI:1914365]
Rpl18a	ribosomal protein L18A [Source:MGI Symbol;Acc:MGI:1924058]
Rpl19	ribosomal protein L19 [Source:MGI Symbol;Acc:MGI:98020]
Rpl21	ribosomal protein L21 [Source:MGI Symbol;Acc:MGI:1278340]
Rpl22	ribosomal protein L22 [Source:MGI Symbol;Acc:MGI:99262]
Rpl22l1	ribosomal protein L22 like 1 [Source:MGI Symbol;Acc:MGI:1915278]
Rpl23	ribosomal protein L23 [Source:MGI Symbol;Acc:MGI:1929455]
Rpl24	ribosomal protein L24 [Source:MGI Symbol;Acc:MGI:1915443]
Rpl28	ribosomal protein L28 [Source:MGI Symbol;Acc:MGI:101839]
Rpl3	ribosomal protein L3 [Source:MGI Symbol;Acc:MGI:1351605]
Rpl31	ribosomal protein L31 [Source:MGI Symbol;Acc:MGI:2149632]
Rpl32	ribosomal protein L32 [Source:MGI Symbol;Acc:MGI:98038]
Rpl34	ribosomal protein L34 [Source:MGI Symbol;Acc:MGI:1915686]
Rpl38	ribosomal protein L38 [Source:MGI Symbol;Acc:MGI:1914921]
Rpl4	ribosomal protein L4 [Source:MGI Symbol;Acc:MGI:1915141]
Rpl41	ribosomal protein L41 [Source:MGI Symbol;Acc:MGI:1915195]
Rpl5	ribosomal protein L5 [Source:MGI Symbol;Acc:MGI:102854]
Rpl7	ribosomal protein L7 [Source:MGI Symbol;Acc:MGI:98073]
Rpl9	ribosomal protein L9 [Source:MGI Symbol;Acc:MGI:1298373]
Rplp2	ribosomal protein, large P2 [Source:MGI Symbol;Acc:MGI:1914436]
Rpp21	ribonuclease P 21 subunit [Source:MGI Symbol;Acc:MGI:1914926]
Rprd2	regulation of nuclear pre-mRNA domain containing 2 [Source:MGI Symbol;Acc:MGI:1922387]
Rps12	ribosomal protein S12 [Source:MGI Symbol;Acc:MGI:98105]
Rps17	ribosomal protein S17 [Source:MGI Symbol;Acc:MGI:1309526]
Rps20	ribosomal protein S20 [Source:MGI Symbol;Acc:MGI:1914677]
Rps26	ribosomal protein S26 [Source:MGI Symbol;Acc:MGI:1351628]
Rps27a	ribosomal protein S27A [Source:MGI Symbol;Acc:MGI:1925544]
Rps28	ribosomal protein S28 [Source:MGI Symbol;Acc:MGI:1859516]
Rps29	ribosomal protein S29 [Source:MGI Symbol;Acc:MGI:107681]
Rps4x	ribosomal protein S4, X-linked [Source:MGI Symbol;Acc:MGI:98158]
Rps5	ribosomal protein S5 [Source:MGI Symbol;Acc:MGI:1097682]
Rps6	ribosomal protein S6 [Source:MGI Symbol;Acc:MGI:98159]
Rps8	ribosomal protein S8 [Source:MGI Symbol;Acc:MGI:98166]
Rps9	ribosomal protein S9 [Source:MGI Symbol;Acc:MGI:1924096]
Rraga	Ras-related GTP binding A [Source:MGI Symbol;Acc:MGI:1915691]
Rragc	Ras-related GTP binding C [Source:MGI Symbol;Acc:MGI:1858751]
Rrp1	ribosomal RNA processing 1 homolog (S. cerevisiae) [Source:MGI Symbol;Acc:MGI:1203500]
Rtf1	RTF1, Paf1/RNA polymerase II complex component [Source:MGI Symbol;Acc:MGI:1309480]
Rufy1	RUN and FYVE domain containing 1 [Source:MGI Symbol;Acc:MGI:2429762]
Sae1	SUMO1 activating enzyme subunit 1 [Source:MGI Symbol;Acc:MGI:1929264]
Safb	scaffold attachment factor B [Source:MGI Symbol;Acc:MGI:2146974]
Sap18	Sin3-associated polypeptide 18 [Source:MGI Symbol;Acc:MGI:1277978]
Sar1a	secretion associated Ras related GTPase 1A [Source:MGI Symbol;Acc:MGI:98230]
Sart3	squamous cell carcinoma antigen recognized by T cells 3 [Source:MGI Symbol;Acc:MGI:1858230]
Sbno1	strawberry notch homolog 1 (Drosophila) [Source:MGI Symbol;Acc:MGI:2384298]
Sc5d	sterol-C5-desaturase [Source:MGI Symbol;Acc:MGI:1353611]
Scaf11	SR-related CTD-associated factor 11 [Source:MGI Symbol;Acc:MGI:1919443]
Scaf8	SR-related CTD-associated factor 8 [Source:MGI Symbol;Acc:MGI:1925212]
Scarb2	scavenger receptor class B, member 2 [Source:MGI Symbol;Acc:MGI:1196458]
Scd2	stearoyl-Coenzyme A desaturase 2 [Source:MGI Symbol;Acc:MGI:98240]
Sdf2	stromal cell derived factor 2 [Source:MGI Symbol;Acc:MGI:108019]
Sdhaf1	succinate dehydrogenase complex assembly factor 1 [Source:MGI Symbol;Acc:MGI:1915582]
Sdhb	succinate dehydrogenase complex, subunit B, iron sulfur (Ip) [Source:MGI Symbol;Acc:MGI:1914930]
Sec11c	SEC11 homolog C, signal peptidase complex subunit [Source:MGI Symbol;Acc:MGI:1913536]
Sec16a	SEC16 homolog A, endoplasmic reticulum export factor [Source:MGI Symbol;Acc:MGI:2139207]
Sec23ip	Sec23 interacting protein [Source:MGI Symbol;Acc:MGI:2450915]
Sec24c	Sec24 related gene family, member C (S. cerevisiae) [Source:MGI Symbol;Acc:MGI:1919746]
Sec61b	Sec61 beta subunit [Source:MGI Symbol;Acc:MGI:1913462]
Sec63	SEC63-like (S. cerevisiae) [Source:MGI Symbol;Acc:MGI:2155302]
Secisbp2	SECIS binding protein 2 [Source:MGI Symbol;Acc:MGI:1922670]
Sel1l	sel-1 suppressor of lin-12-like (C. elegans) [Source:MGI Symbol;Acc:MGI:1329016]
Sephs2	selenophosphate synthetase 2 [Source:MGI Symbol;Acc:MGI:108388]
2002-09-01	NA
Serf1	small EDRK-rich factor 1 [Source:MGI Symbol;Acc:MGI:1337114]
Serf2	small EDRK-rich factor 2 [Source:MGI Symbol;Acc:MGI:1337041]
Serhl	serine hydrolase-like [Source:MGI Symbol;Acc:MGI:1890404]
Serp1	stress-associated endoplasmic reticulum protein 1 [Source:MGI Symbol;Acc:MGI:92638]
Serpine1	serine (or cysteine) peptidase inhibitor, clade E, member 1 [Source:MGI Symbol;Acc:MGI:97608]
Serpine2	serine (or cysteine) peptidase inhibitor, clade E, member 2 [Source:MGI Symbol;Acc:MGI:101780]
Set	SET nuclear oncogene [Source:MGI Symbol;Acc:MGI:1860267]
Sf3a3	splicing factor 3a, subunit 3 [Source:MGI Symbol;Acc:MGI:1922312]
Sf3b2	splicing factor 3b, subunit 2 [Source:MGI Symbol;Acc:MGI:2441856]
Sh3gl1	SH3-domain GRB2-like 1 [Source:MGI Symbol;Acc:MGI:700010]
Sh3kbp1	SH3-domain kinase binding protein 1 [Source:MGI Symbol;Acc:MGI:1889583]
Shc1	src homology 2 domain-containing transforming protein C1 [Source:MGI Symbol;Acc:MGI:98296]
Sidt2	SID1 transmembrane family, member 2 [Source:MGI Symbol;Acc:MGI:2446134]
Sin3a	transcriptional regulator, SIN3A (yeast) [Source:MGI Symbol;Acc:MGI:107157]
Skp1a	S-phase kinase-associated protein 1A [Source:MGI Symbol;Acc:MGI:103575]
Slamf9	SLAM family member 9 [Source:MGI Symbol;Acc:MGI:1923692]
Slc12a2	solute carrier family 12, member 2 [Source:MGI Symbol;Acc:MGI:101924]
Slc16a1	solute carrier family 16 (monocarboxylic acid transporters), member 1 [Source:MGI Symbol;Acc:MGI:106013]
Slc16a3	solute carrier family 16 (monocarboxylic acid transporters), member 3 [Source:MGI Symbol;Acc:MGI:1933438]
Slc25a1	solute carrier family 25 (mitochondrial carrier, citrate transporter), member 1 [Source:MGI Symbol;Acc:MGI:1345283]
Slc25a10	solute carrier family 25 (mitochondrial carrier, dicarboxylate transporter), member 10 [Source:MGI Symbol;Acc:MGI:1353497]
Slc25a3	solute carrier family 25 (mitochondrial carrier, phosphate carrier), member 3 [Source:MGI Symbol;Acc:MGI:1353498]
Slc2a1	solute carrier family 2 (facilitated glucose transporter), member 1 [Source:MGI Symbol;Acc:MGI:95755]
Slc35b1	solute carrier family 35, member B1 [Source:MGI Symbol;Acc:MGI:1343133]
Slc35c1	solute carrier family 35, member C1 [Source:MGI Symbol;Acc:MGI:2443301]
Slc35e1	solute carrier family 35, member E1 [Source:MGI Symbol;Acc:MGI:2142403]
Slc37a2	solute carrier family 37 (glycerol-3-phosphate transporter), member 2 [Source:MGI Symbol;Acc:MGI:1929693]
Slc38a6	solute carrier family 38, member 6 [Source:MGI Symbol;Acc:MGI:3648156]
Slc38a7	solute carrier family 38, member 7 [Source:MGI Symbol;Acc:MGI:2679005]
Slc39a10	solute carrier family 39 (zinc transporter), member 10 [Source:MGI Symbol;Acc:MGI:1914515]
Slc39a8	solute carrier family 39 (metal ion transporter), member 8 [Source:MGI Symbol;Acc:MGI:1914797]
Sltm	SAFB-like, transcription modulator [Source:MGI Symbol;Acc:MGI:1913910]
Slx1b	SLX1 structure-specific endonuclease subunit homolog B (S. cerevisiae) [Source:MGI Symbol;Acc:MGI:1915220]
Smap1	small ArfGAP 1 [Source:MGI Symbol;Acc:MGI:2138261]
Smarca4	SWI/SNF related, matrix associated, actin dependent regulator of chromatin, subfamily a, member 4 [Source:MGI Symbol;Acc:MGI:88192]
Smarcad1	SWI/SNF-related, matrix-associated actin-dependent regulator of chromatin, subfamily a, containing DEAD/H box 1 [Source:MGI Symbol;Acc:MGI:95453]
Smarcb1	SWI/SNF related, matrix associated, actin dependent regulator of chromatin, subfamily b, member 1 [Source:MGI Symbol;Acc:MGI:1328366]
Smc3	structural maintenance of chromosomes 3 [Source:MGI Symbol;Acc:MGI:1339795]
Smc4	structural maintenance of chromosomes 4 [Source:MGI Symbol;Acc:MGI:1917349]
Smchd1	SMC hinge domain containing 1 [Source:MGI Symbol;Acc:MGI:1921605]
Smoc2	SPARC related modular calcium binding 2 [Source:MGI Symbol;Acc:MGI:1929881]
Smpdl3a	sphingomyelin phosphodiesterase, acid-like 3A [Source:MGI Symbol;Acc:MGI:1931437]
Smurf2	SMAD specific E3 ubiquitin protein ligase 2 [Source:MGI Symbol;Acc:MGI:1913563]
Snapc1	small nuclear RNA activating complex, polypeptide 1 [Source:MGI Symbol;Acc:MGI:1922877]
Snapc3	small nuclear RNA activating complex, polypeptide 3 [Source:MGI Symbol;Acc:MGI:1916338]
Snd1	staphylococcal nuclease and tudor domain containing 1 [Source:MGI Symbol;Acc:MGI:1929266]
Snrnp25	small nuclear ribonucleoprotein 25 (U11/U12) [Source:MGI Symbol;Acc:MGI:1925622]
Snrnp48	small nuclear ribonucleoprotein 48 (U11/U12) [Source:MGI Symbol;Acc:MGI:1915047]
Snrpd2	small nuclear ribonucleoprotein D2 [Source:MGI Symbol;Acc:MGI:98345]
Snw1	SNW domain containing 1 [Source:MGI Symbol;Acc:MGI:1913604]
Snx14	sorting nexin 14 [Source:MGI Symbol;Acc:MGI:2155664]
Snx30	sorting nexin family member 30 [Source:MGI Symbol;Acc:MGI:2443882]
Snx8	sorting nexin 8 [Source:MGI Symbol;Acc:MGI:2443816]
Socs2	suppressor of cytokine signaling 2 [Source:MGI Symbol;Acc:MGI:1201787]
Sord	sorbitol dehydrogenase [Source:MGI Symbol;Acc:MGI:98266]
Sorl1	sortilin-related receptor, LDLR class A repeats-containing [Source:MGI Symbol;Acc:MGI:1202296]
Spp1	secreted phosphoprotein 1 [Source:MGI Symbol;Acc:MGI:98389]
Spred1	sprouty protein with EVH-1 domain 1, related sequence [Source:MGI Symbol;Acc:MGI:2150016]
Spsb3	splA/ryanodine receptor domain and SOCS box containing 3 [Source:MGI Symbol;Acc:MGI:1891471]
Srek1	splicing regulatory glutamine/lysine-rich protein 1 [Source:MGI Symbol;Acc:MGI:2145245]
Srgn	serglycin [Source:MGI Symbol;Acc:MGI:97756]
Srp54b	signal recognition particle 54B [Source:MGI Symbol;Acc:MGI:3714357]
Srprb	signal recognition particle receptor, B subunit [Source:MGI Symbol;Acc:MGI:102964]
Srsf4	serine/arginine-rich splicing factor 4 [Source:MGI Symbol;Acc:MGI:1890577]
Ssbp1	single-stranded DNA binding protein 1 [Source:MGI Symbol;Acc:MGI:1920040]
Ssr1	signal sequence receptor, alpha [Source:MGI Symbol;Acc:MGI:105082]
Ssr4	signal sequence receptor, delta [Source:MGI Symbol;Acc:MGI:1099464]
Ssrp1	structure specific recognition protein 1 [Source:MGI Symbol;Acc:MGI:107912]
Sssca1	Sjogren syndrome/scleroderma autoantigen 1 [Source:MGI Symbol;Acc:MGI:1913482]
Ssx2ip	synovial sarcoma, X 2 interacting protein [Source:MGI Symbol;Acc:MGI:2139150]
St14	suppression of tumorigenicity 14 (colon carcinoma) [Source:MGI Symbol;Acc:MGI:1338881]
Stard3nl	STARD3 N-terminal like [Source:MGI Symbol;Acc:MGI:1923455]
Stk19	serine/threonine kinase 19 [Source:MGI Symbol;Acc:MGI:1860085]
Stk38	serine/threonine kinase 38 [Source:MGI Symbol;Acc:MGI:2442572]
Stmn1	stathmin 1 [Source:MGI Symbol;Acc:MGI:96739]
Stoml2	stomatin (Epb7.2)-like 2 [Source:MGI Symbol;Acc:MGI:1913842]
Strn3	striatin, calmodulin binding protein 3 [Source:MGI Symbol;Acc:MGI:2151064]
Stub1	STIP1 homology and U-Box containing protein 1 [Source:MGI Symbol;Acc:MGI:1891731]
Stx12	syntaxin 12 [Source:MGI Symbol;Acc:MGI:1931027]
Stx18	syntaxin 18 [Source:MGI Symbol;Acc:MGI:1918366]
Stx6	syntaxin 6 [Source:MGI Symbol;Acc:MGI:1926235]
Sub1	SUB1 homolog (S. cerevisiae) [Source:MGI Symbol;Acc:MGI:104811]
Sugt1	SGT1, suppressor of G2 allele of SKP1 (S. cerevisiae) [Source:MGI Symbol;Acc:MGI:1915205]
Sumf1	sulfatase modifying factor 1 [Source:MGI Symbol;Acc:MGI:1889844]
Sumo3	small ubiquitin-like modifier 3 [Source:MGI Symbol;Acc:MGI:1336201]
Suz12	suppressor of zeste 12 homolog (Drosophila) [Source:MGI Symbol;Acc:MGI:1261758]
Syncrip	synaptotagmin binding, cytoplasmic RNA interacting protein [Source:MGI Symbol;Acc:MGI:1891690]
Tada1	transcriptional adaptor 1 [Source:MGI Symbol;Acc:MGI:1196415]
Taf1	TATA-box binding protein associated factor 1 [Source:MGI Symbol;Acc:MGI:1336878]
Taf10	TATA-box binding protein associated factor 10 [Source:MGI Symbol;Acc:MGI:1346320]
Taf15	TATA-box binding protein associated factor 15 [Source:MGI Symbol;Acc:MGI:1917689]
Taf6l	TATA-box binding protein associated factor 6 like [Source:MGI Symbol;Acc:MGI:2444957]
Tbc1d1	TBC1 domain family, member 1 [Source:MGI Symbol;Acc:MGI:1889508]
Tbc1d10a	TBC1 domain family, member 10a [Source:MGI Symbol;Acc:MGI:2144164]
Tbc1d15	TBC1 domain family, member 15 [Source:MGI Symbol;Acc:MGI:1913937]
Tbc1d8	TBC1 domain family, member 8 [Source:MGI Symbol;Acc:MGI:1927225]
Tcap	titin-cap [Source:MGI Symbol;Acc:MGI:1330233]
Tceb1	NA
Tcirg1	T cell, immune regulator 1, ATPase, H+ transporting, lysosomal V0 protein A3 [Source:MGI Symbol;Acc:MGI:1350931]
Tcn2	transcobalamin 2 [Source:MGI Symbol;Acc:MGI:98534]
Tcp1	t-complex protein 1 [Source:MGI Symbol;Acc:MGI:98535]
Tdg	thymine DNA glycosylase [Source:MGI Symbol;Acc:MGI:108247]
Tet2	tet methylcytosine dioxygenase 2 [Source:MGI Symbol;Acc:MGI:2443298]
Tgfbr2	transforming growth factor, beta receptor II [Source:MGI Symbol;Acc:MGI:98729]
Tgif1	TGFB-induced factor homeobox 1 [Source:MGI Symbol;Acc:MGI:1194497]
Tgoln1	trans-golgi network protein [Source:MGI Symbol;Acc:MGI:105080]
Thap2	THAP domain containing, apoptosis associated protein 2 [Source:MGI Symbol;Acc:MGI:1914066]
Thoc1	THO complex 1 [Source:MGI Symbol;Acc:MGI:1919668]
Tial1	Tia1 cytotoxic granule-associated RNA binding protein-like 1 [Source:MGI Symbol;Acc:MGI:107913]
Timm17b	translocase of inner mitochondrial membrane 17b [Source:MGI Symbol;Acc:MGI:1343176]
Timm22	translocase of inner mitochondrial membrane 22 [Source:MGI Symbol;Acc:MGI:1929742]
Timm50	translocase of inner mitochondrial membrane 50 [Source:MGI Symbol;Acc:MGI:1913775]
Tmed10	transmembrane p24 trafficking protein 10 [Source:MGI Symbol;Acc:MGI:1915831]
Tmed3	transmembrane p24 trafficking protein 3 [Source:MGI Symbol;Acc:MGI:1913361]
Tmem131	transmembrane protein 131 [Source:MGI Symbol;Acc:MGI:1927110]
Tmem147	transmembrane protein 147 [Source:MGI Symbol;Acc:MGI:1915011]
Tmem176a	transmembrane protein 176A [Source:MGI Symbol;Acc:MGI:1913308]
Tmem176b	transmembrane protein 176B [Source:MGI Symbol;Acc:MGI:1916348]
Tmem183a	transmembrane protein 183A [Source:MGI Symbol;Acc:MGI:1914729]
Tmem189	transmembrane protein 189 [Source:MGI Symbol;Acc:MGI:2142624]
Tmem222	transmembrane protein 222 [Source:MGI Symbol;Acc:MGI:1098568]
Tmem30a	transmembrane protein 30A [Source:MGI Symbol;Acc:MGI:106402]
Tmem38b	transmembrane protein 38B [Source:MGI Symbol;Acc:MGI:1098718]
Tmem42	transmembrane protein 42 [Source:MGI Symbol;Acc:MGI:1277176]
Tmem50b	transmembrane protein 50B [Source:MGI Symbol;Acc:MGI:1925225]
Tmem97	transmembrane protein 97 [Source:MGI Symbol;Acc:MGI:1916321]
Tmf1	TATA element modulatory factor 1 [Source:MGI Symbol;Acc:MGI:2684999]
Tmsb10	thymosin, beta 10 [Source:MGI Symbol;Acc:MGI:109146]
Tmub1	transmembrane and ubiquitin-like domain containing 1 [Source:MGI Symbol;Acc:MGI:1923764]
Tom1	target of myb1 trafficking protein [Source:MGI Symbol;Acc:MGI:1338026]
Tomm20	translocase of outer mitochondrial membrane 20 homolog (yeast) [Source:MGI Symbol;Acc:MGI:1915202]
Tomm40	translocase of outer mitochondrial membrane 40 homolog (yeast) [Source:MGI Symbol;Acc:MGI:1858259]
Tomm70a	translocase of outer mitochondrial membrane 70 homolog A (yeast) [Source:MGI Symbol;Acc:MGI:106295]
Topors	topoisomerase I binding, arginine/serine-rich [Source:MGI Symbol;Acc:MGI:2146189]
Tpd52l2	tumor protein D52-like 2 [Source:MGI Symbol;Acc:MGI:1913564]
Tpm4	tropomyosin 4 [Source:MGI Symbol;Acc:MGI:2449202]
Tpt1	tumor protein, translationally-controlled 1 [Source:MGI Symbol;Acc:MGI:104890]
Tra2b	transformer 2 beta homolog (Drosophila) [Source:MGI Symbol;Acc:MGI:106016]
Traf7	TNF receptor-associated factor 7 [Source:MGI Symbol;Acc:MGI:3042141]
Trak1	trafficking protein, kinesin binding 1 [Source:MGI Symbol;Acc:MGI:1914345]
Trap1	TNF receptor-associated protein 1 [Source:MGI Symbol;Acc:MGI:1915265]
Trappc2l	trafficking protein particle complex 2-like [Source:MGI Symbol;Acc:MGI:1916295]
Trappc5	trafficking protein particle complex 5 [Source:MGI Symbol;Acc:MGI:1913932]
Trappc6a	trafficking protein particle complex 6A [Source:MGI Symbol;Acc:MGI:1914341]
Trim25	tripartite motif-containing 25 [Source:MGI Symbol;Acc:MGI:102749]
Trmt1	tRNA methyltransferase 1 [Source:MGI Symbol;Acc:MGI:1289155]
Trp53bp1	transformation related protein 53 binding protein 1 [Source:MGI Symbol;Acc:MGI:1351320]
Trpm7	transient receptor potential cation channel, subfamily M, member 7 [Source:MGI Symbol;Acc:MGI:1929996]
Tsc22d1	TSC22 domain family, member 1 [Source:MGI Symbol;Acc:MGI:109127]
Tsg101	tumor susceptibility gene 101 [Source:MGI Symbol;Acc:MGI:106581]
Tsn	translin [Source:MGI Symbol;Acc:MGI:109263]
Tsnax	translin-associated factor X [Source:MGI Symbol;Acc:MGI:1855672]
Tspan5	tetraspanin 5 [Source:MGI Symbol;Acc:MGI:1928096]
Tspan7	tetraspanin 7 [Source:MGI Symbol;Acc:MGI:1298407]
Tssc1	tumor suppressing subtransferable candidate 1 [Source:MGI Symbol;Acc:MGI:1289332]
Tubb5	tubulin, beta 5 class I [Source:MGI Symbol;Acc:MGI:107812]
Tusc2	tumor suppressor candidate 2 [Source:MGI Symbol;Acc:MGI:1931086]
Txndc12	thioredoxin domain containing 12 (endoplasmic reticulum) [Source:MGI Symbol;Acc:MGI:1913323]
Txnl1	thioredoxin-like 1 [Source:MGI Symbol;Acc:MGI:1860078]
Tyrobp	TYRO protein tyrosine kinase binding protein [Source:MGI Symbol;Acc:MGI:1277211]
Tysnd1	trypsin domain containing 1 [Source:MGI Symbol;Acc:MGI:1919017]
U2af1	U2 small nuclear ribonucleoprotein auxiliary factor (U2AF) 1 [Source:MGI Symbol;Acc:MGI:98884]
Uap1	UDP-N-acetylglucosamine pyrophosphorylase 1 [Source:MGI Symbol;Acc:MGI:1334459]
Uba1	ubiquitin-like modifier activating enzyme 1 [Source:MGI Symbol;Acc:MGI:98890]
Uba3	ubiquitin-like modifier activating enzyme 3 [Source:MGI Symbol;Acc:MGI:1341217]
Uba52	ubiquitin A-52 residue ribosomal protein fusion product 1 [Source:MGI Symbol;Acc:MGI:98887]
Ubap2	ubiquitin-associated protein 2 [Source:MGI Symbol;Acc:MGI:1916176]
Ubap2l	ubiquitin-associated protein 2-like [Source:MGI Symbol;Acc:MGI:1921633]
Ube2b	ubiquitin-conjugating enzyme E2B [Source:MGI Symbol;Acc:MGI:102944]
Ube2h	ubiquitin-conjugating enzyme E2H [Source:MGI Symbol;Acc:MGI:104632]
Ube2l3	ubiquitin-conjugating enzyme E2L 3 [Source:MGI Symbol;Acc:MGI:109240]
Ube2q1	ubiquitin-conjugating enzyme E2Q family member 1 [Source:MGI Symbol;Acc:MGI:1917343]
Ubn1	ubinuclein 1 [Source:MGI Symbol;Acc:MGI:1891307]
Ubp1	upstream binding protein 1 [Source:MGI Symbol;Acc:MGI:104889]
Ubqln1	ubiquilin 1 [Source:MGI Symbol;Acc:MGI:1860276]
Ubqln4	ubiquilin 4 [Source:MGI Symbol;Acc:MGI:2150152]
Ubr4	ubiquitin protein ligase E3 component n-recognin 4 [Source:MGI Symbol;Acc:MGI:1916366]
Ubr5	ubiquitin protein ligase E3 component n-recognin 5 [Source:MGI Symbol;Acc:MGI:1918040]
Ubxn1	UBX domain protein 1 [Source:MGI Symbol;Acc:MGI:1289301]
Ubxn6	UBX domain protein 6 [Source:MGI Symbol;Acc:MGI:1913780]
Uhrf1	ubiquitin-like, containing PHD and RING finger domains, 1 [Source:MGI Symbol;Acc:MGI:1338889]
Unc50	unc-50 homolog (C. elegans) [Source:MGI Symbol;Acc:MGI:1914637]
Uqcr10	ubiquinol-cytochrome c reductase, complex III subunit X [Source:MGI Symbol;Acc:MGI:1913402]
Uqcrb	ubiquinol-cytochrome c reductase binding protein [Source:MGI Symbol;Acc:MGI:1914780]
Uqcrc2	ubiquinol cytochrome c reductase core protein 2 [Source:MGI Symbol;Acc:MGI:1914253]
Uqcrfs1	ubiquinol-cytochrome c reductase, Rieske iron-sulfur polypeptide 1 [Source:MGI Symbol;Acc:MGI:1913944]
Uqcrh	ubiquinol-cytochrome c reductase hinge protein [Source:MGI Symbol;Acc:MGI:1913826]
Urod	uroporphyrinogen decarboxylase [Source:MGI Symbol;Acc:MGI:98916]
Usp10	ubiquitin specific peptidase 10 [Source:MGI Symbol;Acc:MGI:894652]
Usp12	ubiquitin specific peptidase 12 [Source:MGI Symbol;Acc:MGI:1270128]
Usp22	ubiquitin specific peptidase 22 [Source:MGI Symbol;Acc:MGI:2144157]
Usp36	ubiquitin specific peptidase 36 [Source:MGI Symbol;Acc:MGI:1919594]
Usp48	ubiquitin specific peptidase 48 [Source:MGI Symbol;Acc:MGI:2158502]
Utp14a	UTP14A small subunit processome component [Source:MGI Symbol;Acc:MGI:1919804]
Vamp3	vesicle-associated membrane protein 3 [Source:MGI Symbol;Acc:MGI:1321389]
Vapb	vesicle-associated membrane protein, associated protein B and C [Source:MGI Symbol;Acc:MGI:1928744]
Vav2	vav 2 oncogene [Source:MGI Symbol;Acc:MGI:102718]
Vdac1	voltage-dependent anion channel 1 [Source:MGI Symbol;Acc:MGI:106919]
Vdac2	voltage-dependent anion channel 2 [Source:MGI Symbol;Acc:MGI:106915]
Vil1	villin 1 [Source:MGI Symbol;Acc:MGI:98930]
Vma21	VMA21 vacuolar H+-ATPase homolog (S. cerevisiae) [Source:MGI Symbol;Acc:MGI:1914298]
Vps16	VSP16 CORVET/HOPS core subunit [Source:MGI Symbol;Acc:MGI:2136772]
Wbp5	NA
Wdr18	WD repeat domain 18 [Source:MGI Symbol;Acc:MGI:2158400]
Wdr26	WD repeat domain 26 [Source:MGI Symbol;Acc:MGI:1923825]
Wdr81	WD repeat domain 81 [Source:MGI Symbol;Acc:MGI:2681828]
Wdr89	WD repeat domain 89 [Source:MGI Symbol;Acc:MGI:1919588]
Wipi2	WD repeat domain, phosphoinositide interacting 2 [Source:MGI Symbol;Acc:MGI:1923831]
Wls	wntless homolog (Drosophila) [Source:MGI Symbol;Acc:MGI:1915401]
Wwp1	WW domain containing E3 ubiquitin protein ligase 1 [Source:MGI Symbol;Acc:MGI:1861728]
Xpnpep1	X-prolyl aminopeptidase (aminopeptidase P) 1, soluble [Source:MGI Symbol;Acc:MGI:2180003]
Xpo7	exportin 7 [Source:MGI Symbol;Acc:MGI:1929705]
Xrcc6	X-ray repair complementing defective repair in Chinese hamster cells 6 [Source:MGI Symbol;Acc:MGI:95606]
Xrn2	5'-3' exoribonuclease 2 [Source:MGI Symbol;Acc:MGI:894687]
Yaf2	YY1 associated factor 2 [Source:MGI Symbol;Acc:MGI:1914307]
Ybx1	Y box protein 1 [Source:MGI Symbol;Acc:MGI:99146]
Yif1a	Yip1 interacting factor homolog A (S. cerevisiae) [Source:MGI Symbol;Acc:MGI:1915340]
Yif1b	Yip1 interacting factor homolog B (S. cerevisiae) [Source:MGI Symbol;Acc:MGI:1924504]
Ylpm1	YLP motif containing 1 [Source:MGI Symbol;Acc:MGI:1926195]
Yme1l1	YME1-like 1 (S. cerevisiae) [Source:MGI Symbol;Acc:MGI:1351651]
Ythdc1	YTH domain containing 1 [Source:MGI Symbol;Acc:MGI:2443713]
Ywhag	tyrosine 3-monooxygenase/tryptophan 5-monooxygenase activation protein, gamma polypeptide [Source:MGI Symbol;Acc:MGI:108109]
Ywhaq	tyrosine 3-monooxygenase/tryptophan 5-monooxygenase activation protein theta [Source:MGI Symbol;Acc:MGI:891963]
Zbtb1	zinc finger and BTB domain containing 1 [Source:MGI Symbol;Acc:MGI:2442326]
Zbtb8os	zinc finger and BTB domain containing 8 opposite strand [Source:MGI Symbol;Acc:MGI:1914356]
Zc3h10	zinc finger CCCH type containing 10 [Source:MGI Symbol;Acc:MGI:2143670]
Zc3h18	zinc finger CCCH-type containing 18 [Source:MGI Symbol;Acc:MGI:1923264]
Zc3hav1	zinc finger CCCH type, antiviral 1 [Source:MGI Symbol;Acc:MGI:1926031]
Zcchc7	zinc finger, CCHC domain containing 7 [Source:MGI Symbol;Acc:MGI:2442912]
Zcrb1	zinc finger CCHC-type and RNA binding motif 1 [Source:MGI Symbol;Acc:MGI:1914447]
Zdhhc12	zinc finger, DHHC domain containing 12 [Source:MGI Symbol;Acc:MGI:1913470]
Zdhhc21	zinc finger, DHHC domain containing 21 [Source:MGI Symbol;Acc:MGI:1915518]
Zfand2b	zinc finger, AN1 type domain 2B [Source:MGI Symbol;Acc:MGI:1916068]
Zfp292	zinc finger protein 292 [Source:MGI Symbol;Acc:MGI:1353423]
Zfp322a	zinc finger protein 322A [Source:MGI Symbol;Acc:MGI:2442566]
Zfp326	zinc finger protein 326 [Source:MGI Symbol;Acc:MGI:1927246]
Zfp664	zinc finger protein 664 [Source:MGI Symbol;Acc:MGI:2442505]
Zfp703	zinc finger protein 703 [Source:MGI Symbol;Acc:MGI:2662729]
Zfp91	zinc finger protein 91 [Source:MGI Symbol;Acc:MGI:104854]
Zmat5	zinc finger, matrin type 5 [Source:MGI Symbol;Acc:MGI:1914428]
Zmiz2	zinc finger, MIZ-type containing 2 [Source:MGI Symbol;Acc:MGI:106374]
Znhit3	zinc finger, HIT type 3 [Source:MGI Symbol;Acc:MGI:3051596]
Zzz3	zinc finger, ZZ domain containing 3 [Source:MGI Symbol;Acc:MGI:1920453]

## Sheet: Elf3 (670 genes)
List of genes in regulon (unpruned)
Genes	Genes Description
1110008F13Rik	RIKEN cDNA 1110008F13 gene [Source:MGI Symbol;Acc:MGI:1914638]
1700066B19Rik	RIKEN cDNA 1700066B19 gene [Source:MGI Symbol;Acc:MGI:1920699]
1810011H11Rik	RIKEN cDNA 1810011H11 gene [Source:MGI Symbol;Acc:MGI:1916319]
1810022K09Rik	RIKEN cDNA 1810022K09 gene [Source:MGI Symbol;Acc:MGI:1916376]
1810058I24Rik	RIKEN cDNA 1810058I24 gene [Source:MGI Symbol;Acc:MGI:1914955]
2700029M09Rik	NA
2700062C07Rik	RIKEN cDNA 2700062C07 gene [Source:MGI Symbol;Acc:MGI:1915296]
2810403A07Rik	RIKEN cDNA 2810403A07 gene [Source:MGI Symbol;Acc:MGI:1921450]
4931406P16Rik	RIKEN cDNA 4931406P16 gene [Source:MGI Symbol;Acc:MGI:1924311]
Abcf1	ATP-binding cassette, sub-family F (GCN20), member 1 [Source:MGI Symbol;Acc:MGI:1351658]
Abcf2	ATP-binding cassette, sub-family F (GCN20), member 2 [Source:MGI Symbol;Acc:MGI:1351657]
Abcg2	ATP-binding cassette, sub-family G (WHITE), member 2 [Source:MGI Symbol;Acc:MGI:1347061]
Acaa2	acetyl-Coenzyme A acyltransferase 2 (mitochondrial 3-oxoacyl-Coenzyme A thiolase) [Source:MGI Symbol;Acc:MGI:1098623]
Acaca	acetyl-Coenzyme A carboxylase alpha [Source:MGI Symbol;Acc:MGI:108451]
Acsl5	acyl-CoA synthetase long-chain family member 5 [Source:MGI Symbol;Acc:MGI:1919129]
Adck1	aarF domain containing kinase 1 [Source:MGI Symbol;Acc:MGI:1919363]
Ado	2-aminoethanethiol (cysteamine) dioxygenase [Source:MGI Symbol;Acc:MGI:2685083]
Adsl	adenylosuccinate lyase [Source:MGI Symbol;Acc:MGI:103202]
Agpat4	1-acylglycerol-3-phosphate O-acyltransferase 4 (lysophosphatidic acid acyltransferase, delta) [Source:MGI Symbol;Acc:MGI:1915512]
Ahcyl2	S-adenosylhomocysteine hydrolase-like 2 [Source:MGI Symbol;Acc:MGI:1921590]
Ak3	adenylate kinase 3 [Source:MGI Symbol;Acc:MGI:1860835]
Aldoa	aldolase A, fructose-bisphosphate [Source:MGI Symbol;Acc:MGI:87994]
Aldob	aldolase B, fructose-bisphosphate [Source:MGI Symbol;Acc:MGI:87995]
Alkbh3	alkB homolog 3, alpha-ketoglutarate-dependent dioxygenase [Source:MGI Symbol;Acc:MGI:1916363]
Alkbh6	alkB homolog 6 [Source:MGI Symbol;Acc:MGI:2142037]
Ankrd37	ankyrin repeat domain 37 [Source:MGI Symbol;Acc:MGI:3603344]
Anp32e	acidic (leucine-rich) nuclear phosphoprotein 32 family, member E [Source:MGI Symbol;Acc:MGI:1913721]
Ap2s1	adaptor-related protein complex 2, sigma 1 subunit [Source:MGI Symbol;Acc:MGI:2141861]
Ap3s1	adaptor-related protein complex 3, sigma 1 subunit [Source:MGI Symbol;Acc:MGI:1337062]
Apbb2	amyloid beta (A4) precursor protein-binding, family B, member 2 [Source:MGI Symbol;Acc:MGI:108405]
Aplp2	amyloid beta (A4) precursor-like protein 2 [Source:MGI Symbol;Acc:MGI:88047]
Appl2	adaptor protein, phosphotyrosine interaction, PH domain and leucine zipper containing 2 [Source:MGI Symbol;Acc:MGI:2384914]
Aptx	aprataxin [Source:MGI Symbol;Acc:MGI:1913658]
Arap1	ArfGAP with RhoGAP domain, ankyrin repeat and PH domain 1 [Source:MGI Symbol;Acc:MGI:1916960]
Arcn1	archain 1 [Source:MGI Symbol;Acc:MGI:2387591]
Arfgap1	ADP-ribosylation factor GTPase activating protein 1 [Source:MGI Symbol;Acc:MGI:2183559]
Arhgap25	Rho GTPase activating protein 25 [Source:MGI Symbol;Acc:MGI:2443687]
Arl2	ADP-ribosylation factor-like 2 [Source:MGI Symbol;Acc:MGI:1928393]
Arl4a	ADP-ribosylation factor-like 4A [Source:MGI Symbol;Acc:MGI:99437]
Arl6ip4	ADP-ribosylation factor-like 6 interacting protein 4 [Source:MGI Symbol;Acc:MGI:1929500]
Arpc5l	actin related protein 2/3 complex, subunit 5-like [Source:MGI Symbol;Acc:MGI:1921442]
Arrdc4	arrestin domain containing 4 [Source:MGI Symbol;Acc:MGI:1913662]
Ascl2	achaete-scute family bHLH transcription factor 2 [Source:MGI Symbol;Acc:MGI:96920]
Asph	aspartate-beta-hydroxylase [Source:MGI Symbol;Acc:MGI:1914186]
Atf3	activating transcription factor 3 [Source:MGI Symbol;Acc:MGI:109384]
Atox1	antioxidant 1 copper chaperone [Source:MGI Symbol;Acc:MGI:1333855]
Atp5b	ATP synthase, H+ transporting mitochondrial F1 complex, beta subunit [Source:MGI Symbol;Acc:MGI:107801]
Atp5c1	ATP synthase, H+ transporting, mitochondrial F1 complex, gamma polypeptide 1 [Source:MGI Symbol;Acc:MGI:1261437]
Atp5e	ATP synthase, H+ transporting, mitochondrial F1 complex, epsilon subunit [Source:MGI Symbol;Acc:MGI:1855697]
Atp5h	ATP synthase, H+ transporting, mitochondrial F0 complex, subunit D [Source:MGI Symbol;Acc:MGI:1918929]
Atp6v1a	ATPase, H+ transporting, lysosomal V1 subunit A [Source:MGI Symbol;Acc:MGI:1201780]
Atp6v1c1	ATPase, H+ transporting, lysosomal V1 subunit C1 [Source:MGI Symbol;Acc:MGI:1913585]
Atp6v1d	ATPase, H+ transporting, lysosomal V1 subunit D [Source:MGI Symbol;Acc:MGI:1921084]
Atxn2	ataxin 2 [Source:MGI Symbol;Acc:MGI:1277223]
AU022252	expressed sequence AU022252 [Source:MGI Symbol;Acc:MGI:2140466]
Aurkaip1	aurora kinase A interacting protein 1 [Source:MGI Symbol;Acc:MGI:1913327]
Bag1	BCL2-associated athanogene 1 [Source:MGI Symbol;Acc:MGI:108047]
Bag6	BCL2-associated athanogene 6 [Source:MGI Symbol;Acc:MGI:1919439]
Bak1	BCL2-antagonist/killer 1 [Source:MGI Symbol;Acc:MGI:1097161]
Banf1	barrier to autointegration factor 1 [Source:MGI Symbol;Acc:MGI:1346330]
BC003965	cDNA sequence BC003965 [Source:MGI Symbol;Acc:MGI:2670966]
BC005537	cDNA sequence BC005537 [Source:MGI Symbol;Acc:MGI:2441726]
Bcap31	B cell receptor associated protein 31 [Source:MGI Symbol;Acc:MGI:1350933]
Bcl10	B cell leukemia/lymphoma 10 [Source:MGI Symbol;Acc:MGI:1337994]
Bcl2a1d	B cell leukemia/lymphoma 2 related protein A1d [Source:MGI Symbol;Acc:MGI:1278325]
Bex1	brain expressed X-linked 1 [Source:MGI Symbol;Acc:MGI:1328321]
Bhlhe41	basic helix-loop-helix family, member e41 [Source:MGI Symbol;Acc:MGI:1930704]
Birc6	baculoviral IAP repeat-containing 6 [Source:MGI Symbol;Acc:MGI:1276108]
Blnk	B cell linker [Source:MGI Symbol;Acc:MGI:96878]
Bnip3l	BCL2/adenovirus E1B interacting protein 3-like [Source:MGI Symbol;Acc:MGI:1332659]
Bola2	bolA-like 2 (E. coli) [Source:MGI Symbol;Acc:MGI:1913412]
Btk	Bruton agammaglobulinemia tyrosine kinase [Source:MGI Symbol;Acc:MGI:88216]
Cab39	calcium binding protein 39 [Source:MGI Symbol;Acc:MGI:107438]
Cadm1	cell adhesion molecule 1 [Source:MGI Symbol;Acc:MGI:1889272]
Calm3	calmodulin 3 [Source:MGI Symbol;Acc:MGI:103249]
Calml4	calmodulin-like 4 [Source:MGI Symbol;Acc:MGI:1922850]
Canx	calnexin [Source:MGI Symbol;Acc:MGI:88261]
Cap1	CAP, adenylate cyclase-associated protein 1 (yeast) [Source:MGI Symbol;Acc:MGI:88262]
Carkd	NA
Cbx5	chromobox 5 [Source:MGI Symbol;Acc:MGI:109372]
Ccdc32	coiled-coil domain containing 32 [Source:MGI Symbol;Acc:MGI:2685477]
Ccdc51	coiled-coil domain containing 51 [Source:MGI Symbol;Acc:MGI:1913908]
Ccdc85b	coiled-coil domain containing 85B [Source:MGI Symbol;Acc:MGI:2147607]
Ccdc9	coiled-coil domain containing 9 [Source:MGI Symbol;Acc:MGI:1921443]
Ccl12	chemokine (C-C motif) ligand 12 [Source:MGI Symbol;Acc:MGI:108224]
Ccl3	chemokine (C-C motif) ligand 3 [Source:MGI Symbol;Acc:MGI:98260]
Ccm2	cerebral cavernous malformation 2 [Source:MGI Symbol;Acc:MGI:2384924]
Ccng1	cyclin G1 [Source:MGI Symbol;Acc:MGI:102890]
Cct2	chaperonin containing Tcp1, subunit 2 (beta) [Source:MGI Symbol;Acc:MGI:107186]
Cct5	chaperonin containing Tcp1, subunit 5 (epsilon) [Source:MGI Symbol;Acc:MGI:107185]
Cd37	CD37 antigen [Source:MGI Symbol;Acc:MGI:88330]
Cd52	CD52 antigen [Source:MGI Symbol;Acc:MGI:1346088]
Cdc123	cell division cycle 123 [Source:MGI Symbol;Acc:MGI:2138811]
Cdc16	CDC16 cell division cycle 16 [Source:MGI Symbol;Acc:MGI:1917207]
Cdc37	cell division cycle 37 [Source:MGI Symbol;Acc:MGI:109531]
Cdk5	cyclin-dependent kinase 5 [Source:MGI Symbol;Acc:MGI:101765]
Cdx2	caudal type homeobox 2 [Source:MGI Symbol;Acc:MGI:88361]
Cebpz	CCAAT/enhancer binding protein zeta [Source:MGI Symbol;Acc:MGI:109386]
Cep57	centrosomal protein 57 [Source:MGI Symbol;Acc:MGI:1915551]
Cetn3	centrin 3 [Source:MGI Symbol;Acc:MGI:1097706]
Cfdp1	craniofacial development protein 1 [Source:MGI Symbol;Acc:MGI:1344403]
Chchd2	coiled-coil-helix-coiled-coil-helix domain containing 2 [Source:MGI Symbol;Acc:MGI:1261428]
Chchd3	coiled-coil-helix-coiled-coil-helix domain containing 3 [Source:MGI Symbol;Acc:MGI:1913325]
Chd2	chromodomain helicase DNA binding protein 2 [Source:MGI Symbol;Acc:MGI:2448567]
Chd8	chromodomain helicase DNA binding protein 8 [Source:MGI Symbol;Acc:MGI:1915022]
Chmp4c	charged multivesicular body protein 4C [Source:MGI Symbol;Acc:MGI:1913621]
Chordc1	cysteine and histidine-rich domain (CHORD)-containing, zinc-binding protein 1 [Source:MGI Symbol;Acc:MGI:1914167]
Cib2	calcium and integrin binding family member 2 [Source:MGI Symbol;Acc:MGI:1929293]
Ckmt1	creatine kinase, mitochondrial 1, ubiquitous [Source:MGI Symbol;Acc:MGI:99441]
Cldn7	claudin 7 [Source:MGI Symbol;Acc:MGI:1859285]
Clptm1	cleft lip and palate associated transmembrane protein 1 [Source:MGI Symbol;Acc:MGI:1927155]
Cltb	clathrin, light polypeptide (Lcb) [Source:MGI Symbol;Acc:MGI:1921575]
Cnot10	CCR4-NOT transcription complex, subunit 10 [Source:MGI Symbol;Acc:MGI:1926143]
Cog4	component of oligomeric golgi complex 4 [Source:MGI Symbol;Acc:MGI:2142808]
Commd5	COMM domain containing 5 [Source:MGI Symbol;Acc:MGI:1913648]
Copb2	coatomer protein complex, subunit beta 2 (beta prime) [Source:MGI Symbol;Acc:MGI:1354962]
Cops3	COP9 signalosome subunit 3 [Source:MGI Symbol;Acc:MGI:1349409]
Cox7c	cytochrome c oxidase subunit VIIc [Source:MGI Symbol;Acc:MGI:103226]
Cpt2	carnitine palmitoyltransferase 2 [Source:MGI Symbol;Acc:MGI:109176]
Creb1	cAMP responsive element binding protein 1 [Source:MGI Symbol;Acc:MGI:88494]
Creld1	cysteine-rich with EGF-like domains 1 [Source:MGI Symbol;Acc:MGI:2152539]
Crem	cAMP responsive element modulator [Source:MGI Symbol;Acc:MGI:88495]
Cs	citrate synthase [Source:MGI Symbol;Acc:MGI:88529]
Csrp2	cysteine and glycine-rich protein 2 [Source:MGI Symbol;Acc:MGI:1202907]
Cst7	cystatin F (leukocystatin) [Source:MGI Symbol;Acc:MGI:1298217]
Cstf2	cleavage stimulation factor, 3' pre-RNA subunit 2 [Source:MGI Symbol;Acc:MGI:1343054]
Cstf3	cleavage stimulation factor, 3' pre-RNA, subunit 3 [Source:MGI Symbol;Acc:MGI:1351825]
Ctcf	CCCTC-binding factor [Source:MGI Symbol;Acc:MGI:109447]
Cyb5b	cytochrome b5 type B [Source:MGI Symbol;Acc:MGI:1913677]
Cyb5r4	cytochrome b5 reductase 4 [Source:MGI Symbol;Acc:MGI:2386848]
Cybb	cytochrome b-245, beta polypeptide [Source:MGI Symbol;Acc:MGI:88574]
Cyld	CYLD lysine 63 deubiquitinase [Source:MGI Symbol;Acc:MGI:1921506]
Cysltr1	cysteinyl leukotriene receptor 1 [Source:MGI Symbol;Acc:MGI:1926218]
D17Wsu92e	DNA segment, Chr 17, Wayne State University 92, expressed [Source:MGI Symbol;Acc:MGI:106281]
Dazap2	DAZ associated protein 2 [Source:MGI Symbol;Acc:MGI:1344344]
Dbndd2	dysbindin (dystrobrevin binding protein 1) domain containing 2 [Source:MGI Symbol;Acc:MGI:106562]
Dcaf10	DDB1 and CUL4 associated factor 10 [Source:MGI Symbol;Acc:MGI:2140179]
Dcaf12	DDB1 and CUL4 associated factor 12 [Source:MGI Symbol;Acc:MGI:1916220]
Dctn3	dynactin 3 [Source:MGI Symbol;Acc:MGI:1859251]
Dda1	DET1 and DDB1 associated 1 [Source:MGI Symbol;Acc:MGI:1913748]
Ddb1	damage specific DNA binding protein 1 [Source:MGI Symbol;Acc:MGI:1202384]
Ddx39b	DEAD (Asp-Glu-Ala-Asp) box polypeptide 39B [Source:MGI Symbol;Acc:MGI:99240]
Ddx49	DEAD (Asp-Glu-Ala-Asp) box polypeptide 49 [Source:MGI Symbol;Acc:MGI:2136689]
Denr	density-regulated protein [Source:MGI Symbol;Acc:MGI:1915434]
Disc1	disrupted in schizophrenia 1 [Source:MGI Symbol;Acc:MGI:2447658]
Dmbt1	deleted in malignant brain tumors 1 [Source:MGI Symbol;Acc:MGI:106210]
Dnajc13	DnaJ heat shock protein family (Hsp40) member C13 [Source:MGI Symbol;Acc:MGI:2676368]
Dnajc2	DnaJ heat shock protein family (Hsp40) member C2 [Source:MGI Symbol;Acc:MGI:99470]
Dnpep	aspartyl aminopeptidase [Source:MGI Symbol;Acc:MGI:1278328]
Dpy19l1	dpy-19-like 1 (C. elegans) [Source:MGI Symbol;Acc:MGI:1915685]
Dpy30	dpy-30, histone methyltransferase complex regulatory subunit [Source:MGI Symbol;Acc:MGI:1913560]
Dscr3	DSCR3 arrestin fold containing [Source:MGI Symbol;Acc:MGI:1206040]
Dsp	desmoplakin [Source:MGI Symbol;Acc:MGI:109611]
Dynll2	dynein light chain LC8-type 2 [Source:MGI Symbol;Acc:MGI:1915347]
Dzip3	DAZ interacting protein 3, zinc finger [Source:MGI Symbol;Acc:MGI:1917433]
Ebag9	estrogen receptor-binding fragment-associated gene 9 [Source:MGI Symbol;Acc:MGI:1859920]
Ecd	ecdysoneless homolog (Drosophila) [Source:MGI Symbol;Acc:MGI:1917851]
Ece2	endothelin converting enzyme 2 [Source:MGI Symbol;Acc:MGI:1101356]
Ech1	enoyl coenzyme A hydratase 1, peroxisomal [Source:MGI Symbol;Acc:MGI:1858208]
Edem2	ER degradation enhancer, mannosidase alpha-like 2 [Source:MGI Symbol;Acc:MGI:1915540]
Eef1g	eukaryotic translation elongation factor 1 gamma [Source:MGI Symbol;Acc:MGI:1914410]
Eif1a	eukaryotic translation initiation factor 1A [Source:MGI Symbol;Acc:MGI:95298]
Eif1ad	eukaryotic translation initiation factor 1A domain containing [Source:MGI Symbol;Acc:MGI:1917110]
Eif2ak3	eukaryotic translation initiation factor 2 alpha kinase 3 [Source:MGI Symbol;Acc:MGI:1341830]
Eif2b2	eukaryotic translation initiation factor 2B, subunit 2 beta [Source:MGI Symbol;Acc:MGI:2145118]
Eif2s2	eukaryotic translation initiation factor 2, subunit 2 (beta) [Source:MGI Symbol;Acc:MGI:1914454]
Eif2s3x	eukaryotic translation initiation factor 2, subunit 3, structural gene X-linked [Source:MGI Symbol;Acc:MGI:1349431]
Eif3f	eukaryotic translation initiation factor 3, subunit F [Source:MGI Symbol;Acc:MGI:1913335]
Eif3h	eukaryotic translation initiation factor 3, subunit H [Source:MGI Symbol;Acc:MGI:1915385]
Eif3i	eukaryotic translation initiation factor 3, subunit I [Source:MGI Symbol;Acc:MGI:1860763]
Eif3k	eukaryotic translation initiation factor 3, subunit K [Source:MGI Symbol;Acc:MGI:1921080]
Eif3l	eukaryotic translation initiation factor 3, subunit L [Source:MGI Symbol;Acc:MGI:2386251]
Eif3m	eukaryotic translation initiation factor 3, subunit M [Source:MGI Symbol;Acc:MGI:1351744]
Eif4b	eukaryotic translation initiation factor 4B [Source:MGI Symbol;Acc:MGI:95304]
Eif4e2	eukaryotic translation initiation factor 4E member 2 [Source:MGI Symbol;Acc:MGI:1914440]
Eif4ebp2	eukaryotic translation initiation factor 4E binding protein 2 [Source:MGI Symbol;Acc:MGI:109198]
Eif5a	eukaryotic translation initiation factor 5A [Source:MGI Symbol;Acc:MGI:106248]
Elf3	E74-like factor 3 [Source:MGI Symbol;Acc:MGI:1101781]
Elovl1	elongation of very long chain fatty acids (FEN1/Elo2, SUR4/Elo3, yeast)-like 1 [Source:MGI Symbol;Acc:MGI:1858959]
Eny2	enhancer of yellow 2 homolog (Drosophila) [Source:MGI Symbol;Acc:MGI:1919286]
Erlin2	ER lipid raft associated 2 [Source:MGI Symbol;Acc:MGI:2387215]
Etf1	eukaryotic translation termination factor 1 [Source:MGI Symbol;Acc:MGI:2385071]
Fabp3	fatty acid binding protein 3, muscle and heart [Source:MGI Symbol;Acc:MGI:95476]
Fam117b	family with sequence similarity 117, member B [Source:MGI Symbol;Acc:MGI:1920000]
Fam129a	family with sequence similarity 129, member A [Source:MGI Symbol;Acc:MGI:2137237]
Fam134a	NA
Fam134b	NA
Fam3c	family with sequence similarity 3, member C [Source:MGI Symbol;Acc:MGI:107892]
Fam96a	family with sequence similarity 96, member A [Source:MGI Symbol;Acc:MGI:1915500]
Fbxw11	F-box and WD-40 domain protein 11 [Source:MGI Symbol;Acc:MGI:2144023]
Fcrl1	Fc receptor-like 1 [Source:MGI Symbol;Acc:MGI:2442862]
Fis1	fission, mitochondrial 1 [Source:MGI Symbol;Acc:MGI:1913687]
Fiz1	Flt3 interacting zinc finger protein 1 [Source:MGI Symbol;Acc:MGI:1344336]
Fkbp2	FK506 binding protein 2 [Source:MGI Symbol;Acc:MGI:95542]
Flcn	folliculin [Source:MGI Symbol;Acc:MGI:2442184]
Flot1	flotillin 1 [Source:MGI Symbol;Acc:MGI:1100500]
Fmo5	flavin containing monooxygenase 5 [Source:MGI Symbol;Acc:MGI:1310004]
Fndc3b	fibronectin type III domain containing 3B [Source:MGI Symbol;Acc:MGI:1919257]
Fryl	FRY like transcription coactivator [Source:MGI Symbol;Acc:MGI:1919563]
Fuca1	fucosidase, alpha-L- 1, tissue [Source:MGI Symbol;Acc:MGI:95593]
Furin	furin (paired basic amino acid cleaving enzyme) [Source:MGI Symbol;Acc:MGI:97513]
Fxyd5	FXYD domain-containing ion transport regulator 5 [Source:MGI Symbol;Acc:MGI:1201785]
Galk2	galactokinase 2 [Source:MGI Symbol;Acc:MGI:1917226]
Gan	giant axonal neuropathy [Source:MGI Symbol;Acc:MGI:1890619]
Gar1	GAR1 ribonucleoprotein [Source:MGI Symbol;Acc:MGI:1930948]
Gba	glucosidase, beta, acid [Source:MGI Symbol;Acc:MGI:95665]
Gcnt2	glucosaminyl (N-acetyl) transferase 2, I-branching enzyme [Source:MGI Symbol;Acc:MGI:1100870]
Gipc1	GIPC PDZ domain containing family, member 1 [Source:MGI Symbol;Acc:MGI:1926252]
Glrx2	glutaredoxin 2 (thioltransferase) [Source:MGI Symbol;Acc:MGI:1916617]
Glrx5	glutaredoxin 5 [Source:MGI Symbol;Acc:MGI:1920296]
Gltscr2	NA
Gm10094	NA
Gmppb	GDP-mannose pyrophosphorylase B [Source:MGI Symbol;Acc:MGI:2660880]
Gnai3	guanine nucleotide binding protein (G protein), alpha inhibiting 3 [Source:MGI Symbol;Acc:MGI:95773]
Gng12	guanine nucleotide binding protein (G protein), gamma 12 [Source:MGI Symbol;Acc:MGI:1336171]
Golim4	golgi integral membrane protein 4 [Source:MGI Symbol;Acc:MGI:1920374]
Golph3	golgi phosphoprotein 3 [Source:MGI Symbol;Acc:MGI:1913879]
Got1	glutamic-oxaloacetic transaminase 1, soluble [Source:MGI Symbol;Acc:MGI:95791]
Gpa33	glycoprotein A33 (transmembrane) [Source:MGI Symbol;Acc:MGI:1891703]
Gpr108	G protein-coupled receptor 108 [Source:MGI Symbol;Acc:MGI:1925558]
Gpr137	G protein-coupled receptor 137 [Source:MGI Symbol;Acc:MGI:2147529]
Gpr180	G protein-coupled receptor 180 [Source:MGI Symbol;Acc:MGI:1930949]
Gpr65	G-protein coupled receptor 65 [Source:MGI Symbol;Acc:MGI:108031]
Grcc10	gene rich cluster, C10 gene [Source:MGI Symbol;Acc:MGI:1315201]
Gtf2a2	general transcription factor II A, 2 [Source:MGI Symbol;Acc:MGI:1933289]
Gtf2e2	general transcription factor II E, polypeptide 2 (beta subunit) [Source:MGI Symbol;Acc:MGI:1915403]
Gtf2f2	general transcription factor IIF, polypeptide 2 [Source:MGI Symbol;Acc:MGI:1915955]
H1f0	H1 histone family, member 0 [Source:MGI Symbol;Acc:MGI:95893]
H2afv	H2A histone family, member V [Source:MGI Symbol;Acc:MGI:1924855]
H2-D1	histocompatibility 2, D region locus 1 [Source:MGI Symbol;Acc:MGI:95896]
H2-K1	histocompatibility 2, K1, K region [Source:MGI Symbol;Acc:MGI:95904]
Hat1	histone aminotransferase 1 [Source:MGI Symbol;Acc:MGI:96013]
Hcst	hematopoietic cell signal transducer [Source:MGI Symbol;Acc:MGI:1344360]
Hdac5	histone deacetylase 5 [Source:MGI Symbol;Acc:MGI:1333784]
Herpud2	HERPUD family member 2 [Source:MGI Symbol;Acc:MGI:1915393]
Hipk1	homeodomain interacting protein kinase 1 [Source:MGI Symbol;Acc:MGI:1314873]
Hmbox1	homeobox containing 1 [Source:MGI Symbol;Acc:MGI:2445066]
Hmgn1	high mobility group nucleosomal binding domain 1 [Source:MGI Symbol;Acc:MGI:96120]
Hmgn2	high mobility group nucleosomal binding domain 2 [Source:MGI Symbol;Acc:MGI:96136]
Hnrnpab	heterogeneous nuclear ribonucleoprotein A/B [Source:MGI Symbol;Acc:MGI:1330294]
Hnrnph2	heterogeneous nuclear ribonucleoprotein H2 [Source:MGI Symbol;Acc:MGI:1201779]
Hnrnpu	heterogeneous nuclear ribonucleoprotein U [Source:MGI Symbol;Acc:MGI:1858195]
Hpse	heparanase [Source:MGI Symbol;Acc:MGI:1343124]
Hsbp1	heat shock factor binding protein 1 [Source:MGI Symbol;Acc:MGI:1915446]
Hspa4	heat shock protein 4 [Source:MGI Symbol;Acc:MGI:1342292]
Hspd1	heat shock protein 1 (chaperonin) [Source:MGI Symbol;Acc:MGI:96242]
Htatsf1	HIV TAT specific factor 1 [Source:MGI Symbol;Acc:MGI:1919709]
Idh3a	isocitrate dehydrogenase 3 (NAD+) alpha [Source:MGI Symbol;Acc:MGI:1915084]
Ift20	intraflagellar transport 20 [Source:MGI Symbol;Acc:MGI:1915585]
Igf1	insulin-like growth factor 1 [Source:MGI Symbol;Acc:MGI:96432]
Il11ra1	interleukin 11 receptor, alpha chain 1 [Source:MGI Symbol;Acc:MGI:107426]
Il4i1	interleukin 4 induced 1 [Source:MGI Symbol;Acc:MGI:109552]
Immt	inner membrane protein, mitochondrial [Source:MGI Symbol;Acc:MGI:1923864]
Incenp	inner centromere protein [Source:MGI Symbol;Acc:MGI:1313288]
Ipo7	importin 7 [Source:MGI Symbol;Acc:MGI:2152414]
Ipo8	importin 8 [Source:MGI Symbol;Acc:MGI:2444611]
Iqgap1	IQ motif containing GTPase activating protein 1 [Source:MGI Symbol;Acc:MGI:1352757]
Irf1	interferon regulatory factor 1 [Source:MGI Symbol;Acc:MGI:96590]
Itgb3bp	integrin beta 3 binding protein (beta3-endonexin) [Source:MGI Symbol;Acc:MGI:1914983]
Itpa	inosine triphosphatase (nucleoside triphosphate pyrophosphatase) [Source:MGI Symbol;Acc:MGI:96622]
Itpkb	inositol 1,4,5-trisphosphate 3-kinase B [Source:MGI Symbol;Acc:MGI:109235]
Josd2	Josephin domain containing 2 [Source:MGI Symbol;Acc:MGI:1913374]
Jup	junction plakoglobin [Source:MGI Symbol;Acc:MGI:96650]
Katnb1	katanin p80 (WD40-containing) subunit B 1 [Source:MGI Symbol;Acc:MGI:1921437]
Kcnj2	potassium inwardly-rectifying channel, subfamily J, member 2 [Source:MGI Symbol;Acc:MGI:104744]
Kdelc1	KDEL (Lys-Asp-Glu-Leu) containing 1 [Source:MGI Symbol;Acc:MGI:1919300]
Kdelc2	KDEL (Lys-Asp-Glu-Leu) containing 2 [Source:MGI Symbol;Acc:MGI:1923765]
Klhdc3	kelch domain containing 3 [Source:MGI Symbol;Acc:MGI:2651568]
Klhdc4	kelch domain containing 4 [Source:MGI Symbol;Acc:MGI:2384569]
Klhl6	kelch-like 6 [Source:MGI Symbol;Acc:MGI:2686922]
Krt19	keratin 19 [Source:MGI Symbol;Acc:MGI:96693]
Krtcap2	keratinocyte associated protein 2 [Source:MGI Symbol;Acc:MGI:1913309]
Lamp2	lysosomal-associated membrane protein 2 [Source:MGI Symbol;Acc:MGI:96748]
Laptm4b	lysosomal-associated protein transmembrane 4B [Source:MGI Symbol;Acc:MGI:1890494]
Larp4b	La ribonucleoprotein domain family, member 4B [Source:MGI Symbol;Acc:MGI:106330]
Lcmt1	leucine carboxyl methyltransferase 1 [Source:MGI Symbol;Acc:MGI:1353593]
Ldha	lactate dehydrogenase A [Source:MGI Symbol;Acc:MGI:96759]
Lgals2	lectin, galactose-binding, soluble 2 [Source:MGI Symbol;Acc:MGI:895068]
Lgals3bp	lectin, galactoside-binding, soluble, 3 binding protein [Source:MGI Symbol;Acc:MGI:99554]
Lgals4	lectin, galactose binding, soluble 4 [Source:MGI Symbol;Acc:MGI:107536]
Lin7c	lin-7 homolog C (C. elegans) [Source:MGI Symbol;Acc:MGI:1330839]
Lmbr1l	limb region 1 like [Source:MGI Symbol;Acc:MGI:1289247]
Lpp	LIM domain containing preferred translocation partner in lipoma [Source:MGI Symbol;Acc:MGI:2441849]
Lrp10	low-density lipoprotein receptor-related protein 10 [Source:MGI Symbol;Acc:MGI:1929480]
Lrrc41	leucine rich repeat containing 41 [Source:MGI Symbol;Acc:MGI:2441984]
Lrrc8d	leucine rich repeat containing 8D [Source:MGI Symbol;Acc:MGI:1922368]
Lrrfip2	leucine rich repeat (in FLII) interacting protein 2 [Source:MGI Symbol;Acc:MGI:1918518]
Lsm1	LSM1 homolog, mRNA degradation associated [Source:MGI Symbol;Acc:MGI:1914457]
Lsm3	LSM3 homolog, U6 small nuclear RNA and mRNA degradation associated [Source:MGI Symbol;Acc:MGI:1914928]
Ltv1	LTV1 ribosome biogenesis factor [Source:MGI Symbol;Acc:MGI:2447810]
Ly96	lymphocyte antigen 96 [Source:MGI Symbol;Acc:MGI:1341909]
Lypla1	lysophospholipase 1 [Source:MGI Symbol;Acc:MGI:1344588]
Lyz1	lysozyme 1 [Source:MGI Symbol;Acc:MGI:96902]
M6pr	mannose-6-phosphate receptor, cation dependent [Source:MGI Symbol;Acc:MGI:96904]
Man2a1	mannosidase 2, alpha 1 [Source:MGI Symbol;Acc:MGI:104669]
Man2c1	mannosidase, alpha, class 2C, member 1 [Source:MGI Symbol;Acc:MGI:1920994]
Map2k1	mitogen-activated protein kinase kinase 1 [Source:MGI Symbol;Acc:MGI:1346866]
Mapk14	mitogen-activated protein kinase 14 [Source:MGI Symbol;Acc:MGI:1346865]
Mapre2	microtubule-associated protein, RP/EB family, member 2 [Source:MGI Symbol;Acc:MGI:106271]
2005-03-01	NA
Max	Max protein [Source:MGI Symbol;Acc:MGI:96921]
Mcat	malonyl CoA:ACP acyltransferase (mitochondrial) [Source:MGI Symbol;Acc:MGI:2388651]
Mcee	methylmalonyl CoA epimerase [Source:MGI Symbol;Acc:MGI:1920974]
Mdh1	malate dehydrogenase 1, NAD (soluble) [Source:MGI Symbol;Acc:MGI:97051]
Mea1	male enhanced antigen 1 [Source:MGI Symbol;Acc:MGI:96957]
Med21	mediator complex subunit 21 [Source:MGI Symbol;Acc:MGI:1347064]
Mettl1	methyltransferase like 1 [Source:MGI Symbol;Acc:MGI:1339986]
Mettl13	methyltransferase like 13 [Source:MGI Symbol;Acc:MGI:1918699]
Mettl3	methyltransferase like 3 [Source:MGI Symbol;Acc:MGI:1927165]
Mettl9	methyltransferase like 9 [Source:MGI Symbol;Acc:MGI:1914862]
Mff	mitochondrial fission factor [Source:MGI Symbol;Acc:MGI:1922984]
Mfge8	milk fat globule-EGF factor 8 protein [Source:MGI Symbol;Acc:MGI:102768]
Mlec	malectin [Source:MGI Symbol;Acc:MGI:1924015]
Mmp14	matrix metallopeptidase 14 (membrane-inserted) [Source:MGI Symbol;Acc:MGI:101900]
Morf4l2	mortality factor 4 like 2 [Source:MGI Symbol;Acc:MGI:1927167]
Mrpl1	mitochondrial ribosomal protein L1 [Source:MGI Symbol;Acc:MGI:2137202]
Mrpl16	mitochondrial ribosomal protein L16 [Source:MGI Symbol;Acc:MGI:2137219]
Mrpl24	mitochondrial ribosomal protein L24 [Source:MGI Symbol;Acc:MGI:1914957]
Mrpl3	mitochondrial ribosomal protein L3 [Source:MGI Symbol;Acc:MGI:2137204]
Mrpl30	mitochondrial ribosomal protein L30 [Source:MGI Symbol;Acc:MGI:1333820]
Mrpl43	mitochondrial ribosomal protein L43 [Source:MGI Symbol;Acc:MGI:2137229]
Mrpl47	mitochondrial ribosomal protein L47 [Source:MGI Symbol;Acc:MGI:1921850]
Mrpl48	mitochondrial ribosomal protein L48 [Source:MGI Symbol;Acc:MGI:1289321]
Mrpl50	mitochondrial ribosomal protein L50 [Source:MGI Symbol;Acc:MGI:107329]
Mrpl52	mitochondrial ribosomal protein L52 [Source:MGI Symbol;Acc:MGI:1916086]
Mrps10	mitochondrial ribosomal protein S10 [Source:MGI Symbol;Acc:MGI:1928139]
Mrps16	mitochondrial ribosomal protein S16 [Source:MGI Symbol;Acc:MGI:1913492]
Mrps18a	mitochondrial ribosomal protein S18A [Source:MGI Symbol;Acc:MGI:1915815]
Mrps18b	mitochondrial ribosomal protein S18B [Source:MGI Symbol;Acc:MGI:1914223]
Mrps24	mitochondrial ribosomal protein S24 [Source:MGI Symbol;Acc:MGI:1928142]
Mrps33	mitochondrial ribosomal protein S33 [Source:MGI Symbol;Acc:MGI:1338046]
Mtch2	mitochondrial carrier 2 [Source:MGI Symbol;Acc:MGI:1929260]
Mul1	mitochondrial ubiquitin ligase activator of NFKB 1 [Source:MGI Symbol;Acc:MGI:1915600]
Myadm	myeloid-associated differentiation marker [Source:MGI Symbol;Acc:MGI:1355332]
Mycbp	MYC binding protein [Source:MGI Symbol;Acc:MGI:1891750]
Myl12b	myosin, light chain 12B, regulatory [Source:MGI Symbol;Acc:MGI:107494]
Myo1e	myosin IE [Source:MGI Symbol;Acc:MGI:106621]
Naa20	N(alpha)-acetyltransferase 20, NatB catalytic subunit [Source:MGI Symbol;Acc:MGI:1915127]
Naa38	N(alpha)-acetyltransferase 38, NatC auxiliary subunit [Source:MGI Symbol;Acc:MGI:1925554]
Nadk	NAD kinase [Source:MGI Symbol;Acc:MGI:2183149]
Nap1l1	nucleosome assembly protein 1-like 1 [Source:MGI Symbol;Acc:MGI:1855693]
Narf	nuclear prelamin A recognition factor [Source:MGI Symbol;Acc:MGI:1914858]
Narfl	nuclear prelamin A recognition factor-like [Source:MGI Symbol;Acc:MGI:1914813]
Nav2	neuron navigator 2 [Source:MGI Symbol;Acc:MGI:2183691]
Nceh1	neutral cholesterol ester hydrolase 1 [Source:MGI Symbol;Acc:MGI:2443191]
Ncf2	neutrophil cytosolic factor 2 [Source:MGI Symbol;Acc:MGI:97284]
Nck1	non-catalytic region of tyrosine kinase adaptor protein 1 [Source:MGI Symbol;Acc:MGI:109601]
Ncor2	nuclear receptor co-repressor 2 [Source:MGI Symbol;Acc:MGI:1337080]
Ncstn	nicastrin [Source:MGI Symbol;Acc:MGI:1891700]
Ndst2	N-deacetylase/N-sulfotransferase (heparan glucosaminyl) 2 [Source:MGI Symbol;Acc:MGI:97040]
Ndufa12	NADH dehydrogenase (ubiquinone) 1 alpha subcomplex, 12 [Source:MGI Symbol;Acc:MGI:1913664]
Ndufa5	NADH dehydrogenase (ubiquinone) 1 alpha subcomplex, 5 [Source:MGI Symbol;Acc:MGI:1915452]
Ndufb4	NADH dehydrogenase (ubiquinone) 1 beta subcomplex 4 [Source:MGI Symbol;Acc:MGI:1915444]
Ndufb5	NADH dehydrogenase (ubiquinone) 1 beta subcomplex, 5 [Source:MGI Symbol;Acc:MGI:1913296]
Ndufb9	NADH dehydrogenase (ubiquinone) 1 beta subcomplex, 9 [Source:MGI Symbol;Acc:MGI:1913468]
Ndufs2	NADH dehydrogenase (ubiquinone) Fe-S protein 2 [Source:MGI Symbol;Acc:MGI:2385112]
Ndufs3	NADH dehydrogenase (ubiquinone) Fe-S protein 3 [Source:MGI Symbol;Acc:MGI:1915599]
Ndufs4	NADH dehydrogenase (ubiquinone) Fe-S protein 4 [Source:MGI Symbol;Acc:MGI:1343135]
Ndufs8	NADH dehydrogenase (ubiquinone) Fe-S protein 8 [Source:MGI Symbol;Acc:MGI:2385079]
Ndufv1	NADH dehydrogenase (ubiquinone) flavoprotein 1 [Source:MGI Symbol;Acc:MGI:107851]
Neat1	nuclear paraspeckle assembly transcript 1 (non-protein coding) [Source:MGI Symbol;Acc:MGI:1914211]
Nedd8	neural precursor cell expressed, developmentally down-regulated gene 8 [Source:MGI Symbol;Acc:MGI:97301]
Nf1	neurofibromin 1 [Source:MGI Symbol;Acc:MGI:97306]
Nfia	nuclear factor I/A [Source:MGI Symbol;Acc:MGI:108056]
Nfkb2	nuclear factor of kappa light polypeptide gene enhancer in B cells 2, p49/p100 [Source:MGI Symbol;Acc:MGI:1099800]
Nfkbil1	nuclear factor of kappa light polypeptide gene enhancer in B cells inhibitor like 1 [Source:MGI Symbol;Acc:MGI:1340031]
Nhp2	NHP2 ribonucleoprotein [Source:MGI Symbol;Acc:MGI:1098547]
Nipbl	Nipped-B homolog (Drosophila) [Source:MGI Symbol;Acc:MGI:1913976]
Nlk	nemo like kinase [Source:MGI Symbol;Acc:MGI:1201387]
Nme2	NME/NM23 nucleoside diphosphate kinase 2 [Source:MGI Symbol;Acc:MGI:97356]
Nol12	nucleolar protein 12 [Source:MGI Symbol;Acc:MGI:2146285]
Nop10	NOP10 ribonucleoprotein [Source:MGI Symbol;Acc:MGI:1913431]
Notch2	notch 2 [Source:MGI Symbol;Acc:MGI:97364]
Nrp1	neuropilin 1 [Source:MGI Symbol;Acc:MGI:106206]
Nt5c3	5'-nucleotidase, cytosolic III [Source:MGI Symbol;Acc:MGI:1927186]
Nubp1	nucleotide binding protein 1 [Source:MGI Symbol;Acc:MGI:1347073]
Nubp2	nucleotide binding protein 2 [Source:MGI Symbol;Acc:MGI:1347072]
Nucb1	nucleobindin 1 [Source:MGI Symbol;Acc:MGI:97388]
Nudt21	nudix (nucleoside diphosphate linked moiety X)-type motif 21 [Source:MGI Symbol;Acc:MGI:1915469]
Nup214	nucleoporin 214 [Source:MGI Symbol;Acc:MGI:1095411]
Nup35	nucleoporin 35 [Source:MGI Symbol;Acc:MGI:1916732]
Ogfr	opioid growth factor receptor [Source:MGI Symbol;Acc:MGI:1919325]
Oit1	oncoprotein induced transcript 1 [Source:MGI Symbol;Acc:MGI:1201784]
Ola1	Obg-like ATPase 1 [Source:MGI Symbol;Acc:MGI:1914309]
Osbpl9	oxysterol binding protein-like 9 [Source:MGI Symbol;Acc:MGI:1923784]
Pacsin2	protein kinase C and casein kinase substrate in neurons 2 [Source:MGI Symbol;Acc:MGI:1345153]
Paip2b	poly(A) binding protein interacting protein 2B [Source:MGI Symbol;Acc:MGI:2386865]
Pank3	pantothenate kinase 3 [Source:MGI Symbol;Acc:MGI:2387464]
Parg	poly (ADP-ribose) glycohydrolase [Source:MGI Symbol;Acc:MGI:1347094]
Pbxip1	pre B cell leukemia transcription factor interacting protein 1 [Source:MGI Symbol;Acc:MGI:2441670]
Pcnp	PEST proteolytic signal containing nuclear protein [Source:MGI Symbol;Acc:MGI:1923552]
Pdcd1	programmed cell death 1 [Source:MGI Symbol;Acc:MGI:104879]
Pdcd11	programmed cell death 11 [Source:MGI Symbol;Acc:MGI:1341788]
Pdzd11	PDZ domain containing 11 [Source:MGI Symbol;Acc:MGI:1919871]
Pef1	penta-EF hand domain containing 1 [Source:MGI Symbol;Acc:MGI:1915148]
Peli2	pellino 2 [Source:MGI Symbol;Acc:MGI:1891445]
Pex12	peroxisomal biogenesis factor 12 [Source:MGI Symbol;Acc:MGI:2144177]
Pex6	peroxisomal biogenesis factor 6 [Source:MGI Symbol;Acc:MGI:2385054]
Pgap2	post-GPI attachment to proteins 2 [Source:MGI Symbol;Acc:MGI:2385286]
Pgk1	phosphoglycerate kinase 1 [Source:MGI Symbol;Acc:MGI:97555]
Pglyrp1	peptidoglycan recognition protein 1 [Source:MGI Symbol;Acc:MGI:1345092]
Pgm1	phosphoglucomutase 1 [Source:MGI Symbol;Acc:MGI:97564]
Phb	prohibitin [Source:MGI Symbol;Acc:MGI:97572]
Phc2	polyhomeotic-like 2 (Drosophila) [Source:MGI Symbol;Acc:MGI:1860454]
Pick1	protein interacting with C kinase 1 [Source:MGI Symbol;Acc:MGI:894645]
Pigh	phosphatidylinositol glycan anchor biosynthesis, class H [Source:MGI Symbol;Acc:MGI:99463]
Pigr	polymeric immunoglobulin receptor [Source:MGI Symbol;Acc:MGI:103080]
Pik3r2	phosphoinositide-3-kinase regulatory subunit 2 [Source:MGI Symbol;Acc:MGI:1098772]
Pin1	protein (peptidyl-prolyl cis/trans isomerase) NIMA-interacting 1 [Source:MGI Symbol;Acc:MGI:1346036]
Plek	pleckstrin [Source:MGI Symbol;Acc:MGI:1860485]
Plod3	procollagen-lysine, 2-oxoglutarate 5-dioxygenase 3 [Source:MGI Symbol;Acc:MGI:1347008]
Plxdc2	plexin domain containing 2 [Source:MGI Symbol;Acc:MGI:1914698]
Pmpca	peptidase (mitochondrial processing) alpha [Source:MGI Symbol;Acc:MGI:1918568]
Poldip3	polymerase (DNA-directed), delta interacting protein 3 [Source:MGI Symbol;Acc:MGI:1921076]
Polr2f	polymerase (RNA) II (DNA directed) polypeptide F [Source:MGI Symbol;Acc:MGI:1349393]
Polr2j	polymerase (RNA) II (DNA directed) polypeptide J [Source:MGI Symbol;Acc:MGI:109582]
Polr2k	polymerase (RNA) II (DNA directed) polypeptide K [Source:MGI Symbol;Acc:MGI:102725]
Pop5	processing of precursor 5, ribonuclease P/MRP family (S. cerevisiae) [Source:MGI Symbol;Acc:MGI:2151221]
Pop7	processing of precursor 7, ribonuclease P family, (S. cerevisiae) [Source:MGI Symbol;Acc:MGI:1921347]
Pot1a	protection of telomeres 1A [Source:MGI Symbol;Acc:MGI:2141503]
Ppie	peptidylprolyl isomerase E (cyclophilin E) [Source:MGI Symbol;Acc:MGI:1917118]
Ppil1	peptidylprolyl isomerase (cyclophilin)-like 1 [Source:MGI Symbol;Acc:MGI:1916066]
Ppil3	peptidylprolyl isomerase (cyclophilin)-like 3 [Source:MGI Symbol;Acc:MGI:1917475]
Ppp1r10	protein phosphatase 1, regulatory subunit 10 [Source:MGI Symbol;Acc:MGI:1289273]
Ppp1r7	protein phosphatase 1, regulatory (inhibitor) subunit 7 [Source:MGI Symbol;Acc:MGI:1913635]
Ppp2r1b	protein phosphatase 2, regulatory subunit A, beta [Source:MGI Symbol;Acc:MGI:1920949]
Prelid1	PRELI domain containing 1 [Source:MGI Symbol;Acc:MGI:1913744]
Prkcsh	protein kinase C substrate 80K-H [Source:MGI Symbol;Acc:MGI:107877]
Prkd3	protein kinase D3 [Source:MGI Symbol;Acc:MGI:1922542]
Prkrip1	Prkr interacting protein 1 (IL11 inducible) [Source:MGI Symbol;Acc:MGI:1914051]
Prom1	prominin 1 [Source:MGI Symbol;Acc:MGI:1100886]
Prpf40a	pre-mRNA processing factor 40A [Source:MGI Symbol;Acc:MGI:1860512]
Prpf6	pre-mRNA splicing factor 6 [Source:MGI Symbol;Acc:MGI:1922946]
Prr12	proline rich 12 [Source:MGI Symbol;Acc:MGI:2679002]
Psma6	proteasome (prosome, macropain) subunit, alpha type 6 [Source:MGI Symbol;Acc:MGI:1347006]
Psmb1	proteasome (prosome, macropain) subunit, beta type 1 [Source:MGI Symbol;Acc:MGI:104884]
Psmb3	proteasome (prosome, macropain) subunit, beta type 3 [Source:MGI Symbol;Acc:MGI:1347014]
Psmb5	proteasome (prosome, macropain) subunit, beta type 5 [Source:MGI Symbol;Acc:MGI:1194513]
Psmb7	proteasome (prosome, macropain) subunit, beta type 7 [Source:MGI Symbol;Acc:MGI:107637]
Psmc2	proteasome (prosome, macropain) 26S subunit, ATPase 2 [Source:MGI Symbol;Acc:MGI:109555]
Psmc5	protease (prosome, macropain) 26S subunit, ATPase 5 [Source:MGI Symbol;Acc:MGI:105047]
Psmc6	proteasome (prosome, macropain) 26S subunit, ATPase, 6 [Source:MGI Symbol;Acc:MGI:1914339]
Psmd2	proteasome (prosome, macropain) 26S subunit, non-ATPase, 2 [Source:MGI Symbol;Acc:MGI:1096584]
Psmd3	proteasome (prosome, macropain) 26S subunit, non-ATPase, 3 [Source:MGI Symbol;Acc:MGI:98858]
Psme2	proteasome (prosome, macropain) activator subunit 2 (PA28 beta) [Source:MGI Symbol;Acc:MGI:1096365]
Psmf1	proteasome (prosome, macropain) inhibitor subunit 1 [Source:MGI Symbol;Acc:MGI:1346072]
Ptk2b	PTK2 protein tyrosine kinase 2 beta [Source:MGI Symbol;Acc:MGI:104908]
Ptms	parathymosin [Source:MGI Symbol;Acc:MGI:1916452]
Ptpn6	protein tyrosine phosphatase, non-receptor type 6 [Source:MGI Symbol;Acc:MGI:96055]
Ptprc	protein tyrosine phosphatase, receptor type, C [Source:MGI Symbol;Acc:MGI:97810]
Ptpro	protein tyrosine phosphatase, receptor type, O [Source:MGI Symbol;Acc:MGI:1097152]
Puf60	poly-U binding splicing factor 60 [Source:MGI Symbol;Acc:MGI:1915209]
Pygo2	pygopus 2 [Source:MGI Symbol;Acc:MGI:1916161]
Qars	glutaminyl-tRNA synthetase [Source:MGI Symbol;Acc:MGI:1915851]
Rab11a	RAB11A, member RAS oncogene family [Source:MGI Symbol;Acc:MGI:1858202]
Rab11fip2	RAB11 family interacting protein 2 (class I) [Source:MGI Symbol;Acc:MGI:1922248]
Rab25	RAB25, member RAS oncogene family [Source:MGI Symbol;Acc:MGI:1858203]
Rab27a	RAB27A, member RAS oncogene family [Source:MGI Symbol;Acc:MGI:1861441]
Rab34	RAB34, member RAS oncogene family [Source:MGI Symbol;Acc:MGI:104606]
Rab5c	RAB5C, member RAS oncogene family [Source:MGI Symbol;Acc:MGI:105306]
Rac1	RAS-related C3 botulinum substrate 1 [Source:MGI Symbol;Acc:MGI:97845]
Rac2	RAS-related C3 botulinum substrate 2 [Source:MGI Symbol;Acc:MGI:97846]
Rad21	RAD21 cohesin complex component [Source:MGI Symbol;Acc:MGI:108016]
Rala	v-ral simian leukemia viral oncogene A (ras related) [Source:MGI Symbol;Acc:MGI:1927243]
Ralgapa2	Ral GTPase activating protein, alpha subunit 2 (catalytic) [Source:MGI Symbol;Acc:MGI:3036245]
Rapgef6	Rap guanine nucleotide exchange factor (GEF) 6 [Source:MGI Symbol;Acc:MGI:2384761]
Rasgrp3	RAS, guanyl releasing protein 3 [Source:MGI Symbol;Acc:MGI:3028579]
Rassf3	Ras association (RalGDS/AF-6) domain family member 3 [Source:MGI Symbol;Acc:MGI:2179722]
Rbbp4	retinoblastoma binding protein 4, chromatin remodeling factor [Source:MGI Symbol;Acc:MGI:1194912]
Rbm12	RNA binding motif protein 12 [Source:MGI Symbol;Acc:MGI:1922960]
Rbm28	RNA binding motif protein 28 [Source:MGI Symbol;Acc:MGI:2655711]
Rbm3	RNA binding motif (RNP1, RRM) protein 3 [Source:MGI Symbol;Acc:MGI:1099460]
Rbm42	RNA binding motif protein 42 [Source:MGI Symbol;Acc:MGI:1915285]
Rcan1	regulator of calcineurin 1 [Source:MGI Symbol;Acc:MGI:1890564]
Rce1	Ras converting CAAX endopeptidase 1 [Source:MGI Symbol;Acc:MGI:1336895]
Reep4	receptor accessory protein 4 [Source:MGI Symbol;Acc:MGI:1919799]
Retsat	retinol saturase (all trans retinol 13,14 reductase) [Source:MGI Symbol;Acc:MGI:1914692]
Rfk	riboflavin kinase [Source:MGI Symbol;Acc:MGI:1914688]
Riok3	RIO kinase 3 [Source:MGI Symbol;Acc:MGI:1914128]
Rnase6	ribonuclease, RNase A family, 6 [Source:MGI Symbol;Acc:MGI:1925666]
Rnaseh2a	ribonuclease H2, large subunit [Source:MGI Symbol;Acc:MGI:1916974]
Rnf5	ring finger protein 5 [Source:MGI Symbol;Acc:MGI:1860076]
Rngtt	RNA guanylyltransferase and 5'-phosphatase [Source:MGI Symbol;Acc:MGI:1329041]
Romo1	reactive oxygen species modulator 1 [Source:MGI Symbol;Acc:MGI:1914317]
Rpa3	replication protein A3 [Source:MGI Symbol;Acc:MGI:1915490]
Rpe	ribulose-5-phosphate-3-epimerase [Source:MGI Symbol;Acc:MGI:1913896]
Rpl18a	ribosomal protein L18A [Source:MGI Symbol;Acc:MGI:1924058]
Rpl22l1	ribosomal protein L22 like 1 [Source:MGI Symbol;Acc:MGI:1915278]
Rpl39	ribosomal protein L39 [Source:MGI Symbol;Acc:MGI:1914498]
Rpl4	ribosomal protein L4 [Source:MGI Symbol;Acc:MGI:1915141]
Rpl41	ribosomal protein L41 [Source:MGI Symbol;Acc:MGI:1915195]
Rps18	ribosomal protein S18 [Source:MGI Symbol;Acc:MGI:98146]
Rps26	ribosomal protein S26 [Source:MGI Symbol;Acc:MGI:1351628]
Rps27a	ribosomal protein S27A [Source:MGI Symbol;Acc:MGI:1925544]
Rps27l	ribosomal protein S27-like [Source:MGI Symbol;Acc:MGI:1915191]
Rps7	ribosomal protein S7 [Source:MGI Symbol;Acc:MGI:1333818]
Rrp15	ribosomal RNA processing 15 homolog (S. cerevisiae) [Source:MGI Symbol;Acc:MGI:1914473]
Rrp9	RRP9, small subunit (SSU) processome component, homolog (yeast) [Source:MGI Symbol;Acc:MGI:2384313]
Rrs1	ribosome biogenesis regulator 1 [Source:MGI Symbol;Acc:MGI:1929721]
Rtn4	reticulon 4 [Source:MGI Symbol;Acc:MGI:1915835]
Samm50	SAMM50 sorting and assembly machinery component [Source:MGI Symbol;Acc:MGI:1915903]
Sap18	Sin3-associated polypeptide 18 [Source:MGI Symbol;Acc:MGI:1277978]
Sart1	squamous cell carcinoma antigen recognized by T cells 1 [Source:MGI Symbol;Acc:MGI:1309453]
Scnm1	sodium channel modifier 1 [Source:MGI Symbol;Acc:MGI:1341284]
Sdhaf1	succinate dehydrogenase complex assembly factor 1 [Source:MGI Symbol;Acc:MGI:1915582]
Sec13	SEC13 homolog, nuclear pore and COPII coat complex component [Source:MGI Symbol;Acc:MGI:99832]
Sec22b	SEC22 homolog B, vesicle trafficking protein [Source:MGI Symbol;Acc:MGI:1338759]
Sec31a	Sec31 homolog A (S. cerevisiae) [Source:MGI Symbol;Acc:MGI:1916412]
Sec61a1	Sec61 alpha 1 subunit (S. cerevisiae) [Source:MGI Symbol;Acc:MGI:1858417]
Serpinb6a	serine (or cysteine) peptidase inhibitor, clade B, member 6a [Source:MGI Symbol;Acc:MGI:103123]
Serpine1	serine (or cysteine) peptidase inhibitor, clade E, member 1 [Source:MGI Symbol;Acc:MGI:97608]
Setd5	SET domain containing 5 [Source:MGI Symbol;Acc:MGI:1920145]
Setd8	NA
Setdb1	SET domain, bifurcated 1 [Source:MGI Symbol;Acc:MGI:1934229]
Sf3a3	splicing factor 3a, subunit 3 [Source:MGI Symbol;Acc:MGI:1922312]
Sf3b5	splicing factor 3b, subunit 5 [Source:MGI Symbol;Acc:MGI:1913375]
Sfswap	splicing factor, suppressor of white-apricot homolog (Drosophila) [Source:MGI Symbol;Acc:MGI:101760]
Sgpl1	sphingosine phosphate lyase 1 [Source:MGI Symbol;Acc:MGI:1261415]
Sgta	small glutamine-rich tetratricopeptide repeat (TPR)-containing, alpha [Source:MGI Symbol;Acc:MGI:1098703]
Sh2b1	SH2B adaptor protein 1 [Source:MGI Symbol;Acc:MGI:1201407]
Sh3kbp1	SH3-domain kinase binding protein 1 [Source:MGI Symbol;Acc:MGI:1889583]
Shisa5	shisa family member 5 [Source:MGI Symbol;Acc:MGI:1915044]
Sin3a	transcriptional regulator, SIN3A (yeast) [Source:MGI Symbol;Acc:MGI:107157]
Slc25a15	solute carrier family 25 (mitochondrial carrier ornithine transporter), member 15 [Source:MGI Symbol;Acc:MGI:1342274]
Slc25a25	solute carrier family 25 (mitochondrial carrier, phosphate carrier), member 25 [Source:MGI Symbol;Acc:MGI:1915913]
Slc25a46	solute carrier family 25, member 46 [Source:MGI Symbol;Acc:MGI:1914703]
Slc35a1	solute carrier family 35 (CMP-sialic acid transporter), member 1 [Source:MGI Symbol;Acc:MGI:1345622]
Slc35c1	solute carrier family 35, member C1 [Source:MGI Symbol;Acc:MGI:2443301]
Slc38a1	solute carrier family 38, member 1 [Source:MGI Symbol;Acc:MGI:2145895]
Slc39a13	solute carrier family 39 (metal ion transporter), member 13 [Source:MGI Symbol;Acc:MGI:1915677]
Slc39a6	solute carrier family 39 (metal ion transporter), member 6 [Source:MGI Symbol;Acc:MGI:2147279]
Slc4a2	solute carrier family 4 (anion exchanger), member 2 [Source:MGI Symbol;Acc:MGI:109351]
Slc50a1	solute carrier family 50 (sugar transporter), member 1 [Source:MGI Symbol;Acc:MGI:107417]
Slc9a3r1	solute carrier family 9 (sodium/hydrogen exchanger), member 3 regulator 1 [Source:MGI Symbol;Acc:MGI:1349482]
Smndc1	survival motor neuron domain containing 1 [Source:MGI Symbol;Acc:MGI:1923729]
Smpdl3a	sphingomyelin phosphodiesterase, acid-like 3A [Source:MGI Symbol;Acc:MGI:1931437]
Sms	spermine synthase [Source:MGI Symbol;Acc:MGI:109490]
Smu1	smu-1 suppressor of mec-8 and unc-52 homolog (C. elegans) [Source:MGI Symbol;Acc:MGI:1915546]
Snd1	staphylococcal nuclease and tudor domain containing 1 [Source:MGI Symbol;Acc:MGI:1929266]
Snf8	SNF8, ESCRT-II complex subunit, homolog (S. cerevisiae) [Source:MGI Symbol;Acc:MGI:1343161]
Snrnp48	small nuclear ribonucleoprotein 48 (U11/U12) [Source:MGI Symbol;Acc:MGI:1915047]
Snrpa	small nuclear ribonucleoprotein polypeptide A [Source:MGI Symbol;Acc:MGI:1855690]
Snrpb2	U2 small nuclear ribonucleoprotein B [Source:MGI Symbol;Acc:MGI:104805]
Snrpc	U1 small nuclear ribonucleoprotein C [Source:MGI Symbol;Acc:MGI:109489]
Snupn	snurportin 1 [Source:MGI Symbol;Acc:MGI:1913319]
Socs2	suppressor of cytokine signaling 2 [Source:MGI Symbol;Acc:MGI:1201787]
Sord	sorbitol dehydrogenase [Source:MGI Symbol;Acc:MGI:98266]
Sp100	nuclear antigen Sp100 [Source:MGI Symbol;Acc:MGI:109561]
Sp5	trans-acting transcription factor 5 [Source:MGI Symbol;Acc:MGI:1927715]
Speg	SPEG complex locus [Source:MGI Symbol;Acc:MGI:109282]
Spen	SPEN homolog, transcriptional regulator (Drosophila) [Source:MGI Symbol;Acc:MGI:1891706]
Spint1	serine protease inhibitor, Kunitz type 1 [Source:MGI Symbol;Acc:MGI:1338033]
Spr	sepiapterin reductase [Source:MGI Symbol;Acc:MGI:103078]
Srgn	serglycin [Source:MGI Symbol;Acc:MGI:97756]
Srp72	signal recognition particle 72 [Source:MGI Symbol;Acc:MGI:1333795]
Srpk2	serine/arginine-rich protein specific kinase 2 [Source:MGI Symbol;Acc:MGI:1201408]
Srsf1	serine/arginine-rich splicing factor 1 [Source:MGI Symbol;Acc:MGI:98283]
Srsf4	serine/arginine-rich splicing factor 4 [Source:MGI Symbol;Acc:MGI:1890577]
Ssbp1	single-stranded DNA binding protein 1 [Source:MGI Symbol;Acc:MGI:1920040]
Ssr3	signal sequence receptor, gamma [Source:MGI Symbol;Acc:MGI:1914687]
Ssrp1	structure specific recognition protein 1 [Source:MGI Symbol;Acc:MGI:107912]
Sssca1	Sjogren syndrome/scleroderma autoantigen 1 [Source:MGI Symbol;Acc:MGI:1913482]
Stk4	serine/threonine kinase 4 [Source:MGI Symbol;Acc:MGI:1929004]
Strn	striatin, calmodulin binding protein [Source:MGI Symbol;Acc:MGI:1333757]
Strn3	striatin, calmodulin binding protein 3 [Source:MGI Symbol;Acc:MGI:2151064]
Stx18	syntaxin 18 [Source:MGI Symbol;Acc:MGI:1918366]
Stx4a	syntaxin 4A (placental) [Source:MGI Symbol;Acc:MGI:893577]
Stx5a	syntaxin 5A [Source:MGI Symbol;Acc:MGI:1928483]
Stx6	syntaxin 6 [Source:MGI Symbol;Acc:MGI:1926235]
Stxbp2	syntaxin binding protein 2 [Source:MGI Symbol;Acc:MGI:107370]
Sub1	SUB1 homolog (S. cerevisiae) [Source:MGI Symbol;Acc:MGI:104811]
Suds3	suppressor of defective silencing 3 homolog (S. cerevisiae) [Source:MGI Symbol;Acc:MGI:1919204]
Sulf2	sulfatase 2 [Source:MGI Symbol;Acc:MGI:1919293]
Syf2	SYF2 homolog, RNA splicing factor (S. cerevisiae) [Source:MGI Symbol;Acc:MGI:1915842]
Sys1	SYS1 Golgi-localized integral membrane protein homolog (S. cerevisiae) [Source:MGI Symbol;Acc:MGI:1913710]
Syvn1	synovial apoptosis inhibitor 1, synoviolin [Source:MGI Symbol;Acc:MGI:1921376]
Tada1	transcriptional adaptor 1 [Source:MGI Symbol;Acc:MGI:1196415]
Tada3	transcriptional adaptor 3 [Source:MGI Symbol;Acc:MGI:1915724]
Taf10	TATA-box binding protein associated factor 10 [Source:MGI Symbol;Acc:MGI:1346320]
Taok3	TAO kinase 3 [Source:MGI Symbol;Acc:MGI:3041177]
Tbxas1	thromboxane A synthase 1, platelet [Source:MGI Symbol;Acc:MGI:98497]
Tceb1	NA
Tcf12	transcription factor 12 [Source:MGI Symbol;Acc:MGI:101877]
Tcp1	t-complex protein 1 [Source:MGI Symbol;Acc:MGI:98535]
Tfdp2	transcription factor Dp 2 [Source:MGI Symbol;Acc:MGI:107167]
Thoc2	THO complex 2 [Source:MGI Symbol;Acc:MGI:2442413]
Timm17a	translocase of inner mitochondrial membrane 17a [Source:MGI Symbol;Acc:MGI:1343131]
Timm8b	translocase of inner mitochondrial membrane 8B [Source:MGI Symbol;Acc:MGI:1353424]
Tjp2	tight junction protein 2 [Source:MGI Symbol;Acc:MGI:1341872]
Tlk1	tousled-like kinase 1 [Source:MGI Symbol;Acc:MGI:2441683]
Tm2d2	TM2 domain containing 2 [Source:MGI Symbol;Acc:MGI:1916992]
Tm9sf3	transmembrane 9 superfamily member 3 [Source:MGI Symbol;Acc:MGI:1914262]
Tmed10	transmembrane p24 trafficking protein 10 [Source:MGI Symbol;Acc:MGI:1915831]
Tmem106a	transmembrane protein 106A [Source:MGI Symbol;Acc:MGI:1922056]
Tmem120a	transmembrane protein 120A [Source:MGI Symbol;Acc:MGI:2686991]
Tmem126a	transmembrane protein 126A [Source:MGI Symbol;Acc:MGI:1913521]
Tmem206	transmembrane protein 206 [Source:MGI Symbol;Acc:MGI:1914200]
Tmem43	transmembrane protein 43 [Source:MGI Symbol;Acc:MGI:1921372]
Tmem54	transmembrane protein 54 [Source:MGI Symbol;Acc:MGI:1913510]
Tmem55a	transmembrane protein 55A [Source:MGI Symbol;Acc:MGI:1919769]
Tmsb10	thymosin, beta 10 [Source:MGI Symbol;Acc:MGI:109146]
Tmx1	thioredoxin-related transmembrane protein 1 [Source:MGI Symbol;Acc:MGI:1919986]
Tomm20	translocase of outer mitochondrial membrane 20 homolog (yeast) [Source:MGI Symbol;Acc:MGI:1915202]
Tomm22	translocase of outer mitochondrial membrane 22 homolog (yeast) [Source:MGI Symbol;Acc:MGI:2450248]
Tomm5	translocase of outer mitochondrial membrane 5 homolog (yeast) [Source:MGI Symbol;Acc:MGI:1915762]
Top3b	topoisomerase (DNA) III beta [Source:MGI Symbol;Acc:MGI:1333803]
Topbp1	topoisomerase (DNA) II binding protein 1 [Source:MGI Symbol;Acc:MGI:1920018]
Topors	topoisomerase I binding, arginine/serine-rich [Source:MGI Symbol;Acc:MGI:2146189]
Tpp2	tripeptidyl peptidase II [Source:MGI Symbol;Acc:MGI:102724]
Tra2b	transformer 2 beta homolog (Drosophila) [Source:MGI Symbol;Acc:MGI:106016]
Traf7	TNF receptor-associated factor 7 [Source:MGI Symbol;Acc:MGI:3042141]
Trappc4	trafficking protein particle complex 4 [Source:MGI Symbol;Acc:MGI:1926211]
Trappc6a	trafficking protein particle complex 6A [Source:MGI Symbol;Acc:MGI:1914341]
Trim25	tripartite motif-containing 25 [Source:MGI Symbol;Acc:MGI:102749]
Trmt6	tRNA methyltransferase 6 [Source:MGI Symbol;Acc:MGI:1914176]
Trub2	TruB pseudouridine (psi) synthase family member 2 [Source:MGI Symbol;Acc:MGI:2442186]
Tsc22d1	TSC22 domain family, member 1 [Source:MGI Symbol;Acc:MGI:109127]
Tsg101	tumor susceptibility gene 101 [Source:MGI Symbol;Acc:MGI:106581]
Twf1	twinfilin actin binding protein 1 [Source:MGI Symbol;Acc:MGI:1100520]
Txn1	thioredoxin 1 [Source:MGI Symbol;Acc:MGI:98874]
Txn2	thioredoxin 2 [Source:MGI Symbol;Acc:MGI:1929468]
Txndc11	thioredoxin domain containing 11 [Source:MGI Symbol;Acc:MGI:1923620]
Txndc12	thioredoxin domain containing 12 (endoplasmic reticulum) [Source:MGI Symbol;Acc:MGI:1913323]
Txndc9	thioredoxin domain containing 9 [Source:MGI Symbol;Acc:MGI:2138153]
Txnl1	thioredoxin-like 1 [Source:MGI Symbol;Acc:MGI:1860078]
Uba1	ubiquitin-like modifier activating enzyme 1 [Source:MGI Symbol;Acc:MGI:98890]
Uba2	ubiquitin-like modifier activating enzyme 2 [Source:MGI Symbol;Acc:MGI:1858313]
Uba5	ubiquitin-like modifier activating enzyme 5 [Source:MGI Symbol;Acc:MGI:1913913]
Uba52	ubiquitin A-52 residue ribosomal protein fusion product 1 [Source:MGI Symbol;Acc:MGI:98887]
Ubac2	ubiquitin associated domain containing 2 [Source:MGI Symbol;Acc:MGI:1916139]
Ube2g2	ubiquitin-conjugating enzyme E2G 2 [Source:MGI Symbol;Acc:MGI:1343188]
Ube2m	ubiquitin-conjugating enzyme E2M [Source:MGI Symbol;Acc:MGI:108278]
Ube3a	ubiquitin protein ligase E3A [Source:MGI Symbol;Acc:MGI:105098]
Ubn2	ubinuclein 2 [Source:MGI Symbol;Acc:MGI:2444236]
Ubr1	ubiquitin protein ligase E3 component n-recognin 1 [Source:MGI Symbol;Acc:MGI:1277977]
Ubxn1	UBX domain protein 1 [Source:MGI Symbol;Acc:MGI:1289301]
Ubxn6	UBX domain protein 6 [Source:MGI Symbol;Acc:MGI:1913780]
Ufm1	ubiquitin-fold modifier 1 [Source:MGI Symbol;Acc:MGI:1915140]
Ugp2	UDP-glucose pyrophosphorylase 2 [Source:MGI Symbol;Acc:MGI:2183447]
Upf2	UPF2 regulator of nonsense transcripts homolog (yeast) [Source:MGI Symbol;Acc:MGI:2449307]
Uqcr11	ubiquinol-cytochrome c reductase, complex III subunit XI [Source:MGI Symbol;Acc:MGI:1913844]
Uqcrq	ubiquinol-cytochrome c reductase, complex III subunit VII [Source:MGI Symbol;Acc:MGI:107807]
Usf1	upstream transcription factor 1 [Source:MGI Symbol;Acc:MGI:99542]
Usmg5	upregulated during skeletal muscle growth 5 [Source:MGI Symbol;Acc:MGI:1891435]
Usp30	ubiquitin specific peptidase 30 [Source:MGI Symbol;Acc:MGI:2140991]
Usp36	ubiquitin specific peptidase 36 [Source:MGI Symbol;Acc:MGI:1919594]
Uvrag	UV radiation resistance associated gene [Source:MGI Symbol;Acc:MGI:1925860]
Vac14	Vac14 homolog (S. cerevisiae) [Source:MGI Symbol;Acc:MGI:2157980]
Vav2	vav 2 oncogene [Source:MGI Symbol;Acc:MGI:102718]
Vil1	villin 1 [Source:MGI Symbol;Acc:MGI:98930]
Vps4a	vacuolar protein sorting 4A [Source:MGI Symbol;Acc:MGI:1890520]
Vps4b	vacuolar protein sorting 4B [Source:MGI Symbol;Acc:MGI:1100499]
Vsig10	V-set and immunoglobulin domain containing 10 [Source:MGI Symbol;Acc:MGI:2448533]
Wac	WW domain containing adaptor with coiled-coil [Source:MGI Symbol;Acc:MGI:2387357]
Wdr55	WD repeat domain 55 [Source:MGI Symbol;Acc:MGI:1915186]
Wwox	WW domain-containing oxidoreductase [Source:MGI Symbol;Acc:MGI:1931237]
Wwp1	WW domain containing E3 ubiquitin protein ligase 1 [Source:MGI Symbol;Acc:MGI:1861728]
Ywhaq	tyrosine 3-monooxygenase/tryptophan 5-monooxygenase activation protein theta [Source:MGI Symbol;Acc:MGI:891963]
Zbtb7b	zinc finger and BTB domain containing 7B [Source:MGI Symbol;Acc:MGI:102755]
Zbtb8os	zinc finger and BTB domain containing 8 opposite strand [Source:MGI Symbol;Acc:MGI:1914356]
Zc3h10	zinc finger CCCH type containing 10 [Source:MGI Symbol;Acc:MGI:2143670]
Zc3h13	zinc finger CCCH type containing 13 [Source:MGI Symbol;Acc:MGI:1914552]
Zc3hc1	zinc finger, C3HC type 1 [Source:MGI Symbol;Acc:MGI:1916023]
Zcchc11	zinc finger, CCHC domain containing 11 [Source:MGI Symbol;Acc:MGI:2445126]
Zcchc9	zinc finger, CCHC domain containing 9 [Source:MGI Symbol;Acc:MGI:1916335]
Zfp263	zinc finger protein 263 [Source:MGI Symbol;Acc:MGI:1921370]
Zfp277	zinc finger protein 277 [Source:MGI Symbol;Acc:MGI:1890393]
Zfp830	zinc finger protein 830 [Source:MGI Symbol;Acc:MGI:1914233]
Zfp91	zinc finger protein 91 [Source:MGI Symbol;Acc:MGI:104854]
Zzz3	zinc finger, ZZ domain containing 3 [Source:MGI Symbol;Acc:MGI:1920453]

## Sheet: Spi1 (766 genes)
List of genes in Regulon(unpruned)
Genes	Genes Description
0610010K14Rik	RIKEN cDNA 0610010K14 gene [Source:MGI Symbol;Acc:MGI:1915609]
1110038F14Rik	RIKEN cDNA 1110038F14 gene [Source:MGI Symbol;Acc:MGI:2152337]
1700017B05Rik	RIKEN cDNA 1700017B05 gene [Source:MGI Symbol;Acc:MGI:1921461]
1810022K09Rik	RIKEN cDNA 1810022K09 gene [Source:MGI Symbol;Acc:MGI:1916376]
2300009A05Rik	RIKEN cDNA 2300009A05 gene [Source:MGI Symbol;Acc:MGI:1916728]
4632415L05Rik	RIKEN cDNA 4632415L05 gene [Source:MGI Symbol;Acc:MGI:1918058]
5430427O19Rik	RIKEN cDNA 5430427O19 gene [Source:MGI Symbol;Acc:MGI:1918648]
9030617O03Rik	RIKEN cDNA 9030617O03 gene [Source:MGI Symbol;Acc:MGI:2444813]
9930021J03Rik	RIKEN cDNA 9930021J03 gene [Source:MGI Symbol;Acc:MGI:2444398]
A130010J15Rik	RIKEN cDNA A130010J15 gene [Source:MGI Symbol;Acc:MGI:2441776]
Abcd1	ATP-binding cassette, sub-family D (ALD), member 1 [Source:MGI Symbol;Acc:MGI:1349215]
Abi1	abl-interactor 1 [Source:MGI Symbol;Acc:MGI:104913]
Abi3	ABI gene family, member 3 [Source:MGI Symbol;Acc:MGI:1913860]
Abl1	c-abl oncogene 1, non-receptor tyrosine kinase [Source:MGI Symbol;Acc:MGI:87859]
Acaa1a	acetyl-Coenzyme A acyltransferase 1A [Source:MGI Symbol;Acc:MGI:2148491]
Acap2	ArfGAP with coiled-coil, ankyrin repeat and PH domains 2 [Source:MGI Symbol;Acc:MGI:1925868]
Actb	actin, beta [Source:MGI Symbol;Acc:MGI:87904]
Adap2	ArfGAP with dual PH domains 2 [Source:MGI Symbol;Acc:MGI:2663075]
Adck2	aarF domain containing kinase 2 [Source:MGI Symbol;Acc:MGI:1889336]
Adrb2	adrenergic receptor, beta 2 [Source:MGI Symbol;Acc:MGI:87938]
Adrbk1	NA
Adrbk2	NA
Aftph	aftiphilin [Source:MGI Symbol;Acc:MGI:1923012]
Aif1	allograft inflammatory factor 1 [Source:MGI Symbol;Acc:MGI:1343098]
Akirin2	akirin 2 [Source:MGI Symbol;Acc:MGI:1889364]
Akt1	thymoma viral proto-oncogene 1 [Source:MGI Symbol;Acc:MGI:87986]
Akt1s1	AKT1 substrate 1 (proline-rich) [Source:MGI Symbol;Acc:MGI:1914855]
Alkbh5	alkB homolog 5, RNA demethylase [Source:MGI Symbol;Acc:MGI:2144489]
Alox5ap	arachidonate 5-lipoxygenase activating protein [Source:MGI Symbol;Acc:MGI:107505]
Amd1	S-adenosylmethionine decarboxylase 1 [Source:MGI Symbol;Acc:MGI:88004]
Amfr	autocrine motility factor receptor [Source:MGI Symbol;Acc:MGI:1345634]
Anapc16	anaphase promoting complex subunit 16 [Source:MGI Symbol;Acc:MGI:1289325]
Ank2	ankyrin 2, brain [Source:MGI Symbol;Acc:MGI:88025]
Ankhd1	ankyrin repeat and KH domain containing 1 [Source:MGI Symbol;Acc:MGI:1921733]
Ankrd11	ankyrin repeat domain 11 [Source:MGI Symbol;Acc:MGI:1924337]
Ankrd17	ankyrin repeat domain 17 [Source:MGI Symbol;Acc:MGI:1932101]
Ankrd44	ankyrin repeat domain 44 [Source:MGI Symbol;Acc:MGI:3045243]
Ap2m1	adaptor-related protein complex 2, mu 1 subunit [Source:MGI Symbol;Acc:MGI:1298405]
Apc	adenomatosis polyposis coli [Source:MGI Symbol;Acc:MGI:88039]
Arcn1	archain 1 [Source:MGI Symbol;Acc:MGI:2387591]
Arf3	ADP-ribosylation factor 3 [Source:MGI Symbol;Acc:MGI:99432]
Arfgap2	ADP-ribosylation factor GTPase activating protein 2 [Source:MGI Symbol;Acc:MGI:1924288]
Arhgap1	Rho GTPase activating protein 1 [Source:MGI Symbol;Acc:MGI:2445003]
Arhgap12	Rho GTPase activating protein 12 [Source:MGI Symbol;Acc:MGI:1922665]
Arhgap27	Rho GTPase activating protein 27 [Source:MGI Symbol;Acc:MGI:1916903]
Arhgap5	Rho GTPase activating protein 5 [Source:MGI Symbol;Acc:MGI:1332637]
Arhgdib	Rho, GDP dissociation inhibitor (GDI) beta [Source:MGI Symbol;Acc:MGI:101940]
Arhgef1	Rho guanine nucleotide exchange factor (GEF) 1 [Source:MGI Symbol;Acc:MGI:1353510]
Arhgef11	Rho guanine nucleotide exchange factor (GEF) 11 [Source:MGI Symbol;Acc:MGI:2441869]
Arhgef2	rho/rac guanine nucleotide exchange factor (GEF) 2 [Source:MGI Symbol;Acc:MGI:103264]
Arhgef40	Rho guanine nucleotide exchange factor (GEF) 40 [Source:MGI Symbol;Acc:MGI:2685515]
Arhgef6	Rac/Cdc42 guanine nucleotide exchange factor (GEF) 6 [Source:MGI Symbol;Acc:MGI:1920591]
Arid3a	AT rich interactive domain 3A (BRIGHT-like) [Source:MGI Symbol;Acc:MGI:1328360]
Arid3b	AT rich interactive domain 3B (BRIGHT-like) [Source:MGI Symbol;Acc:MGI:1930768]
Arid4a	AT rich interactive domain 4A (RBP1-like) [Source:MGI Symbol;Acc:MGI:2444354]
Arid5b	AT rich interactive domain 5B (MRF1-like) [Source:MGI Symbol;Acc:MGI:2175912]
Arl5c	ADP-ribosylation factor-like 5C [Source:MGI Symbol;Acc:MGI:3028577]
Arl6ip5	ADP-ribosylation factor-like 6 interacting protein 5 [Source:MGI Symbol;Acc:MGI:1929501]
Arpc3	actin related protein 2/3 complex, subunit 3 [Source:MGI Symbol;Acc:MGI:1928375]
Arrb2	arrestin, beta 2 [Source:MGI Symbol;Acc:MGI:99474]
Arsg	arylsulfatase G [Source:MGI Symbol;Acc:MGI:1921258]
Asah1	N-acylsphingosine amidohydrolase 1 [Source:MGI Symbol;Acc:MGI:1277124]
Asap1	ArfGAP with SH3 domain, ankyrin repeat and PH domain1 [Source:MGI Symbol;Acc:MGI:1342335]
Atat1	alpha tubulin acetyltransferase 1 [Source:MGI Symbol;Acc:MGI:1913869]
Atp6v0b	ATPase, H+ transporting, lysosomal V0 subunit B [Source:MGI Symbol;Acc:MGI:1890510]
Atp6v1g1	ATPase, H+ transporting, lysosomal V1 subunit G1 [Source:MGI Symbol;Acc:MGI:1913540]
Atxn1	ataxin 1 [Source:MGI Symbol;Acc:MGI:104783]
Bach1	BTB and CNC homology 1, basic leucine zipper transcription factor 1 [Source:MGI Symbol;Acc:MGI:894680]
Bach2	BTB and CNC homology, basic leucine zipper transcription factor 2 [Source:MGI Symbol;Acc:MGI:894679]
Basp1	brain abundant, membrane attached signal protein 1 [Source:MGI Symbol;Acc:MGI:1917600]
Baz1a	bromodomain adjacent to zinc finger domain 1A [Source:MGI Symbol;Acc:MGI:1309478]
BC031181	cDNA sequence BC031181 [Source:MGI Symbol;Acc:MGI:3039614]
BC037034	cDNA sequence BC037034 [Source:MGI Symbol;Acc:MGI:2385896]
Bcdin3d	BCDIN3 domain containing [Source:MGI Symbol;Acc:MGI:1922534]
Bco2	beta-carotene oxygenase 2 [Source:MGI Symbol;Acc:MGI:2177469]
Birc6	baculoviral IAP repeat-containing 6 [Source:MGI Symbol;Acc:MGI:1276108]
Blnk	B cell linker [Source:MGI Symbol;Acc:MGI:96878]
Bnip2	BCL2/adenovirus E1B interacting protein 2 [Source:MGI Symbol;Acc:MGI:109327]
Brd3	bromodomain containing 3 [Source:MGI Symbol;Acc:MGI:1914632]
Brox	BRO1 domain and CAAX motif containing [Source:MGI Symbol;Acc:MGI:1918928]
Btg1	B cell translocation gene 1, anti-proliferative [Source:MGI Symbol;Acc:MGI:88215]
Btg2	B cell translocation gene 2, anti-proliferative [Source:MGI Symbol;Acc:MGI:108384]
Btk	Bruton agammaglobulinemia tyrosine kinase [Source:MGI Symbol;Acc:MGI:88216]
Bzw1	basic leucine zipper and W2 domains 1 [Source:MGI Symbol;Acc:MGI:1914132]
C2cd3	C2 calcium-dependent domain containing 3 [Source:MGI Symbol;Acc:MGI:2142166]
Cacybp	calcyclin binding protein [Source:MGI Symbol;Acc:MGI:1270839]
Calhm2	calcium homeostasis modulator 2 [Source:MGI Symbol;Acc:MGI:1919941]
Calm2	calmodulin 2 [Source:MGI Symbol;Acc:MGI:103250]
Camk1	calcium/calmodulin-dependent protein kinase I [Source:MGI Symbol;Acc:MGI:1098535]
Camk2d	calcium/calmodulin-dependent protein kinase II, delta [Source:MGI Symbol;Acc:MGI:1341265]
Camk2n1	calcium/calmodulin-dependent protein kinase II inhibitor 1 [Source:MGI Symbol;Acc:MGI:1913509]
Capza2	capping protein (actin filament) muscle Z-line, alpha 2 [Source:MGI Symbol;Acc:MGI:106222]
Capzb	capping protein (actin filament) muscle Z-line, beta [Source:MGI Symbol;Acc:MGI:104652]
Casp8	caspase 8 [Source:MGI Symbol;Acc:MGI:1261423]
Cbfa2t3	core-binding factor, runt domain, alpha subunit 2, translocated to, 3 (human) [Source:MGI Symbol;Acc:MGI:1338013]
Cbl	Casitas B-lineage lymphoma [Source:MGI Symbol;Acc:MGI:88279]
Cc2d1b	coiled-coil and C2 domain containing 1B [Source:MGI Symbol;Acc:MGI:2443076]
Ccdc12	coiled-coil domain containing 12 [Source:MGI Symbol;Acc:MGI:1919904]
Ccdc32	coiled-coil domain containing 32 [Source:MGI Symbol;Acc:MGI:2685477]
Ccdc93	coiled-coil domain containing 93 [Source:MGI Symbol;Acc:MGI:1918079]
Ccnd3	cyclin D3 [Source:MGI Symbol;Acc:MGI:88315]
Ccng2	cyclin G2 [Source:MGI Symbol;Acc:MGI:1095734]
Ccni	cyclin I [Source:MGI Symbol;Acc:MGI:1341077]
Ccr5	chemokine (C-C motif) receptor 5 [Source:MGI Symbol;Acc:MGI:107182]
Cct7	chaperonin containing Tcp1, subunit 7 (eta) [Source:MGI Symbol;Acc:MGI:107184]
Cd14	CD14 antigen [Source:MGI Symbol;Acc:MGI:88318]
Cd164	CD164 antigen [Source:MGI Symbol;Acc:MGI:1859568]
Cd33	CD33 antigen [Source:MGI Symbol;Acc:MGI:99440]
Cd47	CD47 antigen (Rh-related antigen, integrin-associated signal transducer) [Source:MGI Symbol;Acc:MGI:96617]
Cd82	CD82 antigen [Source:MGI Symbol;Acc:MGI:104651]
Cd86	CD86 antigen [Source:MGI Symbol;Acc:MGI:101773]
Cdc26	cell division cycle 26 [Source:MGI Symbol;Acc:MGI:1913690]
Cdc42	cell division cycle 42 [Source:MGI Symbol;Acc:MGI:106211]
Cdv3	carnitine deficiency-associated gene expressed in ventricle 3 [Source:MGI Symbol;Acc:MGI:2448759]
Cdyl	chromodomain protein, Y chromosome-like [Source:MGI Symbol;Acc:MGI:1339956]
Cebpa	CCAAT/enhancer binding protein (C/EBP), alpha [Source:MGI Symbol;Acc:MGI:99480]
Celf2	CUGBP, Elav-like family member 2 [Source:MGI Symbol;Acc:MGI:1338822]
Cep57l1	centrosomal protein 57-like 1 [Source:MGI Symbol;Acc:MGI:1915511]
Cfl1	cofilin 1, non-muscle [Source:MGI Symbol;Acc:MGI:101757]
Cflar	CASP8 and FADD-like apoptosis regulator [Source:MGI Symbol;Acc:MGI:1336166]
Cggbp1	CGG triplet repeat binding protein 1 [Source:MGI Symbol;Acc:MGI:2146370]
Chd7	chromodomain helicase DNA binding protein 7 [Source:MGI Symbol;Acc:MGI:2444748]
Chfr	checkpoint with forkhead and ring finger domains [Source:MGI Symbol;Acc:MGI:2444898]
Chst11	carbohydrate sulfotransferase 11 [Source:MGI Symbol;Acc:MGI:1927166]
Chst7	carbohydrate (N-acetylglucosamino) sulfotransferase 7 [Source:MGI Symbol;Acc:MGI:1891767]
Cic	capicua transcriptional repressor [Source:MGI Symbol;Acc:MGI:1918972]
Ckb	creatine kinase, brain [Source:MGI Symbol;Acc:MGI:88407]
Ckmt1	creatine kinase, mitochondrial 1, ubiquitous [Source:MGI Symbol;Acc:MGI:99441]
Cldnd1	claudin domain containing 1 [Source:MGI Symbol;Acc:MGI:2447860]
Clec4a2	C-type lectin domain family 4, member a2 [Source:MGI Symbol;Acc:MGI:1349412]
Clec4a3	C-type lectin domain family 4, member a3 [Source:MGI Symbol;Acc:MGI:1920399]
Clic1	chloride intracellular channel 1 [Source:MGI Symbol;Acc:MGI:2148924]
Clk2	CDC-like kinase 2 [Source:MGI Symbol;Acc:MGI:1098669]
Cmklr1	chemokine-like receptor 1 [Source:MGI Symbol;Acc:MGI:109603]
Cmtm6	CKLF-like MARVEL transmembrane domain containing 6 [Source:MGI Symbol;Acc:MGI:2447165]
Cmtm7	CKLF-like MARVEL transmembrane domain containing 7 [Source:MGI Symbol;Acc:MGI:2447166]
Cnot2	CCR4-NOT transcription complex, subunit 2 [Source:MGI Symbol;Acc:MGI:1919318]
Cnot3	CCR4-NOT transcription complex, subunit 3 [Source:MGI Symbol;Acc:MGI:2385261]
Cnot7	CCR4-NOT transcription complex, subunit 7 [Source:MGI Symbol;Acc:MGI:1298230]
Commd10	COMM domain containing 10 [Source:MGI Symbol;Acc:MGI:1916706]
Commd8	COMM domain containing 8 [Source:MGI Symbol;Acc:MGI:1343485]
Coq5	coenzyme Q5 methyltransferase [Source:MGI Symbol;Acc:MGI:1098643]
Coro1a	coronin, actin binding protein 1A [Source:MGI Symbol;Acc:MGI:1345961]
Cpsf2	cleavage and polyadenylation specific factor 2 [Source:MGI Symbol;Acc:MGI:1861601]
Cpsf3	cleavage and polyadenylation specificity factor 3 [Source:MGI Symbol;Acc:MGI:1859328]
Cpsf6	cleavage and polyadenylation specific factor 6 [Source:MGI Symbol;Acc:MGI:1913948]
Creb1	cAMP responsive element binding protein 1 [Source:MGI Symbol;Acc:MGI:88494]
Creld1	cysteine-rich with EGF-like domains 1 [Source:MGI Symbol;Acc:MGI:2152539]
Crlf3	cytokine receptor-like factor 3 [Source:MGI Symbol;Acc:MGI:1860086]
Cryba4	crystallin, beta A4 [Source:MGI Symbol;Acc:MGI:102716]
Csf1r	colony stimulating factor 1 receptor [Source:MGI Symbol;Acc:MGI:1339758]
Csk	c-src tyrosine kinase [Source:MGI Symbol;Acc:MGI:88537]
Csnk1a1	casein kinase 1, alpha 1 [Source:MGI Symbol;Acc:MGI:1934950]
Csnk1e	casein kinase 1, epsilon [Source:MGI Symbol;Acc:MGI:1351660]
Csnk1g1	casein kinase 1, gamma 1 [Source:MGI Symbol;Acc:MGI:2660884]
Cspp1	centrosome and spindle pole associated protein 1 [Source:MGI Symbol;Acc:MGI:2681832]
Cst3	cystatin C [Source:MGI Symbol;Acc:MGI:102519]
Ctcf	CCCTC-binding factor [Source:MGI Symbol;Acc:MGI:109447]
Ctdsp2	CTD (carboxy-terminal domain, RNA polymerase II, polypeptide A) small phosphatase 2 [Source:MGI Symbol;Acc:MGI:1098748]
Ctsc	cathepsin C [Source:MGI Symbol;Acc:MGI:109553]
Cttnbp2nl	CTTNBP2 N-terminal like [Source:MGI Symbol;Acc:MGI:1933137]
Cul1	cullin 1 [Source:MGI Symbol;Acc:MGI:1349658]
Cuta	cutA divalent cation tolerance homolog [Source:MGI Symbol;Acc:MGI:1914925]
Cx3cr1	chemokine (C-X3-C motif) receptor 1 [Source:MGI Symbol;Acc:MGI:1333815]
Cxxc5	CXXC finger 5 [Source:MGI Symbol;Acc:MGI:1914643]
Cysltr1	cysteinyl leukotriene receptor 1 [Source:MGI Symbol;Acc:MGI:1926218]
D3Ertd751e	DNA segment, Chr 3, ERATO Doi 751, expressed [Source:MGI Symbol;Acc:MGI:1289213]
Daglb	diacylglycerol lipase, beta [Source:MGI Symbol;Acc:MGI:2442032]
Dazap2	DAZ associated protein 2 [Source:MGI Symbol;Acc:MGI:1344344]
Dbnl	drebrin-like [Source:MGI Symbol;Acc:MGI:700006]
Dcaf12	DDB1 and CUL4 associated factor 12 [Source:MGI Symbol;Acc:MGI:1916220]
Dcaf8	DDB1 and CUL4 associated factor 8 [Source:MGI Symbol;Acc:MGI:91860]
Ddx5	DEAD (Asp-Glu-Ala-Asp) box polypeptide 5 [Source:MGI Symbol;Acc:MGI:105037]
Dhx30	DEAH (Asp-Glu-Ala-His) box polypeptide 30 [Source:MGI Symbol;Acc:MGI:1920081]
Dido1	death inducer-obliterator 1 [Source:MGI Symbol;Acc:MGI:1344352]
Dnaja1	DnaJ heat shock protein family (Hsp40) member A1 [Source:MGI Symbol;Acc:MGI:1270129]
Dnaja3	DnaJ heat shock protein family (Hsp40) member A3 [Source:MGI Symbol;Acc:MGI:1933786]
Dnajb2	DnaJ heat shock protein family (Hsp40) member B2 [Source:MGI Symbol;Acc:MGI:1928739]
Dnajc7	DnaJ heat shock protein family (Hsp40) member C7 [Source:MGI Symbol;Acc:MGI:1928373]
Dnm2	dynamin 2 [Source:MGI Symbol;Acc:MGI:109547]
Dnmt1	DNA methyltransferase (cytosine-5) 1 [Source:MGI Symbol;Acc:MGI:94912]
Dock2	dedicator of cyto-kinesis 2 [Source:MGI Symbol;Acc:MGI:2149010]
Dok1	docking protein 1 [Source:MGI Symbol;Acc:MGI:893587]
Dok3	docking protein 3 [Source:MGI Symbol;Acc:MGI:1351490]
Dst	dystonin [Source:MGI Symbol;Acc:MGI:104627]
Dusp6	dual specificity phosphatase 6 [Source:MGI Symbol;Acc:MGI:1914853]
Dusp7	dual specificity phosphatase 7 [Source:MGI Symbol;Acc:MGI:2387100]
Dym	dymeclin [Source:MGI Symbol;Acc:MGI:1918480]
Dync1i2	dynein cytoplasmic 1 intermediate chain 2 [Source:MGI Symbol;Acc:MGI:107750]
Dync1li2	dynein, cytoplasmic 1 light intermediate chain 2 [Source:MGI Symbol;Acc:MGI:107738]
E2f3	E2F transcription factor 3 [Source:MGI Symbol;Acc:MGI:1096340]
Ecscr	endothelial cell surface expressed chemotaxis and apoptosis regulator [Source:MGI Symbol;Acc:MGI:1915795]
Edn1	endothelin 1 [Source:MGI Symbol;Acc:MGI:95283]
Eed	embryonic ectoderm development [Source:MGI Symbol;Acc:MGI:95286]
Eef2k	eukaryotic elongation factor-2 kinase [Source:MGI Symbol;Acc:MGI:1195261]
Efhd2	EF hand domain containing 2 [Source:MGI Symbol;Acc:MGI:106504]
Eif1	eukaryotic translation initiation factor 1 [Source:MGI Symbol;Acc:MGI:105125]
Eif1b	eukaryotic translation initiation factor 1B [Source:MGI Symbol;Acc:MGI:1916219]
Eif2s1	eukaryotic translation initiation factor 2, subunit 1 alpha [Source:MGI Symbol;Acc:MGI:95299]
Eif2s3x	eukaryotic translation initiation factor 2, subunit 3, structural gene X-linked [Source:MGI Symbol;Acc:MGI:1349431]
Eif4a1	eukaryotic translation initiation factor 4A1 [Source:MGI Symbol;Acc:MGI:95303]
Elf1	E74-like factor 1 [Source:MGI Symbol;Acc:MGI:107180]
Elk3	ELK3, member of ETS oncogene family [Source:MGI Symbol;Acc:MGI:101762]
Elmo1	engulfment and cell motility 1 [Source:MGI Symbol;Acc:MGI:2153044]
Eng	endoglin [Source:MGI Symbol;Acc:MGI:95392]
Eno3	enolase 3, beta muscle [Source:MGI Symbol;Acc:MGI:95395]
Entpd1	ectonucleoside triphosphate diphosphohydrolase 1 [Source:MGI Symbol;Acc:MGI:102805]
Ep300	E1A binding protein p300 [Source:MGI Symbol;Acc:MGI:1276116]
Epn1	epsin 1 [Source:MGI Symbol;Acc:MGI:1333763]
Erbb2ip	NA
Erf	Ets2 repressor factor [Source:MGI Symbol;Acc:MGI:109637]
Esrra	estrogen related receptor, alpha [Source:MGI Symbol;Acc:MGI:1346831]
Etaa1	Ewing tumor-associated antigen 1 [Source:MGI Symbol;Acc:MGI:1915395]
Ets1	E26 avian leukemia oncogene 1, 5' domain [Source:MGI Symbol;Acc:MGI:95455]
Evl	Ena-vasodilator stimulated phosphoprotein [Source:MGI Symbol;Acc:MGI:1194884]
F11r	F11 receptor [Source:MGI Symbol;Acc:MGI:1321398]
Fam105a	family with sequence similarity 105, member A [Source:MGI Symbol;Acc:MGI:2687281]
Fam110a	family with sequence similarity 110, member A [Source:MGI Symbol;Acc:MGI:1921097]
Fam167b	family with sequence similarity 167, member B [Source:MGI Symbol;Acc:MGI:2668032]
Fam168a	family with sequence similarity 168, member A [Source:MGI Symbol;Acc:MGI:2442372]
Fam49b	family with sequence similarity 49, member B [Source:MGI Symbol;Acc:MGI:1923520]
Fam63b	NA
Fastkd2	FAST kinase domains 2 [Source:MGI Symbol;Acc:MGI:1922869]
Fastkd5	FAST kinase domains 5 [Source:MGI Symbol;Acc:MGI:2139469]
Fbrsl1	fibrosin-like 1 [Source:MGI Symbol;Acc:MGI:1920907]
Fbxl12	F-box and leucine-rich repeat protein 12 [Source:MGI Symbol;Acc:MGI:1354738]
Fbxl6	F-box and leucine-rich repeat protein 6 [Source:MGI Symbol;Acc:MGI:1354705]
Fcgr1	Fc receptor, IgG, high affinity I [Source:MGI Symbol;Acc:MGI:95498]
Fem1a	feminization 1 homolog a (C. elegans) [Source:MGI Symbol;Acc:MGI:1335089]
Fermt3	fermitin family member 3 [Source:MGI Symbol;Acc:MGI:2147790]
Fez2	fasciculation and elongation protein zeta 2 (zygin II) [Source:MGI Symbol;Acc:MGI:2675856]
Fgd2	FYVE, RhoGEF and PH domain containing 2 [Source:MGI Symbol;Acc:MGI:1347084]
Fhod1	formin homology 2 domain containing 1 [Source:MGI Symbol;Acc:MGI:2679008]
Fkbp4	FK506 binding protein 4 [Source:MGI Symbol;Acc:MGI:95543]
Fkrp	fukutin related protein [Source:MGI Symbol;Acc:MGI:2447586]
Fli1	Friend leukemia integration 1 [Source:MGI Symbol;Acc:MGI:95554]
Fmnl1	formin-like 1 [Source:MGI Symbol;Acc:MGI:1888994]
Foxo1	forkhead box O1 [Source:MGI Symbol;Acc:MGI:1890077]
Foxp1	forkhead box P1 [Source:MGI Symbol;Acc:MGI:1914004]
Frmd4a	FERM domain containing 4A [Source:MGI Symbol;Acc:MGI:1919850]
Frmd4b	FERM domain containing 4B [Source:MGI Symbol;Acc:MGI:2141794]
Frmd8	FERM domain containing 8 [Source:MGI Symbol;Acc:MGI:1914707]
Frrs1	ferric-chelate reductase 1 [Source:MGI Symbol;Acc:MGI:108076]
Furin	furin (paired basic amino acid cleaving enzyme) [Source:MGI Symbol;Acc:MGI:97513]
Fyb	FYN binding protein [Source:MGI Symbol;Acc:MGI:1346327]
G3bp1	GTPase activating protein (SH3 domain) binding protein 1 [Source:MGI Symbol;Acc:MGI:1351465]
Gcnt1	glucosaminyl (N-acetyl) transferase 1, core 2 [Source:MGI Symbol;Acc:MGI:95676]
Gdi2	guanosine diphosphate (GDP) dissociation inhibitor 2 [Source:MGI Symbol;Acc:MGI:99845]
Gga1	golgi associated, gamma adaptin ear containing, ARF binding protein 1 [Source:MGI Symbol;Acc:MGI:2146207]
Ggt5	gamma-glutamyltransferase 5 [Source:MGI Symbol;Acc:MGI:1346063]
Glul	glutamate-ammonia ligase (glutamine synthetase) [Source:MGI Symbol;Acc:MGI:95739]
Gmpr2	guanosine monophosphate reductase 2 [Source:MGI Symbol;Acc:MGI:1917903]
Gna13	guanine nucleotide binding protein, alpha 13 [Source:MGI Symbol;Acc:MGI:95768]
Gna15	guanine nucleotide binding protein, alpha 15 [Source:MGI Symbol;Acc:MGI:95770]
Gnai2	guanine nucleotide binding protein (G protein), alpha inhibiting 2 [Source:MGI Symbol;Acc:MGI:95772]
Gnb2	guanine nucleotide binding protein (G protein), beta 2 [Source:MGI Symbol;Acc:MGI:95784]
Golga7	golgi autoantigen, golgin subfamily a, 7 [Source:MGI Symbol;Acc:MGI:1931029]
Gpbp1	GC-rich promoter binding protein 1 [Source:MGI Symbol;Acc:MGI:1920524]
Gpbp1l1	GC-rich promoter binding protein 1-like 1 [Source:MGI Symbol;Acc:MGI:1924360]
Gpr137	G protein-coupled receptor 137 [Source:MGI Symbol;Acc:MGI:2147529]
Gpr146	G protein-coupled receptor 146 [Source:MGI Symbol;Acc:MGI:1933113]
Gpr155	G protein-coupled receptor 155 [Source:MGI Symbol;Acc:MGI:1915776]
Gpr34	G protein-coupled receptor 34 [Source:MGI Symbol;Acc:MGI:1346334]
Gpsm3	G-protein signalling modulator 3 (AGS3-like, C. elegans) [Source:MGI Symbol;Acc:MGI:2146785]
Grap	GRB2-related adaptor protein [Source:MGI Symbol;Acc:MGI:1918770]
Gsdmd	gasdermin D [Source:MGI Symbol;Acc:MGI:1916396]
Gsk3a	glycogen synthase kinase 3 alpha [Source:MGI Symbol;Acc:MGI:2152453]
Gtf2a2	general transcription factor II A, 2 [Source:MGI Symbol;Acc:MGI:1933289]
Gtpbp3	GTP binding protein 3 [Source:MGI Symbol;Acc:MGI:1917609]
H3f3b	H3 histone, family 3B [Source:MGI Symbol;Acc:MGI:1101768]
Hars	histidyl-tRNA synthetase [Source:MGI Symbol;Acc:MGI:108087]
Hck	hemopoietic cell kinase [Source:MGI Symbol;Acc:MGI:96052]
Hcls1	hematopoietic cell specific Lyn substrate 1 [Source:MGI Symbol;Acc:MGI:104568]
Hdac2	histone deacetylase 2 [Source:MGI Symbol;Acc:MGI:1097691]
Heatr5a	HEAT repeat containing 5A [Source:MGI Symbol;Acc:MGI:2444133]
Helz	helicase with zinc finger domain [Source:MGI Symbol;Acc:MGI:1925705]
Herc2	HECT and RLD domain containing E3 ubiquitin protein ligase 2 [Source:MGI Symbol;Acc:MGI:103234]
Herpud1	homocysteine-inducible, endoplasmic reticulum stress-inducible, ubiquitin-like domain member 1 [Source:MGI Symbol;Acc:MGI:1927406]
Hexb	hexosaminidase B [Source:MGI Symbol;Acc:MGI:96074]
Hhex	hematopoietically expressed homeobox [Source:MGI Symbol;Acc:MGI:96086]
Hiat1	NA
Higd2a	HIG1 domain family, member 2A [Source:MGI Symbol;Acc:MGI:1914294]
Hirip3	HIRA interacting protein 3 [Source:MGI Symbol;Acc:MGI:2142364]
Hlx	H2.0-like homeobox [Source:MGI Symbol;Acc:MGI:96109]
Hmbs	hydroxymethylbilane synthase [Source:MGI Symbol;Acc:MGI:96112]
Hmgb1	high mobility group box 1 [Source:MGI Symbol;Acc:MGI:96113]
Hmha1	NA
Hnrnpf	heterogeneous nuclear ribonucleoprotein F [Source:MGI Symbol;Acc:MGI:2138741]
Hnrnph3	heterogeneous nuclear ribonucleoprotein H3 [Source:MGI Symbol;Acc:MGI:1926462]
Hpgd	hydroxyprostaglandin dehydrogenase 15 (NAD) [Source:MGI Symbol;Acc:MGI:108085]
Hpgds	hematopoietic prostaglandin D synthase [Source:MGI Symbol;Acc:MGI:1859384]
Hps3	HPS3, biogenesis of lysosomal organelles complex 2 subunit 1 [Source:MGI Symbol;Acc:MGI:2153839]
Hsbp1	heat shock factor binding protein 1 [Source:MGI Symbol;Acc:MGI:1915446]
Hspa5	heat shock protein 5 [Source:MGI Symbol;Acc:MGI:95835]
Hsph1	heat shock 105kDa/110kDa protein 1 [Source:MGI Symbol;Acc:MGI:105053]
I830077J02Rik	RIKEN cDNA I830077J02 gene [Source:MGI Symbol;Acc:MGI:3588284]
Id2	inhibitor of DNA binding 2 [Source:MGI Symbol;Acc:MGI:96397]
Idh3b	isocitrate dehydrogenase 3 (NAD+) beta [Source:MGI Symbol;Acc:MGI:2158650]
Ier5	immediate early response 5 [Source:MGI Symbol;Acc:MGI:1337072]
Ifngr1	interferon gamma receptor 1 [Source:MGI Symbol;Acc:MGI:107655]
Ift46	intraflagellar transport 46 [Source:MGI Symbol;Acc:MGI:1923818]
Ikzf1	IKAROS family zinc finger 1 [Source:MGI Symbol;Acc:MGI:1342540]
Ikzf2	IKAROS family zinc finger 2 [Source:MGI Symbol;Acc:MGI:1342541]
Il10ra	interleukin 10 receptor, alpha [Source:MGI Symbol;Acc:MGI:96538]
Il10rb	interleukin 10 receptor, beta [Source:MGI Symbol;Acc:MGI:109380]
Il16	interleukin 16 [Source:MGI Symbol;Acc:MGI:1270855]
Il1a	interleukin 1 alpha [Source:MGI Symbol;Acc:MGI:96542]
Il21r	interleukin 21 receptor [Source:MGI Symbol;Acc:MGI:1890475]
Il6ra	interleukin 6 receptor, alpha [Source:MGI Symbol;Acc:MGI:105304]
Ilf2	interleukin enhancer binding factor 2 [Source:MGI Symbol;Acc:MGI:1915031]
Ilk	integrin linked kinase [Source:MGI Symbol;Acc:MGI:1195267]
Ing4	inhibitor of growth family, member 4 [Source:MGI Symbol;Acc:MGI:107307]
Ino80b	INO80 complex subunit B [Source:MGI Symbol;Acc:MGI:1917270]
Ino80c	INO80 complex subunit C [Source:MGI Symbol;Acc:MGI:2443014]
Inpp5d	inositol polyphosphate-5-phosphatase D [Source:MGI Symbol;Acc:MGI:107357]
Ints2	integrator complex subunit 2 [Source:MGI Symbol;Acc:MGI:1917672]
Ints3	integrator complex subunit 3 [Source:MGI Symbol;Acc:MGI:2140050]
Ipo11	importin 11 [Source:MGI Symbol;Acc:MGI:2442377]
Irf1	interferon regulatory factor 1 [Source:MGI Symbol;Acc:MGI:96590]
Irf2	interferon regulatory factor 2 [Source:MGI Symbol;Acc:MGI:96591]
Irf5	interferon regulatory factor 5 [Source:MGI Symbol;Acc:MGI:1350924]
Irf8	interferon regulatory factor 8 [Source:MGI Symbol;Acc:MGI:96395]
Iscu	iron-sulfur cluster assembly enzyme [Source:MGI Symbol;Acc:MGI:1913633]
Itch	itchy, E3 ubiquitin protein ligase [Source:MGI Symbol;Acc:MGI:1202301]
Itgav	integrin alpha V [Source:MGI Symbol;Acc:MGI:96608]
Itgb5	integrin beta 5 [Source:MGI Symbol;Acc:MGI:96614]
Ivns1abp	influenza virus NS1A binding protein [Source:MGI Symbol;Acc:MGI:2152389]
Junb	jun B proto-oncogene [Source:MGI Symbol;Acc:MGI:96647]
Kat2a	K(lysine) acetyltransferase 2A [Source:MGI Symbol;Acc:MGI:1343101]
Kcnk6	potassium inwardly-rectifying channel, subfamily K, member 6 [Source:MGI Symbol;Acc:MGI:1891291]
Kctd12	potassium channel tetramerisation domain containing 12 [Source:MGI Symbol;Acc:MGI:2145823]
Kif13a	kinesin family member 13A [Source:MGI Symbol;Acc:MGI:1098264]
Kif2a	kinesin family member 2A [Source:MGI Symbol;Acc:MGI:108390]
Kitl	kit ligand [Source:MGI Symbol;Acc:MGI:96974]
Klf3	Kruppel-like factor 3 (basic) [Source:MGI Symbol;Acc:MGI:1342773]
Klf7	Kruppel-like factor 7 (ubiquitous) [Source:MGI Symbol;Acc:MGI:1935151]
Klhdc8b	kelch domain containing 8B [Source:MGI Symbol;Acc:MGI:1925517]
Krcc1	lysine-rich coiled-coil 1 [Source:MGI Symbol;Acc:MGI:1889377]
Lair1	leukocyte-associated Ig-like receptor 1 [Source:MGI Symbol;Acc:MGI:105492]
Lap3	leucine aminopeptidase 3 [Source:MGI Symbol;Acc:MGI:1914238]
Large	NA
Lats2	large tumor suppressor 2 [Source:MGI Symbol;Acc:MGI:1354386]
Lbr	lamin B receptor [Source:MGI Symbol;Acc:MGI:2138281]
Lcorl	ligand dependent nuclear receptor corepressor-like [Source:MGI Symbol;Acc:MGI:2651932]
Lcp2	lymphocyte cytosolic protein 2 [Source:MGI Symbol;Acc:MGI:1321402]
Ldhb	lactate dehydrogenase B [Source:MGI Symbol;Acc:MGI:96763]
Lgals8	lectin, galactose binding, soluble 8 [Source:MGI Symbol;Acc:MGI:1928481]
Limd2	LIM domain containing 2 [Source:MGI Symbol;Acc:MGI:1915053]
Lmo4	LIM domain only 4 [Source:MGI Symbol;Acc:MGI:109360]
Lpcat2	lysophosphatidylcholine acyltransferase 2 [Source:MGI Symbol;Acc:MGI:3606214]
Lpgat1	lysophosphatidylglycerol acyltransferase 1 [Source:MGI Symbol;Acc:MGI:2446186]
Lpxn	leupaxin [Source:MGI Symbol;Acc:MGI:2147677]
Lrp1	low density lipoprotein receptor-related protein 1 [Source:MGI Symbol;Acc:MGI:96828]
Lrrc25	leucine rich repeat containing 25 [Source:MGI Symbol;Acc:MGI:2445284]
Lrrk1	leucine-rich repeat kinase 1 [Source:MGI Symbol;Acc:MGI:2142227]
Lsm1	LSM1 homolog, mRNA degradation associated [Source:MGI Symbol;Acc:MGI:1914457]
Lsm14a	LSM14A mRNA processing body assembly factor [Source:MGI Symbol;Acc:MGI:1914320]
Lst1	leukocyte specific transcript 1 [Source:MGI Symbol;Acc:MGI:1096324]
Ltc4s	leukotriene C4 synthase [Source:MGI Symbol;Acc:MGI:107498]
Ly6e	lymphocyte antigen 6 complex, locus E [Source:MGI Symbol;Acc:MGI:106651]
Lyn	LYN proto-oncogene, Src family tyrosine kinase [Source:MGI Symbol;Acc:MGI:96892]
Lzic	leucine zipper and CTNNBIP1 domain containing [Source:MGI Symbol;Acc:MGI:1916401]
Maea	macrophage erythroblast attacher [Source:MGI Symbol;Acc:MGI:1891748]
Mafb	v-maf musculoaponeurotic fibrosarcoma oncogene family, protein B (avian) [Source:MGI Symbol;Acc:MGI:104555]
Malat1	metastasis associated lung adenocarcinoma transcript 1 (non-coding RNA) [Source:MGI Symbol;Acc:MGI:1919539]
Maml3	mastermind like 3 (Drosophila) [Source:MGI Symbol;Acc:MGI:2389461]
Man1a2	mannosidase, alpha, class 1A, member 2 [Source:MGI Symbol;Acc:MGI:104676]
Manf	mesencephalic astrocyte-derived neurotrophic factor [Source:MGI Symbol;Acc:MGI:1922090]
Map2k1	mitogen-activated protein kinase kinase 1 [Source:MGI Symbol;Acc:MGI:1346866]
Map3k14	mitogen-activated protein kinase kinase kinase 14 [Source:MGI Symbol;Acc:MGI:1858204]
Map3k3	mitogen-activated protein kinase kinase kinase 3 [Source:MGI Symbol;Acc:MGI:1346874]
Mapk14	mitogen-activated protein kinase 14 [Source:MGI Symbol;Acc:MGI:1346865]
2001-03-01	NA
2005-03-01	NA
2006-03-01	NA
Mat2a	methionine adenosyltransferase II, alpha [Source:MGI Symbol;Acc:MGI:2443731]
Mbnl2	muscleblind like splicing factor 2 [Source:MGI Symbol;Acc:MGI:2145597]
Mcat	malonyl CoA:ACP acyltransferase (mitochondrial) [Source:MGI Symbol;Acc:MGI:2388651]
Mcts1	malignant T cell amplified sequence 1 [Source:MGI Symbol;Acc:MGI:1916245]
Mdm4	transformed mouse 3T3 cell double minute 4 [Source:MGI Symbol;Acc:MGI:107934]
Med19	mediator complex subunit 19 [Source:MGI Symbol;Acc:MGI:1914234]
Med25	mediator complex subunit 25 [Source:MGI Symbol;Acc:MGI:1922863]
Med8	mediator complex subunit 8 [Source:MGI Symbol;Acc:MGI:1915269]
Mef2a	myocyte enhancer factor 2A [Source:MGI Symbol;Acc:MGI:99532]
Mef2c	myocyte enhancer factor 2C [Source:MGI Symbol;Acc:MGI:99458]
Memo1	mediator of cell motility 1 [Source:MGI Symbol;Acc:MGI:1924140]
Mesdc1	NA
Mfng	MFNG O-fucosylpeptide 3-beta-N-acetylglucosaminyltransferase [Source:MGI Symbol;Acc:MGI:1095404]
Mgat1	mannoside acetylglucosaminyltransferase 1 [Source:MGI Symbol;Acc:MGI:96973]
Mgat4b	mannoside acetylglucosaminyltransferase 4, isoenzyme B [Source:MGI Symbol;Acc:MGI:2143974]
Mgll	monoglyceride lipase [Source:MGI Symbol;Acc:MGI:1346042]
Mid1	midline 1 [Source:MGI Symbol;Acc:MGI:1100537]
Midn	midnolin [Source:MGI Symbol;Acc:MGI:1890222]
Mitf	microphthalmia-associated transcription factor [Source:MGI Symbol;Acc:MGI:104554]
Mknk1	MAP kinase-interacting serine/threonine kinase 1 [Source:MGI Symbol;Acc:MGI:894316]
Mogs	mannosyl-oligosaccharide glucosidase [Source:MGI Symbol;Acc:MGI:1929872]
Mras	muscle and microspikes RAS [Source:MGI Symbol;Acc:MGI:1100856]
Mrpl16	mitochondrial ribosomal protein L16 [Source:MGI Symbol;Acc:MGI:2137219]
Mrpl3	mitochondrial ribosomal protein L3 [Source:MGI Symbol;Acc:MGI:2137204]
Mrpl42	mitochondrial ribosomal protein L42 [Source:MGI Symbol;Acc:MGI:1333774]
Mrpl43	mitochondrial ribosomal protein L43 [Source:MGI Symbol;Acc:MGI:2137229]
Mrps16	mitochondrial ribosomal protein S16 [Source:MGI Symbol;Acc:MGI:1913492]
Mrps18a	mitochondrial ribosomal protein S18A [Source:MGI Symbol;Acc:MGI:1915815]
Mrps18b	mitochondrial ribosomal protein S18B [Source:MGI Symbol;Acc:MGI:1914223]
Mrps31	mitochondrial ribosomal protein S31 [Source:MGI Symbol;Acc:MGI:1913153]
Mrps33	mitochondrial ribosomal protein S33 [Source:MGI Symbol;Acc:MGI:1338046]
Ms4a6b	membrane-spanning 4-domains, subfamily A, member 6B [Source:MGI Symbol;Acc:MGI:1917024]
Ms4a6d	membrane-spanning 4-domains, subfamily A, member 6D [Source:MGI Symbol;Acc:MGI:1916024]
Msi2	musashi RNA-binding protein 2 [Source:MGI Symbol;Acc:MGI:1923876]
Msn	moesin [Source:MGI Symbol;Acc:MGI:97167]
Mta2	metastasis-associated gene family, member 2 [Source:MGI Symbol;Acc:MGI:1346340]
Mtrf1l	mitochondrial translational release factor 1-like [Source:MGI Symbol;Acc:MGI:1918830]
Mtus1	mitochondrial tumor suppressor 1 [Source:MGI Symbol;Acc:MGI:2142572]
Mtx2	metaxin 2 [Source:MGI Symbol;Acc:MGI:1859652]
Mylip	myosin regulatory light chain interacting protein [Source:MGI Symbol;Acc:MGI:2388271]
Myo1b	myosin IB [Source:MGI Symbol;Acc:MGI:107752]
N4bp2l2	NEDD4 binding protein 2-like 2 [Source:MGI Symbol;Acc:MGI:2687207]
Nacc2	nucleus accumbens associated 2, BEN and BTB (POZ) domain containing [Source:MGI Symbol;Acc:MGI:1915241]
Nars	asparaginyl-tRNA synthetase [Source:MGI Symbol;Acc:MGI:1917473]
Nasp	nuclear autoantigenic sperm protein (histone-binding) [Source:MGI Symbol;Acc:MGI:1355328]
Ncf1	neutrophil cytosolic factor 1 [Source:MGI Symbol;Acc:MGI:97283]
Nck1	non-catalytic region of tyrosine kinase adaptor protein 1 [Source:MGI Symbol;Acc:MGI:109601]
Nckap1l	NCK associated protein 1 like [Source:MGI Symbol;Acc:MGI:1926063]
Ndel1	nudE neurodevelopment protein 1 like 1 [Source:MGI Symbol;Acc:MGI:1932915]
Necap2	NECAP endocytosis associated 2 [Source:MGI Symbol;Acc:MGI:1913397]
Nedd8	neural precursor cell expressed, developmentally down-regulated gene 8 [Source:MGI Symbol;Acc:MGI:97301]
Nfe2l2	nuclear factor, erythroid derived 2, like 2 [Source:MGI Symbol;Acc:MGI:108420]
Nfkbia	nuclear factor of kappa light polypeptide gene enhancer in B cells inhibitor, alpha [Source:MGI Symbol;Acc:MGI:104741]
Ninj1	ninjurin 1 [Source:MGI Symbol;Acc:MGI:1196617]
Nlk	nemo like kinase [Source:MGI Symbol;Acc:MGI:1201387]
Nmt1	N-myristoyltransferase 1 [Source:MGI Symbol;Acc:MGI:102579]
Npl	N-acetylneuraminate pyruvate lyase [Source:MGI Symbol;Acc:MGI:1921341]
Npm3	nucleoplasmin 3 [Source:MGI Symbol;Acc:MGI:894653]
Nprl2	nitrogen permease regulator-like 2 [Source:MGI Symbol;Acc:MGI:1914482]
Nr3c1	nuclear receptor subfamily 3, group C, member 1 [Source:MGI Symbol;Acc:MGI:95824]
Nrip1	nuclear receptor interacting protein 1 [Source:MGI Symbol;Acc:MGI:1315213]
Ntpcr	nucleoside-triphosphatase, cancer-related [Source:MGI Symbol;Acc:MGI:1913816]
Nub1	negative regulator of ubiquitin-like proteins 1 [Source:MGI Symbol;Acc:MGI:1889001]
Nudt22	nudix (nucleoside diphosphate linked moiety X)-type motif 22 [Source:MGI Symbol;Acc:MGI:1915573]
Numa1	nuclear mitotic apparatus protein 1 [Source:MGI Symbol;Acc:MGI:2443665]
Numb	numb homolog (Drosophila) [Source:MGI Symbol;Acc:MGI:107423]
Olfml3	olfactomedin-like 3 [Source:MGI Symbol;Acc:MGI:1914877]
Ophn1	oligophrenin 1 [Source:MGI Symbol;Acc:MGI:2151070]
Orai1	ORAI calcium release-activated calcium modulator 1 [Source:MGI Symbol;Acc:MGI:1925542]
Osbpl9	oxysterol binding protein-like 9 [Source:MGI Symbol;Acc:MGI:1923784]
Ostf1	osteoclast stimulating factor 1 [Source:MGI Symbol;Acc:MGI:700012]
P2ry12	purinergic receptor P2Y, G-protein coupled 12 [Source:MGI Symbol;Acc:MGI:1918089]
P2ry13	purinergic receptor P2Y, G-protein coupled 13 [Source:MGI Symbol;Acc:MGI:1921441]
P2ry6	pyrimidinergic receptor P2Y, G-protein coupled, 6 [Source:MGI Symbol;Acc:MGI:2673874]
Pabpc4	poly(A) binding protein, cytoplasmic 4 [Source:MGI Symbol;Acc:MGI:2385206]
Pabpn1	poly(A) binding protein, nuclear 1 [Source:MGI Symbol;Acc:MGI:1859158]
Paip2	polyadenylate-binding protein-interacting protein 2 [Source:MGI Symbol;Acc:MGI:1915119]
Paqr7	progestin and adipoQ receptor family member VII [Source:MGI Symbol;Acc:MGI:1919154]
Parvb	parvin, beta [Source:MGI Symbol;Acc:MGI:2153063]
Pcyox1	prenylcysteine oxidase 1 [Source:MGI Symbol;Acc:MGI:1914131]
Pcyox1l	prenylcysteine oxidase 1 like [Source:MGI Symbol;Acc:MGI:3606062]
Pdap1	PDGFA associated protein 1 [Source:MGI Symbol;Acc:MGI:2448536]
Pde2a	phosphodiesterase 2A, cGMP-stimulated [Source:MGI Symbol;Acc:MGI:2446107]
Pdgfb	platelet derived growth factor, B polypeptide [Source:MGI Symbol;Acc:MGI:97528]
Pdlim4	PDZ and LIM domain 4 [Source:MGI Symbol;Acc:MGI:1353470]
Pdrg1	p53 and DNA damage regulated 1 [Source:MGI Symbol;Acc:MGI:1915809]
Pdzd8	PDZ domain containing 8 [Source:MGI Symbol;Acc:MGI:2677270]
Pfn1	profilin 1 [Source:MGI Symbol;Acc:MGI:97549]
Pgap2	post-GPI attachment to proteins 2 [Source:MGI Symbol;Acc:MGI:2385286]
Phactr4	phosphatase and actin regulator 4 [Source:MGI Symbol;Acc:MGI:2140327]
Phc2	polyhomeotic-like 2 (Drosophila) [Source:MGI Symbol;Acc:MGI:1860454]
Phf1	PHD finger protein 1 [Source:MGI Symbol;Acc:MGI:98647]
Phf23	PHD finger protein 23 [Source:MGI Symbol;Acc:MGI:1925496]
Pias1	protein inhibitor of activated STAT 1 [Source:MGI Symbol;Acc:MGI:1913125]
Picalm	phosphatidylinositol binding clathrin assembly protein [Source:MGI Symbol;Acc:MGI:2385902]
Pik3r1	phosphoinositide-3-kinase regulatory subunit 1 [Source:MGI Symbol;Acc:MGI:97583]
Pik3r2	phosphoinositide-3-kinase regulatory subunit 2 [Source:MGI Symbol;Acc:MGI:1098772]
Pik3r6	phosphoinositide-3-kinase regulatory subunit 5 [Source:MGI Symbol;Acc:MGI:2144613]
Pinx1	PIN2/TERF1 interacting, telomerase inhibitor 1 [Source:MGI Symbol;Acc:MGI:1919650]
Pitpna	phosphatidylinositol transfer protein, alpha [Source:MGI Symbol;Acc:MGI:99887]
Pja2	praja ring finger ubiquitin ligase 2 [Source:MGI Symbol;Acc:MGI:2159342]
Pkig	protein kinase inhibitor, gamma [Source:MGI Symbol;Acc:MGI:1343086]
Pkn2	protein kinase N2 [Source:MGI Symbol;Acc:MGI:109211]
Pla2g15	phospholipase A2, group XV [Source:MGI Symbol;Acc:MGI:2178076]
Pla2g4a	phospholipase A2, group IVA (cytosolic, calcium-dependent) [Source:MGI Symbol;Acc:MGI:1195256]
Plcb2	phospholipase C, beta 2 [Source:MGI Symbol;Acc:MGI:107465]
Plcl2	phospholipase C-like 2 [Source:MGI Symbol;Acc:MGI:1352756]
Plekho1	pleckstrin homology domain containing, family O member 1 [Source:MGI Symbol;Acc:MGI:1914470]
Plod1	procollagen-lysine, 2-oxoglutarate 5-dioxygenase 1 [Source:MGI Symbol;Acc:MGI:99907]
Plod3	procollagen-lysine, 2-oxoglutarate 5-dioxygenase 3 [Source:MGI Symbol;Acc:MGI:1347008]
Pmpca	peptidase (mitochondrial processing) alpha [Source:MGI Symbol;Acc:MGI:1918568]
Pnn	pinin [Source:MGI Symbol;Acc:MGI:1100514]
Pnp	purine-nucleoside phosphorylase [Source:MGI Symbol;Acc:MGI:97365]
Polg	polymerase (DNA directed), gamma [Source:MGI Symbol;Acc:MGI:1196389]
Polr3gl	polymerase (RNA) III (DNA directed) polypeptide G like [Source:MGI Symbol;Acc:MGI:1917120]
Por	P450 (cytochrome) oxidoreductase [Source:MGI Symbol;Acc:MGI:97744]
Pou2f2	POU domain, class 2, transcription factor 2 [Source:MGI Symbol;Acc:MGI:101897]
Ppig	peptidyl-prolyl isomerase G (cyclophilin G) [Source:MGI Symbol;Acc:MGI:2445173]
Ppp1r10	protein phosphatase 1, regulatory subunit 10 [Source:MGI Symbol;Acc:MGI:1289273]
Ppp1r12a	protein phosphatase 1, regulatory (inhibitor) subunit 12A [Source:MGI Symbol;Acc:MGI:1309528]
Ppp1r12c	protein phosphatase 1, regulatory (inhibitor) subunit 12C [Source:MGI Symbol;Acc:MGI:1924258]
Ppp1r16a	protein phosphatase 1, regulatory (inhibitor) subunit 16A [Source:MGI Symbol;Acc:MGI:1920312]
Ppp1r2	protein phosphatase 1, regulatory (inhibitor) subunit 2 [Source:MGI Symbol;Acc:MGI:1914099]
Ppp3r1	protein phosphatase 3, regulatory subunit B, alpha isoform (calcineurin B, type I) [Source:MGI Symbol;Acc:MGI:107172]
Ppp5c	protein phosphatase 5, catalytic subunit [Source:MGI Symbol;Acc:MGI:102666]
Pptc7	PTC7 protein phosphatase homolog [Source:MGI Symbol;Acc:MGI:2444593]
Prkab1	protein kinase, AMP-activated, beta 1 non-catalytic subunit [Source:MGI Symbol;Acc:MGI:1336167]
Prkaca	protein kinase, cAMP dependent, catalytic, alpha [Source:MGI Symbol;Acc:MGI:97592]
Prkcb	protein kinase C, beta [Source:MGI Symbol;Acc:MGI:97596]
Prkcd	protein kinase C, delta [Source:MGI Symbol;Acc:MGI:97598]
Prkrip1	Prkr interacting protein 1 (IL11 inducible) [Source:MGI Symbol;Acc:MGI:1914051]
Prpf19	pre-mRNA processing factor 19 [Source:MGI Symbol;Acc:MGI:106247]
Prpf4b	pre-mRNA processing factor 4B [Source:MGI Symbol;Acc:MGI:109584]
Prr12	proline rich 12 [Source:MGI Symbol;Acc:MGI:2679002]
Psmd12	proteasome (prosome, macropain) 26S subunit, non-ATPase, 12 [Source:MGI Symbol;Acc:MGI:1914247]
Psmd8	proteasome (prosome, macropain) 26S subunit, non-ATPase, 8 [Source:MGI Symbol;Acc:MGI:1888669]
Psme3	proteaseome (prosome, macropain) activator subunit 3 (PA28 gamma, Ki) [Source:MGI Symbol;Acc:MGI:1096366]
Pten	phosphatase and tensin homolog [Source:MGI Symbol;Acc:MGI:109583]
Ptgs1	prostaglandin-endoperoxide synthase 1 [Source:MGI Symbol;Acc:MGI:97797]
Ptp4a1	protein tyrosine phosphatase 4a1 [Source:MGI Symbol;Acc:MGI:1277096]
Ptp4a2	protein tyrosine phosphatase 4a2 [Source:MGI Symbol;Acc:MGI:1277117]
Ptp4a3	protein tyrosine phosphatase 4a3 [Source:MGI Symbol;Acc:MGI:1277098]
Ptpn1	protein tyrosine phosphatase, non-receptor type 1 [Source:MGI Symbol;Acc:MGI:97805]
R3hdm2	R3H domain containing 2 [Source:MGI Symbol;Acc:MGI:1919000]
Rab11fip2	RAB11 family interacting protein 2 (class I) [Source:MGI Symbol;Acc:MGI:1922248]
Rab14	RAB14, member RAS oncogene family [Source:MGI Symbol;Acc:MGI:1915615]
Rab2b	RAB2B, member RAS oncogene family [Source:MGI Symbol;Acc:MGI:1923588]
Rab32	RAB32, member RAS oncogene family [Source:MGI Symbol;Acc:MGI:1915094]
Rab3il1	RAB3A interacting protein (rabin3)-like 1 [Source:MGI Symbol;Acc:MGI:1922010]
Rab43	RAB43, member RAS oncogene family [Source:MGI Symbol;Acc:MGI:1917084]
Rab6b	RAB6B, member RAS oncogene family [Source:MGI Symbol;Acc:MGI:107283]
Rac1	RAS-related C3 botulinum substrate 1 [Source:MGI Symbol;Acc:MGI:97845]
Rac2	RAS-related C3 botulinum substrate 2 [Source:MGI Symbol;Acc:MGI:97846]
Ralb	v-ral simian leukemia viral oncogene B [Source:MGI Symbol;Acc:MGI:1927244]
Rap1b	RAS related protein 1b [Source:MGI Symbol;Acc:MGI:894315]
Rap2c	RAP2C, member of RAS oncogene family [Source:MGI Symbol;Acc:MGI:1919315]
Rasa4	RAS p21 protein activator 4 [Source:MGI Symbol;Acc:MGI:1858600]
Rasgrp3	RAS, guanyl releasing protein 3 [Source:MGI Symbol;Acc:MGI:3028579]
Rassf5	Ras association (RalGDS/AF-6) domain family member 5 [Source:MGI Symbol;Acc:MGI:1926375]
Rb1cc1	RB1-inducible coiled-coil 1 [Source:MGI Symbol;Acc:MGI:1341850]
Rbm12	RNA binding motif protein 12 [Source:MGI Symbol;Acc:MGI:1922960]
Rbm39	RNA binding motif protein 39 [Source:MGI Symbol;Acc:MGI:2157953]
Rcbtb2	regulator of chromosome condensation (RCC1) and BTB (POZ) domain containing protein 2 [Source:MGI Symbol;Acc:MGI:1917200]
Rcsd1	RCSD domain containing 1 [Source:MGI Symbol;Acc:MGI:2676394]
Rdh14	retinol dehydrogenase 14 (all-trans and 9-cis) [Source:MGI Symbol;Acc:MGI:1920402]
Reep4	receptor accessory protein 4 [Source:MGI Symbol;Acc:MGI:1919799]
Rel	reticuloendotheliosis oncogene [Source:MGI Symbol;Acc:MGI:97897]
Rexo2	RNA exonuclease 2 [Source:MGI Symbol;Acc:MGI:1888981]
Rgs2	regulator of G-protein signaling 2 [Source:MGI Symbol;Acc:MGI:1098271]
Rhob	ras homolog family member B [Source:MGI Symbol;Acc:MGI:107949]
Rhog	ras homolog family member G [Source:MGI Symbol;Acc:MGI:1928370]
Rhoh	ras homolog family member H [Source:MGI Symbol;Acc:MGI:1921984]
Rlf	rearranged L-myc fusion sequence [Source:MGI Symbol;Acc:MGI:1924705]
Rnf167	ring finger protein 167 [Source:MGI Symbol;Acc:MGI:1917760]
Rnf4	ring finger protein 4 [Source:MGI Symbol;Acc:MGI:1201691]
Rnf6	ring finger protein (C3H2C3 type) 6 [Source:MGI Symbol;Acc:MGI:1921382]
Rora	RAR-related orphan receptor alpha [Source:MGI Symbol;Acc:MGI:104661]
Rpl7l1	ribosomal protein L7-like 1 [Source:MGI Symbol;Acc:MGI:1913479]
Rps6ka3	ribosomal protein S6 kinase polypeptide 3 [Source:MGI Symbol;Acc:MGI:104557]
Rps6kb1	ribosomal protein S6 kinase, polypeptide 1 [Source:MGI Symbol;Acc:MGI:1270849]
Rptor	regulatory associated protein of MTOR, complex 1 [Source:MGI Symbol;Acc:MGI:1921620]
Rrbp1	ribosome binding protein 1 [Source:MGI Symbol;Acc:MGI:1932395]
Rrs1	ribosome biogenesis regulator 1 [Source:MGI Symbol;Acc:MGI:1929721]
Rsf1	remodeling and spacing factor 1 [Source:MGI Symbol;Acc:MGI:2682305]
Rsl1d1	ribosomal L1 domain containing 1 [Source:MGI Symbol;Acc:MGI:1913659]
Rtn1	reticulon 1 [Source:MGI Symbol;Acc:MGI:1933947]
Rtn4	reticulon 4 [Source:MGI Symbol;Acc:MGI:1915835]
Runx1	runt related transcription factor 1 [Source:MGI Symbol;Acc:MGI:99852]
Samsn1	SAM domain, SH3 domain and nuclear localization signals, 1 [Source:MGI Symbol;Acc:MGI:1914992]
Sap18	Sin3-associated polypeptide 18 [Source:MGI Symbol;Acc:MGI:1277978]
Sash3	SAM and SH3 domain containing 3 [Source:MGI Symbol;Acc:MGI:1921381]
Sat1	spermidine/spermine N1-acetyl transferase 1 [Source:MGI Symbol;Acc:MGI:98233]
Scamp2	secretory carrier membrane protein 2 [Source:MGI Symbol;Acc:MGI:1346518]
Scoc	short coiled-coil protein [Source:MGI Symbol;Acc:MGI:1927654]
Sdccag3	serologically defined colon cancer antigen 3 [Source:MGI Symbol;Acc:MGI:1915362]
Sec11c	SEC11 homolog C, signal peptidase complex subunit [Source:MGI Symbol;Acc:MGI:1913536]
Sec14l1	SEC14-like lipid binding 1 [Source:MGI Symbol;Acc:MGI:1921386]
Sec22b	SEC22 homolog B, vesicle trafficking protein [Source:MGI Symbol;Acc:MGI:1338759]
Selk	NA
Selplg	selectin, platelet (p-selectin) ligand [Source:MGI Symbol;Acc:MGI:106689]
Sepp1	NA
Sertad2	SERTA domain containing 2 [Source:MGI Symbol;Acc:MGI:1931026]
Setdb1	SET domain, bifurcated 1 [Source:MGI Symbol;Acc:MGI:1934229]
Sfi1	Sfi1 homolog, spindle assembly associated (yeast) [Source:MGI Symbol;Acc:MGI:1926137]
Sfxn2	sideroflexin 2 [Source:MGI Symbol;Acc:MGI:2137678]
Sgms1	sphingomyelin synthase 1 [Source:MGI Symbol;Acc:MGI:2444110]
Sgta	small glutamine-rich tetratricopeptide repeat (TPR)-containing, alpha [Source:MGI Symbol;Acc:MGI:1098703]
Sh2b3	SH2B adaptor protein 3 [Source:MGI Symbol;Acc:MGI:893598]
Sh3bp1	SH3-domain binding protein 1 [Source:MGI Symbol;Acc:MGI:104603]
Sh3glb1	SH3-domain GRB2-like B1 (endophilin) [Source:MGI Symbol;Acc:MGI:1859730]
Siah1a	seven in absentia 1A [Source:MGI Symbol;Acc:MGI:108064]
Siglece	sialic acid binding Ig-like lectin E [Source:MGI Symbol;Acc:MGI:1932475]
Sigmar1	sigma non-opioid intracellular receptor 1 [Source:MGI Symbol;Acc:MGI:1195268]
Sik2	salt inducible kinase 2 [Source:MGI Symbol;Acc:MGI:2445031]
Sin3a	transcriptional regulator, SIN3A (yeast) [Source:MGI Symbol;Acc:MGI:107157]
Sipa1	signal-induced proliferation associated gene 1 [Source:MGI Symbol;Acc:MGI:107576]
Sirpa	signal-regulatory protein alpha [Source:MGI Symbol;Acc:MGI:108563]
Skil	SKI-like [Source:MGI Symbol;Acc:MGI:106203]
Sla	src-like adaptor [Source:MGI Symbol;Acc:MGI:104295]
Slc17a9	solute carrier family 17, member 9 [Source:MGI Symbol;Acc:MGI:1919107]
Slc1a3	solute carrier family 1 (glial high affinity glutamate transporter), member 3 [Source:MGI Symbol;Acc:MGI:99917]
Slc25a28	solute carrier family 25, member 28 [Source:MGI Symbol;Acc:MGI:2180509]
Slc2a5	solute carrier family 2 (facilitated glucose transporter), member 5 [Source:MGI Symbol;Acc:MGI:1928369]
Slc35a3	solute carrier family 35 (UDP-N-acetylglucosamine (UDP-GlcNAc) transporter), member 3 [Source:MGI Symbol;Acc:MGI:1917648]
Slc35c2	solute carrier family 35, member C2 [Source:MGI Symbol;Acc:MGI:2385166]
Slc36a1	solute carrier family 36 (proton/amino acid symporter), member 1 [Source:MGI Symbol;Acc:MGI:2445299]
Slc38a2	solute carrier family 38, member 2 [Source:MGI Symbol;Acc:MGI:1915010]
Slc3a2	solute carrier family 3 (activators of dibasic and neutral amino acid transport), member 2 [Source:MGI Symbol;Acc:MGI:96955]
Slc40a1	solute carrier family 40 (iron-regulated transporter), member 1 [Source:MGI Symbol;Acc:MGI:1315204]
Slc43a2	solute carrier family 43, member 2 [Source:MGI Symbol;Acc:MGI:2442746]
Slc6a6	solute carrier family 6 (neurotransmitter transporter, taurine), member 6 [Source:MGI Symbol;Acc:MGI:98488]
Slc7a7	solute carrier family 7 (cationic amino acid transporter, y+ system), member 7 [Source:MGI Symbol;Acc:MGI:1337120]
Slc7a8	solute carrier family 7 (cationic amino acid transporter, y+ system), member 8 [Source:MGI Symbol;Acc:MGI:1355323]
Slc9a3r1	solute carrier family 9 (sodium/hydrogen exchanger), member 3 regulator 1 [Source:MGI Symbol;Acc:MGI:1349482]
Smad2	SMAD family member 2 [Source:MGI Symbol;Acc:MGI:108051]
Smad7	SMAD family member 7 [Source:MGI Symbol;Acc:MGI:1100518]
Smap2	small ArfGAP 2 [Source:MGI Symbol;Acc:MGI:1917030]
Smg7	Smg-7 homolog, nonsense mediated mRNA decay factor (C. elegans) [Source:MGI Symbol;Acc:MGI:2682334]
Smndc1	survival motor neuron domain containing 1 [Source:MGI Symbol;Acc:MGI:1923729]
Snn	stannin [Source:MGI Symbol;Acc:MGI:1276549]
Snrpa	small nuclear ribonucleoprotein polypeptide A [Source:MGI Symbol;Acc:MGI:1855690]
Snta1	syntrophin, acidic 1 [Source:MGI Symbol;Acc:MGI:101772]
Snx17	sorting nexin 17 [Source:MGI Symbol;Acc:MGI:2387801]
Snx27	sorting nexin family member 27 [Source:MGI Symbol;Acc:MGI:1923992]
Snx5	sorting nexin 5 [Source:MGI Symbol;Acc:MGI:1916428]
Socs3	suppressor of cytokine signaling 3 [Source:MGI Symbol;Acc:MGI:1201791]
Son	Son DNA binding protein [Source:MGI Symbol;Acc:MGI:98353]
Sox4	SRY (sex determining region Y)-box 4 [Source:MGI Symbol;Acc:MGI:98366]
Spag7	sperm associated antigen 7 [Source:MGI Symbol;Acc:MGI:107380]
Sparc	secreted acidic cysteine rich glycoprotein [Source:MGI Symbol;Acc:MGI:98373]
Spi1	spleen focus forming virus (SFFV) proviral integration oncogene [Source:MGI Symbol;Acc:MGI:98282]
Spice1	spindle and centriole associated protein 1 [Source:MGI Symbol;Acc:MGI:1196252]
Spint1	serine protease inhibitor, Kunitz type 1 [Source:MGI Symbol;Acc:MGI:1338033]
Spire1	spire homolog 1 (Drosophila) [Source:MGI Symbol;Acc:MGI:1915416]
Spop	speckle-type POZ protein [Source:MGI Symbol;Acc:MGI:1343085]
Sqrdl	NA
Srrm2	serine/arginine repetitive matrix 2 [Source:MGI Symbol;Acc:MGI:1923206]
Srsf10	serine/arginine-rich splicing factor 10 [Source:MGI Symbol;Acc:MGI:1333805]
Srsf3	serine/arginine-rich splicing factor 3 [Source:MGI Symbol;Acc:MGI:98285]
Srsf5	serine/arginine-rich splicing factor 5 [Source:MGI Symbol;Acc:MGI:98287]
Srsf9	serine/arginine-rich splicing factor 9 [Source:MGI Symbol;Acc:MGI:104896]
Ssbp1	single-stranded DNA binding protein 1 [Source:MGI Symbol;Acc:MGI:1920040]
Ssbp2	single-stranded DNA binding protein 2 [Source:MGI Symbol;Acc:MGI:1914220]
Ssbp3	single-stranded DNA binding protein 3 [Source:MGI Symbol;Acc:MGI:1919725]
St3gal5	ST3 beta-galactoside alpha-2,3-sialyltransferase 5 [Source:MGI Symbol;Acc:MGI:1339963]
St3gal6	ST3 beta-galactoside alpha-2,3-sialyltransferase 6 [Source:MGI Symbol;Acc:MGI:1888707]
Stab1	stabilin 1 [Source:MGI Symbol;Acc:MGI:2178742]
Stag1	stromal antigen 1 [Source:MGI Symbol;Acc:MGI:1098658]
Stard3	START domain containing 3 [Source:MGI Symbol;Acc:MGI:1929618]
Stk16	serine/threonine kinase 16 [Source:MGI Symbol;Acc:MGI:1313271]
Stk4	serine/threonine kinase 4 [Source:MGI Symbol;Acc:MGI:1929004]
Stx4a	syntaxin 4A (placental) [Source:MGI Symbol;Acc:MGI:893577]
Stx5a	syntaxin 5A [Source:MGI Symbol;Acc:MGI:1928483]
Stxbp2	syntaxin binding protein 2 [Source:MGI Symbol;Acc:MGI:107370]
Sub1	SUB1 homolog (S. cerevisiae) [Source:MGI Symbol;Acc:MGI:104811]
Sumo2	small ubiquitin-like modifier 2 [Source:MGI Symbol;Acc:MGI:2158813]
Supt7l	suppressor of Ty 7-like [Source:MGI Symbol;Acc:MGI:1919445]
Susd3	sushi domain containing 3 [Source:MGI Symbol;Acc:MGI:1913579]
Tab2	TGF-beta activated kinase 1/MAP3K7 binding protein 2 [Source:MGI Symbol;Acc:MGI:1915902]
Taf15	TATA-box binding protein associated factor 15 [Source:MGI Symbol;Acc:MGI:1917689]
Taok3	TAO kinase 3 [Source:MGI Symbol;Acc:MGI:3041177]
Tax1bp3	Tax1 (human T cell leukemia virus type I) binding protein 3 [Source:MGI Symbol;Acc:MGI:1923531]
Tbc1d10a	TBC1 domain family, member 10a [Source:MGI Symbol;Acc:MGI:2144164]
Tcf4	transcription factor 4 [Source:MGI Symbol;Acc:MGI:98506]
Tef	thyrotroph embryonic factor [Source:MGI Symbol;Acc:MGI:98663]
Tesk1	testis specific protein kinase 1 [Source:MGI Symbol;Acc:MGI:1201675]
Tgds	TDP-glucose 4,6-dehydratase [Source:MGI Symbol;Acc:MGI:1923605]
Tgfb1	transforming growth factor, beta 1 [Source:MGI Symbol;Acc:MGI:98725]
Tgm2	transglutaminase 2, C polypeptide [Source:MGI Symbol;Acc:MGI:98731]
Thap4	THAP domain containing 4 [Source:MGI Symbol;Acc:MGI:1914276]
Thap7	THAP domain containing 7 [Source:MGI Symbol;Acc:MGI:1916259]
Tifa	TRAF-interacting protein with forkhead-associated domain [Source:MGI Symbol;Acc:MGI:2182965]
Tjp1	tight junction protein 1 [Source:MGI Symbol;Acc:MGI:98759]
Tm6sf1	transmembrane 6 superfamily member 1 [Source:MGI Symbol;Acc:MGI:1933209]
Tmcc1	transmembrane and coiled coil domains 1 [Source:MGI Symbol;Acc:MGI:2442368]
Tmed5	transmembrane p24 trafficking protein 5 [Source:MGI Symbol;Acc:MGI:1921586]
Tmem100	transmembrane protein 100 [Source:MGI Symbol;Acc:MGI:1915138]
Tmem119	transmembrane protein 119 [Source:MGI Symbol;Acc:MGI:2385228]
Tmem173	transmembrane protein 173 [Source:MGI Symbol;Acc:MGI:1919762]
Tmem184b	transmembrane protein 184b [Source:MGI Symbol;Acc:MGI:2445179]
Tmem37	transmembrane protein 37 [Source:MGI Symbol;Acc:MGI:2157899]
Tmem55a	transmembrane protein 55A [Source:MGI Symbol;Acc:MGI:1919769]
Tmsb4x	thymosin, beta 4, X chromosome [Source:MGI Symbol;Acc:MGI:99510]
Tnfaip8	tumor necrosis factor, alpha-induced protein 8 [Source:MGI Symbol;Acc:MGI:2147191]
Tnfaip8l2	tumor necrosis factor, alpha-induced protein 8-like 2 [Source:MGI Symbol;Acc:MGI:1917019]
Tnpo3	transportin 3 [Source:MGI Symbol;Acc:MGI:1196412]
Tnrc6b	trinucleotide repeat containing 6b [Source:MGI Symbol;Acc:MGI:2443730]
Tns1	tensin 1 [Source:MGI Symbol;Acc:MGI:104552]
Tob2	transducer of ERBB2, 2 [Source:MGI Symbol;Acc:MGI:1888525]
Tor1aip2	torsin A interacting protein 2 [Source:MGI Symbol;Acc:MGI:3582695]
Tpst2	protein-tyrosine sulfotransferase 2 [Source:MGI Symbol;Acc:MGI:1309516]
Traf5	TNF receptor-associated factor 5 [Source:MGI Symbol;Acc:MGI:107548]
Traf7	TNF receptor-associated factor 7 [Source:MGI Symbol;Acc:MGI:3042141]
Trim33	tripartite motif-containing 33 [Source:MGI Symbol;Acc:MGI:2137357]
Trim8	tripartite motif-containing 8 [Source:MGI Symbol;Acc:MGI:1933302]
Trio	triple functional domain (PTPRF interacting) [Source:MGI Symbol;Acc:MGI:1927230]
Trit1	tRNA isopentenyltransferase 1 [Source:MGI Symbol;Acc:MGI:1914216]
Trmt6	tRNA methyltransferase 6 [Source:MGI Symbol;Acc:MGI:1914176]
Trpc4ap	transient receptor potential cation channel, subfamily C, member 4 associated protein [Source:MGI Symbol;Acc:MGI:1930751]
Tsc1	tuberous sclerosis 1 [Source:MGI Symbol;Acc:MGI:1929183]
Tsc22d3	TSC22 domain family, member 3 [Source:MGI Symbol;Acc:MGI:1196284]
Tsc22d4	TSC22 domain family, member 4 [Source:MGI Symbol;Acc:MGI:1926079]
Tsg101	tumor susceptibility gene 101 [Source:MGI Symbol;Acc:MGI:106581]
Tspan13	tetraspanin 13 [Source:MGI Symbol;Acc:MGI:1913359]
Tspan14	tetraspanin 14 [Source:MGI Symbol;Acc:MGI:1196325]
Tssc4	tumor-suppressing subchromosomal transferable fragment 4 [Source:MGI Symbol;Acc:MGI:1861712]
Ttc7	tetratricopeptide repeat domain 7 [Source:MGI Symbol;Acc:MGI:1920999]
Ttyh3	tweety family member 3 [Source:MGI Symbol;Acc:MGI:1925589]
Tuba1b	tubulin, alpha 1B [Source:MGI Symbol;Acc:MGI:107804]
Tubb2a	tubulin, beta 2A class IIA [Source:MGI Symbol;Acc:MGI:107861]
Twf2	twinfilin actin binding protein 2 [Source:MGI Symbol;Acc:MGI:1346078]
Uba5	ubiquitin-like modifier activating enzyme 5 [Source:MGI Symbol;Acc:MGI:1913913]
Ubash3b	ubiquitin associated and SH3 domain containing, B [Source:MGI Symbol;Acc:MGI:1920078]
Ubb	ubiquitin B [Source:MGI Symbol;Acc:MGI:98888]
Ubc	ubiquitin C [Source:MGI Symbol;Acc:MGI:98889]
Ube2e1	ubiquitin-conjugating enzyme E2E 1 [Source:MGI Symbol;Acc:MGI:107411]
Ube2e3	ubiquitin-conjugating enzyme E2E 3 [Source:MGI Symbol;Acc:MGI:107412]
Ube2j2	ubiquitin-conjugating enzyme E2J 2 [Source:MGI Symbol;Acc:MGI:2153608]
Ube2q1	ubiquitin-conjugating enzyme E2Q family member 1 [Source:MGI Symbol;Acc:MGI:1917343]
Ube2r2	ubiquitin-conjugating enzyme E2R 2 [Source:MGI Symbol;Acc:MGI:1914865]
Ubl3	ubiquitin-like 3 [Source:MGI Symbol;Acc:MGI:1344373]
Unc93b1	unc-93 homolog B1 (C. elegans) [Source:MGI Symbol;Acc:MGI:1859307]
Upk1b	uroplakin 1B [Source:MGI Symbol;Acc:MGI:98912]
Usf2	upstream transcription factor 2 [Source:MGI Symbol;Acc:MGI:99961]
Usp2	ubiquitin specific peptidase 2 [Source:MGI Symbol;Acc:MGI:1858178]
Usp8	ubiquitin specific peptidase 8 [Source:MGI Symbol;Acc:MGI:1934029]
Utp11l	NA
Vamp3	vesicle-associated membrane protein 3 [Source:MGI Symbol;Acc:MGI:1321389]
Vamp8	vesicle-associated membrane protein 8 [Source:MGI Symbol;Acc:MGI:1336882]
Vasp	vasodilator-stimulated phosphoprotein [Source:MGI Symbol;Acc:MGI:109268]
Vcpip1	valosin containing protein (p97)/p47 complex interacting protein 1 [Source:MGI Symbol;Acc:MGI:1917925]
Vgll4	vestigial like family member 4 [Source:MGI Symbol;Acc:MGI:2652840]
Vps26a	VPS26 retromer complex component A [Source:MGI Symbol;Acc:MGI:1353654]
Vps35	VPS35 retromer complex component [Source:MGI Symbol;Acc:MGI:1890467]
Vps4b	vacuolar protein sorting 4B [Source:MGI Symbol;Acc:MGI:1100499]
Wac	WW domain containing adaptor with coiled-coil [Source:MGI Symbol;Acc:MGI:2387357]
Was	Wiskott-Aldrich syndrome [Source:MGI Symbol;Acc:MGI:105059]
Wasf2	WAS protein family, member 2 [Source:MGI Symbol;Acc:MGI:1098641]
Wdr33	WD repeat domain 33 [Source:MGI Symbol;Acc:MGI:1921570]
Wdr45	WD repeat domain 45 [Source:MGI Symbol;Acc:MGI:1859606]
Wdr55	WD repeat domain 55 [Source:MGI Symbol;Acc:MGI:1915186]
Wipf1	WAS/WASL interacting protein family, member 1 [Source:MGI Symbol;Acc:MGI:2178801]
Wnk1	WNK lysine deficient protein kinase 1 [Source:MGI Symbol;Acc:MGI:2442092]
Wtap	Wilms tumour 1-associating protein [Source:MGI Symbol;Acc:MGI:1926395]
Wwc2	WW, C2 and coiled-coil domain containing 2 [Source:MGI Symbol;Acc:MGI:1261872]
Xiap	X-linked inhibitor of apoptosis [Source:MGI Symbol;Acc:MGI:107572]
Yipf4	Yip1 domain family, member 4 [Source:MGI Symbol;Acc:MGI:1915114]
Ypel3	yippee-like 3 (Drosophila) [Source:MGI Symbol;Acc:MGI:1913340]
Ythdf2	YTH domain family 2 [Source:MGI Symbol;Acc:MGI:2444233]
Ywhah	tyrosine 3-monooxygenase/tryptophan 5-monooxygenase activation protein, eta polypeptide [Source:MGI Symbol;Acc:MGI:109194]
Yy1	YY1 transcription factor [Source:MGI Symbol;Acc:MGI:99150]
Zbtb7a	zinc finger and BTB domain containing 7a [Source:MGI Symbol;Acc:MGI:1335091]
Zc3hav1	zinc finger CCCH type, antiviral 1 [Source:MGI Symbol;Acc:MGI:1926031]
Zcchc6	zinc finger, CCHC domain containing 6 [Source:MGI Symbol;Acc:MGI:2387179]
Zdhhc20	zinc finger, DHHC domain containing 20 [Source:MGI Symbol;Acc:MGI:1923215]
Zdhhc9	zinc finger, DHHC domain containing 9 [Source:MGI Symbol;Acc:MGI:2444393]
Zeb2	zinc finger E-box binding homeobox 2 [Source:MGI Symbol;Acc:MGI:1344407]
Zfhx3	zinc finger homeobox 3 [Source:MGI Symbol;Acc:MGI:99948]
Zfp217	zinc finger protein 217 [Source:MGI Symbol;Acc:MGI:2685408]
Zfp330	zinc finger protein 330 [Source:MGI Symbol;Acc:MGI:1353574]
Zfp553	zinc finger protein 553 [Source:MGI Symbol;Acc:MGI:2384725]
Zfp644	zinc finger protein 644 [Source:MGI Symbol;Acc:MGI:1277212]
Zfp697	zinc finger protein 697 [Source:MGI Symbol;Acc:MGI:2139736]
Zfp710	zinc finger protein 710 [Source:MGI Symbol;Acc:MGI:1921747]
Zfp780b	zinc finger protein 780B [Source:MGI Symbol;Acc:MGI:2444764]
Zfp787	zinc finger protein 787 [Source:MGI Symbol;Acc:MGI:1914359]
Zg16	zymogen granule protein 16 [Source:MGI Symbol;Acc:MGI:1916286]
Zkscan3	zinc finger with KRAB and SCAN domains 3 [Source:MGI Symbol;Acc:MGI:1919989]
Zmiz1	zinc finger, MIZ-type containing 1 [Source:MGI Symbol;Acc:MGI:3040693]
Znfx1	zinc finger, NFX1-type containing 1 [Source:MGI Symbol;Acc:MGI:2138982]
Zswim6	zinc finger SWIM-type containing 6 [Source:MGI Symbol;Acc:MGI:1914513]

## Sheet: Erf (939 genes)
List of genes in regulon (unpruned)
Genes	Genes Description
1110001J03Rik	NA
1110008P14Rik	RIKEN cDNA 1110008P14 gene [Source:MGI Symbol;Acc:MGI:1920987]
1110065P20Rik	RIKEN cDNA 1110065P20 gene [Source:MGI Symbol;Acc:MGI:1916170]
1600014C10Rik	RIKEN cDNA 1600014C10 gene [Source:MGI Symbol;Acc:MGI:1919494]
2210016F16Rik	RIKEN cDNA 2210016F16 gene [Source:MGI Symbol;Acc:MGI:1917403]
2310011J03Rik	RIKEN cDNA 2310011J03 gene [Source:MGI Symbol;Acc:MGI:1913624]
2410004B18Rik	RIKEN cDNA 2410004B18 gene [Source:MGI Symbol;Acc:MGI:1913671]
2700062C07Rik	RIKEN cDNA 2700062C07 gene [Source:MGI Symbol;Acc:MGI:1915296]
5031414D18Rik	NA
9430038I01Rik	RIKEN cDNA 9430038I01 gene [Source:MGI Symbol;Acc:MGI:1924502]
A230046K03Rik	NA
Abca1	ATP-binding cassette, sub-family A (ABC1), member 1 [Source:MGI Symbol;Acc:MGI:99607]
Abca2	ATP-binding cassette, sub-family A (ABC1), member 2 [Source:MGI Symbol;Acc:MGI:99606]
Abcd2	ATP-binding cassette, sub-family D (ALD), member 2 [Source:MGI Symbol;Acc:MGI:1349467]
Abi2	abl-interactor 2 [Source:MGI Symbol;Acc:MGI:106913]
Abi3	ABI gene family, member 3 [Source:MGI Symbol;Acc:MGI:1913860]
Acaa1a	acetyl-Coenzyme A acyltransferase 1A [Source:MGI Symbol;Acc:MGI:2148491]
Acin1	apoptotic chromatin condensation inducer 1 [Source:MGI Symbol;Acc:MGI:1891824]
Acox3	acyl-Coenzyme A oxidase 3, pristanoyl [Source:MGI Symbol;Acc:MGI:1933156]
Actb	actin, beta [Source:MGI Symbol;Acc:MGI:87904]
Actr2	ARP2 actin-related protein 2 [Source:MGI Symbol;Acc:MGI:1913963]
Acvr2b	activin receptor IIB [Source:MGI Symbol;Acc:MGI:87912]
Acyp1	acylphosphatase 1, erythrocyte (common) type [Source:MGI Symbol;Acc:MGI:1913454]
Adap2	ArfGAP with dual PH domains 2 [Source:MGI Symbol;Acc:MGI:2663075]
Adcy6	adenylate cyclase 6 [Source:MGI Symbol;Acc:MGI:87917]
Ado	2-aminoethanethiol (cysteamine) dioxygenase [Source:MGI Symbol;Acc:MGI:2685083]
Adprh	ADP-ribosylarginine hydrolase [Source:MGI Symbol;Acc:MGI:1098234]
Adprhl2	ADP-ribosylhydrolase like 2 [Source:MGI Symbol;Acc:MGI:2140364]
Adrb2	adrenergic receptor, beta 2 [Source:MGI Symbol;Acc:MGI:87938]
Adrm1	adhesion regulating molecule 1 [Source:MGI Symbol;Acc:MGI:1929289]
Ahsa2	AHA1, activator of heat shock protein ATPase 2 [Source:MGI Symbol;Acc:MGI:1916133]
Aifm1	apoptosis-inducing factor, mitochondrion-associated 1 [Source:MGI Symbol;Acc:MGI:1349419]
Ak2	adenylate kinase 2 [Source:MGI Symbol;Acc:MGI:87978]
Akap8	A kinase (PRKA) anchor protein 8 [Source:MGI Symbol;Acc:MGI:1928488]
Akirin2	akirin 2 [Source:MGI Symbol;Acc:MGI:1889364]
Aldh16a1	aldehyde dehydrogenase 16 family, member A1 [Source:MGI Symbol;Acc:MGI:1916998]
Alkbh5	alkB homolog 5, RNA demethylase [Source:MGI Symbol;Acc:MGI:2144489]
Alox5ap	arachidonate 5-lipoxygenase activating protein [Source:MGI Symbol;Acc:MGI:107505]
Amd1	S-adenosylmethionine decarboxylase 1 [Source:MGI Symbol;Acc:MGI:88004]
Ankrd11	ankyrin repeat domain 11 [Source:MGI Symbol;Acc:MGI:1924337]
Ankrd17	ankyrin repeat domain 17 [Source:MGI Symbol;Acc:MGI:1932101]
Ankrd24	ankyrin repeat domain 24 [Source:MGI Symbol;Acc:MGI:1890394]
Ano6	anoctamin 6 [Source:MGI Symbol;Acc:MGI:2145890]
Anp32a	acidic (leucine-rich) nuclear phosphoprotein 32 family, member A [Source:MGI Symbol;Acc:MGI:108447]
Ap1ar	adaptor-related protein complex 1 associated regulatory protein [Source:MGI Symbol;Acc:MGI:2384822]
Ap3m1	adaptor-related protein complex 3, mu 1 subunit [Source:MGI Symbol;Acc:MGI:1929212]
Apc	adenomatosis polyposis coli [Source:MGI Symbol;Acc:MGI:88039]
Arf5	ADP-ribosylation factor 5 [Source:MGI Symbol;Acc:MGI:99434]
Arf6	ADP-ribosylation factor 6 [Source:MGI Symbol;Acc:MGI:99435]
Arfrp1	ADP-ribosylation factor related protein 1 [Source:MGI Symbol;Acc:MGI:1923938]
Arglu1	arginine and glutamate rich 1 [Source:MGI Symbol;Acc:MGI:2442985]
Arhgap4	Rho GTPase activating protein 4 [Source:MGI Symbol;Acc:MGI:2159577]
Arhgap9	Rho GTPase activating protein 9 [Source:MGI Symbol;Acc:MGI:2143764]
Arhgdia	Rho GDP dissociation inhibitor (GDI) alpha [Source:MGI Symbol;Acc:MGI:2178103]
Arhgef1	Rho guanine nucleotide exchange factor (GEF) 1 [Source:MGI Symbol;Acc:MGI:1353510]
Arhgef2	rho/rac guanine nucleotide exchange factor (GEF) 2 [Source:MGI Symbol;Acc:MGI:103264]
Arid3a	AT rich interactive domain 3A (BRIGHT-like) [Source:MGI Symbol;Acc:MGI:1328360]
Arid4b	AT rich interactive domain 4B (RBP1-like) [Source:MGI Symbol;Acc:MGI:2137512]
Arid5b	AT rich interactive domain 5B (MRF1-like) [Source:MGI Symbol;Acc:MGI:2175912]
Arl6ip4	ADP-ribosylation factor-like 6 interacting protein 4 [Source:MGI Symbol;Acc:MGI:1929500]
Arl6ip5	ADP-ribosylation factor-like 6 interacting protein 5 [Source:MGI Symbol;Acc:MGI:1929501]
Arrb2	arrestin, beta 2 [Source:MGI Symbol;Acc:MGI:99474]
Asah1	N-acylsphingosine amidohydrolase 1 [Source:MGI Symbol;Acc:MGI:1277124]
Asb7	ankyrin repeat and SOCS box-containing 7 [Source:MGI Symbol;Acc:MGI:2152835]
Asb8	ankyrin repeat and SOCS box-containing 8 [Source:MGI Symbol;Acc:MGI:1925791]
Ascc1	activating signal cointegrator 1 complex subunit 1 [Source:MGI Symbol;Acc:MGI:1916340]
Asxl1	additional sex combs like 1 [Source:MGI Symbol;Acc:MGI:2684063]
Ate1	arginyltransferase 1 [Source:MGI Symbol;Acc:MGI:1333870]
Atf7	activating transcription factor 7 [Source:MGI Symbol;Acc:MGI:2443472]
Atg5	autophagy related 5 [Source:MGI Symbol;Acc:MGI:1277186]
Atp1a1	ATPase, Na+/K+ transporting, alpha 1 polypeptide [Source:MGI Symbol;Acc:MGI:88105]
Atp2a2	ATPase, Ca++ transporting, cardiac muscle, slow twitch 2 [Source:MGI Symbol;Acc:MGI:88110]
Atp5l	ATP synthase, H+ transporting, mitochondrial F0 complex, subunit G [Source:MGI Symbol;Acc:MGI:1351597]
Atp6v1a	ATPase, H+ transporting, lysosomal V1 subunit A [Source:MGI Symbol;Acc:MGI:1201780]
Atp6v1d	ATPase, H+ transporting, lysosomal V1 subunit D [Source:MGI Symbol;Acc:MGI:1921084]
Atp6v1f	ATPase, H+ transporting, lysosomal V1 subunit F [Source:MGI Symbol;Acc:MGI:1913394]
Atp6v1g1	ATPase, H+ transporting, lysosomal V1 subunit G1 [Source:MGI Symbol;Acc:MGI:1913540]
Atp9b	ATPase, class II, type 9B [Source:MGI Symbol;Acc:MGI:1354757]
Atrx	ATRX, chromatin remodeler [Source:MGI Symbol;Acc:MGI:103067]
Atxn2	ataxin 2 [Source:MGI Symbol;Acc:MGI:1277223]
B230219D22Rik	RIKEN cDNA B230219D22 gene [Source:MGI Symbol;Acc:MGI:1925771]
Bambi	BMP and activin membrane-bound inhibitor [Source:MGI Symbol;Acc:MGI:1915260]
Basp1	brain abundant, membrane attached signal protein 1 [Source:MGI Symbol;Acc:MGI:1917600]
Baz2a	bromodomain adjacent to zinc finger domain, 2A [Source:MGI Symbol;Acc:MGI:2151152]
BC003965	cDNA sequence BC003965 [Source:MGI Symbol;Acc:MGI:2670966]
BC005537	cDNA sequence BC005537 [Source:MGI Symbol;Acc:MGI:2441726]
BC005624	cDNA sequence BC005624 [Source:MGI Symbol;Acc:MGI:2385132]
BC017643	cDNA sequence BC017643 [Source:MGI Symbol;Acc:MGI:2384959]
Bcl10	B cell leukemia/lymphoma 10 [Source:MGI Symbol;Acc:MGI:1337994]
Bcl7c	B cell CLL/lymphoma 7C [Source:MGI Symbol;Acc:MGI:1332237]
Bcs1l	BCS1-like (yeast) [Source:MGI Symbol;Acc:MGI:1914071]
Bet1l	Bet1 golgi vesicular membrane trafficking protein like [Source:MGI Symbol;Acc:MGI:1913128]
Bin1	bridging integrator 1 [Source:MGI Symbol;Acc:MGI:108092]
Bin3	bridging integrator 3 [Source:MGI Symbol;Acc:MGI:1929883]
Blnk	B cell linker [Source:MGI Symbol;Acc:MGI:96878]
Bptf	bromodomain PHD finger transcription factor [Source:MGI Symbol;Acc:MGI:2444008]
Brd2	bromodomain containing 2 [Source:MGI Symbol;Acc:MGI:99495]
Brd4	bromodomain containing 4 [Source:MGI Symbol;Acc:MGI:1888520]
Bri3bp	Bri3 binding protein [Source:MGI Symbol;Acc:MGI:1924059]
Brix1	BRX1, biogenesis of ribosomes [Source:MGI Symbol;Acc:MGI:1915082]
Bscl2	Berardinelli-Seip congenital lipodystrophy 2 (seipin) [Source:MGI Symbol;Acc:MGI:1298392]
Btg1	B cell translocation gene 1, anti-proliferative [Source:MGI Symbol;Acc:MGI:88215]
Btg2	B cell translocation gene 2, anti-proliferative [Source:MGI Symbol;Acc:MGI:108384]
Cabin1	calcineurin binding protein 1 [Source:MGI Symbol;Acc:MGI:1298375]
Calhm2	calcium homeostasis modulator 2 [Source:MGI Symbol;Acc:MGI:1919941]
Calm2	calmodulin 2 [Source:MGI Symbol;Acc:MGI:103250]
Camk2n1	calcium/calmodulin-dependent protein kinase II inhibitor 1 [Source:MGI Symbol;Acc:MGI:1913509]
Cap1	CAP, adenylate cyclase-associated protein 1 (yeast) [Source:MGI Symbol;Acc:MGI:88262]
Capns1	calpain, small subunit 1 [Source:MGI Symbol;Acc:MGI:88266]
Capza1	capping protein (actin filament) muscle Z-line, alpha 1 [Source:MGI Symbol;Acc:MGI:106227]
Capza2	capping protein (actin filament) muscle Z-line, alpha 2 [Source:MGI Symbol;Acc:MGI:106222]
Capzb	capping protein (actin filament) muscle Z-line, beta [Source:MGI Symbol;Acc:MGI:104652]
Carkd	NA
Cars	cysteinyl-tRNA synthetase [Source:MGI Symbol;Acc:MGI:1351477]
Casc3	cancer susceptibility candidate 3 [Source:MGI Symbol;Acc:MGI:2179723]
Casp8	caspase 8 [Source:MGI Symbol;Acc:MGI:1261423]
Cbfa2t3	core-binding factor, runt domain, alpha subunit 2, translocated to, 3 (human) [Source:MGI Symbol;Acc:MGI:1338013]
Cbl	Casitas B-lineage lymphoma [Source:MGI Symbol;Acc:MGI:88279]
Ccdc12	coiled-coil domain containing 12 [Source:MGI Symbol;Acc:MGI:1919904]
Ccdc32	coiled-coil domain containing 32 [Source:MGI Symbol;Acc:MGI:2685477]
Ccdc47	coiled-coil domain containing 47 [Source:MGI Symbol;Acc:MGI:1914413]
Ccdc50	coiled-coil domain containing 50 [Source:MGI Symbol;Acc:MGI:1914751]
Ccdc53	NA
Ccdc6	coiled-coil domain containing 6 [Source:MGI Symbol;Acc:MGI:1923801]
Ccdc71	coiled-coil domain containing 71 [Source:MGI Symbol;Acc:MGI:1919704]
Ccdc93	coiled-coil domain containing 93 [Source:MGI Symbol;Acc:MGI:1918079]
Ccnd3	cyclin D3 [Source:MGI Symbol;Acc:MGI:88315]
Ccnh	cyclin H [Source:MGI Symbol;Acc:MGI:1913921]
Ccni	cyclin I [Source:MGI Symbol;Acc:MGI:1341077]
Ccnl1	cyclin L1 [Source:MGI Symbol;Acc:MGI:1922664]
Ccpg1	cell cycle progression 1 [Source:MGI Symbol;Acc:MGI:1196419]
Cct4	chaperonin containing Tcp1, subunit 4 (delta) [Source:MGI Symbol;Acc:MGI:104689]
Cd164	CD164 antigen [Source:MGI Symbol;Acc:MGI:1859568]
Cd302	CD302 antigen [Source:MGI Symbol;Acc:MGI:1913455]
Cd47	CD47 antigen (Rh-related antigen, integrin-associated signal transducer) [Source:MGI Symbol;Acc:MGI:96617]
Cdc26	cell division cycle 26 [Source:MGI Symbol;Acc:MGI:1913690]
Cdc42	cell division cycle 42 [Source:MGI Symbol;Acc:MGI:106211]
Cdca3	cell division cycle associated 3 [Source:MGI Symbol;Acc:MGI:1315198]
Cdipt	CDP-diacylglycerol--inositol 3-phosphatidyltransferase (phosphatidylinositol synthase) [Source:MGI Symbol;Acc:MGI:105491]
Cdk11b	cyclin-dependent kinase 11B [Source:MGI Symbol;Acc:MGI:88353]
Cdk2ap1	CDK2 (cyclin-dependent kinase 2)-associated protein 1 [Source:MGI Symbol;Acc:MGI:1202069]
Cdk8	cyclin-dependent kinase 8 [Source:MGI Symbol;Acc:MGI:1196224]
Cdk9	cyclin-dependent kinase 9 (CDC2-related kinase) [Source:MGI Symbol;Acc:MGI:1328368]
Cds1	CDP-diacylglycerol synthase 1 [Source:MGI Symbol;Acc:MGI:1921846]
Cds2	CDP-diacylglycerol synthase (phosphatidate cytidylyltransferase) 2 [Source:MGI Symbol;Acc:MGI:1332236]
Cebpa	CCAAT/enhancer binding protein (C/EBP), alpha [Source:MGI Symbol;Acc:MGI:99480]
Celf1	CUGBP, Elav-like family member 1 [Source:MGI Symbol;Acc:MGI:1342295]
Cep350	centrosomal protein 350 [Source:MGI Symbol;Acc:MGI:1921331]
Cggbp1	CGG triplet repeat binding protein 1 [Source:MGI Symbol;Acc:MGI:2146370]
Cgrrf1	cell growth regulator with ring finger domain 1 [Source:MGI Symbol;Acc:MGI:1916368]
Chchd7	coiled-coil-helix-coiled-coil-helix domain containing 7 [Source:MGI Symbol;Acc:MGI:1913683]
Chd1	chromodomain helicase DNA binding protein 1 [Source:MGI Symbol;Acc:MGI:88393]
Chd7	chromodomain helicase DNA binding protein 7 [Source:MGI Symbol;Acc:MGI:2444748]
Cherp	calcium homeostasis endoplasmic reticulum protein [Source:MGI Symbol;Acc:MGI:106417]
Chfr	checkpoint with forkhead and ring finger domains [Source:MGI Symbol;Acc:MGI:2444898]
Cib1	calcium and integrin binding 1 (calmyrin) [Source:MGI Symbol;Acc:MGI:1344418]
Cir1	corepressor interacting with RBPJ, 1 [Source:MGI Symbol;Acc:MGI:1914185]
Cldn15	claudin 15 [Source:MGI Symbol;Acc:MGI:1913103]
Clic1	chloride intracellular channel 1 [Source:MGI Symbol;Acc:MGI:2148924]
Clip1	CAP-GLY domain containing linker protein 1 [Source:MGI Symbol;Acc:MGI:1928401]
Clip2	CAP-GLY domain containing linker protein 2 [Source:MGI Symbol;Acc:MGI:1313136]
Cln3	ceroid lipofuscinosis, neuronal 3, juvenile (Batten, Spielmeyer-Vogt disease) [Source:MGI Symbol;Acc:MGI:107537]
Cndp2	CNDP dipeptidase 2 (metallopeptidase M20 family) [Source:MGI Symbol;Acc:MGI:1913304]
Cnot1	CCR4-NOT transcription complex, subunit 1 [Source:MGI Symbol;Acc:MGI:2442402]
Cnot2	CCR4-NOT transcription complex, subunit 2 [Source:MGI Symbol;Acc:MGI:1919318]
Cnot7	CCR4-NOT transcription complex, subunit 7 [Source:MGI Symbol;Acc:MGI:1298230]
Cnrip1	cannabinoid receptor interacting protein 1 [Source:MGI Symbol;Acc:MGI:1917505]
Cog4	component of oligomeric golgi complex 4 [Source:MGI Symbol;Acc:MGI:2142808]
Col27a1	collagen, type XXVII, alpha 1 [Source:MGI Symbol;Acc:MGI:2672118]
Commd3	COMM domain containing 3 [Source:MGI Symbol;Acc:MGI:88218]
Commd5	COMM domain containing 5 [Source:MGI Symbol;Acc:MGI:1913648]
Coq10a	coenzyme Q10A [Source:MGI Symbol;Acc:MGI:2684847]
Cox5b	cytochrome c oxidase subunit Vb [Source:MGI Symbol;Acc:MGI:88475]
Cpsf7	cleavage and polyadenylation specific factor 7 [Source:MGI Symbol;Acc:MGI:1917826]
Crat	carnitine acetyltransferase [Source:MGI Symbol;Acc:MGI:109501]
Creb1	cAMP responsive element binding protein 1 [Source:MGI Symbol;Acc:MGI:88494]
Crlf3	cytokine receptor-like factor 3 [Source:MGI Symbol;Acc:MGI:1860086]
Crtc3	CREB regulated transcription coactivator 3 [Source:MGI Symbol;Acc:MGI:1917711]
Cse1l	chromosome segregation 1-like (S. cerevisiae) [Source:MGI Symbol;Acc:MGI:1339951]
Csf1r	colony stimulating factor 1 receptor [Source:MGI Symbol;Acc:MGI:1339758]
Csk	c-src tyrosine kinase [Source:MGI Symbol;Acc:MGI:88537]
Csnk1a1	casein kinase 1, alpha 1 [Source:MGI Symbol;Acc:MGI:1934950]
Csnk1g3	casein kinase 1, gamma 3 [Source:MGI Symbol;Acc:MGI:1917675]
Ctdspl2	CTD (carboxy-terminal domain, RNA polymerase II, polypeptide A) small phosphatase like 2 [Source:MGI Symbol;Acc:MGI:1196405]
Ctnnbip1	catenin beta interacting protein 1 [Source:MGI Symbol;Acc:MGI:1915756]
Ctr9	CTR9 homolog, Paf1/RNA polymerase II complex component [Source:MGI Symbol;Acc:MGI:109345]
Cttnbp2nl	CTTNBP2 N-terminal like [Source:MGI Symbol;Acc:MGI:1933137]
Cuta	cutA divalent cation tolerance homolog [Source:MGI Symbol;Acc:MGI:1914925]
Cwc15	CWC15 spliceosome-associated protein [Source:MGI Symbol;Acc:MGI:1913320]
Cwc25	CWC25 spliceosome-associated protein [Source:MGI Symbol;Acc:MGI:1914730]
Cxxc1	CXXC finger 1 (PHD domain) [Source:MGI Symbol;Acc:MGI:1921572]
Cyp27a1	cytochrome P450, family 27, subfamily a, polypeptide 1 [Source:MGI Symbol;Acc:MGI:88594]
D430042O09Rik	RIKEN cDNA D430042O09 gene [Source:MGI Symbol;Acc:MGI:2442760]
D5Ertd579e	DNA segment, Chr 5, ERATO Doi 579, expressed [Source:MGI Symbol;Acc:MGI:1261849]
Daglb	diacylglycerol lipase, beta [Source:MGI Symbol;Acc:MGI:2442032]
Dap	death-associated protein [Source:MGI Symbol;Acc:MGI:1918190]
Dcp2	decapping mRNA 2 [Source:MGI Symbol;Acc:MGI:1917890]
Dctn5	dynactin 5 [Source:MGI Symbol;Acc:MGI:1891689]
Dcun1d1	DCN1, defective in cullin neddylation 1, domain containing 1 (S. cerevisiae) [Source:MGI Symbol;Acc:MGI:2150386]
Dcun1d5	DCN1, defective in cullin neddylation 1, domain containing 5 (S. cerevisiae) [Source:MGI Symbol;Acc:MGI:1924113]
Ddi2	DNA-damage inducible protein 2 [Source:MGI Symbol;Acc:MGI:1917244]
Ddx23	DEAD (Asp-Glu-Ala-Asp) box polypeptide 23 [Source:MGI Symbol;Acc:MGI:1921601]
Ddx39b	DEAD (Asp-Glu-Ala-Asp) box polypeptide 39B [Source:MGI Symbol;Acc:MGI:99240]
Ddx47	DEAD (Asp-Glu-Ala-Asp) box polypeptide 47 [Source:MGI Symbol;Acc:MGI:1915005]
Ddx49	DEAD (Asp-Glu-Ala-Asp) box polypeptide 49 [Source:MGI Symbol;Acc:MGI:2136689]
Ddx5	DEAD (Asp-Glu-Ala-Asp) box polypeptide 5 [Source:MGI Symbol;Acc:MGI:105037]
Ddx55	DEAD (Asp-Glu-Ala-Asp) box polypeptide 55 [Source:MGI Symbol;Acc:MGI:1915098]
Ddx6	DEAD (Asp-Glu-Ala-Asp) box polypeptide 6 [Source:MGI Symbol;Acc:MGI:104976]
Dedd	death effector domain-containing [Source:MGI Symbol;Acc:MGI:1333874]
Dennd1c	DENN/MADD domain containing 1C [Source:MGI Symbol;Acc:MGI:1918035]
Denr	density-regulated protein [Source:MGI Symbol;Acc:MGI:1915434]
Deptor	DEP domain containing MTOR-interacting protein [Source:MGI Symbol;Acc:MGI:2146322]
Dexi	dexamethasone-induced transcript [Source:MGI Symbol;Acc:MGI:1926236]
Dhps	deoxyhypusine synthase [Source:MGI Symbol;Acc:MGI:2683592]
Dhrs3	dehydrogenase/reductase (SDR family) member 3 [Source:MGI Symbol;Acc:MGI:1315215]
Dhx30	DEAH (Asp-Glu-Ala-His) box polypeptide 30 [Source:MGI Symbol;Acc:MGI:1920081]
Dhx32	DEAH (Asp-Glu-Ala-His) box polypeptide 32 [Source:MGI Symbol;Acc:MGI:2141813]
Dimt1	DIM1 dimethyladenosine transferase 1-like (S. cerevisiae) [Source:MGI Symbol;Acc:MGI:1913504]
Dld	dihydrolipoamide dehydrogenase [Source:MGI Symbol;Acc:MGI:107450]
Dlgap4	discs, large homolog-associated protein 4 (Drosophila) [Source:MGI Symbol;Acc:MGI:2138865]
Dnajb6	DnaJ heat shock protein family (Hsp40) member B6 [Source:MGI Symbol;Acc:MGI:1344381]
Dnajc24	DnaJ heat shock protein family (Hsp40) member C24 [Source:MGI Symbol;Acc:MGI:1919522]
Dnajc25	DnaJ heat shock protein family (Hsp40) member C25 [Source:MGI Symbol;Acc:MGI:1919679]
Dnm2	dynamin 2 [Source:MGI Symbol;Acc:MGI:109547]
Dnmt3a	DNA methyltransferase 3A [Source:MGI Symbol;Acc:MGI:1261827]
Dnttip1	deoxynucleotidyltransferase, terminal, interacting protein 1 [Source:MGI Symbol;Acc:MGI:1923483]
Dock11	dedicator of cytokinesis 11 [Source:MGI Symbol;Acc:MGI:1923224]
Dok3	docking protein 3 [Source:MGI Symbol;Acc:MGI:1351490]
Dpcd	NA
Dpm1	dolichol-phosphate (beta-D) mannosyltransferase 1 [Source:MGI Symbol;Acc:MGI:1330239]
Dpm2	dolichol-phosphate (beta-D) mannosyltransferase 2 [Source:MGI Symbol;Acc:MGI:1330238]
Dpp3	NA
Drg2	developmentally regulated GTP binding protein 2 [Source:MGI Symbol;Acc:MGI:1342307]
Dusp6	dual specificity phosphatase 6 [Source:MGI Symbol;Acc:MGI:1914853]
Dusp7	dual specificity phosphatase 7 [Source:MGI Symbol;Acc:MGI:2387100]
Dynlrb1	dynein light chain roadblock-type 1 [Source:MGI Symbol;Acc:MGI:1914318]
Ebna1bp2	EBNA1 binding protein 2 [Source:MGI Symbol;Acc:MGI:1916322]
Ecd	ecdysoneless homolog (Drosophila) [Source:MGI Symbol;Acc:MGI:1917851]
Ecscr	endothelial cell surface expressed chemotaxis and apoptosis regulator [Source:MGI Symbol;Acc:MGI:1915795]
Edem2	ER degradation enhancer, mannosidase alpha-like 2 [Source:MGI Symbol;Acc:MGI:1915540]
Edn1	endothelin 1 [Source:MGI Symbol;Acc:MGI:95283]
Eef2k	eukaryotic elongation factor-2 kinase [Source:MGI Symbol;Acc:MGI:1195261]
Efr3a	EFR3 homolog A [Source:MGI Symbol;Acc:MGI:1923990]
Eif1ad	eukaryotic translation initiation factor 1A domain containing [Source:MGI Symbol;Acc:MGI:1917110]
Eif1ax	eukaryotic translation initiation factor 1A, X-linked [Source:MGI Symbol;Acc:MGI:1913485]
Eif1b	eukaryotic translation initiation factor 1B [Source:MGI Symbol;Acc:MGI:1916219]
Eif2s3x	eukaryotic translation initiation factor 2, subunit 3, structural gene X-linked [Source:MGI Symbol;Acc:MGI:1349431]
Eif3h	eukaryotic translation initiation factor 3, subunit H [Source:MGI Symbol;Acc:MGI:1915385]
Eif3i	eukaryotic translation initiation factor 3, subunit I [Source:MGI Symbol;Acc:MGI:1860763]
Eif4a2	eukaryotic translation initiation factor 4A2 [Source:MGI Symbol;Acc:MGI:106906]
Eif4g2	eukaryotic translation initiation factor 4, gamma 2 [Source:MGI Symbol;Acc:MGI:109207]
Elf1	E74-like factor 1 [Source:MGI Symbol;Acc:MGI:107180]
Elmo1	engulfment and cell motility 1 [Source:MGI Symbol;Acc:MGI:2153044]
Emg1	EMG1 N1-specific pseudouridine methyltransferase [Source:MGI Symbol;Acc:MGI:1315195]
Entpd1	ectonucleoside triphosphate diphosphohydrolase 1 [Source:MGI Symbol;Acc:MGI:102805]
Ep300	E1A binding protein p300 [Source:MGI Symbol;Acc:MGI:1276116]
Epc1	enhancer of polycomb homolog 1 (Drosophila) [Source:MGI Symbol;Acc:MGI:1278322]
Erf	Ets2 repressor factor [Source:MGI Symbol;Acc:MGI:109637]
Ergic2	ERGIC and golgi 2 [Source:MGI Symbol;Acc:MGI:1914706]
Erich1	glutamate rich 1 [Source:MGI Symbol;Acc:MGI:3588201]
Ethe1	ethylmalonic encephalopathy 1 [Source:MGI Symbol;Acc:MGI:1913321]
Exd2	exonuclease 3'-5' domain containing 2 [Source:MGI Symbol;Acc:MGI:1922485]
Ext1	exostoses (multiple) 1 [Source:MGI Symbol;Acc:MGI:894663]
Fam103a1	family with sequence similarity 103, member A1 [Source:MGI Symbol;Acc:MGI:1914398]
Fam105a	family with sequence similarity 105, member A [Source:MGI Symbol;Acc:MGI:2687281]
Fam110a	family with sequence similarity 110, member A [Source:MGI Symbol;Acc:MGI:1921097]
Fam3a	family with sequence similarity 3, member A [Source:MGI Symbol;Acc:MGI:1913544]
Fam49b	family with sequence similarity 49, member B [Source:MGI Symbol;Acc:MGI:1923520]
Fam53b	family with sequence similarity 53, member B [Source:MGI Symbol;Acc:MGI:1925188]
Fam63b	NA
Fam76b	family with sequence similarity 76, member B [Source:MGI Symbol;Acc:MGI:1920076]
Far1	fatty acyl CoA reductase 1 [Source:MGI Symbol;Acc:MGI:1914670]
Fbxl6	F-box and leucine-rich repeat protein 6 [Source:MGI Symbol;Acc:MGI:1354705]
Fbxo22	F-box protein 22 [Source:MGI Symbol;Acc:MGI:1926014]
Fbxo28	F-box protein 28 [Source:MGI Symbol;Acc:MGI:1261890]
Fbxo38	F-box protein 38 [Source:MGI Symbol;Acc:MGI:2444639]
Fcgbp	Fc fragment of IgG binding protein [Source:MGI Symbol;Acc:MGI:2444336]
Fcgr4	Fc receptor, IgG, low affinity IV [Source:MGI Symbol;Acc:MGI:2179523]
Fech	ferrochelatase [Source:MGI Symbol;Acc:MGI:95513]
Fem1a	feminization 1 homolog a (C. elegans) [Source:MGI Symbol;Acc:MGI:1335089]
Fem1c	fem-1 homolog c (C.elegans) [Source:MGI Symbol;Acc:MGI:2444737]
Fgd2	FYVE, RhoGEF and PH domain containing 2 [Source:MGI Symbol;Acc:MGI:1347084]
Fgd4	FYVE, RhoGEF and PH domain containing 4 [Source:MGI Symbol;Acc:MGI:2183747]
Fiz1	Flt3 interacting zinc finger protein 1 [Source:MGI Symbol;Acc:MGI:1344336]
Fkbp15	FK506 binding protein 15 [Source:MGI Symbol;Acc:MGI:2444782]
Fkbp3	FK506 binding protein 3 [Source:MGI Symbol;Acc:MGI:1353460]
Flna	filamin, alpha [Source:MGI Symbol;Acc:MGI:95556]
Fmnl1	formin-like 1 [Source:MGI Symbol;Acc:MGI:1888994]
Fnbp1	formin binding protein 1 [Source:MGI Symbol;Acc:MGI:109606]
Foxj2	forkhead box J2 [Source:MGI Symbol;Acc:MGI:1926805]
Foxn3	forkhead box N3 [Source:MGI Symbol;Acc:MGI:1918625]
Foxp1	forkhead box P1 [Source:MGI Symbol;Acc:MGI:1914004]
Frmd4a	FERM domain containing 4A [Source:MGI Symbol;Acc:MGI:1919850]
Frrs1	ferric-chelate reductase 1 [Source:MGI Symbol;Acc:MGI:108076]
Fryl	FRY like transcription coactivator [Source:MGI Symbol;Acc:MGI:1919563]
Fscn1	fascin actin-bundling protein 1 [Source:MGI Symbol;Acc:MGI:1352745]
Fundc1	FUN14 domain containing 1 [Source:MGI Symbol;Acc:MGI:1919268]
Fyb	FYN binding protein [Source:MGI Symbol;Acc:MGI:1346327]
Gabarap	gamma-aminobutyric acid receptor associated protein [Source:MGI Symbol;Acc:MGI:1861742]
Ganc	glucosidase, alpha; neutral C [Source:MGI Symbol;Acc:MGI:1923301]
Gatad2a	GATA zinc finger domain containing 2A [Source:MGI Symbol;Acc:MGI:2384585]
Gcnt1	glucosaminyl (N-acetyl) transferase 1, core 2 [Source:MGI Symbol;Acc:MGI:95676]
Gigyf2	GRB10 interacting GYF protein 2 [Source:MGI Symbol;Acc:MGI:2138584]
Glo1	glyoxalase 1 [Source:MGI Symbol;Acc:MGI:95742]
Glrx	glutaredoxin [Source:MGI Symbol;Acc:MGI:2135625]
Glrx5	glutaredoxin 5 [Source:MGI Symbol;Acc:MGI:1920296]
Gm561	NA
Gmnn	geminin [Source:MGI Symbol;Acc:MGI:1927344]
Gna13	guanine nucleotide binding protein, alpha 13 [Source:MGI Symbol;Acc:MGI:95768]
Gna15	guanine nucleotide binding protein, alpha 15 [Source:MGI Symbol;Acc:MGI:95770]
Gnai2	guanine nucleotide binding protein (G protein), alpha inhibiting 2 [Source:MGI Symbol;Acc:MGI:95772]
Gnb2	guanine nucleotide binding protein (G protein), beta 2 [Source:MGI Symbol;Acc:MGI:95784]
Gnb2l1	NA
Gngt2	guanine nucleotide binding protein (G protein), gamma transducing activity polypeptide 2 [Source:MGI Symbol;Acc:MGI:893584]
Golga7	golgi autoantigen, golgin subfamily a, 7 [Source:MGI Symbol;Acc:MGI:1931029]
Golt1b	golgi transport 1B [Source:MGI Symbol;Acc:MGI:1914214]
Gon4l	gon-4-like (C.elegans) [Source:MGI Symbol;Acc:MGI:1917579]
Gosr2	golgi SNAP receptor complex member 2 [Source:MGI Symbol;Acc:MGI:1927204]
Gpbp1	GC-rich promoter binding protein 1 [Source:MGI Symbol;Acc:MGI:1920524]
Gpbp1l1	GC-rich promoter binding protein 1-like 1 [Source:MGI Symbol;Acc:MGI:1924360]
Gpd2	glycerol phosphate dehydrogenase 2, mitochondrial [Source:MGI Symbol;Acc:MGI:99778]
Gprasp1	G protein-coupled receptor associated sorting protein 1 [Source:MGI Symbol;Acc:MGI:1917418]
Gpx2	glutathione peroxidase 2 [Source:MGI Symbol;Acc:MGI:106609]
Grcc10	gene rich cluster, C10 gene [Source:MGI Symbol;Acc:MGI:1315201]
Gsdmd	gasdermin D [Source:MGI Symbol;Acc:MGI:1916396]
Gse1	genetic suppressor element 1, coiled-coil protein [Source:MGI Symbol;Acc:MGI:1098275]
Gtf2e2	general transcription factor II E, polypeptide 2 (beta subunit) [Source:MGI Symbol;Acc:MGI:1915403]
Gtf2f2	general transcription factor IIF, polypeptide 2 [Source:MGI Symbol;Acc:MGI:1915955]
Gtf2h2	general transcription factor II H, polypeptide 2 [Source:MGI Symbol;Acc:MGI:1345669]
Gtf3a	general transcription factor III A [Source:MGI Symbol;Acc:MGI:1913846]
Gtpbp1	GTP binding protein 1 [Source:MGI Symbol;Acc:MGI:109443]
Gtpbp4	GTP binding protein 4 [Source:MGI Symbol;Acc:MGI:1916487]
Gxylt1	glucoside xylosyltransferase 1 [Source:MGI Symbol;Acc:MGI:2684933]
H3f3b	H3 histone, family 3B [Source:MGI Symbol;Acc:MGI:1101768]
Hars	histidyl-tRNA synthetase [Source:MGI Symbol;Acc:MGI:108087]
Haus4	HAUS augmin-like complex, subunit 4 [Source:MGI Symbol;Acc:MGI:1261794]
Hcls1	hematopoietic cell specific Lyn substrate 1 [Source:MGI Symbol;Acc:MGI:104568]
Hdac2	histone deacetylase 2 [Source:MGI Symbol;Acc:MGI:1097691]
Hdgfrp2	NA
Hemk1	HemK methyltransferase family member 1 [Source:MGI Symbol;Acc:MGI:1916786]
Hgs	HGF-regulated tyrosine kinase substrate [Source:MGI Symbol;Acc:MGI:104681]
Hhex	hematopoietically expressed homeobox [Source:MGI Symbol;Acc:MGI:96086]
Higd1a	HIG1 domain family, member 1A [Source:MGI Symbol;Acc:MGI:1930666]
Hipk1	homeodomain interacting protein kinase 1 [Source:MGI Symbol;Acc:MGI:1314873]
Hmgn1	high mobility group nucleosomal binding domain 1 [Source:MGI Symbol;Acc:MGI:96120]
Hmha1	NA
Hnrnpa3	heterogeneous nuclear ribonucleoprotein A3 [Source:MGI Symbol;Acc:MGI:1917171]
Hnrnpc	heterogeneous nuclear ribonucleoprotein C [Source:MGI Symbol;Acc:MGI:107795]
Hnrnph2	heterogeneous nuclear ribonucleoprotein H2 [Source:MGI Symbol;Acc:MGI:1201779]
Hnrnpr	heterogeneous nuclear ribonucleoprotein R [Source:MGI Symbol;Acc:MGI:1891692]
Hpgd	hydroxyprostaglandin dehydrogenase 15 (NAD) [Source:MGI Symbol;Acc:MGI:108085]
Hpgds	hematopoietic prostaglandin D synthase [Source:MGI Symbol;Acc:MGI:1859384]
Hs6st1	heparan sulfate 6-O-sulfotransferase 1 [Source:MGI Symbol;Acc:MGI:1354958]
Hscb	HscB iron-sulfur cluster co-chaperone [Source:MGI Symbol;Acc:MGI:2141135]
Hsd17b4	hydroxysteroid (17-beta) dehydrogenase 4 [Source:MGI Symbol;Acc:MGI:105089]
Huwe1	HECT, UBA and WWE domain containing 1 [Source:MGI Symbol;Acc:MGI:1926884]
Idh3a	isocitrate dehydrogenase 3 (NAD+) alpha [Source:MGI Symbol;Acc:MGI:1915084]
Ier5	immediate early response 5 [Source:MGI Symbol;Acc:MGI:1337072]
Ifi30	interferon gamma inducible protein 30 [Source:MGI Symbol;Acc:MGI:2137648]
Ikzf1	IKAROS family zinc finger 1 [Source:MGI Symbol;Acc:MGI:1342540]
Ikzf2	IKAROS family zinc finger 2 [Source:MGI Symbol;Acc:MGI:1342541]
Il10ra	interleukin 10 receptor, alpha [Source:MGI Symbol;Acc:MGI:96538]
Il17ra	interleukin 17 receptor A [Source:MGI Symbol;Acc:MGI:107399]
Il21r	interleukin 21 receptor [Source:MGI Symbol;Acc:MGI:1890475]
Il6ra	interleukin 6 receptor, alpha [Source:MGI Symbol;Acc:MGI:105304]
Ilf2	interleukin enhancer binding factor 2 [Source:MGI Symbol;Acc:MGI:1915031]
Immp1l	IMP1 inner mitochondrial membrane peptidase-like (S. cerevisiae) [Source:MGI Symbol;Acc:MGI:1913791]
Impa1	inositol (myo)-1(or 4)-monophosphatase 1 [Source:MGI Symbol;Acc:MGI:1933158]
Ing3	inhibitor of growth family, member 3 [Source:MGI Symbol;Acc:MGI:1919027]
Ing4	inhibitor of growth family, member 4 [Source:MGI Symbol;Acc:MGI:107307]
Ino80b	INO80 complex subunit B [Source:MGI Symbol;Acc:MGI:1917270]
Ino80d	INO80 complex subunit D [Source:MGI Symbol;Acc:MGI:3027003]
Inpp5d	inositol polyphosphate-5-phosphatase D [Source:MGI Symbol;Acc:MGI:107357]
Ints12	integrator complex subunit 12 [Source:MGI Symbol;Acc:MGI:1919043]
Ints3	integrator complex subunit 3 [Source:MGI Symbol;Acc:MGI:2140050]
Ip6k1	inositol hexaphosphate kinase 1 [Source:MGI Symbol;Acc:MGI:1351633]
Ipo11	importin 11 [Source:MGI Symbol;Acc:MGI:2442377]
Irak1	interleukin-1 receptor-associated kinase 1 [Source:MGI Symbol;Acc:MGI:107420]
Irf5	interferon regulatory factor 5 [Source:MGI Symbol;Acc:MGI:1350924]
Isy1	ISY1 splicing factor homolog [Source:MGI Symbol;Acc:MGI:1923310]
Itgb5	integrin beta 5 [Source:MGI Symbol;Acc:MGI:96614]
Josd2	Josephin domain containing 2 [Source:MGI Symbol;Acc:MGI:1913374]
Jun	jun proto-oncogene [Source:MGI Symbol;Acc:MGI:96646]
Kcnj2	potassium inwardly-rectifying channel, subfamily J, member 2 [Source:MGI Symbol;Acc:MGI:104744]
Kcnn4	potassium intermediate/small conductance calcium-activated channel, subfamily N, member 4 [Source:MGI Symbol;Acc:MGI:1277957]
Khdrbs1	KH domain containing, RNA binding, signal transduction associated 1 [Source:MGI Symbol;Acc:MGI:893579]
Khsrp	KH-type splicing regulatory protein [Source:MGI Symbol;Acc:MGI:1336214]
Kif3b	kinesin family member 3B [Source:MGI Symbol;Acc:MGI:107688]
Kif5b	kinesin family member 5B [Source:MGI Symbol;Acc:MGI:1098268]
Klhdc2	kelch domain containing 2 [Source:MGI Symbol;Acc:MGI:1916804]
Klhdc8b	kelch domain containing 8B [Source:MGI Symbol;Acc:MGI:1925517]
Klhl24	kelch-like 24 [Source:MGI Symbol;Acc:MGI:1923035]
Klhl25	kelch-like 25 [Source:MGI Symbol;Acc:MGI:2668031]
Kpna6	karyopherin (importin) alpha 6 [Source:MGI Symbol;Acc:MGI:1100836]
Lcorl	ligand dependent nuclear receptor corepressor-like [Source:MGI Symbol;Acc:MGI:2651932]
Lcp1	lymphocyte cytosolic protein 1 [Source:MGI Symbol;Acc:MGI:104808]
Lcp2	lymphocyte cytosolic protein 2 [Source:MGI Symbol;Acc:MGI:1321402]
Ldb1	LIM domain binding 1 [Source:MGI Symbol;Acc:MGI:894762]
Leng1	leukocyte receptor cluster (LRC) member 1 [Source:MGI Symbol;Acc:MGI:1917007]
Leo1	Leo1, Paf1/RNA polymerase II complex component [Source:MGI Symbol;Acc:MGI:2685031]
Leprot	leptin receptor overlapping transcript [Source:MGI Symbol;Acc:MGI:2687005]
Lfng	LFNG O-fucosylpeptide 3-beta-N-acetylglucosaminyltransferase [Source:MGI Symbol;Acc:MGI:1095413]
Lhfpl2	lipoma HMGIC fusion partner-like 2 [Source:MGI Symbol;Acc:MGI:2145236]
Limd2	LIM domain containing 2 [Source:MGI Symbol;Acc:MGI:1915053]
Lmbr1l	limb region 1 like [Source:MGI Symbol;Acc:MGI:1289247]
Lmnb1	lamin B1 [Source:MGI Symbol;Acc:MGI:96795]
Lonp2	lon peptidase 2, peroxisomal [Source:MGI Symbol;Acc:MGI:1914137]
Lpin2	lipin 2 [Source:MGI Symbol;Acc:MGI:1891341]
Lrp6	low density lipoprotein receptor-related protein 6 [Source:MGI Symbol;Acc:MGI:1298218]
Lrrc41	leucine rich repeat containing 41 [Source:MGI Symbol;Acc:MGI:2441984]
Lrrc58	leucine rich repeat containing 58 [Source:MGI Symbol;Acc:MGI:2443542]
Lrrc59	leucine rich repeat containing 59 [Source:MGI Symbol;Acc:MGI:2138133]
Lsm12	LSM12 homolog [Source:MGI Symbol;Acc:MGI:1919592]
Lsm14a	LSM14A mRNA processing body assembly factor [Source:MGI Symbol;Acc:MGI:1914320]
Lst1	leukocyte specific transcript 1 [Source:MGI Symbol;Acc:MGI:1096324]
Luzp1	leucine zipper protein 1 [Source:MGI Symbol;Acc:MGI:107629]
Lzic	leucine zipper and CTNNBIP1 domain containing [Source:MGI Symbol;Acc:MGI:1916401]
Lztfl1	leucine zipper transcription factor-like 1 [Source:MGI Symbol;Acc:MGI:1934860]
Lztr1	leucine-zipper-like transcriptional regulator, 1 [Source:MGI Symbol;Acc:MGI:1914113]
Lzts2	leucine zipper, putative tumor suppressor 2 [Source:MGI Symbol;Acc:MGI:2385095]
Macrod2	MACRO domain containing 2 [Source:MGI Symbol;Acc:MGI:1920149]
Maf	avian musculoaponeurotic fibrosarcoma oncogene homolog [Source:MGI Symbol;Acc:MGI:96909]
Magoh	mago homolog, exon junction complex core component [Source:MGI Symbol;Acc:MGI:1330312]
Mak16	MAK16 homolog [Source:MGI Symbol;Acc:MGI:1915170]
Maml3	mastermind like 3 (Drosophila) [Source:MGI Symbol;Acc:MGI:2389461]
Man1a	mannosidase 1, alpha [Source:MGI Symbol;Acc:MGI:104677]
Man1a2	mannosidase, alpha, class 1A, member 2 [Source:MGI Symbol;Acc:MGI:104676]
Man1c1	mannosidase, alpha, class 1C, member 1 [Source:MGI Symbol;Acc:MGI:2446214]
Manbal	mannosidase, beta A, lysosomal-like [Source:MGI Symbol;Acc:MGI:1916411]
Map1lc3b	microtubule-associated protein 1 light chain 3 beta [Source:MGI Symbol;Acc:MGI:1914693]
Map2k3	mitogen-activated protein kinase kinase 3 [Source:MGI Symbol;Acc:MGI:1346868]
Map3k3	mitogen-activated protein kinase kinase kinase 3 [Source:MGI Symbol;Acc:MGI:1346874]
Mapre2	microtubule-associated protein, RP/EB family, member 2 [Source:MGI Symbol;Acc:MGI:106271]
2005-03-01	NA
2007-03-01	NA
Mark2	MAP/microtubule affinity regulating kinase 2 [Source:MGI Symbol;Acc:MGI:99638]
Mark3	MAP/microtubule affinity regulating kinase 3 [Source:MGI Symbol;Acc:MGI:1341865]
Mars	methionine-tRNA synthetase [Source:MGI Symbol;Acc:MGI:1345633]
Max	Max protein [Source:MGI Symbol;Acc:MGI:96921]
Mcm7	minichromosome maintenance complex component 7 [Source:MGI Symbol;Acc:MGI:1298398]
Mdm4	transformed mouse 3T3 cell double minute 4 [Source:MGI Symbol;Acc:MGI:107934]
Mecp2	methyl CpG binding protein 2 [Source:MGI Symbol;Acc:MGI:99918]
Med11	mediator complex subunit 11 [Source:MGI Symbol;Acc:MGI:1913422]
Med13	mediator complex subunit 13 [Source:MGI Symbol;Acc:MGI:3029632]
Med17	mediator complex subunit 17 [Source:MGI Symbol;Acc:MGI:2182585]
Med29	mediator complex subunit 29 [Source:MGI Symbol;Acc:MGI:1914474]
Med31	mediator complex subunit 31 [Source:MGI Symbol;Acc:MGI:1914529]
Mettl21a	methyltransferase like 21A [Source:MGI Symbol;Acc:MGI:1914349]
Mfap3	microfibrillar-associated protein 3 [Source:MGI Symbol;Acc:MGI:1924068]
Mfng	MFNG O-fucosylpeptide 3-beta-N-acetylglucosaminyltransferase [Source:MGI Symbol;Acc:MGI:1095404]
Mgat1	mannoside acetylglucosaminyltransferase 1 [Source:MGI Symbol;Acc:MGI:96973]
Mib2	mindbomb E3 ubiquitin protein ligase 2 [Source:MGI Symbol;Acc:MGI:2679684]
Midn	midnolin [Source:MGI Symbol;Acc:MGI:1890222]
Mier1	MEIR1 treanscription regulator [Source:MGI Symbol;Acc:MGI:1918398]
Mkln1	muskelin 1, intracellular mediator containing kelch motifs [Source:MGI Symbol;Acc:MGI:1351638]
Mlf2	myeloid leukemia factor 2 [Source:MGI Symbol;Acc:MGI:1353554]
Mllt10	myeloid/lymphoid or mixed-lineage leukemia; translocated to, 10 [Source:MGI Symbol;Acc:MGI:1329038]
Mlph	melanophilin [Source:MGI Symbol;Acc:MGI:2176380]
Morf4l1	mortality factor 4 like 1 [Source:MGI Symbol;Acc:MGI:1096551]
Mpp6	membrane protein, palmitoylated 6 (MAGUK p55 subfamily member 6) [Source:MGI Symbol;Acc:MGI:1927340]
Mras	muscle and microspikes RAS [Source:MGI Symbol;Acc:MGI:1100856]
Mrpl3	mitochondrial ribosomal protein L3 [Source:MGI Symbol;Acc:MGI:2137204]
Mrpl38	mitochondrial ribosomal protein L38 [Source:MGI Symbol;Acc:MGI:1926269]
Mrpl42	mitochondrial ribosomal protein L42 [Source:MGI Symbol;Acc:MGI:1333774]
Mrpl43	mitochondrial ribosomal protein L43 [Source:MGI Symbol;Acc:MGI:2137229]
Mrpl45	mitochondrial ribosomal protein L45 [Source:MGI Symbol;Acc:MGI:1914286]
Mrpl54	mitochondrial ribosomal protein L54 [Source:MGI Symbol;Acc:MGI:1913297]
Mrps27	mitochondrial ribosomal protein S27 [Source:MGI Symbol;Acc:MGI:1919064]
Mrps34	mitochondrial ribosomal protein S34 [Source:MGI Symbol;Acc:MGI:1930188]
Ms4a10	membrane-spanning 4-domains, subfamily A, member 10 [Source:MGI Symbol;Acc:MGI:1917076]
Ms4a6c	membrane-spanning 4-domains, subfamily A, member 6C [Source:MGI Symbol;Acc:MGI:2385644]
Ms4a6d	membrane-spanning 4-domains, subfamily A, member 6D [Source:MGI Symbol;Acc:MGI:1916024]
Mta2	metastasis-associated gene family, member 2 [Source:MGI Symbol;Acc:MGI:1346340]
Mtpap	mitochondrial poly(A) polymerase [Source:MGI Symbol;Acc:MGI:1914690]
Mttp	microsomal triglyceride transfer protein [Source:MGI Symbol;Acc:MGI:106926]
Myc	myelocytomatosis oncogene [Source:MGI Symbol;Acc:MGI:97250]
Myeov2	NA
Myo1f	myosin IF [Source:MGI Symbol;Acc:MGI:107711]
Myo6	myosin VI [Source:MGI Symbol;Acc:MGI:104785]
N6amt1	N-6 adenine-specific DNA methyltransferase 1 (putative) [Source:MGI Symbol;Acc:MGI:1915018]
Naa20	N(alpha)-acetyltransferase 20, NatB catalytic subunit [Source:MGI Symbol;Acc:MGI:1915127]
Nans	N-acetylneuraminic acid synthase (sialic acid synthase) [Source:MGI Symbol;Acc:MGI:2149820]
Nasp	nuclear autoantigenic sperm protein (histone-binding) [Source:MGI Symbol;Acc:MGI:1355328]
Ncapd3	non-SMC condensin II complex, subunit D3 [Source:MGI Symbol;Acc:MGI:2142989]
Nckap1l	NCK associated protein 1 like [Source:MGI Symbol;Acc:MGI:1926063]
Ncoa3	nuclear receptor coactivator 3 [Source:MGI Symbol;Acc:MGI:1276535]
Ndel1	nudE neurodevelopment protein 1 like 1 [Source:MGI Symbol;Acc:MGI:1932915]
Ndufa4	NADH dehydrogenase (ubiquinone) 1 alpha subcomplex, 4 [Source:MGI Symbol;Acc:MGI:107686]
Ndufa8	NADH dehydrogenase (ubiquinone) 1 alpha subcomplex, 8 [Source:MGI Symbol;Acc:MGI:1915625]
Ndufb11	NADH dehydrogenase (ubiquinone) 1 beta subcomplex, 11 [Source:MGI Symbol;Acc:MGI:1349919]
Ndufs1	NADH dehydrogenase (ubiquinone) Fe-S protein 1 [Source:MGI Symbol;Acc:MGI:2443241]
Ndufs7	NADH dehydrogenase (ubiquinone) Fe-S protein 7 [Source:MGI Symbol;Acc:MGI:1922656]
Necap2	NECAP endocytosis associated 2 [Source:MGI Symbol;Acc:MGI:1913397]
Nedd8	neural precursor cell expressed, developmentally down-regulated gene 8 [Source:MGI Symbol;Acc:MGI:97301]
Nfe2l2	nuclear factor, erythroid derived 2, like 2 [Source:MGI Symbol;Acc:MGI:108420]
Nfia	nuclear factor I/A [Source:MGI Symbol;Acc:MGI:108056]
Nfkb2	nuclear factor of kappa light polypeptide gene enhancer in B cells 2, p49/p100 [Source:MGI Symbol;Acc:MGI:1099800]
Nfrkb	nuclear factor related to kappa B binding protein [Source:MGI Symbol;Acc:MGI:2442410]
Ngdn	neuroguidin, EIF4E binding protein [Source:MGI Symbol;Acc:MGI:1916216]
Ninj1	ninjurin 1 [Source:MGI Symbol;Acc:MGI:1196617]
Nip7	NIP7, nucleolar pre-rRNA processing protein [Source:MGI Symbol;Acc:MGI:1913414]
Nmd3	NMD3 ribosome export adaptor [Source:MGI Symbol;Acc:MGI:2140103]
Nme2	NME/NM23 nucleoside diphosphate kinase 2 [Source:MGI Symbol;Acc:MGI:97356]
Nmt1	N-myristoyltransferase 1 [Source:MGI Symbol;Acc:MGI:102579]
Nol11	nucleolar protein 11 [Source:MGI Symbol;Acc:MGI:1916229]
Nol12	nucleolar protein 12 [Source:MGI Symbol;Acc:MGI:2146285]
Nop56	NOP56 ribonucleoprotein [Source:MGI Symbol;Acc:MGI:1914384]
Nos1ap	nitric oxide synthase 1 (neuronal) adaptor protein [Source:MGI Symbol;Acc:MGI:1917979]
Npepl1	aminopeptidase-like 1 [Source:MGI Symbol;Acc:MGI:2448523]
Npm1	nucleophosmin 1 [Source:MGI Symbol;Acc:MGI:106184]
Nprl2	nitrogen permease regulator-like 2 [Source:MGI Symbol;Acc:MGI:1914482]
Nr2c2ap	nuclear receptor 2C2-associated protein [Source:MGI Symbol;Acc:MGI:1922942]
Nrip1	nuclear receptor interacting protein 1 [Source:MGI Symbol;Acc:MGI:1315213]
Nrp2	neuropilin 2 [Source:MGI Symbol;Acc:MGI:1100492]
Nrtn	neurturin [Source:MGI Symbol;Acc:MGI:108417]
Nsmaf	neutral sphingomyelinase (N-SMase) activation associated factor [Source:MGI Symbol;Acc:MGI:1341864]
Ntpcr	nucleoside-triphosphatase, cancer-related [Source:MGI Symbol;Acc:MGI:1913816]
Nubp2	nucleotide binding protein 2 [Source:MGI Symbol;Acc:MGI:1347072]
Nudc	nudC nuclear distribution protein [Source:MGI Symbol;Acc:MGI:106014]
Nudt1	nudix (nucleoside diphosphate linked moiety X)-type motif 1 [Source:MGI Symbol;Acc:MGI:109280]
Nudt16	nudix (nucleoside diphosphate linked moiety X)-type motif 16 [Source:MGI Symbol;Acc:MGI:1922936]
Nudt18	nudix (nucleoside diphosphate linked moiety X)-type motif 18 [Source:MGI Symbol;Acc:MGI:2385853]
Nus1	NUS1 dehydrodolichyl diphosphate synthase subunit [Source:MGI Symbol;Acc:MGI:1196365]
Oaf	out at first homolog [Source:MGI Symbol;Acc:MGI:94852]
Ociad1	OCIA domain containing 1 [Source:MGI Symbol;Acc:MGI:1915345]
Odc1	ornithine decarboxylase, structural 1 [Source:MGI Symbol;Acc:MGI:97402]
Ogt	O-linked N-acetylglucosamine (GlcNAc) transferase (UDP-N-acetylglucosamine:polypeptide-N-acetylglucosaminyl transferase) [Source:MGI Symbol;Acc:MGI:1339639]
Orai1	ORAI calcium release-activated calcium modulator 1 [Source:MGI Symbol;Acc:MGI:1925542]
Orc2	origin recognition complex, subunit 2 [Source:MGI Symbol;Acc:MGI:1328306]
Ormdl3	ORM1-like 3 (S. cerevisiae) [Source:MGI Symbol;Acc:MGI:1913862]
Osbpl9	oxysterol binding protein-like 9 [Source:MGI Symbol;Acc:MGI:1923784]
Ostf1	osteoclast stimulating factor 1 [Source:MGI Symbol;Acc:MGI:700012]
Pabpc4	poly(A) binding protein, cytoplasmic 4 [Source:MGI Symbol;Acc:MGI:2385206]
Pafah1b1	platelet-activating factor acetylhydrolase, isoform 1b, subunit 1 [Source:MGI Symbol;Acc:MGI:109520]
Pafah1b2	platelet-activating factor acetylhydrolase, isoform 1b, subunit 2 [Source:MGI Symbol;Acc:MGI:108415]
Pank2	pantothenate kinase 2 [Source:MGI Symbol;Acc:MGI:1921700]
Pank3	pantothenate kinase 3 [Source:MGI Symbol;Acc:MGI:2387464]
Parvb	parvin, beta [Source:MGI Symbol;Acc:MGI:2153063]
Patz1	POZ (BTB) and AT hook containing zinc finger 1 [Source:MGI Symbol;Acc:MGI:1891832]
Pcmt1	protein-L-isoaspartate (D-aspartate) O-methyltransferase 1 [Source:MGI Symbol;Acc:MGI:97502]
Pcnxl3	NA
Pcyox1l	prenylcysteine oxidase 1 like [Source:MGI Symbol;Acc:MGI:3606062]
Pdcd10	programmed cell death 10 [Source:MGI Symbol;Acc:MGI:1928396]
Pdcd2	programmed cell death 2 [Source:MGI Symbol;Acc:MGI:104643]
Pdcd6ip	programmed cell death 6 interacting protein [Source:MGI Symbol;Acc:MGI:1333753]
Pdia6	protein disulfide isomerase associated 6 [Source:MGI Symbol;Acc:MGI:1919103]
Pdik1l	PDLIM1 interacting kinase 1 like [Source:MGI Symbol;Acc:MGI:2385213]
Pdzd11	PDZ domain containing 11 [Source:MGI Symbol;Acc:MGI:1919871]
Peli2	pellino 2 [Source:MGI Symbol;Acc:MGI:1891445]
Pfn1	profilin 1 [Source:MGI Symbol;Acc:MGI:97549]
Pgm3	phosphoglucomutase 3 [Source:MGI Symbol;Acc:MGI:97566]
Phf1	PHD finger protein 1 [Source:MGI Symbol;Acc:MGI:98647]
Phf20l1	PHD finger protein 20-like 1 [Source:MGI Symbol;Acc:MGI:2444412]
Phf23	PHD finger protein 23 [Source:MGI Symbol;Acc:MGI:1925496]
Picalm	phosphatidylinositol binding clathrin assembly protein [Source:MGI Symbol;Acc:MGI:2385902]
Pick1	protein interacting with C kinase 1 [Source:MGI Symbol;Acc:MGI:894645]
Pigv	phosphatidylinositol glycan anchor biosynthesis, class V [Source:MGI Symbol;Acc:MGI:2442480]
Pik3cd	phosphatidylinositol-4,5-bisphosphate 3-kinase catalytic subunit delta [Source:MGI Symbol;Acc:MGI:1098211]
Pik3r1	phosphoinositide-3-kinase regulatory subunit 1 [Source:MGI Symbol;Acc:MGI:97583]
Pja2	praja ring finger ubiquitin ligase 2 [Source:MGI Symbol;Acc:MGI:2159342]
Pkd1	polycystic kidney disease 1 homolog [Source:MGI Symbol;Acc:MGI:97603]
Pkn1	protein kinase N1 [Source:MGI Symbol;Acc:MGI:108022]
Plagl2	pleiomorphic adenoma gene-like 2 [Source:MGI Symbol;Acc:MGI:1933165]
Plcb2	phospholipase C, beta 2 [Source:MGI Symbol;Acc:MGI:107465]
Plcg2	phospholipase C, gamma 2 [Source:MGI Symbol;Acc:MGI:97616]
Plcl2	phospholipase C-like 2 [Source:MGI Symbol;Acc:MGI:1352756]
Plekhh3	pleckstrin homology domain containing, family H (with MyTH4 domain) member 3 [Source:MGI Symbol;Acc:MGI:2384950]
Plekhj1	pleckstrin homology domain containing, family J member 1 [Source:MGI Symbol;Acc:MGI:1925920]
Plekho1	pleckstrin homology domain containing, family O member 1 [Source:MGI Symbol;Acc:MGI:1914470]
Plk3	polo-like kinase 3 [Source:MGI Symbol;Acc:MGI:109604]
Plod1	procollagen-lysine, 2-oxoglutarate 5-dioxygenase 1 [Source:MGI Symbol;Acc:MGI:99907]
Plxnb2	plexin B2 [Source:MGI Symbol;Acc:MGI:2154239]
Pmepa1	prostate transmembrane protein, androgen induced 1 [Source:MGI Symbol;Acc:MGI:1929600]
Pnkd	paroxysmal nonkinesiogenic dyskinesia [Source:MGI Symbol;Acc:MGI:1930773]
Polr3c	polymerase (RNA) III (DNA directed) polypeptide C [Source:MGI Symbol;Acc:MGI:1921664]
Polr3gl	polymerase (RNA) III (DNA directed) polypeptide G like [Source:MGI Symbol;Acc:MGI:1917120]
Por	P450 (cytochrome) oxidoreductase [Source:MGI Symbol;Acc:MGI:97744]
Pou2f1	POU domain, class 2, transcription factor 1 [Source:MGI Symbol;Acc:MGI:101898]
Pou2f2	POU domain, class 2, transcription factor 2 [Source:MGI Symbol;Acc:MGI:101897]
Ppfibp2	PTPRF interacting protein, binding protein 2 (liprin beta 2) [Source:MGI Symbol;Acc:MGI:894649]
Ppip5k2	diphosphoinositol pentakisphosphate kinase 2 [Source:MGI Symbol;Acc:MGI:2142810]
Ppp1cb	protein phosphatase 1, catalytic subunit, beta isoform [Source:MGI Symbol;Acc:MGI:104871]
Ppp1r11	protein phosphatase 1, regulatory (inhibitor) subunit 11 [Source:MGI Symbol;Acc:MGI:1923747]
Ppp1r9b	protein phosphatase 1, regulatory subunit 9B [Source:MGI Symbol;Acc:MGI:2387581]
Ppp2r3c	protein phosphatase 2, regulatory subunit B'', gamma [Source:MGI Symbol;Acc:MGI:1930009]
Ppp6r1	protein phosphatase 6, regulatory subunit 1 [Source:MGI Symbol;Acc:MGI:2442163]
Prkaca	protein kinase, cAMP dependent, catalytic, alpha [Source:MGI Symbol;Acc:MGI:97592]
Prkar2a	protein kinase, cAMP dependent regulatory, type II alpha [Source:MGI Symbol;Acc:MGI:108025]
Prkcd	protein kinase C, delta [Source:MGI Symbol;Acc:MGI:97598]
Prkcz	protein kinase C, zeta [Source:MGI Symbol;Acc:MGI:97602]
Prpf8	pre-mRNA processing factor 8 [Source:MGI Symbol;Acc:MGI:2179381]
Psen1	presenilin 1 [Source:MGI Symbol;Acc:MGI:1202717]
Psenen	presenilin enhancer gamma secretase subunit [Source:MGI Symbol;Acc:MGI:1913590]
Psma3	proteasome (prosome, macropain) subunit, alpha type 3 [Source:MGI Symbol;Acc:MGI:104883]
Psma5	proteasome (prosome, macropain) subunit, alpha type 5 [Source:MGI Symbol;Acc:MGI:1347009]
Psmc1	protease (prosome, macropain) 26S subunit, ATPase 1 [Source:MGI Symbol;Acc:MGI:106054]
Psmc6	proteasome (prosome, macropain) 26S subunit, ATPase, 6 [Source:MGI Symbol;Acc:MGI:1914339]
Psmd11	proteasome (prosome, macropain) 26S subunit, non-ATPase, 11 [Source:MGI Symbol;Acc:MGI:1916327]
Psmd14	proteasome (prosome, macropain) 26S subunit, non-ATPase, 14 [Source:MGI Symbol;Acc:MGI:1913284]
Ptdss1	phosphatidylserine synthase 1 [Source:MGI Symbol;Acc:MGI:1276575]
Ptges3	prostaglandin E synthase 3 [Source:MGI Symbol;Acc:MGI:1929282]
Ptgs1	prostaglandin-endoperoxide synthase 1 [Source:MGI Symbol;Acc:MGI:97797]
Ptk2b	PTK2 protein tyrosine kinase 2 beta [Source:MGI Symbol;Acc:MGI:104908]
Ptp4a3	protein tyrosine phosphatase 4a3 [Source:MGI Symbol;Acc:MGI:1277098]
Ptpn11	protein tyrosine phosphatase, non-receptor type 11 [Source:MGI Symbol;Acc:MGI:99511]
Ptpre	protein tyrosine phosphatase, receptor type, E [Source:MGI Symbol;Acc:MGI:97813]
Pum1	pumilio RNA-binding family member 1 [Source:MGI Symbol;Acc:MGI:1931749]
Pum2	pumilio RNA-binding family member 2 [Source:MGI Symbol;Acc:MGI:1931751]
Purb	purine rich element binding protein B [Source:MGI Symbol;Acc:MGI:1338779]
Pus3	pseudouridine synthase 3 [Source:MGI Symbol;Acc:MGI:1914299]
Pvrl4	NA
Qars	glutaminyl-tRNA synthetase [Source:MGI Symbol;Acc:MGI:1915851]
Qk	quaking [Source:MGI Symbol;Acc:MGI:97837]
Rab1b	RAB1B, member RAS oncogene family [Source:MGI Symbol;Acc:MGI:1923558]
Rab20	RAB20, member RAS oncogene family [Source:MGI Symbol;Acc:MGI:102789]
Rab21	RAB21, member RAS oncogene family [Source:MGI Symbol;Acc:MGI:894308]
Rab22a	RAB22A, member RAS oncogene family [Source:MGI Symbol;Acc:MGI:105072]
Rab27a	RAB27A, member RAS oncogene family [Source:MGI Symbol;Acc:MGI:1861441]
Rab3il1	RAB3A interacting protein (rabin3)-like 1 [Source:MGI Symbol;Acc:MGI:1922010]
Rab3ip	RAB3A interacting protein [Source:MGI Symbol;Acc:MGI:105933]
Rab5b	RAB5B, member RAS oncogene family [Source:MGI Symbol;Acc:MGI:105938]
Rab5c	RAB5C, member RAS oncogene family [Source:MGI Symbol;Acc:MGI:105306]
Rab6b	RAB6B, member RAS oncogene family [Source:MGI Symbol;Acc:MGI:107283]
Rabgap1	RAB GTPase activating protein 1 [Source:MGI Symbol;Acc:MGI:2385139]
Rad23b	RAD23 homolog B, nucleotide excision repair protein [Source:MGI Symbol;Acc:MGI:105128]
Rae1	ribonucleic acid export 1 [Source:MGI Symbol;Acc:MGI:1913929]
Rala	v-ral simian leukemia viral oncogene A (ras related) [Source:MGI Symbol;Acc:MGI:1927243]
Rap1b	RAS related protein 1b [Source:MGI Symbol;Acc:MGI:894315]
Rasa4	RAS p21 protein activator 4 [Source:MGI Symbol;Acc:MGI:1858600]
Rasgrp3	RAS, guanyl releasing protein 3 [Source:MGI Symbol;Acc:MGI:3028579]
Rassf2	Ras association (RalGDS/AF-6) domain family member 2 [Source:MGI Symbol;Acc:MGI:2442060]
Rb1cc1	RB1-inducible coiled-coil 1 [Source:MGI Symbol;Acc:MGI:1341850]
Rbbp4	retinoblastoma binding protein 4, chromatin remodeling factor [Source:MGI Symbol;Acc:MGI:1194912]
Rbbp6	retinoblastoma binding protein 6, ubiquitin ligase [Source:MGI Symbol;Acc:MGI:894835]
Rbbp9	retinoblastoma binding protein 9, serine hydrolase [Source:MGI Symbol;Acc:MGI:1347074]
Rbl2	RB transcriptional corepressor like 2 [Source:MGI Symbol;Acc:MGI:105085]
Rbm10	RNA binding motif protein 10 [Source:MGI Symbol;Acc:MGI:2384310]
Rbm26	RNA binding motif protein 26 [Source:MGI Symbol;Acc:MGI:1921463]
Rbm3	RNA binding motif (RNP1, RRM) protein 3 [Source:MGI Symbol;Acc:MGI:1099460]
Rbm39	RNA binding motif protein 39 [Source:MGI Symbol;Acc:MGI:2157953]
Rbpj	recombination signal binding protein for immunoglobulin kappa J region [Source:MGI Symbol;Acc:MGI:96522]
Rcan1	regulator of calcineurin 1 [Source:MGI Symbol;Acc:MGI:1890564]
Rcbtb2	regulator of chromosome condensation (RCC1) and BTB (POZ) domain containing protein 2 [Source:MGI Symbol;Acc:MGI:1917200]
Rchy1	ring finger and CHY zinc finger domain containing 1 [Source:MGI Symbol;Acc:MGI:1915348]
Rcsd1	RCSD domain containing 1 [Source:MGI Symbol;Acc:MGI:2676394]
Rdx	radixin [Source:MGI Symbol;Acc:MGI:97887]
Rel	reticuloendotheliosis oncogene [Source:MGI Symbol;Acc:MGI:97897]
Rell1	RELT-like 1 [Source:MGI Symbol;Acc:MGI:2140767]
Rgmb	repulsive guidance molecule family member B [Source:MGI Symbol;Acc:MGI:1916049]
Rgs2	regulator of G-protein signaling 2 [Source:MGI Symbol;Acc:MGI:1098271]
Rhob	ras homolog family member B [Source:MGI Symbol;Acc:MGI:107949]
Rnf10	ring finger protein 10 [Source:MGI Symbol;Acc:MGI:1859162]
Rnf11	ring finger protein 11 [Source:MGI Symbol;Acc:MGI:1352759]
Rnf141	ring finger protein 141 [Source:MGI Symbol;Acc:MGI:1914400]
Rnf146	ring finger protein 146 [Source:MGI Symbol;Acc:MGI:1915281]
Rnf185	ring finger protein 185 [Source:MGI Symbol;Acc:MGI:1922078]
Rnf2	ring finger protein 2 [Source:MGI Symbol;Acc:MGI:1101759]
Rnf41	ring finger protein 41 [Source:MGI Symbol;Acc:MGI:1914838]
Rngtt	RNA guanylyltransferase and 5'-phosphatase [Source:MGI Symbol;Acc:MGI:1329041]
Rnmt	RNA (guanine-7-) methyltransferase [Source:MGI Symbol;Acc:MGI:1915147]
Rpgrip1	retinitis pigmentosa GTPase regulator interacting protein 1 [Source:MGI Symbol;Acc:MGI:1932134]
Rpp21	ribonuclease P 21 subunit [Source:MGI Symbol;Acc:MGI:1914926]
Rps17	ribosomal protein S17 [Source:MGI Symbol;Acc:MGI:1309526]
Rps19bp1	ribosomal protein S19 binding protein 1 [Source:MGI Symbol;Acc:MGI:1913788]
Rps6ka1	ribosomal protein S6 kinase polypeptide 1 [Source:MGI Symbol;Acc:MGI:104558]
Rrbp1	ribosome binding protein 1 [Source:MGI Symbol;Acc:MGI:1932395]
Rrp36	ribosomal RNA processing 36 homolog (S. cerevisiae) [Source:MGI Symbol;Acc:MGI:2385053]
Rrp8	ribosomal RNA processing 8, methyltransferase, homolog (yeast) [Source:MGI Symbol;Acc:MGI:1914251]
Rsbn1l	round spermatid basic protein 1-like [Source:MGI Symbol;Acc:MGI:3036237]
Rtf1	RTF1, Paf1/RNA polymerase II complex component [Source:MGI Symbol;Acc:MGI:1309480]
Rtn1	reticulon 1 [Source:MGI Symbol;Acc:MGI:1933947]
Rtn4	reticulon 4 [Source:MGI Symbol;Acc:MGI:1915835]
Rtn4rl1	reticulon 4 receptor-like 1 [Source:MGI Symbol;Acc:MGI:2661375]
Rufy3	RUN and FYVE domain containing 3 [Source:MGI Symbol;Acc:MGI:106484]
Ruvbl1	RuvB-like protein 1 [Source:MGI Symbol;Acc:MGI:1928760]
Rxra	retinoid X receptor alpha [Source:MGI Symbol;Acc:MGI:98214]
S100a13	S100 calcium binding protein A13 [Source:MGI Symbol;Acc:MGI:109581]
Sall1	sal-like 1 (Drosophila) [Source:MGI Symbol;Acc:MGI:1889585]
Samd8	sterile alpha motif domain containing 8 [Source:MGI Symbol;Acc:MGI:1914880]
Samsn1	SAM domain, SH3 domain and nuclear localization signals, 1 [Source:MGI Symbol;Acc:MGI:1914992]
Sap30	sin3 associated polypeptide [Source:MGI Symbol;Acc:MGI:1929129]
Sar1a	secretion associated Ras related GTPase 1A [Source:MGI Symbol;Acc:MGI:98230]
Scaf11	SR-related CTD-associated factor 11 [Source:MGI Symbol;Acc:MGI:1919443]
Scamp1	secretory carrier membrane protein 1 [Source:MGI Symbol;Acc:MGI:1349480]
Sccpdh	saccharopine dehydrogenase (putative) [Source:MGI Symbol;Acc:MGI:1924486]
Scfd1	Sec1 family domain containing 1 [Source:MGI Symbol;Acc:MGI:1924233]
Scoc	short coiled-coil protein [Source:MGI Symbol;Acc:MGI:1927654]
Scyl2	SCY1-like 2 (S. cerevisiae) [Source:MGI Symbol;Acc:MGI:1289172]
Sertad2	SERTA domain containing 2 [Source:MGI Symbol;Acc:MGI:1931026]
Setdb1	SET domain, bifurcated 1 [Source:MGI Symbol;Acc:MGI:1934229]
Sf1	splicing factor 1 [Source:MGI Symbol;Acc:MGI:1095403]
Sfi1	Sfi1 homolog, spindle assembly associated (yeast) [Source:MGI Symbol;Acc:MGI:1926137]
Sfmbt1	Scm-like with four mbt domains 1 [Source:MGI Symbol;Acc:MGI:1859609]
Sfswap	splicing factor, suppressor of white-apricot homolog (Drosophila) [Source:MGI Symbol;Acc:MGI:101760]
Sfxn1	sideroflexin 1 [Source:MGI Symbol;Acc:MGI:2137677]
Sgms1	sphingomyelin synthase 1 [Source:MGI Symbol;Acc:MGI:2444110]
Sgpl1	sphingosine phosphate lyase 1 [Source:MGI Symbol;Acc:MGI:1261415]
Sgpp1	sphingosine-1-phosphate phosphatase 1 [Source:MGI Symbol;Acc:MGI:2135760]
Sh3bp1	SH3-domain binding protein 1 [Source:MGI Symbol;Acc:MGI:104603]
Sh3bp2	SH3-domain binding protein 2 [Source:MGI Symbol;Acc:MGI:1346349]
Sh3glb1	SH3-domain GRB2-like B1 (endophilin) [Source:MGI Symbol;Acc:MGI:1859730]
Shkbp1	Sh3kbp1 binding protein 1 [Source:MGI Symbol;Acc:MGI:2385803]
Siae	sialic acid acetylesterase [Source:MGI Symbol;Acc:MGI:104803]
Skap2	src family associated phosphoprotein 2 [Source:MGI Symbol;Acc:MGI:1889206]
Ski	ski sarcoma viral oncogene homolog (avian) [Source:MGI Symbol;Acc:MGI:98310]
Skil	SKI-like [Source:MGI Symbol;Acc:MGI:106203]
Sla	src-like adaptor [Source:MGI Symbol;Acc:MGI:104295]
Slc23a2	solute carrier family 23 (nucleobase transporters), member 2 [Source:MGI Symbol;Acc:MGI:1859682]
Slc25a17	solute carrier family 25 (mitochondrial carrier, peroxisomal membrane protein), member 17 [Source:MGI Symbol;Acc:MGI:1342248]
Slc25a20	solute carrier family 25 (mitochondrial carnitine/acylcarnitine translocase), member 20 [Source:MGI Symbol;Acc:MGI:1928738]
Slc25a28	solute carrier family 25, member 28 [Source:MGI Symbol;Acc:MGI:2180509]
Slc25a4	solute carrier family 25 (mitochondrial carrier, adenine nucleotide translocator), member 4 [Source:MGI Symbol;Acc:MGI:1353495]
Slc25a44	solute carrier family 25, member 44 [Source:MGI Symbol;Acc:MGI:2444391]
Slc26a2	solute carrier family 26 (sulfate transporter), member 2 [Source:MGI Symbol;Acc:MGI:892977]
Slc2a1	solute carrier family 2 (facilitated glucose transporter), member 1 [Source:MGI Symbol;Acc:MGI:95755]
Slc35a2	solute carrier family 35 (UDP-galactose transporter), member A2 [Source:MGI Symbol;Acc:MGI:1345297]
Slc35c2	solute carrier family 35, member C2 [Source:MGI Symbol;Acc:MGI:2385166]
Slc38a7	solute carrier family 38, member 7 [Source:MGI Symbol;Acc:MGI:2679005]
Slc38a9	solute carrier family 38, member 9 [Source:MGI Symbol;Acc:MGI:1918839]
Slc39a10	solute carrier family 39 (zinc transporter), member 10 [Source:MGI Symbol;Acc:MGI:1914515]
Slc39a11	solute carrier family 39 (metal ion transporter), member 11 [Source:MGI Symbol;Acc:MGI:1917056]
Slc40a1	solute carrier family 40 (iron-regulated transporter), member 1 [Source:MGI Symbol;Acc:MGI:1315204]
Slc44a2	solute carrier family 44, member 2 [Source:MGI Symbol;Acc:MGI:1915932]
Slc7a7	solute carrier family 7 (cationic amino acid transporter, y+ system), member 7 [Source:MGI Symbol;Acc:MGI:1337120]
Slx1b	SLX1 structure-specific endonuclease subunit homolog B (S. cerevisiae) [Source:MGI Symbol;Acc:MGI:1915220]
Smad4	SMAD family member 4 [Source:MGI Symbol;Acc:MGI:894293]
Smad7	SMAD family member 7 [Source:MGI Symbol;Acc:MGI:1100518]
Smap2	small ArfGAP 2 [Source:MGI Symbol;Acc:MGI:1917030]
Smarcad1	SWI/SNF-related, matrix-associated actin-dependent regulator of chromatin, subfamily a, containing DEAD/H box 1 [Source:MGI Symbol;Acc:MGI:95453]
Smarcd2	SWI/SNF related, matrix associated, actin dependent regulator of chromatin, subfamily d, member 2 [Source:MGI Symbol;Acc:MGI:1933621]
Smc6	structural maintenance of chromosomes 6 [Source:MGI Symbol;Acc:MGI:1914491]
Smchd1	SMC hinge domain containing 1 [Source:MGI Symbol;Acc:MGI:1921605]
Smn1	survival motor neuron 1 [Source:MGI Symbol;Acc:MGI:109257]
Smox	spermine oxidase [Source:MGI Symbol;Acc:MGI:2445356]
Snn	stannin [Source:MGI Symbol;Acc:MGI:1276549]
Snrnp200	small nuclear ribonucleoprotein 200 (U5) [Source:MGI Symbol;Acc:MGI:2444401]
Snrnp27	small nuclear ribonucleoprotein 27 (U4/U6.U5) [Source:MGI Symbol;Acc:MGI:1913868]
Snrpb	small nuclear ribonucleoprotein B [Source:MGI Symbol;Acc:MGI:98342]
Snrpc	U1 small nuclear ribonucleoprotein C [Source:MGI Symbol;Acc:MGI:109489]
Snrpd1	small nuclear ribonucleoprotein D1 [Source:MGI Symbol;Acc:MGI:98344]
Snrpg	small nuclear ribonucleoprotein polypeptide G [Source:MGI Symbol;Acc:MGI:1915261]
Snx17	sorting nexin 17 [Source:MGI Symbol;Acc:MGI:2387801]
Snx20	sorting nexin 20 [Source:MGI Symbol;Acc:MGI:1918857]
Snx27	sorting nexin family member 27 [Source:MGI Symbol;Acc:MGI:1923992]
Snx6	sorting nexin 6 [Source:MGI Symbol;Acc:MGI:1919433]
Socs3	suppressor of cytokine signaling 3 [Source:MGI Symbol;Acc:MGI:1201791]
Socs4	suppressor of cytokine signaling 4 [Source:MGI Symbol;Acc:MGI:1914546]
Sox4	SRY (sex determining region Y)-box 4 [Source:MGI Symbol;Acc:MGI:98366]
Spag9	sperm associated antigen 9 [Source:MGI Symbol;Acc:MGI:1918084]
Spata13	spermatogenesis associated 13 [Source:MGI Symbol;Acc:MGI:104838]
Spg21	SPG21, maspardin [Source:MGI Symbol;Acc:MGI:106403]
Sphk2	sphingosine kinase 2 [Source:MGI Symbol;Acc:MGI:1861380]
Spire1	spire homolog 1 (Drosophila) [Source:MGI Symbol;Acc:MGI:1915416]
Spop	speckle-type POZ protein [Source:MGI Symbol;Acc:MGI:1343085]
Spsb1	splA/ryanodine receptor domain and SOCS box containing 1 [Source:MGI Symbol;Acc:MGI:1921896]
Sqrdl	NA
Srebf1	sterol regulatory element binding transcription factor 1 [Source:MGI Symbol;Acc:MGI:107606]
Srpk2	serine/arginine-rich protein specific kinase 2 [Source:MGI Symbol;Acc:MGI:1201408]
Srrm1	serine/arginine repetitive matrix 1 [Source:MGI Symbol;Acc:MGI:1858303]
Srsf2	serine/arginine-rich splicing factor 2 [Source:MGI Symbol;Acc:MGI:98284]
Srsf7	serine/arginine-rich splicing factor 7 [Source:MGI Symbol;Acc:MGI:1926232]
Ssbp1	single-stranded DNA binding protein 1 [Source:MGI Symbol;Acc:MGI:1920040]
Ssbp3	single-stranded DNA binding protein 3 [Source:MGI Symbol;Acc:MGI:1919725]
Ssh2	slingshot homolog 2 (Drosophila) [Source:MGI Symbol;Acc:MGI:2679255]
St14	suppression of tumorigenicity 14 (colon carcinoma) [Source:MGI Symbol;Acc:MGI:1338881]
St3gal5	ST3 beta-galactoside alpha-2,3-sialyltransferase 5 [Source:MGI Symbol;Acc:MGI:1339963]
St3gal6	ST3 beta-galactoside alpha-2,3-sialyltransferase 6 [Source:MGI Symbol;Acc:MGI:1888707]
Stab1	stabilin 1 [Source:MGI Symbol;Acc:MGI:2178742]
Stambp	STAM binding protein [Source:MGI Symbol;Acc:MGI:1917777]
Stard3	START domain containing 3 [Source:MGI Symbol;Acc:MGI:1929618]
Stau1	staufen (RNA binding protein) homolog 1 (Drosophila) [Source:MGI Symbol;Acc:MGI:1338864]
Stx16	syntaxin 16 [Source:MGI Symbol;Acc:MGI:1923396]
Stx18	syntaxin 18 [Source:MGI Symbol;Acc:MGI:1918366]
Sumf1	sulfatase modifying factor 1 [Source:MGI Symbol;Acc:MGI:1889844]
Sun2	Sad1 and UNC84 domain containing 2 [Source:MGI Symbol;Acc:MGI:2443011]
Surf1	surfeit gene 1 [Source:MGI Symbol;Acc:MGI:98443]
Surf4	surfeit gene 4 [Source:MGI Symbol;Acc:MGI:98445]
Susd3	sushi domain containing 3 [Source:MGI Symbol;Acc:MGI:1913579]
Syf2	SYF2 homolog, RNA splicing factor (S. cerevisiae) [Source:MGI Symbol;Acc:MGI:1915842]
Syncrip	synaptotagmin binding, cytoplasmic RNA interacting protein [Source:MGI Symbol;Acc:MGI:1891690]
Sys1	SYS1 Golgi-localized integral membrane protein homolog (S. cerevisiae) [Source:MGI Symbol;Acc:MGI:1913710]
Tab2	TGF-beta activated kinase 1/MAP3K7 binding protein 2 [Source:MGI Symbol;Acc:MGI:1915902]
Tacc1	transforming, acidic coiled-coil containing protein 1 [Source:MGI Symbol;Acc:MGI:2443510]
Taok2	TAO kinase 2 [Source:MGI Symbol;Acc:MGI:1915919]
Tbc1d14	TBC1 domain family, member 14 [Source:MGI Symbol;Acc:MGI:1098708]
Tbc1d5	TBC1 domain family, member 5 [Source:MGI Symbol;Acc:MGI:1919488]
Tbk1	TANK-binding kinase 1 [Source:MGI Symbol;Acc:MGI:1929658]
Tbl1xr1	transducin (beta)-like 1X-linked receptor 1 [Source:MGI Symbol;Acc:MGI:2441730]
Tceal8	transcription elongation factor A (SII)-like 8 [Source:MGI Symbol;Acc:MGI:1913934]
Tceb1	NA
Tcf12	transcription factor 12 [Source:MGI Symbol;Acc:MGI:101877]
Tcf4	transcription factor 4 [Source:MGI Symbol;Acc:MGI:98506]
Tef	thyrotroph embryonic factor [Source:MGI Symbol;Acc:MGI:98663]
Tex10	testis expressed gene 10 [Source:MGI Symbol;Acc:MGI:1344413]
Tgfb1	transforming growth factor, beta 1 [Source:MGI Symbol;Acc:MGI:98725]
Tgs1	trimethylguanosine synthase 1 [Source:MGI Symbol;Acc:MGI:2151797]
Thap2	THAP domain containing, apoptosis associated protein 2 [Source:MGI Symbol;Acc:MGI:1914066]
Thrap3	thyroid hormone receptor associated protein 3 [Source:MGI Symbol;Acc:MGI:2442637]
Tifa	TRAF-interacting protein with forkhead-associated domain [Source:MGI Symbol;Acc:MGI:2182965]
Timm8b	translocase of inner mitochondrial membrane 8B [Source:MGI Symbol;Acc:MGI:1353424]
Tiprl	TIP41, TOR signalling pathway regulator-like (S. cerevisiae) [Source:MGI Symbol;Acc:MGI:1915087]
Tjp1	tight junction protein 1 [Source:MGI Symbol;Acc:MGI:98759]
Tle3	transducin-like enhancer of split 3 [Source:MGI Symbol;Acc:MGI:104634]
Tlk1	tousled-like kinase 1 [Source:MGI Symbol;Acc:MGI:2441683]
Tlr1	toll-like receptor 1 [Source:MGI Symbol;Acc:MGI:1341295]
Tmc6	transmembrane channel-like gene family 6 [Source:MGI Symbol;Acc:MGI:1098686]
Tmco1	transmembrane and coiled-coil domains 1 [Source:MGI Symbol;Acc:MGI:1921173]
Tmem11	transmembrane protein 11 [Source:MGI Symbol;Acc:MGI:2144726]
Tmem115	transmembrane protein 115 [Source:MGI Symbol;Acc:MGI:1930765]
Tmem119	transmembrane protein 119 [Source:MGI Symbol;Acc:MGI:2385228]
Tmem127	transmembrane protein 127 [Source:MGI Symbol;Acc:MGI:1916720]
Tmem165	transmembrane protein 165 [Source:MGI Symbol;Acc:MGI:894407]
Tmem173	transmembrane protein 173 [Source:MGI Symbol;Acc:MGI:1919762]
Tmem206	transmembrane protein 206 [Source:MGI Symbol;Acc:MGI:1914200]
Tmem222	transmembrane protein 222 [Source:MGI Symbol;Acc:MGI:1098568]
Tmem55b	transmembrane protein 55b [Source:MGI Symbol;Acc:MGI:2448501]
Tmem63a	transmembrane protein 63a [Source:MGI Symbol;Acc:MGI:2384789]
Tmem68	transmembrane protein 68 [Source:MGI Symbol;Acc:MGI:1919348]
Tmem86a	transmembrane protein 86A [Source:MGI Symbol;Acc:MGI:1915143]
Tmem9b	TMEM9 domain family, member B [Source:MGI Symbol;Acc:MGI:1915254]
Tmf1	TATA element modulatory factor 1 [Source:MGI Symbol;Acc:MGI:2684999]
Tmx2	thioredoxin-related transmembrane protein 2 [Source:MGI Symbol;Acc:MGI:1914208]
Tnfaip8l2	tumor necrosis factor, alpha-induced protein 8-like 2 [Source:MGI Symbol;Acc:MGI:1917019]
Tnfrsf1a	tumor necrosis factor receptor superfamily, member 1a [Source:MGI Symbol;Acc:MGI:1314884]
Tnrc18	trinucleotide repeat containing 18 [Source:MGI Symbol;Acc:MGI:3648294]
Tnrc6a	trinucleotide repeat containing 6a [Source:MGI Symbol;Acc:MGI:2385292]
Tnrc6b	trinucleotide repeat containing 6b [Source:MGI Symbol;Acc:MGI:2443730]
Tnrc6c	trinucleotide repeat containing 6C [Source:MGI Symbol;Acc:MGI:2443265]
Tom1	target of myb1 trafficking protein [Source:MGI Symbol;Acc:MGI:1338026]
Tomm22	translocase of outer mitochondrial membrane 22 homolog (yeast) [Source:MGI Symbol;Acc:MGI:2450248]
Tomm34	translocase of outer mitochondrial membrane 34 [Source:MGI Symbol;Acc:MGI:1914395]
Tomm40	translocase of outer mitochondrial membrane 40 homolog (yeast) [Source:MGI Symbol;Acc:MGI:1858259]
Top1	topoisomerase (DNA) I [Source:MGI Symbol;Acc:MGI:98788]
Topors	topoisomerase I binding, arginine/serine-rich [Source:MGI Symbol;Acc:MGI:2146189]
Tprgl	transformation related protein 63 regulated like [Source:MGI Symbol;Acc:MGI:1915058]
Tpst2	protein-tyrosine sulfotransferase 2 [Source:MGI Symbol;Acc:MGI:1309516]
Traf5	TNF receptor-associated factor 5 [Source:MGI Symbol;Acc:MGI:107548]
Traf7	TNF receptor-associated factor 7 [Source:MGI Symbol;Acc:MGI:3042141]
Trappc4	trafficking protein particle complex 4 [Source:MGI Symbol;Acc:MGI:1926211]
Trappc9	trafficking protein particle complex 9 [Source:MGI Symbol;Acc:MGI:1923760]
Trim2	tripartite motif-containing 2 [Source:MGI Symbol;Acc:MGI:1933163]
Trim27	tripartite motif-containing 27 [Source:MGI Symbol;Acc:MGI:97904]
Trim8	tripartite motif-containing 8 [Source:MGI Symbol;Acc:MGI:1933302]
Trio	triple functional domain (PTPRF interacting) [Source:MGI Symbol;Acc:MGI:1927230]
Triobp	TRIO and F-actin binding protein [Source:MGI Symbol;Acc:MGI:1349410]
Trmt112	tRNA methyltransferase 11-2 [Source:MGI Symbol;Acc:MGI:1914924]
Trp53bp1	transformation related protein 53 binding protein 1 [Source:MGI Symbol;Acc:MGI:1351320]
Trpc4ap	transient receptor potential cation channel, subfamily C, member 4 associated protein [Source:MGI Symbol;Acc:MGI:1930751]
Trpv2	transient receptor potential cation channel, subfamily V, member 2 [Source:MGI Symbol;Acc:MGI:1341836]
Trrap	transformation/transcription domain-associated protein [Source:MGI Symbol;Acc:MGI:2153272]
Tsc22d4	TSC22 domain family, member 4 [Source:MGI Symbol;Acc:MGI:1926079]
Tspan4	tetraspanin 4 [Source:MGI Symbol;Acc:MGI:1928097]
Tspan7	tetraspanin 7 [Source:MGI Symbol;Acc:MGI:1298407]
Tspyl1	testis-specific protein, Y-encoded-like 1 [Source:MGI Symbol;Acc:MGI:1298395]
Tssc1	tumor suppressing subtransferable candidate 1 [Source:MGI Symbol;Acc:MGI:1289332]
Ttc1	tetratricopeptide repeat domain 1 [Source:MGI Symbol;Acc:MGI:1914077]
Ttc32	tetratricopeptide repeat domain 32 [Source:MGI Symbol;Acc:MGI:1922766]
Ttc33	tetratricopeptide repeat domain 33 [Source:MGI Symbol;Acc:MGI:1914765]
Ttc7	tetratricopeptide repeat domain 7 [Source:MGI Symbol;Acc:MGI:1920999]
Ttf1	transcription termination factor, RNA polymerase I [Source:MGI Symbol;Acc:MGI:105044]
Tubb2b	tubulin, beta 2B class IIB [Source:MGI Symbol;Acc:MGI:1920960]
Tusc2	tumor suppressor candidate 2 [Source:MGI Symbol;Acc:MGI:1931086]
Txndc17	thioredoxin domain containing 17 [Source:MGI Symbol;Acc:MGI:1289248]
U2af2	U2 small nuclear ribonucleoprotein auxiliary factor (U2AF) 2 [Source:MGI Symbol;Acc:MGI:98886]
Ubash3b	ubiquitin associated and SH3 domain containing, B [Source:MGI Symbol;Acc:MGI:1920078]
Ubc	ubiquitin C [Source:MGI Symbol;Acc:MGI:98889]
Ube2b	ubiquitin-conjugating enzyme E2B [Source:MGI Symbol;Acc:MGI:102944]
Ube2e3	ubiquitin-conjugating enzyme E2E 3 [Source:MGI Symbol;Acc:MGI:107412]
Ube2m	ubiquitin-conjugating enzyme E2M [Source:MGI Symbol;Acc:MGI:108278]
Ube2n	ubiquitin-conjugating enzyme E2N [Source:MGI Symbol;Acc:MGI:1934835]
Ube2q1	ubiquitin-conjugating enzyme E2Q family member 1 [Source:MGI Symbol;Acc:MGI:1917343]
Ube2w	ubiquitin-conjugating enzyme E2W (putative) [Source:MGI Symbol;Acc:MGI:1914049]
Ubfd1	ubiquitin family domain containing 1 [Source:MGI Symbol;Acc:MGI:107301]
Ublcp1	ubiquitin-like domain containing CTD phosphatase 1 [Source:MGI Symbol;Acc:MGI:1933105]
Ubxn2a	UBX domain protein 2A [Source:MGI Symbol;Acc:MGI:2442310]
Ubxn6	UBX domain protein 6 [Source:MGI Symbol;Acc:MGI:1913780]
Unc50	unc-50 homolog (C. elegans) [Source:MGI Symbol;Acc:MGI:1914637]
Upk1b	uroplakin 1B [Source:MGI Symbol;Acc:MGI:98912]
Usf1	upstream transcription factor 1 [Source:MGI Symbol;Acc:MGI:99542]
Usp3	ubiquitin specific peptidase 3 [Source:MGI Symbol;Acc:MGI:2152450]
Usp36	ubiquitin specific peptidase 36 [Source:MGI Symbol;Acc:MGI:1919594]
Usp46	ubiquitin specific peptidase 46 [Source:MGI Symbol;Acc:MGI:1916977]
Utp11l	NA
Uxt	ubiquitously expressed transcript [Source:MGI Symbol;Acc:MGI:1277988]
Vamp4	vesicle-associated membrane protein 4 [Source:MGI Symbol;Acc:MGI:1858730]
Vamp5	vesicle-associated membrane protein 5 [Source:MGI Symbol;Acc:MGI:1858622]
Vav1	vav 1 oncogene [Source:MGI Symbol;Acc:MGI:98923]
Vgll4	vestigial like family member 4 [Source:MGI Symbol;Acc:MGI:2652840]
Vil1	villin 1 [Source:MGI Symbol;Acc:MGI:98930]
Vps4b	vacuolar protein sorting 4B [Source:MGI Symbol;Acc:MGI:1100499]
Vps72	vacuolar protein sorting 72 [Source:MGI Symbol;Acc:MGI:1202305]
Vrk1	vaccinia related kinase 1 [Source:MGI Symbol;Acc:MGI:1261847]
Vrk2	vaccinia related kinase 2 [Source:MGI Symbol;Acc:MGI:1917172]
Vti1b	vesicle transport through interaction with t-SNAREs 1B [Source:MGI Symbol;Acc:MGI:1855688]
Vwa1	von Willebrand factor A domain containing 1 [Source:MGI Symbol;Acc:MGI:2179729]
Wbp4	WW domain binding protein 4 [Source:MGI Symbol;Acc:MGI:109568]
Wdr26	WD repeat domain 26 [Source:MGI Symbol;Acc:MGI:1923825]
Wdr77	WD repeat domain 77 [Source:MGI Symbol;Acc:MGI:1917715]
Wsb1	WD repeat and SOCS box-containing 1 [Source:MGI Symbol;Acc:MGI:1926139]
Wtap	Wilms tumour 1-associating protein [Source:MGI Symbol;Acc:MGI:1926395]
Wwc2	WW, C2 and coiled-coil domain containing 2 [Source:MGI Symbol;Acc:MGI:1261872]
Xab2	XPA binding protein 2 [Source:MGI Symbol;Acc:MGI:1914689]
Yeats4	YEATS domain containing 4 [Source:MGI Symbol;Acc:MGI:1927224]
Yipf4	Yip1 domain family, member 4 [Source:MGI Symbol;Acc:MGI:1915114]
Ypel3	yippee-like 3 (Drosophila) [Source:MGI Symbol;Acc:MGI:1913340]
Ypel5	yippee-like 5 (Drosophila) [Source:MGI Symbol;Acc:MGI:1916937]
Ythdc1	YTH domain containing 1 [Source:MGI Symbol;Acc:MGI:2443713]
Ywhab	tyrosine 3-monooxygenase/tryptophan 5-monooxygenase activation protein, beta polypeptide [Source:MGI Symbol;Acc:MGI:1891917]
Ywhah	tyrosine 3-monooxygenase/tryptophan 5-monooxygenase activation protein, eta polypeptide [Source:MGI Symbol;Acc:MGI:109194]
Yy1	YY1 transcription factor [Source:MGI Symbol;Acc:MGI:99150]
Zbtb41	zinc finger and BTB domain containing 41 [Source:MGI Symbol;Acc:MGI:2444487]
Zc3h18	zinc finger CCCH-type containing 18 [Source:MGI Symbol;Acc:MGI:1923264]
Zcchc11	zinc finger, CCHC domain containing 11 [Source:MGI Symbol;Acc:MGI:2445126]
Zcchc6	zinc finger, CCHC domain containing 6 [Source:MGI Symbol;Acc:MGI:2387179]
Zcchc9	zinc finger, CCHC domain containing 9 [Source:MGI Symbol;Acc:MGI:1916335]
Zdhhc21	zinc finger, DHHC domain containing 21 [Source:MGI Symbol;Acc:MGI:1915518]
Zeb1	zinc finger E-box binding homeobox 1 [Source:MGI Symbol;Acc:MGI:1344313]
Zfand3	zinc finger, AN1-type domain 3 [Source:MGI Symbol;Acc:MGI:1096572]
Zfhx3	zinc finger homeobox 3 [Source:MGI Symbol;Acc:MGI:99948]
Zfp213	zinc finger protein 213 [Source:MGI Symbol;Acc:MGI:3053094]
Zfp292	zinc finger protein 292 [Source:MGI Symbol;Acc:MGI:1353423]
Zfp322a	zinc finger protein 322A [Source:MGI Symbol;Acc:MGI:2442566]
Zfp329	zinc finger protein 329 [Source:MGI Symbol;Acc:MGI:1921283]
Zfp414	zinc finger protein 414 [Source:MGI Symbol;Acc:MGI:1915641]
Zfp62	zinc finger protein 62 [Source:MGI Symbol;Acc:MGI:99662]
Zfp637	zinc finger protein 637 [Source:MGI Symbol;Acc:MGI:2448537]
Zfp710	zinc finger protein 710 [Source:MGI Symbol;Acc:MGI:1921747]
Zfp719	zinc finger protein 719 [Source:MGI Symbol;Acc:MGI:2444708]
Zfp770	zinc finger protein 770 [Source:MGI Symbol;Acc:MGI:2445100]
Zfp780b	zinc finger protein 780B [Source:MGI Symbol;Acc:MGI:2444764]
Zfp839	zinc finger protein 839 [Source:MGI Symbol;Acc:MGI:1920055]
Zfpm1	zinc finger protein, multitype 1 [Source:MGI Symbol;Acc:MGI:1095400]
Zhx1	zinc fingers and homeoboxes 1 [Source:MGI Symbol;Acc:MGI:109271]
Zkscan17	zinc finger with KRAB and SCAN domains 17 [Source:MGI Symbol;Acc:MGI:2679270]
Zmat2	zinc finger, matrin type 2 [Source:MGI Symbol;Acc:MGI:1913742]
Zmiz1	zinc finger, MIZ-type containing 1 [Source:MGI Symbol;Acc:MGI:3040693]
Zmiz2	zinc finger, MIZ-type containing 2 [Source:MGI Symbol;Acc:MGI:106374]
Zswim6	zinc finger SWIM-type containing 6 [Source:MGI Symbol;Acc:MGI:1914513]
Zyx	zyxin [Source:MGI Symbol;Acc:MGI:103072]

## Sheet: Fli1 (840 genes)
List of genes in Regulon(unpruned)
Genes	Genes Description
1110038F14Rik	RIKEN cDNA 1110038F14 gene [Source:MGI Symbol;Acc:MGI:2152337]
2410004B18Rik	RIKEN cDNA 2410004B18 gene [Source:MGI Symbol;Acc:MGI:1913671]
2510039O18Rik	RIKEN cDNA 2510039O18 gene [Source:MGI Symbol;Acc:MGI:1924284]
2810006K23Rik	RIKEN cDNA 2810006K23 gene [Source:MGI Symbol;Acc:MGI:1919900]
4930453N24Rik	RIKEN cDNA 4930453N24 gene [Source:MGI Symbol;Acc:MGI:1914859]
4932438A13Rik	RIKEN cDNA 4932438A13 gene [Source:MGI Symbol;Acc:MGI:2444631]
A130010J15Rik	RIKEN cDNA A130010J15 gene [Source:MGI Symbol;Acc:MGI:2441776]
A630001G21Rik	RIKEN cDNA A630001G21 gene [Source:MGI Symbol;Acc:MGI:2443131]
Abcd1	ATP-binding cassette, sub-family D (ALD), member 1 [Source:MGI Symbol;Acc:MGI:1349215]
Abcd3	ATP-binding cassette, sub-family D (ALD), member 3 [Source:MGI Symbol;Acc:MGI:1349216]
Abhd13	abhydrolase domain containing 13 [Source:MGI Symbol;Acc:MGI:1916154]
Abhd14b	abhydrolase domain containing 14b [Source:MGI Symbol;Acc:MGI:1923741]
Abi3	ABI gene family, member 3 [Source:MGI Symbol;Acc:MGI:1913860]
Abl1	c-abl oncogene 1, non-receptor tyrosine kinase [Source:MGI Symbol;Acc:MGI:87859]
Acaa1a	acetyl-Coenzyme A acyltransferase 1A [Source:MGI Symbol;Acc:MGI:2148491]
Acadvl	acyl-Coenzyme A dehydrogenase, very long chain [Source:MGI Symbol;Acc:MGI:895149]
Acbd3	acyl-Coenzyme A binding domain containing 3 [Source:MGI Symbol;Acc:MGI:2181074]
Acin1	apoptotic chromatin condensation inducer 1 [Source:MGI Symbol;Acc:MGI:1891824]
Actb	actin, beta [Source:MGI Symbol;Acc:MGI:87904]
Actr1b	ARP1 actin-related protein 1B, centractin beta [Source:MGI Symbol;Acc:MGI:1917446]
Actr2	ARP2 actin-related protein 2 [Source:MGI Symbol;Acc:MGI:1913963]
Actr3	ARP3 actin-related protein 3 [Source:MGI Symbol;Acc:MGI:1921367]
Acvrl1	activin A receptor, type II-like 1 [Source:MGI Symbol;Acc:MGI:1338946]
Adap2	ArfGAP with dual PH domains 2 [Source:MGI Symbol;Acc:MGI:2663075]
Adck1	aarF domain containing kinase 1 [Source:MGI Symbol;Acc:MGI:1919363]
Adipor1	adiponectin receptor 1 [Source:MGI Symbol;Acc:MGI:1919924]
Adora3	adenosine A3 receptor [Source:MGI Symbol;Acc:MGI:104847]
Adrbk1	NA
Adss	adenylosuccinate synthetase, non muscle [Source:MGI Symbol;Acc:MGI:87948]
Afap1l1	actin filament associated protein 1-like 1 [Source:MGI Symbol;Acc:MGI:2147199]
Aftph	aftiphilin [Source:MGI Symbol;Acc:MGI:1923012]
Aga	aspartylglucosaminidase [Source:MGI Symbol;Acc:MGI:104873]
Ahsa1	AHA1, activator of heat shock protein ATPase 1 [Source:MGI Symbol;Acc:MGI:2387603]
Ahsa2	AHA1, activator of heat shock protein ATPase 2 [Source:MGI Symbol;Acc:MGI:1916133]
Aimp1	aminoacyl tRNA synthetase complex-interacting multifunctional protein 1 [Source:MGI Symbol;Acc:MGI:102774]
Akap13	A kinase (PRKA) anchor protein 13 [Source:MGI Symbol;Acc:MGI:2676556]
Akt1	thymoma viral proto-oncogene 1 [Source:MGI Symbol;Acc:MGI:87986]
Alox5ap	arachidonate 5-lipoxygenase activating protein [Source:MGI Symbol;Acc:MGI:107505]
Amd1	S-adenosylmethionine decarboxylase 1 [Source:MGI Symbol;Acc:MGI:88004]
Ang	angiogenin, ribonuclease, RNase A family, 5 [Source:MGI Symbol;Acc:MGI:88022]
Ankfy1	ankyrin repeat and FYVE domain containing 1 [Source:MGI Symbol;Acc:MGI:1337008]
Ankhd1	ankyrin repeat and KH domain containing 1 [Source:MGI Symbol;Acc:MGI:1921733]
Ankrd10	ankyrin repeat domain 10 [Source:MGI Symbol;Acc:MGI:1921840]
Ankrd12	ankyrin repeat domain 12 [Source:MGI Symbol;Acc:MGI:1914357]
Ankrd44	ankyrin repeat domain 44 [Source:MGI Symbol;Acc:MGI:3045243]
Ap1ar	adaptor-related protein complex 1 associated regulatory protein [Source:MGI Symbol;Acc:MGI:2384822]
Ap2b1	adaptor-related protein complex 2, beta 1 subunit [Source:MGI Symbol;Acc:MGI:1919020]
Ap3s1	adaptor-related protein complex 3, sigma 1 subunit [Source:MGI Symbol;Acc:MGI:1337062]
Apbb1ip	amyloid beta (A4) precursor protein-binding, family B, member 1 interacting protein [Source:MGI Symbol;Acc:MGI:1861354]
Appl2	adaptor protein, phosphotyrosine interaction, PH domain and leucine zipper containing 2 [Source:MGI Symbol;Acc:MGI:2384914]
Aqr	aquarius [Source:MGI Symbol;Acc:MGI:1276102]
Arap1	ArfGAP with RhoGAP domain, ankyrin repeat and PH domain 1 [Source:MGI Symbol;Acc:MGI:1916960]
Arf1	ADP-ribosylation factor 1 [Source:MGI Symbol;Acc:MGI:99431]
Arf5	ADP-ribosylation factor 5 [Source:MGI Symbol;Acc:MGI:99434]
Arfip1	ADP-ribosylation factor interacting protein 1 [Source:MGI Symbol;Acc:MGI:1277120]
Arhgap27	Rho GTPase activating protein 27 [Source:MGI Symbol;Acc:MGI:1916903]
Arhgap31	Rho GTPase activating protein 31 [Source:MGI Symbol;Acc:MGI:1333857]
Arhgef11	Rho guanine nucleotide exchange factor (GEF) 11 [Source:MGI Symbol;Acc:MGI:2441869]
Arid2	AT rich interactive domain 2 (ARID, RFX-like) [Source:MGI Symbol;Acc:MGI:1924294]
Arid3b	AT rich interactive domain 3B (BRIGHT-like) [Source:MGI Symbol;Acc:MGI:1930768]
Arl6ip4	ADP-ribosylation factor-like 6 interacting protein 4 [Source:MGI Symbol;Acc:MGI:1929500]
Arl6ip5	ADP-ribosylation factor-like 6 interacting protein 5 [Source:MGI Symbol;Acc:MGI:1929501]
Armcx3	armadillo repeat containing, X-linked 3 [Source:MGI Symbol;Acc:MGI:1918953]
Arpc1a	actin related protein 2/3 complex, subunit 1A [Source:MGI Symbol;Acc:MGI:1928896]
Arpc2	actin related protein 2/3 complex, subunit 2 [Source:MGI Symbol;Acc:MGI:1923959]
Arrb1	arrestin, beta 1 [Source:MGI Symbol;Acc:MGI:99473]
Arrb2	arrestin, beta 2 [Source:MGI Symbol;Acc:MGI:99474]
Atad2	ATPase family, AAA domain containing 2 [Source:MGI Symbol;Acc:MGI:1917722]
Atat1	alpha tubulin acetyltransferase 1 [Source:MGI Symbol;Acc:MGI:1913869]
Atf7	activating transcription factor 7 [Source:MGI Symbol;Acc:MGI:2443472]
Atg12	autophagy related 12 [Source:MGI Symbol;Acc:MGI:1914776]
Atg4c	autophagy related 4C, cysteine peptidase [Source:MGI Symbol;Acc:MGI:2651854]
Atmin	ATM interactor [Source:MGI Symbol;Acc:MGI:2682328]
Atp2b1	ATPase, Ca++ transporting, plasma membrane 1 [Source:MGI Symbol;Acc:MGI:104653]
Atp2c1	ATPase, Ca++-sequestering [Source:MGI Symbol;Acc:MGI:1889008]
Atp5sl	ATP5S-like [Source:MGI Symbol;Acc:MGI:1913599]
Atp6v1d	ATPase, H+ transporting, lysosomal V1 subunit D [Source:MGI Symbol;Acc:MGI:1921084]
Atxn1	ataxin 1 [Source:MGI Symbol;Acc:MGI:104783]
Aurkaip1	aurora kinase A interacting protein 1 [Source:MGI Symbol;Acc:MGI:1913327]
Azi2	5-azacytidine induced gene 2 [Source:MGI Symbol;Acc:MGI:1351332]
B3gat3	beta-1,3-glucuronyltransferase 3 (glucuronosyltransferase I) [Source:MGI Symbol;Acc:MGI:1919977]
B630005N14Rik	NA
Bap1	Brca1 associated protein 1 [Source:MGI Symbol;Acc:MGI:1206586]
Basp1	brain abundant, membrane attached signal protein 1 [Source:MGI Symbol;Acc:MGI:1917600]
BC003331	cDNA sequence BC003331 [Source:MGI Symbol;Acc:MGI:2385108]
Bcl10	B cell leukemia/lymphoma 10 [Source:MGI Symbol;Acc:MGI:1337994]
Bdp1	B double prime 1, subunit of RNA polymerase III transcription initiation factor IIIB [Source:MGI Symbol;Acc:MGI:1347077]
Bet1	Bet1 golgi vesicular membrane trafficking protein [Source:MGI Symbol;Acc:MGI:1343104]
Bicd2	bicaudal D homolog 2 (Drosophila) [Source:MGI Symbol;Acc:MGI:1924145]
Bin1	bridging integrator 1 [Source:MGI Symbol;Acc:MGI:108092]
Blzf1	basic leucine zipper nuclear factor 1 [Source:MGI Symbol;Acc:MGI:1201607]
Bnip2	BCL2/adenovirus E1B interacting protein 2 [Source:MGI Symbol;Acc:MGI:109327]
Brca2	breast cancer 2, early onset [Source:MGI Symbol;Acc:MGI:109337]
Brd7	bromodomain containing 7 [Source:MGI Symbol;Acc:MGI:1349766]
Btf3l4	basic transcription factor 3-like 4 [Source:MGI Symbol;Acc:MGI:1915312]
Btg1	B cell translocation gene 1, anti-proliferative [Source:MGI Symbol;Acc:MGI:88215]
Btg2	B cell translocation gene 2, anti-proliferative [Source:MGI Symbol;Acc:MGI:108384]
Bud31	BUD31 homolog [Source:MGI Symbol;Acc:MGI:2141291]
C87436	expressed sequence C87436 [Source:MGI Symbol;Acc:MGI:2141787]
Cab39	calcium binding protein 39 [Source:MGI Symbol;Acc:MGI:107438]
Calm2	calmodulin 2 [Source:MGI Symbol;Acc:MGI:103250]
Camk1	calcium/calmodulin-dependent protein kinase I [Source:MGI Symbol;Acc:MGI:1098535]
Camk2d	calcium/calmodulin-dependent protein kinase II, delta [Source:MGI Symbol;Acc:MGI:1341265]
Camk2n1	calcium/calmodulin-dependent protein kinase II inhibitor 1 [Source:MGI Symbol;Acc:MGI:1913509]
Cand1	cullin associated and neddylation disassociated 1 [Source:MGI Symbol;Acc:MGI:1261820]
Cap1	CAP, adenylate cyclase-associated protein 1 (yeast) [Source:MGI Symbol;Acc:MGI:88262]
Capza2	capping protein (actin filament) muscle Z-line, alpha 2 [Source:MGI Symbol;Acc:MGI:106222]
Capzb	capping protein (actin filament) muscle Z-line, beta [Source:MGI Symbol;Acc:MGI:104652]
Cask	calcium/calmodulin-dependent serine protein kinase (MAGUK family) [Source:MGI Symbol;Acc:MGI:1309489]
Casp8ap2	caspase 8 associated protein 2 [Source:MGI Symbol;Acc:MGI:1349399]
Cbl	Casitas B-lineage lymphoma [Source:MGI Symbol;Acc:MGI:88279]
Cbx3	chromobox 3 [Source:MGI Symbol;Acc:MGI:108515]
Cbx4	chromobox 4 [Source:MGI Symbol;Acc:MGI:1195985]
Ccdc12	coiled-coil domain containing 12 [Source:MGI Symbol;Acc:MGI:1919904]
Ccdc124	coiled-coil domain containing 124 [Source:MGI Symbol;Acc:MGI:1916403]
Ccdc130	coiled-coil domain containing 130 [Source:MGI Symbol;Acc:MGI:1914986]
Ccdc137	coiled-coil domain containing 137 [Source:MGI Symbol;Acc:MGI:1914541]
Ccdc22	coiled-coil domain containing 22 [Source:MGI Symbol;Acc:MGI:1859608]
Ccdc47	coiled-coil domain containing 47 [Source:MGI Symbol;Acc:MGI:1914413]
Ccdc85b	coiled-coil domain containing 85B [Source:MGI Symbol;Acc:MGI:2147607]
Ccdc97	coiled-coil domain containing 97 [Source:MGI Symbol;Acc:MGI:1196455]
Ccm2	cerebral cavernous malformation 2 [Source:MGI Symbol;Acc:MGI:2384924]
Ccnd1	cyclin D1 [Source:MGI Symbol;Acc:MGI:88313]
Ccng2	cyclin G2 [Source:MGI Symbol;Acc:MGI:1095734]
Ccnh	cyclin H [Source:MGI Symbol;Acc:MGI:1913921]
Ccr5	chemokine (C-C motif) receptor 5 [Source:MGI Symbol;Acc:MGI:107182]
Cd14	CD14 antigen [Source:MGI Symbol;Acc:MGI:88318]
Cd302	CD302 antigen [Source:MGI Symbol;Acc:MGI:1913455]
Cd37	CD37 antigen [Source:MGI Symbol;Acc:MGI:88330]
Cdc16	CDC16 cell division cycle 16 [Source:MGI Symbol;Acc:MGI:1917207]
Cdc26	cell division cycle 26 [Source:MGI Symbol;Acc:MGI:1913690]
Cdc27	cell division cycle 27 [Source:MGI Symbol;Acc:MGI:102685]
Cdc40	cell division cycle 40 [Source:MGI Symbol;Acc:MGI:1918963]
Cdc42	cell division cycle 42 [Source:MGI Symbol;Acc:MGI:106211]
Cdc42ep3	CDC42 effector protein (Rho GTPase binding) 3 [Source:MGI Symbol;Acc:MGI:2384718]
Cdc42se1	CDC42 small effector 1 [Source:MGI Symbol;Acc:MGI:1889510]
Cdipt	CDP-diacylglycerol--inositol 3-phosphatidyltransferase (phosphatidylinositol synthase) [Source:MGI Symbol;Acc:MGI:105491]
Cdk10	cyclin-dependent kinase 10 [Source:MGI Symbol;Acc:MGI:2448549]
Cdk11b	cyclin-dependent kinase 11B [Source:MGI Symbol;Acc:MGI:88353]
Cdk2ap2	CDK2-associated protein 2 [Source:MGI Symbol;Acc:MGI:1098779]
Cdk5	cyclin-dependent kinase 5 [Source:MGI Symbol;Acc:MGI:101765]
Ceacam1	carcinoembryonic antigen-related cell adhesion molecule 1 [Source:MGI Symbol;Acc:MGI:1347245]
Cebpz	CCAAT/enhancer binding protein zeta [Source:MGI Symbol;Acc:MGI:109386]
Celf1	CUGBP, Elav-like family member 1 [Source:MGI Symbol;Acc:MGI:1342295]
Cep57l1	centrosomal protein 57-like 1 [Source:MGI Symbol;Acc:MGI:1915511]
Cfh	complement component factor h [Source:MGI Symbol;Acc:MGI:88385]
Chchd4	coiled-coil-helix-coiled-coil-helix domain containing 4 [Source:MGI Symbol;Acc:MGI:1919420]
Chchd7	coiled-coil-helix-coiled-coil-helix domain containing 7 [Source:MGI Symbol;Acc:MGI:1913683]
Chd2	chromodomain helicase DNA binding protein 2 [Source:MGI Symbol;Acc:MGI:2448567]
Chic2	cysteine-rich hydrophobic domain 2 [Source:MGI Symbol;Acc:MGI:1921527]
Chmp5	charged multivesicular body protein 5 [Source:MGI Symbol;Acc:MGI:1924209]
Chst7	carbohydrate (N-acetylglucosamino) sulfotransferase 7 [Source:MGI Symbol;Acc:MGI:1891767]
Chuk	conserved helix-loop-helix ubiquitous kinase [Source:MGI Symbol;Acc:MGI:99484]
Cirbp	cold inducible RNA binding protein [Source:MGI Symbol;Acc:MGI:893588]
Ckap4	cytoskeleton-associated protein 4 [Source:MGI Symbol;Acc:MGI:2444926]
Ckb	creatine kinase, brain [Source:MGI Symbol;Acc:MGI:88407]
Clasp2	CLIP associating protein 2 [Source:MGI Symbol;Acc:MGI:1923749]
Clic1	chloride intracellular channel 1 [Source:MGI Symbol;Acc:MGI:2148924]
Clp1	CLP1, cleavage and polyadenylation factor I subunit [Source:MGI Symbol;Acc:MGI:2138968]
Cmpk1	cytidine monophosphate (UMP-CMP) kinase 1 [Source:MGI Symbol;Acc:MGI:1913838]
Cmtm7	CKLF-like MARVEL transmembrane domain containing 7 [Source:MGI Symbol;Acc:MGI:2447166]
Cnrip1	cannabinoid receptor interacting protein 1 [Source:MGI Symbol;Acc:MGI:1917505]
Cog7	component of oligomeric golgi complex 7 [Source:MGI Symbol;Acc:MGI:2685013]
Commd10	COMM domain containing 10 [Source:MGI Symbol;Acc:MGI:1916706]
Commd5	COMM domain containing 5 [Source:MGI Symbol;Acc:MGI:1913648]
Commd6	COMM domain containing 6 [Source:MGI Symbol;Acc:MGI:1913450]
Commd7	COMM domain containing 7 [Source:MGI Symbol;Acc:MGI:1914197]
Copa	coatomer protein complex subunit alpha [Source:MGI Symbol;Acc:MGI:1334462]
Cops3	COP9 signalosome subunit 3 [Source:MGI Symbol;Acc:MGI:1349409]
Copz1	coatomer protein complex, subunit zeta 1 [Source:MGI Symbol;Acc:MGI:1929063]
Cpsf2	cleavage and polyadenylation specific factor 2 [Source:MGI Symbol;Acc:MGI:1861601]
Crem	cAMP responsive element modulator [Source:MGI Symbol;Acc:MGI:88495]
Crot	carnitine O-octanoyltransferase [Source:MGI Symbol;Acc:MGI:1921364]
Cse1l	chromosome segregation 1-like (S. cerevisiae) [Source:MGI Symbol;Acc:MGI:1339951]
Csf1r	colony stimulating factor 1 receptor [Source:MGI Symbol;Acc:MGI:1339758]
Csnk1g2	casein kinase 1, gamma 2 [Source:MGI Symbol;Acc:MGI:1920014]
Csnk2a1	casein kinase 2, alpha 1 polypeptide [Source:MGI Symbol;Acc:MGI:88543]
Cspp1	centrosome and spindle pole associated protein 1 [Source:MGI Symbol;Acc:MGI:2681832]
Ctbp2	C-terminal binding protein 2 [Source:MGI Symbol;Acc:MGI:1201686]
Ctla2b	cytotoxic T lymphocyte-associated protein 2 beta [Source:MGI Symbol;Acc:MGI:88555]
Cttnbp2nl	CTTNBP2 N-terminal like [Source:MGI Symbol;Acc:MGI:1933137]
Cul1	cullin 1 [Source:MGI Symbol;Acc:MGI:1349658]
Cwc15	CWC15 spliceosome-associated protein [Source:MGI Symbol;Acc:MGI:1913320]
Cx3cr1	chemokine (C-X3-C motif) receptor 1 [Source:MGI Symbol;Acc:MGI:1333815]
Cxxc5	CXXC finger 5 [Source:MGI Symbol;Acc:MGI:1914643]
Cyfip1	cytoplasmic FMR1 interacting protein 1 [Source:MGI Symbol;Acc:MGI:1338801]
Cysltr1	cysteinyl leukotriene receptor 1 [Source:MGI Symbol;Acc:MGI:1926218]
Cyth4	cytohesin 4 [Source:MGI Symbol;Acc:MGI:2441702]
Dalrd3	DALR anticodon binding domain containing 3 [Source:MGI Symbol;Acc:MGI:1915039]
Dapp1	dual adaptor for phosphotyrosine and 3-phosphoinositides 1 [Source:MGI Symbol;Acc:MGI:1347063]
Dars	aspartyl-tRNA synthetase [Source:MGI Symbol;Acc:MGI:2442544]
Dazap2	DAZ associated protein 2 [Source:MGI Symbol;Acc:MGI:1344344]
Dclre1c	DNA cross-link repair 1C [Source:MGI Symbol;Acc:MGI:2441769]
Dctn6	dynactin 6 [Source:MGI Symbol;Acc:MGI:1343154]
Ddit3	DNA-damage inducible transcript 3 [Source:MGI Symbol;Acc:MGI:109247]
Ddx10	DEAD (Asp-Glu-Ala-Asp) box polypeptide 10 [Source:MGI Symbol;Acc:MGI:1924841]
Ddx17	DEAD (Asp-Glu-Ala-Asp) box polypeptide 17 [Source:MGI Symbol;Acc:MGI:1914290]
Ddx23	DEAD (Asp-Glu-Ala-Asp) box polypeptide 23 [Source:MGI Symbol;Acc:MGI:1921601]
Ddx39b	DEAD (Asp-Glu-Ala-Asp) box polypeptide 39B [Source:MGI Symbol;Acc:MGI:99240]
Ddx42	DEAD (Asp-Glu-Ala-Asp) box polypeptide 42 [Source:MGI Symbol;Acc:MGI:1919297]
Ddx5	DEAD (Asp-Glu-Ala-Asp) box polypeptide 5 [Source:MGI Symbol;Acc:MGI:105037]
Ddx56	DEAD (Asp-Glu-Ala-Asp) box polypeptide 56 [Source:MGI Symbol;Acc:MGI:1277172]
Dedd	death effector domain-containing [Source:MGI Symbol;Acc:MGI:1333874]
Dennd1c	DENN/MADD domain containing 1C [Source:MGI Symbol;Acc:MGI:1918035]
Dhrs3	dehydrogenase/reductase (SDR family) member 3 [Source:MGI Symbol;Acc:MGI:1315215]
Dhx36	DEAH (Asp-Glu-Ala-His) box polypeptide 36 [Source:MGI Symbol;Acc:MGI:1919412]
Dido1	death inducer-obliterator 1 [Source:MGI Symbol;Acc:MGI:1344352]
Dmtf1	cyclin D binding myb-like transcription factor 1 [Source:MGI Symbol;Acc:MGI:1344415]
Dnajc16	DnaJ heat shock protein family (Hsp40) member C16 [Source:MGI Symbol;Acc:MGI:2442146]
Dnajc21	DnaJ heat shock protein family (Hsp40) member C21 [Source:MGI Symbol;Acc:MGI:1925371]
Dnajc7	DnaJ heat shock protein family (Hsp40) member C7 [Source:MGI Symbol;Acc:MGI:1928373]
Dnlz	DNL-type zinc finger [Source:MGI Symbol;Acc:MGI:106559]
Dnmt3a	DNA methyltransferase 3A [Source:MGI Symbol;Acc:MGI:1261827]
Dnttip2	deoxynucleotidyltransferase, terminal, interacting protein 2 [Source:MGI Symbol;Acc:MGI:1923173]
Dock10	dedicator of cytokinesis 10 [Source:MGI Symbol;Acc:MGI:2146320]
Dock8	dedicator of cytokinesis 8 [Source:MGI Symbol;Acc:MGI:1921396]
Dohh	deoxyhypusine hydroxylase/monooxygenase [Source:MGI Symbol;Acc:MGI:1915964]
Dok1	docking protein 1 [Source:MGI Symbol;Acc:MGI:893587]
Dok3	docking protein 3 [Source:MGI Symbol;Acc:MGI:1351490]
Dpm1	dolichol-phosphate (beta-D) mannosyltransferase 1 [Source:MGI Symbol;Acc:MGI:1330239]
Dst	dystonin [Source:MGI Symbol;Acc:MGI:104627]
Dusp6	dual specificity phosphatase 6 [Source:MGI Symbol;Acc:MGI:1914853]
Dync1i2	dynein cytoplasmic 1 intermediate chain 2 [Source:MGI Symbol;Acc:MGI:107750]
Ebag9	estrogen receptor-binding fragment-associated gene 9 [Source:MGI Symbol;Acc:MGI:1859920]
Ebi3	Epstein-Barr virus induced gene 3 [Source:MGI Symbol;Acc:MGI:1354171]
Ebna1bp2	EBNA1 binding protein 2 [Source:MGI Symbol;Acc:MGI:1916322]
Ecscr	endothelial cell surface expressed chemotaxis and apoptosis regulator [Source:MGI Symbol;Acc:MGI:1915795]
Eef2k	eukaryotic elongation factor-2 kinase [Source:MGI Symbol;Acc:MGI:1195261]
Efhd2	EF hand domain containing 2 [Source:MGI Symbol;Acc:MGI:106504]
Egr1	early growth response 1 [Source:MGI Symbol;Acc:MGI:95295]
Ehd4	EH-domain containing 4 [Source:MGI Symbol;Acc:MGI:1919619]
Eif2ak3	eukaryotic translation initiation factor 2 alpha kinase 3 [Source:MGI Symbol;Acc:MGI:1341830]
Eif2b5	eukaryotic translation initiation factor 2B, subunit 5 epsilon [Source:MGI Symbol;Acc:MGI:2446176]
Eif2s1	eukaryotic translation initiation factor 2, subunit 1 alpha [Source:MGI Symbol;Acc:MGI:95299]
Eif3c	eukaryotic translation initiation factor 3, subunit C [Source:MGI Symbol;Acc:MGI:1926966]
Eif4a2	eukaryotic translation initiation factor 4A2 [Source:MGI Symbol;Acc:MGI:106906]
Eif4e3	eukaryotic translation initiation factor 4E member 3 [Source:MGI Symbol;Acc:MGI:1914142]
Elmo1	engulfment and cell motility 1 [Source:MGI Symbol;Acc:MGI:2153044]
Eng	endoglin [Source:MGI Symbol;Acc:MGI:95392]
Enpp4	ectonucleotide pyrophosphatase/phosphodiesterase 4 [Source:MGI Symbol;Acc:MGI:2682634]
Entpd1	ectonucleoside triphosphate diphosphohydrolase 1 [Source:MGI Symbol;Acc:MGI:102805]
Etaa1	Ewing tumor-associated antigen 1 [Source:MGI Symbol;Acc:MGI:1915395]
Ets1	E26 avian leukemia oncogene 1, 5' domain [Source:MGI Symbol;Acc:MGI:95455]
Etv3	ets variant 3 [Source:MGI Symbol;Acc:MGI:1350926]
Evl	Ena-vasodilator stimulated phosphoprotein [Source:MGI Symbol;Acc:MGI:1194884]
Exd2	exonuclease 3'-5' domain containing 2 [Source:MGI Symbol;Acc:MGI:1922485]
Exosc3	exosome component 3 [Source:MGI Symbol;Acc:MGI:1913612]
Ezh2	enhancer of zeste 2 polycomb repressive complex 2 subunit [Source:MGI Symbol;Acc:MGI:107940]
Fam102b	family with sequence similarity 102, member B [Source:MGI Symbol;Acc:MGI:3036259]
Fam105a	family with sequence similarity 105, member A [Source:MGI Symbol;Acc:MGI:2687281]
Fam117b	family with sequence similarity 117, member B [Source:MGI Symbol;Acc:MGI:1920000]
Fam122a	family with sequence similarity 122, member A [Source:MGI Symbol;Acc:MGI:1915284]
Fam175b	NA
Fam32a	family with sequence similarity 32, member A [Source:MGI Symbol;Acc:MGI:1915172]
Fam46a	family with sequence similarity 46, member A [Source:MGI Symbol;Acc:MGI:2670964]
Fam89a	family with sequence similarity 89, member A [Source:MGI Symbol;Acc:MGI:1916877]
Fam96a	family with sequence similarity 96, member A [Source:MGI Symbol;Acc:MGI:1915500]
Fbrsl1	fibrosin-like 1 [Source:MGI Symbol;Acc:MGI:1920907]
Fbxl12	F-box and leucine-rich repeat protein 12 [Source:MGI Symbol;Acc:MGI:1354738]
Fcgr2b	Fc receptor, IgG, low affinity IIb [Source:MGI Symbol;Acc:MGI:95499]
Fcgr4	Fc receptor, IgG, low affinity IV [Source:MGI Symbol;Acc:MGI:2179523]
Fcho2	FCH domain only 2 [Source:MGI Symbol;Acc:MGI:3505790]
Fchsd2	FCH and double SH3 domains 2 [Source:MGI Symbol;Acc:MGI:2448475]
Fdxr	ferredoxin reductase [Source:MGI Symbol;Acc:MGI:104724]
Fem1a	feminization 1 homolog a (C. elegans) [Source:MGI Symbol;Acc:MGI:1335089]
Fem1c	fem-1 homolog c (C.elegans) [Source:MGI Symbol;Acc:MGI:2444737]
Fermt3	fermitin family member 3 [Source:MGI Symbol;Acc:MGI:2147790]
Filip1l	filamin A interacting protein 1-like [Source:MGI Symbol;Acc:MGI:1925999]
Fkbp1a	FK506 binding protein 1a [Source:MGI Symbol;Acc:MGI:95541]
Fli1	Friend leukemia integration 1 [Source:MGI Symbol;Acc:MGI:95554]
Flot1	flotillin 1 [Source:MGI Symbol;Acc:MGI:1100500]
Fmnl1	formin-like 1 [Source:MGI Symbol;Acc:MGI:1888994]
Fmnl3	formin-like 3 [Source:MGI Symbol;Acc:MGI:109569]
Fnbp1	formin binding protein 1 [Source:MGI Symbol;Acc:MGI:109606]
Fndc3a	fibronectin type III domain containing 3A [Source:MGI Symbol;Acc:MGI:1196463]
Foxj2	forkhead box J2 [Source:MGI Symbol;Acc:MGI:1926805]
Fry	FRY microtubule binding protein [Source:MGI Symbol;Acc:MGI:2443895]
Ftsj3	FtsJ RNA methyltransferase homolog 3 (E. coli) [Source:MGI Symbol;Acc:MGI:1860295]
G3bp2	GTPase activating protein (SH3 domain) binding protein 2 [Source:MGI Symbol;Acc:MGI:2442040]
Gadd45g	growth arrest and DNA-damage-inducible 45 gamma [Source:MGI Symbol;Acc:MGI:1346325]
Galnt7	UDP-N-acetyl-alpha-D-galactosamine: polypeptide N-acetylgalactosaminyltransferase 7 [Source:MGI Symbol;Acc:MGI:1349449]
Ganab	alpha glucosidase 2 alpha neutral subunit [Source:MGI Symbol;Acc:MGI:1097667]
Garnl3	GTPase activating RANGAP domain-like 3 [Source:MGI Symbol;Acc:MGI:2139309]
Gas2l1	growth arrest-specific 2 like 1 [Source:MGI Symbol;Acc:MGI:1926176]
Gatad2a	GATA zinc finger domain containing 2A [Source:MGI Symbol;Acc:MGI:2384585]
Gatm	glycine amidinotransferase (L-arginine:glycine amidinotransferase) [Source:MGI Symbol;Acc:MGI:1914342]
Gcn1l1	GCN1 general control of amino-acid synthesis 1-like 1 (yeast) [Source:MGI Symbol;Acc:MGI:2444248]
Gcnt1	glucosaminyl (N-acetyl) transferase 1, core 2 [Source:MGI Symbol;Acc:MGI:95676]
Ggps1	geranylgeranyl diphosphate synthase 1 [Source:MGI Symbol;Acc:MGI:1341724]
Gigyf2	GRB10 interacting GYF protein 2 [Source:MGI Symbol;Acc:MGI:2138584]
Gkap1	G kinase anchoring protein 1 [Source:MGI Symbol;Acc:MGI:1891694]
Gmfg	glia maturation factor, gamma [Source:MGI Symbol;Acc:MGI:1927135]
Gmnn	geminin [Source:MGI Symbol;Acc:MGI:1927344]
Gmpr2	guanosine monophosphate reductase 2 [Source:MGI Symbol;Acc:MGI:1917903]
Gna13	guanine nucleotide binding protein, alpha 13 [Source:MGI Symbol;Acc:MGI:95768]
Gna15	guanine nucleotide binding protein, alpha 15 [Source:MGI Symbol;Acc:MGI:95770]
Gosr2	golgi SNAP receptor complex member 2 [Source:MGI Symbol;Acc:MGI:1927204]
Gpatch2	G patch domain containing 2 [Source:MGI Symbol;Acc:MGI:1915019]
Gpr108	G protein-coupled receptor 108 [Source:MGI Symbol;Acc:MGI:1925558]
Gps2	G protein pathway suppressor 2 [Source:MGI Symbol;Acc:MGI:1891751]
Grap	GRB2-related adaptor protein [Source:MGI Symbol;Acc:MGI:1918770]
Grb2	growth factor receptor bound protein 2 [Source:MGI Symbol;Acc:MGI:95805]
Gripap1	GRIP1 associated protein 1 [Source:MGI Symbol;Acc:MGI:1859616]
Grk6	G protein-coupled receptor kinase 6 [Source:MGI Symbol;Acc:MGI:1347078]
Grwd1	glutamate-rich WD repeat containing 1 [Source:MGI Symbol;Acc:MGI:2141989]
Gsk3a	glycogen synthase kinase 3 alpha [Source:MGI Symbol;Acc:MGI:2152453]
Gsk3b	glycogen synthase kinase 3 beta [Source:MGI Symbol;Acc:MGI:1861437]
Gtpbp3	GTP binding protein 3 [Source:MGI Symbol;Acc:MGI:1917609]
H13	histocompatibility 13 [Source:MGI Symbol;Acc:MGI:95886]
Hars	histidyl-tRNA synthetase [Source:MGI Symbol;Acc:MGI:108087]
Hcls1	hematopoietic cell specific Lyn substrate 1 [Source:MGI Symbol;Acc:MGI:104568]
Helz	helicase with zinc finger domain [Source:MGI Symbol;Acc:MGI:1925705]
Hhex	hematopoietically expressed homeobox [Source:MGI Symbol;Acc:MGI:96086]
Hist1h4i	histone cluster 1, H4i [Source:MGI Symbol;Acc:MGI:2448432]
Hmgb1	high mobility group box 1 [Source:MGI Symbol;Acc:MGI:96113]
Hmgxb4	HMG box domain containing 4 [Source:MGI Symbol;Acc:MGI:1918073]
Hnmt	histamine N-methyltransferase [Source:MGI Symbol;Acc:MGI:2153181]
Hnrnpa0	heterogeneous nuclear ribonucleoprotein A0 [Source:MGI Symbol;Acc:MGI:1924384]
Hnrnpa2b1	heterogeneous nuclear ribonucleoprotein A2/B1 [Source:MGI Symbol;Acc:MGI:104819]
Hnrnpul1	heterogeneous nuclear ribonucleoprotein U-like 1 [Source:MGI Symbol;Acc:MGI:2443517]
Hpgds	hematopoietic prostaglandin D synthase [Source:MGI Symbol;Acc:MGI:1859384]
Hs1bp3	HCLS1 binding protein 3 [Source:MGI Symbol;Acc:MGI:1913224]
Hs2st1	heparan sulfate 2-O-sulfotransferase 1 [Source:MGI Symbol;Acc:MGI:1346049]
Hsd17b11	hydroxysteroid (17-beta) dehydrogenase 11 [Source:MGI Symbol;Acc:MGI:2149821]
Hsp90b1	heat shock protein 90, beta (Grp94), member 1 [Source:MGI Symbol;Acc:MGI:98817]
Ier5	immediate early response 5 [Source:MGI Symbol;Acc:MGI:1337072]
Iffo1	intermediate filament family orphan 1 [Source:MGI Symbol;Acc:MGI:2444516]
Ikbkb	inhibitor of kappaB kinase beta [Source:MGI Symbol;Acc:MGI:1338071]
Ikzf1	IKAROS family zinc finger 1 [Source:MGI Symbol;Acc:MGI:1342540]
Il6ra	interleukin 6 receptor, alpha [Source:MGI Symbol;Acc:MGI:105304]
Ilf2	interleukin enhancer binding factor 2 [Source:MGI Symbol;Acc:MGI:1915031]
Ilk	integrin linked kinase [Source:MGI Symbol;Acc:MGI:1195267]
Immt	inner membrane protein, mitochondrial [Source:MGI Symbol;Acc:MGI:1923864]
Ing4	inhibitor of growth family, member 4 [Source:MGI Symbol;Acc:MGI:107307]
Ipo11	importin 11 [Source:MGI Symbol;Acc:MGI:2442377]
Irf5	interferon regulatory factor 5 [Source:MGI Symbol;Acc:MGI:1350924]
Itgav	integrin alpha V [Source:MGI Symbol;Acc:MGI:96608]
Itgb1	integrin beta 1 (fibronectin receptor beta) [Source:MGI Symbol;Acc:MGI:96610]
Itpr2	inositol 1,4,5-triphosphate receptor 2 [Source:MGI Symbol;Acc:MGI:99418]
Ivns1abp	influenza virus NS1A binding protein [Source:MGI Symbol;Acc:MGI:2152389]
Jmjd1c	jumonji domain containing 1C [Source:MGI Symbol;Acc:MGI:1918614]
Jun	jun proto-oncogene [Source:MGI Symbol;Acc:MGI:96646]
Junb	jun B proto-oncogene [Source:MGI Symbol;Acc:MGI:96647]
Kbtbd2	kelch repeat and BTB (POZ) domain containing 2 [Source:MGI Symbol;Acc:MGI:2384811]
Kctd12	potassium channel tetramerisation domain containing 12 [Source:MGI Symbol;Acc:MGI:2145823]
Kdm2b	lysine (K)-specific demethylase 2B [Source:MGI Symbol;Acc:MGI:1354737]
Kdm3b	KDM3B lysine (K)-specific demethylase 3B [Source:MGI Symbol;Acc:MGI:1923356]
Kdm5a	lysine (K)-specific demethylase 5A [Source:MGI Symbol;Acc:MGI:2136980]
Khdrbs1	KH domain containing, RNA binding, signal transduction associated 1 [Source:MGI Symbol;Acc:MGI:893579]
Kif3b	kinesin family member 3B [Source:MGI Symbol;Acc:MGI:107688]
Kin	Kin17 DNA and RNA binding protein [Source:MGI Symbol;Acc:MGI:96676]
Klf13	Kruppel-like factor 13 [Source:MGI Symbol;Acc:MGI:1354948]
Klf7	Kruppel-like factor 7 (ubiquitous) [Source:MGI Symbol;Acc:MGI:1935151]
Klhdc2	kelch domain containing 2 [Source:MGI Symbol;Acc:MGI:1916804]
Klhdc8b	kelch domain containing 8B [Source:MGI Symbol;Acc:MGI:1925517]
Klhl18	kelch-like 18 [Source:MGI Symbol;Acc:MGI:2143315]
Klhl24	kelch-like 24 [Source:MGI Symbol;Acc:MGI:1923035]
Krcc1	lysine-rich coiled-coil 1 [Source:MGI Symbol;Acc:MGI:1889377]
Kri1	KRI1 homolog [Source:MGI Symbol;Acc:MGI:2384899]
Krr1	KRR1, small subunit (SSU) processome component, homolog (yeast) [Source:MGI Symbol;Acc:MGI:1289274]
Lamtor2	late endosomal/lysosomal adaptor, MAPK and MTOR activator 2 [Source:MGI Symbol;Acc:MGI:1932697]
Large	NA
Larp1	La ribonucleoprotein domain family, member 1 [Source:MGI Symbol;Acc:MGI:1890165]
Lasp1	LIM and SH3 protein 1 [Source:MGI Symbol;Acc:MGI:109656]
Ldhb	lactate dehydrogenase B [Source:MGI Symbol;Acc:MGI:96763]
Leprot	leptin receptor overlapping transcript [Source:MGI Symbol;Acc:MGI:2687005]
Leprotl1	leptin receptor overlapping transcript-like 1 [Source:MGI Symbol;Acc:MGI:1915442]
Lfng	LFNG O-fucosylpeptide 3-beta-N-acetylglucosaminyltransferase [Source:MGI Symbol;Acc:MGI:1095413]
Lgals8	lectin, galactose binding, soluble 8 [Source:MGI Symbol;Acc:MGI:1928481]
Lhfpl2	lipoma HMGIC fusion partner-like 2 [Source:MGI Symbol;Acc:MGI:2145236]
Limd2	LIM domain containing 2 [Source:MGI Symbol;Acc:MGI:1915053]
Lims1	LIM and senescent cell antigen-like domains 1 [Source:MGI Symbol;Acc:MGI:1195263]
Lipe	lipase, hormone sensitive [Source:MGI Symbol;Acc:MGI:96790]
Lpin2	lipin 2 [Source:MGI Symbol;Acc:MGI:1891341]
Lpxn	leupaxin [Source:MGI Symbol;Acc:MGI:2147677]
Lrp1	low density lipoprotein receptor-related protein 1 [Source:MGI Symbol;Acc:MGI:96828]
Lrrc8a	leucine rich repeat containing 8A [Source:MGI Symbol;Acc:MGI:2652847]
Lrrfip2	leucine rich repeat (in FLII) interacting protein 2 [Source:MGI Symbol;Acc:MGI:1918518]
Lsm14a	LSM14A mRNA processing body assembly factor [Source:MGI Symbol;Acc:MGI:1914320]
Ltc4s	leukotriene C4 synthase [Source:MGI Symbol;Acc:MGI:107498]
Luzp1	leucine zipper protein 1 [Source:MGI Symbol;Acc:MGI:107629]
Lyl1	lymphoblastomic leukemia 1 [Source:MGI Symbol;Acc:MGI:96891]
Lyn	LYN proto-oncogene, Src family tyrosine kinase [Source:MGI Symbol;Acc:MGI:96892]
Maf	avian musculoaponeurotic fibrosarcoma oncogene homolog [Source:MGI Symbol;Acc:MGI:96909]
Mafg	v-maf musculoaponeurotic fibrosarcoma oncogene family, protein G (avian) [Source:MGI Symbol;Acc:MGI:96911]
Mak16	MAK16 homolog [Source:MGI Symbol;Acc:MGI:1915170]
Malat1	metastasis associated lung adenocarcinoma transcript 1 (non-coding RNA) [Source:MGI Symbol;Acc:MGI:1919539]
Maml2	mastermind like 2 (Drosophila) [Source:MGI Symbol;Acc:MGI:2389460]
Man2a1	mannosidase 2, alpha 1 [Source:MGI Symbol;Acc:MGI:104669]
Manbal	mannosidase, beta A, lysosomal-like [Source:MGI Symbol;Acc:MGI:1916411]
Map2k5	mitogen-activated protein kinase kinase 5 [Source:MGI Symbol;Acc:MGI:1346345]
Map3k1	mitogen-activated protein kinase kinase kinase 1 [Source:MGI Symbol;Acc:MGI:1346872]
Map3k3	mitogen-activated protein kinase kinase kinase 3 [Source:MGI Symbol;Acc:MGI:1346874]
Map3k7	mitogen-activated protein kinase kinase kinase 7 [Source:MGI Symbol;Acc:MGI:1346877]
Map4k4	mitogen-activated protein kinase kinase kinase kinase 4 [Source:MGI Symbol;Acc:MGI:1349394]
Mapk14	mitogen-activated protein kinase 14 [Source:MGI Symbol;Acc:MGI:1346865]
Mapk3	mitogen-activated protein kinase 3 [Source:MGI Symbol;Acc:MGI:1346859]
2005-03-01	NA
Marcksl1	MARCKS-like 1 [Source:MGI Symbol;Acc:MGI:97143]
Mbtd1	mbt domain containing 1 [Source:MGI Symbol;Acc:MGI:2143977]
Mbtps2	membrane-bound transcription factor peptidase, site 2 [Source:MGI Symbol;Acc:MGI:2444506]
Mcat	malonyl CoA:ACP acyltransferase (mitochondrial) [Source:MGI Symbol;Acc:MGI:2388651]
Mcm7	minichromosome maintenance complex component 7 [Source:MGI Symbol;Acc:MGI:1298398]
Med10	mediator complex subunit 10 [Source:MGI Symbol;Acc:MGI:106331]
Med14	mediator complex subunit 14 [Source:MGI Symbol;Acc:MGI:1349442]
Med20	mediator complex subunit 20 [Source:MGI Symbol;Acc:MGI:1929648]
Med25	mediator complex subunit 25 [Source:MGI Symbol;Acc:MGI:1922863]
Med31	mediator complex subunit 31 [Source:MGI Symbol;Acc:MGI:1914529]
Med4	mediator complex subunit 4 [Source:MGI Symbol;Acc:MGI:1914631]
Mef2c	myocyte enhancer factor 2C [Source:MGI Symbol;Acc:MGI:99458]
Mepce	methylphosphate capping enzyme [Source:MGI Symbol;Acc:MGI:106477]
Mettl13	methyltransferase like 13 [Source:MGI Symbol;Acc:MGI:1918699]
Mettl2	methyltransferase like 2 [Source:MGI Symbol;Acc:MGI:1289171]
Mfsd4	NA
Mgat4b	mannoside acetylglucosaminyltransferase 4, isoenzyme B [Source:MGI Symbol;Acc:MGI:2143974]
Mgrn1	mahogunin, ring finger 1 [Source:MGI Symbol;Acc:MGI:2447670]
Mid1	midline 1 [Source:MGI Symbol;Acc:MGI:1100537]
Mid1ip1	Mid1 interacting protein 1 (gastrulation specific G12-like (zebrafish)) [Source:MGI Symbol;Acc:MGI:1915291]
Midn	midnolin [Source:MGI Symbol;Acc:MGI:1890222]
Mknk1	MAP kinase-interacting serine/threonine kinase 1 [Source:MGI Symbol;Acc:MGI:894316]
Mlf2	myeloid leukemia factor 2 [Source:MGI Symbol;Acc:MGI:1353554]
Morf4l1	mortality factor 4 like 1 [Source:MGI Symbol;Acc:MGI:1096551]
Mpi	mannose phosphate isomerase [Source:MGI Symbol;Acc:MGI:97075]
Mpv17	MpV17 mitochondrial inner membrane protein [Source:MGI Symbol;Acc:MGI:97138]
Mrpl16	mitochondrial ribosomal protein L16 [Source:MGI Symbol;Acc:MGI:2137219]
Mrpl3	mitochondrial ribosomal protein L3 [Source:MGI Symbol;Acc:MGI:2137204]
Mrpl34	mitochondrial ribosomal protein L34 [Source:MGI Symbol;Acc:MGI:2137227]
Mrpl38	mitochondrial ribosomal protein L38 [Source:MGI Symbol;Acc:MGI:1926269]
Mrpl52	mitochondrial ribosomal protein L52 [Source:MGI Symbol;Acc:MGI:1916086]
Mrps33	mitochondrial ribosomal protein S33 [Source:MGI Symbol;Acc:MGI:1338046]
Ms4a6b	membrane-spanning 4-domains, subfamily A, member 6B [Source:MGI Symbol;Acc:MGI:1917024]
Ms4a6c	membrane-spanning 4-domains, subfamily A, member 6C [Source:MGI Symbol;Acc:MGI:2385644]
Mtf2	metal response element binding transcription factor 2 [Source:MGI Symbol;Acc:MGI:105050]
Mtif2	mitochondrial translational initiation factor 2 [Source:MGI Symbol;Acc:MGI:1924034]
Mtif3	mitochondrial translational initiation factor 3 [Source:MGI Symbol;Acc:MGI:1923616]
Mtus1	mitochondrial tumor suppressor 1 [Source:MGI Symbol;Acc:MGI:2142572]
Mxd4	Max dimerization protein 4 [Source:MGI Symbol;Acc:MGI:104991]
Mxi1	MAX interactor 1, dimerization protein [Source:MGI Symbol;Acc:MGI:97245]
Myc	myelocytomatosis oncogene [Source:MGI Symbol;Acc:MGI:97250]
Mycbp	MYC binding protein [Source:MGI Symbol;Acc:MGI:1891750]
Mycbp2	MYC binding protein 2 [Source:MGI Symbol;Acc:MGI:2179432]
Myd88	myeloid differentiation primary response gene 88 [Source:MGI Symbol;Acc:MGI:108005]
Myg1	melanocyte proliferating gene 1 [Source:MGI Symbol;Acc:MGI:1929864]
Myh9	myosin, heavy polypeptide 9, non-muscle [Source:MGI Symbol;Acc:MGI:107717]
Myl12b	myosin, light chain 12B, regulatory [Source:MGI Symbol;Acc:MGI:107494]
Mylip	myosin regulatory light chain interacting protein [Source:MGI Symbol;Acc:MGI:2388271]
Myo1b	myosin IB [Source:MGI Symbol;Acc:MGI:107752]
Myo1c	myosin IC [Source:MGI Symbol;Acc:MGI:106612]
N4bp2l2	NEDD4 binding protein 2-like 2 [Source:MGI Symbol;Acc:MGI:2687207]
Naa35	N(alpha)-acetyltransferase 35, NatC auxiliary subunit [Source:MGI Symbol;Acc:MGI:1925939]
Naa50	N(alpha)-acetyltransferase 50, NatE catalytic subunit [Source:MGI Symbol;Acc:MGI:1919367]
Nacc2	nucleus accumbens associated 2, BEN and BTB (POZ) domain containing [Source:MGI Symbol;Acc:MGI:1915241]
Nae1	NEDD8 activating enzyme E1 subunit 1 [Source:MGI Symbol;Acc:MGI:2384561]
Napa	N-ethylmaleimide sensitive fusion protein attachment protein alpha [Source:MGI Symbol;Acc:MGI:104563]
Nbas	neuroblastoma amplified sequence [Source:MGI Symbol;Acc:MGI:1918419]
Nck1	non-catalytic region of tyrosine kinase adaptor protein 1 [Source:MGI Symbol;Acc:MGI:109601]
Nckap1l	NCK associated protein 1 like [Source:MGI Symbol;Acc:MGI:1926063]
Ndufb7	NADH dehydrogenase (ubiquinone) 1 beta subcomplex, 7 [Source:MGI Symbol;Acc:MGI:1914166]
Ndufs4	NADH dehydrogenase (ubiquinone) Fe-S protein 4 [Source:MGI Symbol;Acc:MGI:1343135]
Neurl3	neuralized E3 ubiquitin protein ligase 3 [Source:MGI Symbol;Acc:MGI:2429944]
Nfkbia	nuclear factor of kappa light polypeptide gene enhancer in B cells inhibitor, alpha [Source:MGI Symbol;Acc:MGI:104741]
Nmt1	N-myristoyltransferase 1 [Source:MGI Symbol;Acc:MGI:102579]
Nolc1	nucleolar and coiled-body phosphoprotein 1 [Source:MGI Symbol;Acc:MGI:1918019]
Npm3	nucleoplasmin 3 [Source:MGI Symbol;Acc:MGI:894653]
Nr2c2	nuclear receptor subfamily 2, group C, member 2 [Source:MGI Symbol;Acc:MGI:1352466]
Nr2f6	nuclear receptor subfamily 2, group F, member 6 [Source:MGI Symbol;Acc:MGI:1352453]
Nras	neuroblastoma ras oncogene [Source:MGI Symbol;Acc:MGI:97376]
Nrip1	nuclear receptor interacting protein 1 [Source:MGI Symbol;Acc:MGI:1315213]
Nt5c3	5'-nucleotidase, cytosolic III [Source:MGI Symbol;Acc:MGI:1927186]
Ntpcr	nucleoside-triphosphatase, cancer-related [Source:MGI Symbol;Acc:MGI:1913816]
Nudc	nudC nuclear distribution protein [Source:MGI Symbol;Acc:MGI:106014]
Nudt9	nudix (nucleoside diphosphate linked moiety X)-type motif 9 [Source:MGI Symbol;Acc:MGI:1921417]
Nufip1	nuclear fragile X mental retardation protein interacting protein 1 [Source:MGI Symbol;Acc:MGI:1351474]
Odf2	outer dense fiber of sperm tails 2 [Source:MGI Symbol;Acc:MGI:1098824]
Ophn1	oligophrenin 1 [Source:MGI Symbol;Acc:MGI:2151070]
Osbpl11	oxysterol binding protein-like 11 [Source:MGI Symbol;Acc:MGI:2146553]
Otub1	OTU domain, ubiquitin aldehyde binding 1 [Source:MGI Symbol;Acc:MGI:2147616]
Otud7b	OTU domain containing 7B [Source:MGI Symbol;Acc:MGI:2654703]
P2ry12	purinergic receptor P2Y, G-protein coupled 12 [Source:MGI Symbol;Acc:MGI:1918089]
Pafah1b1	platelet-activating factor acetylhydrolase, isoform 1b, subunit 1 [Source:MGI Symbol;Acc:MGI:109520]
Pag1	phosphoprotein associated with glycosphingolipid microdomains 1 [Source:MGI Symbol;Acc:MGI:2443160]
Paip2	polyadenylate-binding protein-interacting protein 2 [Source:MGI Symbol;Acc:MGI:1915119]
Pan3	PAN3 poly(A) specific ribonuclease subunit [Source:MGI Symbol;Acc:MGI:1919837]
Parg	poly (ADP-ribose) glycohydrolase [Source:MGI Symbol;Acc:MGI:1347094]
Pcbp1	poly(rC) binding protein 1 [Source:MGI Symbol;Acc:MGI:1345635]
Pde2a	phosphodiesterase 2A, cGMP-stimulated [Source:MGI Symbol;Acc:MGI:2446107]
Pdik1l	PDLIM1 interacting kinase 1 like [Source:MGI Symbol;Acc:MGI:2385213]
Pdpk1	3-phosphoinositide dependent protein kinase 1 [Source:MGI Symbol;Acc:MGI:1338068]
Pdrg1	p53 and DNA damage regulated 1 [Source:MGI Symbol;Acc:MGI:1915809]
Pds5a	PDS5 cohesin associated factor A [Source:MGI Symbol;Acc:MGI:1918771]
Pex3	peroxisomal biogenesis factor 3 [Source:MGI Symbol;Acc:MGI:1929646]
Pfdn2	prefoldin 2 [Source:MGI Symbol;Acc:MGI:1276111]
Pfdn4	prefoldin 4 [Source:MGI Symbol;Acc:MGI:1923512]
Pfn1	profilin 1 [Source:MGI Symbol;Acc:MGI:97549]
Pgap2	post-GPI attachment to proteins 2 [Source:MGI Symbol;Acc:MGI:2385286]
Pgs1	phosphatidylglycerophosphate synthase 1 [Source:MGI Symbol;Acc:MGI:1921701]
Phc3	polyhomeotic-like 3 (Drosophila) [Source:MGI Symbol;Acc:MGI:2181434]
Phgdh	3-phosphoglycerate dehydrogenase [Source:MGI Symbol;Acc:MGI:1355330]
Picalm	phosphatidylinositol binding clathrin assembly protein [Source:MGI Symbol;Acc:MGI:2385902]
Pick1	protein interacting with C kinase 1 [Source:MGI Symbol;Acc:MGI:894645]
Pigf	phosphatidylinositol glycan anchor biosynthesis, class F [Source:MGI Symbol;Acc:MGI:99462]
Pik3r1	phosphoinositide-3-kinase regulatory subunit 1 [Source:MGI Symbol;Acc:MGI:97583]
Pik3r2	phosphoinositide-3-kinase regulatory subunit 2 [Source:MGI Symbol;Acc:MGI:1098772]
Pilra	paired immunoglobin-like type 2 receptor alpha [Source:MGI Symbol;Acc:MGI:2450529]
Pin1	protein (peptidyl-prolyl cis/trans isomerase) NIMA-interacting 1 [Source:MGI Symbol;Acc:MGI:1346036]
Pip4k2c	phosphatidylinositol-5-phosphate 4-kinase, type II, gamma [Source:MGI Symbol;Acc:MGI:2152214]
Pitpna	phosphatidylinositol transfer protein, alpha [Source:MGI Symbol;Acc:MGI:99887]
Pja1	praja ring finger ubiquitin ligase 1 [Source:MGI Symbol;Acc:MGI:1101765]
Pkig	protein kinase inhibitor, gamma [Source:MGI Symbol;Acc:MGI:1343086]
Pkn1	protein kinase N1 [Source:MGI Symbol;Acc:MGI:108022]
Pld1	phospholipase D1 [Source:MGI Symbol;Acc:MGI:109585]
Plod3	procollagen-lysine, 2-oxoglutarate 5-dioxygenase 3 [Source:MGI Symbol;Acc:MGI:1347008]
Plxna4	plexin A4 [Source:MGI Symbol;Acc:MGI:2179061]
Pmpcb	peptidase (mitochondrial processing) beta [Source:MGI Symbol;Acc:MGI:1920328]
Pnrc2	proline-rich nuclear receptor coactivator 2 [Source:MGI Symbol;Acc:MGI:106512]
Pogz	pogo transposable element with ZNF domain [Source:MGI Symbol;Acc:MGI:2442117]
Polr2c	polymerase (RNA) II (DNA directed) polypeptide C [Source:MGI Symbol;Acc:MGI:109299]
Polr3c	polymerase (RNA) III (DNA directed) polypeptide C [Source:MGI Symbol;Acc:MGI:1921664]
Ppm1a	protein phosphatase 1A, magnesium dependent, alpha isoform [Source:MGI Symbol;Acc:MGI:99878]
Ppp1cc	protein phosphatase 1, catalytic subunit, gamma isoform [Source:MGI Symbol;Acc:MGI:104872]
Ppp1r9a	protein phosphatase 1, regulatory (inhibitor) subunit 9A [Source:MGI Symbol;Acc:MGI:2442401]
Ppp1r9b	protein phosphatase 1, regulatory subunit 9B [Source:MGI Symbol;Acc:MGI:2387581]
Ppp6c	protein phosphatase 6, catalytic subunit [Source:MGI Symbol;Acc:MGI:1915107]
Prkab1	protein kinase, AMP-activated, beta 1 non-catalytic subunit [Source:MGI Symbol;Acc:MGI:1336167]
Prkaca	protein kinase, cAMP dependent, catalytic, alpha [Source:MGI Symbol;Acc:MGI:97592]
Prkce	protein kinase C, epsilon [Source:MGI Symbol;Acc:MGI:97599]
Prkd3	protein kinase D3 [Source:MGI Symbol;Acc:MGI:1922542]
Prpf38b	PRP38 pre-mRNA processing factor 38 (yeast) domain containing B [Source:MGI Symbol;Acc:MGI:1914171]
Prpf40a	pre-mRNA processing factor 40A [Source:MGI Symbol;Acc:MGI:1860512]
Prpf4b	pre-mRNA processing factor 4B [Source:MGI Symbol;Acc:MGI:109584]
Prps1	phosphoribosyl pyrophosphate synthetase 1 [Source:MGI Symbol;Acc:MGI:97775]
Prr13	proline rich 13 [Source:MGI Symbol;Acc:MGI:1913401]
Psen1	presenilin 1 [Source:MGI Symbol;Acc:MGI:1202717]
Psenen	presenilin enhancer gamma secretase subunit [Source:MGI Symbol;Acc:MGI:1913590]
Psmb7	proteasome (prosome, macropain) subunit, beta type 7 [Source:MGI Symbol;Acc:MGI:107637]
Psmd10	proteasome (prosome, macropain) 26S subunit, non-ATPase, 10 [Source:MGI Symbol;Acc:MGI:1858898]
Psmd12	proteasome (prosome, macropain) 26S subunit, non-ATPase, 12 [Source:MGI Symbol;Acc:MGI:1914247]
Psmd3	proteasome (prosome, macropain) 26S subunit, non-ATPase, 3 [Source:MGI Symbol;Acc:MGI:98858]
Psme3	proteaseome (prosome, macropain) activator subunit 3 (PA28 gamma, Ki) [Source:MGI Symbol;Acc:MGI:1096366]
Psmf1	proteasome (prosome, macropain) inhibitor subunit 1 [Source:MGI Symbol;Acc:MGI:1346072]
Ptgs1	prostaglandin-endoperoxide synthase 1 [Source:MGI Symbol;Acc:MGI:97797]
Ptk2b	PTK2 protein tyrosine kinase 2 beta [Source:MGI Symbol;Acc:MGI:104908]
Ptp4a2	protein tyrosine phosphatase 4a2 [Source:MGI Symbol;Acc:MGI:1277117]
Ptpn1	protein tyrosine phosphatase, non-receptor type 1 [Source:MGI Symbol;Acc:MGI:97805]
Ptprj	protein tyrosine phosphatase, receptor type, J [Source:MGI Symbol;Acc:MGI:104574]
Ptpro	protein tyrosine phosphatase, receptor type, O [Source:MGI Symbol;Acc:MGI:1097152]
Pycard	PYD and CARD domain containing [Source:MGI Symbol;Acc:MGI:1931465]
Pygo2	pygopus 2 [Source:MGI Symbol;Acc:MGI:1916161]
Qk	quaking [Source:MGI Symbol;Acc:MGI:97837]
Qtrt1	queuine tRNA-ribosyltransferase catalytic subunit 1 [Source:MGI Symbol;Acc:MGI:1931441]
R3hdm2	R3H domain containing 2 [Source:MGI Symbol;Acc:MGI:1919000]
Rab1b	RAB1B, member RAS oncogene family [Source:MGI Symbol;Acc:MGI:1923558]
Rab20	RAB20, member RAS oncogene family [Source:MGI Symbol;Acc:MGI:102789]
Rab24	RAB24, member RAS oncogene family [Source:MGI Symbol;Acc:MGI:105065]
Rab2a	RAB2A, member RAS oncogene family [Source:MGI Symbol;Acc:MGI:1928750]
Rab31	RAB31, member RAS oncogene family [Source:MGI Symbol;Acc:MGI:1914603]
Rab34	RAB34, member RAS oncogene family [Source:MGI Symbol;Acc:MGI:104606]
Rab3il1	RAB3A interacting protein (rabin3)-like 1 [Source:MGI Symbol;Acc:MGI:1922010]
Rab3ip	RAB3A interacting protein [Source:MGI Symbol;Acc:MGI:105933]
Rab6b	RAB6B, member RAS oncogene family [Source:MGI Symbol;Acc:MGI:107283]
Rab8b	RAB8B, member RAS oncogene family [Source:MGI Symbol;Acc:MGI:2442982]
Rac2	RAS-related C3 botulinum substrate 2 [Source:MGI Symbol;Acc:MGI:97846]
Rad17	RAD17 checkpoint clamp loader component [Source:MGI Symbol;Acc:MGI:1333807]
Rad21	RAD21 cohesin complex component [Source:MGI Symbol;Acc:MGI:108016]
Ralb	v-ral simian leukemia viral oncogene B [Source:MGI Symbol;Acc:MGI:1927244]
Ralgps2	Ral GEF with PH domain and SH3 binding motif 2 [Source:MGI Symbol;Acc:MGI:1925505]
Raly	hnRNP-associated with lethal yellow [Source:MGI Symbol;Acc:MGI:97850]
Rap1a	RAS-related protein-1a [Source:MGI Symbol;Acc:MGI:97852]
Rap1b	RAS related protein 1b [Source:MGI Symbol;Acc:MGI:894315]
Rap2c	RAP2C, member of RAS oncogene family [Source:MGI Symbol;Acc:MGI:1919315]
Rasa2	RAS p21 protein activator 2 [Source:MGI Symbol;Acc:MGI:2149960]
Rassf2	Ras association (RalGDS/AF-6) domain family member 2 [Source:MGI Symbol;Acc:MGI:2442060]
Rbm10	RNA binding motif protein 10 [Source:MGI Symbol;Acc:MGI:2384310]
Rbm18	RNA binding motif protein 18 [Source:MGI Symbol;Acc:MGI:1915139]
Rbm39	RNA binding motif protein 39 [Source:MGI Symbol;Acc:MGI:2157953]
Rbm42	RNA binding motif protein 42 [Source:MGI Symbol;Acc:MGI:1915285]
Rbm47	RNA binding motif protein 47 [Source:MGI Symbol;Acc:MGI:2384294]
Rbm4b	RNA binding motif protein 4B [Source:MGI Symbol;Acc:MGI:1913954]
Rbm6	RNA binding motif protein 6 [Source:MGI Symbol;Acc:MGI:1338037]
Rcbtb2	regulator of chromosome condensation (RCC1) and BTB (POZ) domain containing protein 2 [Source:MGI Symbol;Acc:MGI:1917200]
Rcsd1	RCSD domain containing 1 [Source:MGI Symbol;Acc:MGI:2676394]
Rel	reticuloendotheliosis oncogene [Source:MGI Symbol;Acc:MGI:97897]
Rere	arginine glutamic acid dipeptide (RE) repeats [Source:MGI Symbol;Acc:MGI:2683486]
Rexo2	RNA exonuclease 2 [Source:MGI Symbol;Acc:MGI:1888981]
Rfc3	replication factor C (activator 1) 3 [Source:MGI Symbol;Acc:MGI:1916513]
Rgs19	regulator of G-protein signaling 19 [Source:MGI Symbol;Acc:MGI:1915153]
Rgs2	regulator of G-protein signaling 2 [Source:MGI Symbol;Acc:MGI:1098271]
Rheb	Ras homolog enriched in brain [Source:MGI Symbol;Acc:MGI:97912]
Rhoa	ras homolog family member A [Source:MGI Symbol;Acc:MGI:1096342]
Rin2	Ras and Rab interactor 2 [Source:MGI Symbol;Acc:MGI:1921280]
Rlim	ring finger protein, LIM domain interacting [Source:MGI Symbol;Acc:MGI:1342291]
Rmnd1	required for meiotic nuclear division 1 homolog [Source:MGI Symbol;Acc:MGI:1913334]
Rnf126	ring finger protein 126 [Source:MGI Symbol;Acc:MGI:1917544]
Rnf146	ring finger protein 146 [Source:MGI Symbol;Acc:MGI:1915281]
Rnf181	ring finger protein 181 [Source:MGI Symbol;Acc:MGI:1913760]
Rnf20	ring finger protein 20 [Source:MGI Symbol;Acc:MGI:1925927]
Rnmt	RNA (guanine-7-) methyltransferase [Source:MGI Symbol;Acc:MGI:1915147]
Rock1	Rho-associated coiled-coil containing protein kinase 1 [Source:MGI Symbol;Acc:MGI:107927]
Rptor	regulatory associated protein of MTOR, complex 1 [Source:MGI Symbol;Acc:MGI:1921620]
Rragc	Ras-related GTP binding C [Source:MGI Symbol;Acc:MGI:1858751]
Rreb1	ras responsive element binding protein 1 [Source:MGI Symbol;Acc:MGI:2443664]
Rrnad1	ribosomal RNA adenine dimethylase domain containing 1 [Source:MGI Symbol;Acc:MGI:2387197]
Rrp15	ribosomal RNA processing 15 homolog (S. cerevisiae) [Source:MGI Symbol;Acc:MGI:1914473]
Rsbn1	rosbin, round spermatid basic protein 1 [Source:MGI Symbol;Acc:MGI:2444993]
Rsbn1l	round spermatid basic protein 1-like [Source:MGI Symbol;Acc:MGI:3036237]
Rsl1d1	ribosomal L1 domain containing 1 [Source:MGI Symbol;Acc:MGI:1913659]
Rspry1	ring finger and SPRY domain containing 1 [Source:MGI Symbol;Acc:MGI:1914860]
Ruvbl2	RuvB-like protein 2 [Source:MGI Symbol;Acc:MGI:1342299]
Rxrb	retinoid X receptor beta [Source:MGI Symbol;Acc:MGI:98215]
Sall1	sal-like 1 (Drosophila) [Source:MGI Symbol;Acc:MGI:1889585]
Sap30l	SAP30-like [Source:MGI Symbol;Acc:MGI:1354709]
Sat1	spermidine/spermine N1-acetyl transferase 1 [Source:MGI Symbol;Acc:MGI:98233]
Sbno1	strawberry notch homolog 1 (Drosophila) [Source:MGI Symbol;Acc:MGI:2384298]
Scaf11	SR-related CTD-associated factor 11 [Source:MGI Symbol;Acc:MGI:1919443]
Scamp2	secretory carrier membrane protein 2 [Source:MGI Symbol;Acc:MGI:1346518]
Scmh1	sex comb on midleg homolog 1 [Source:MGI Symbol;Acc:MGI:1352762]
Scoc	short coiled-coil protein [Source:MGI Symbol;Acc:MGI:1927654]
Scyl2	SCY1-like 2 (S. cerevisiae) [Source:MGI Symbol;Acc:MGI:1289172]
Sdhaf1	succinate dehydrogenase complex assembly factor 1 [Source:MGI Symbol;Acc:MGI:1915582]
Sdhaf2	succinate dehydrogenase complex assembly factor 2 [Source:MGI Symbol;Acc:MGI:1913322]
Sdhb	succinate dehydrogenase complex, subunit B, iron sulfur (Ip) [Source:MGI Symbol;Acc:MGI:1914930]
Sdhd	succinate dehydrogenase complex, subunit D, integral membrane protein [Source:MGI Symbol;Acc:MGI:1914175]
Sec23ip	Sec23 interacting protein [Source:MGI Symbol;Acc:MGI:2450915]
Sec31a	Sec31 homolog A (S. cerevisiae) [Source:MGI Symbol;Acc:MGI:1916412]
Sec61a1	Sec61 alpha 1 subunit (S. cerevisiae) [Source:MGI Symbol;Acc:MGI:1858417]
Sema4b	sema domain, immunoglobulin domain (Ig), transmembrane domain (TM) and short cytoplasmic domain, (semaphorin) 4B [Source:MGI Symbol;Acc:MGI:107559]
Senp6	SUMO/sentrin specific peptidase 6 [Source:MGI Symbol;Acc:MGI:1922075]
Senp7	SUMO1/sentrin specific peptidase 7 [Source:MGI Symbol;Acc:MGI:1913565]
Serf2	small EDRK-rich factor 2 [Source:MGI Symbol;Acc:MGI:1337041]
Serinc1	serine incorporator 1 [Source:MGI Symbol;Acc:MGI:1926228]
Sertad2	SERTA domain containing 2 [Source:MGI Symbol;Acc:MGI:1931026]
Setd2	SET domain containing 2 [Source:MGI Symbol;Acc:MGI:1918177]
Setd3	SET domain containing 3 [Source:MGI Symbol;Acc:MGI:1289184]
Sf3a2	splicing factor 3a, subunit 2 [Source:MGI Symbol;Acc:MGI:104912]
Sfswap	splicing factor, suppressor of white-apricot homolog (Drosophila) [Source:MGI Symbol;Acc:MGI:101760]
Sft2d1	SFT2 domain containing 1 [Source:MGI Symbol;Acc:MGI:1918689]
Sh2b3	SH2B adaptor protein 3 [Source:MGI Symbol;Acc:MGI:893598]
Sh3bp1	SH3-domain binding protein 1 [Source:MGI Symbol;Acc:MGI:104603]
Sh3bp2	SH3-domain binding protein 2 [Source:MGI Symbol;Acc:MGI:1346349]
Sh3gl1	SH3-domain GRB2-like 1 [Source:MGI Symbol;Acc:MGI:700010]
Sh3glb1	SH3-domain GRB2-like B1 (endophilin) [Source:MGI Symbol;Acc:MGI:1859730]
Sharpin	SHANK-associated RH domain interacting protein [Source:MGI Symbol;Acc:MGI:1913331]
Shfm1	NA
Shoc2	soc-2 (suppressor of clear) homolog (C. elegans) [Source:MGI Symbol;Acc:MGI:1927197]
Sin3a	transcriptional regulator, SIN3A (yeast) [Source:MGI Symbol;Acc:MGI:107157]
Sipa1	signal-induced proliferation associated gene 1 [Source:MGI Symbol;Acc:MGI:107576]
Sirt7	sirtuin 7 [Source:MGI Symbol;Acc:MGI:2385849]
Skap2	src family associated phosphoprotein 2 [Source:MGI Symbol;Acc:MGI:1889206]
Ski	ski sarcoma viral oncogene homolog (avian) [Source:MGI Symbol;Acc:MGI:98310]
Skil	SKI-like [Source:MGI Symbol;Acc:MGI:106203]
Slc29a1	solute carrier family 29 (nucleoside transporters), member 1 [Source:MGI Symbol;Acc:MGI:1927073]
Slc35a3	solute carrier family 35 (UDP-N-acetylglucosamine (UDP-GlcNAc) transporter), member 3 [Source:MGI Symbol;Acc:MGI:1917648]
Slc38a6	solute carrier family 38, member 6 [Source:MGI Symbol;Acc:MGI:3648156]
Slc40a1	solute carrier family 40 (iron-regulated transporter), member 1 [Source:MGI Symbol;Acc:MGI:1315204]
Slc7a7	solute carrier family 7 (cationic amino acid transporter, y+ system), member 7 [Source:MGI Symbol;Acc:MGI:1337120]
Slco2b1	solute carrier organic anion transporter family, member 2b1 [Source:MGI Symbol;Acc:MGI:1351872]
Smad2	SMAD family member 2 [Source:MGI Symbol;Acc:MGI:108051]
Smagp	small cell adhesion glycoprotein [Source:MGI Symbol;Acc:MGI:2448476]
Smek2	NA
Smg1	SMG1 homolog, phosphatidylinositol 3-kinase-related kinase (C. elegans) [Source:MGI Symbol;Acc:MGI:1919742]
Smndc1	survival motor neuron domain containing 1 [Source:MGI Symbol;Acc:MGI:1923729]
Snn	stannin [Source:MGI Symbol;Acc:MGI:1276549]
Snrk	SNF related kinase [Source:MGI Symbol;Acc:MGI:108104]
Snrnp27	small nuclear ribonucleoprotein 27 (U4/U6.U5) [Source:MGI Symbol;Acc:MGI:1913868]
Snrnp40	small nuclear ribonucleoprotein 40 (U5) [Source:MGI Symbol;Acc:MGI:1913835]
Snrpd1	small nuclear ribonucleoprotein D1 [Source:MGI Symbol;Acc:MGI:98344]
Snx10	sorting nexin 10 [Source:MGI Symbol;Acc:MGI:1919232]
Snx18	sorting nexin 18 [Source:MGI Symbol;Acc:MGI:2137642]
Snx5	sorting nexin 5 [Source:MGI Symbol;Acc:MGI:1916428]
Son	Son DNA binding protein [Source:MGI Symbol;Acc:MGI:98353]
Sox4	SRY (sex determining region Y)-box 4 [Source:MGI Symbol;Acc:MGI:98366]
Spag9	sperm associated antigen 9 [Source:MGI Symbol;Acc:MGI:1918084]
Spcs2	signal peptidase complex subunit 2 homolog (S. cerevisiae) [Source:MGI Symbol;Acc:MGI:1913874]
Sptlc2	serine palmitoyltransferase, long chain base subunit 2 [Source:MGI Symbol;Acc:MGI:108074]
Sqrdl	NA
Srpr	signal recognition particle receptor ('docking protein') [Source:MGI Symbol;Acc:MGI:1914648]
Srsf2	serine/arginine-rich splicing factor 2 [Source:MGI Symbol;Acc:MGI:98284]
Srsf9	serine/arginine-rich splicing factor 9 [Source:MGI Symbol;Acc:MGI:104896]
Ssbp4	single stranded DNA binding protein 4 [Source:MGI Symbol;Acc:MGI:1924150]
Ssh2	slingshot homolog 2 (Drosophila) [Source:MGI Symbol;Acc:MGI:2679255]
Ssr2	signal sequence receptor, beta [Source:MGI Symbol;Acc:MGI:1913506]
St13	suppression of tumorigenicity 13 [Source:MGI Symbol;Acc:MGI:1917606]
St6gal1	beta galactoside alpha 2,6 sialyltransferase 1 [Source:MGI Symbol;Acc:MGI:108470]
Stab1	stabilin 1 [Source:MGI Symbol;Acc:MGI:2178742]
Stag1	stromal antigen 1 [Source:MGI Symbol;Acc:MGI:1098658]
Stam2	signal transducing adaptor molecule (SH3 domain and ITAM motif) 2 [Source:MGI Symbol;Acc:MGI:1929100]
Stk16	serine/threonine kinase 16 [Source:MGI Symbol;Acc:MGI:1313271]
Stk24	serine/threonine kinase 24 [Source:MGI Symbol;Acc:MGI:2385007]
Strn3	striatin, calmodulin binding protein 3 [Source:MGI Symbol;Acc:MGI:2151064]
Stx16	syntaxin 16 [Source:MGI Symbol;Acc:MGI:1923396]
Stx4a	syntaxin 4A (placental) [Source:MGI Symbol;Acc:MGI:893577]
Supt7l	suppressor of Ty 7-like [Source:MGI Symbol;Acc:MGI:1919445]
Surf6	surfeit gene 6 [Source:MGI Symbol;Acc:MGI:98447]
Susd3	sushi domain containing 3 [Source:MGI Symbol;Acc:MGI:1913579]
Sympk	symplekin [Source:MGI Symbol;Acc:MGI:1915438]
Sys1	SYS1 Golgi-localized integral membrane protein homolog (S. cerevisiae) [Source:MGI Symbol;Acc:MGI:1913710]
Syvn1	synovial apoptosis inhibitor 1, synoviolin [Source:MGI Symbol;Acc:MGI:1921376]
Tada3	transcriptional adaptor 3 [Source:MGI Symbol;Acc:MGI:1915724]
Taf3	TATA-box binding protein associated factor 3 [Source:MGI Symbol;Acc:MGI:2388097]
Taf7	TATA-box binding protein associated factor 7 [Source:MGI Symbol;Acc:MGI:1346348]
Tagap	T cell activation Rho GTPase activating protein [Source:MGI Symbol;Acc:MGI:3615484]
Taz	tafazzin [Source:MGI Symbol;Acc:MGI:109626]
Tbc1d14	TBC1 domain family, member 14 [Source:MGI Symbol;Acc:MGI:1098708]
Tbc1d16	TBC1 domain family, member 16 [Source:MGI Symbol;Acc:MGI:2652878]
Tcf12	transcription factor 12 [Source:MGI Symbol;Acc:MGI:101877]
Tcf3	transcription factor 3 [Source:MGI Symbol;Acc:MGI:98510]
Tcf4	transcription factor 4 [Source:MGI Symbol;Acc:MGI:98506]
Tcf7l2	transcription factor 7 like 2, T cell specific, HMG box [Source:MGI Symbol;Acc:MGI:1202879]
Tex10	testis expressed gene 10 [Source:MGI Symbol;Acc:MGI:1344413]
Tex261	testis expressed gene 261 [Source:MGI Symbol;Acc:MGI:1096575]
Tfam	transcription factor A, mitochondrial [Source:MGI Symbol;Acc:MGI:107810]
Tfg	Trk-fused gene [Source:MGI Symbol;Acc:MGI:1338041]
Tgfb1	transforming growth factor, beta 1 [Source:MGI Symbol;Acc:MGI:98725]
Tgfbi	transforming growth factor, beta induced [Source:MGI Symbol;Acc:MGI:99959]
Tgif1	TGFB-induced factor homeobox 1 [Source:MGI Symbol;Acc:MGI:1194497]
Thumpd3	THUMP domain containing 3 [Source:MGI Symbol;Acc:MGI:1277973]
Timm17a	translocase of inner mitochondrial membrane 17a [Source:MGI Symbol;Acc:MGI:1343131]
Tjp1	tight junction protein 1 [Source:MGI Symbol;Acc:MGI:98759]
Tm9sf2	transmembrane 9 superfamily member 2 [Source:MGI Symbol;Acc:MGI:1915309]
Tm9sf3	transmembrane 9 superfamily member 3 [Source:MGI Symbol;Acc:MGI:1914262]
Tmcc1	transmembrane and coiled coil domains 1 [Source:MGI Symbol;Acc:MGI:2442368]
Tmem138	transmembrane protein 138 [Source:MGI Symbol;Acc:MGI:1920232]
Tmem170b	transmembrane protein 170B [Source:MGI Symbol;Acc:MGI:3647046]
Tmem173	transmembrane protein 173 [Source:MGI Symbol;Acc:MGI:1919762]
Tmem206	transmembrane protein 206 [Source:MGI Symbol;Acc:MGI:1914200]
Tmem208	transmembrane protein 208 [Source:MGI Symbol;Acc:MGI:1913570]
Tmem41b	transmembrane protein 41B [Source:MGI Symbol;Acc:MGI:1289225]
Tmem43	transmembrane protein 43 [Source:MGI Symbol;Acc:MGI:1921372]
Tmem59	transmembrane protein 59 [Source:MGI Symbol;Acc:MGI:1929278]
Tmsb4x	thymosin, beta 4, X chromosome [Source:MGI Symbol;Acc:MGI:99510]
Tnfaip8l2	tumor necrosis factor, alpha-induced protein 8-like 2 [Source:MGI Symbol;Acc:MGI:1917019]
Tnfrsf1a	tumor necrosis factor receptor superfamily, member 1a [Source:MGI Symbol;Acc:MGI:1314884]
Tnks2	tankyrase, TRF1-interacting ankyrin-related ADP-ribose polymerase 2 [Source:MGI Symbol;Acc:MGI:1921743]
Tnpo3	transportin 3 [Source:MGI Symbol;Acc:MGI:1196412]
Tnrc18	trinucleotide repeat containing 18 [Source:MGI Symbol;Acc:MGI:3648294]
Tnrc6b	trinucleotide repeat containing 6b [Source:MGI Symbol;Acc:MGI:2443730]
Tomm34	translocase of outer mitochondrial membrane 34 [Source:MGI Symbol;Acc:MGI:1914395]
Tomm6	translocase of outer mitochondrial membrane 6 homolog (yeast) [Source:MGI Symbol;Acc:MGI:1913369]
Tor1b	torsin family 1, member B [Source:MGI Symbol;Acc:MGI:1353605]
Tprkb	Tp53rk binding protein [Source:MGI Symbol;Acc:MGI:1917036]
Tra2b	transformer 2 beta homolog (Drosophila) [Source:MGI Symbol;Acc:MGI:106016]
Trappc3	trafficking protein particle complex 3 [Source:MGI Symbol;Acc:MGI:1351486]
Trappc4	trafficking protein particle complex 4 [Source:MGI Symbol;Acc:MGI:1926211]
Trappc6b	trafficking protein particle complex 6B [Source:MGI Symbol;Acc:MGI:1925482]
Trim33	tripartite motif-containing 33 [Source:MGI Symbol;Acc:MGI:2137357]
Trim44	tripartite motif-containing 44 [Source:MGI Symbol;Acc:MGI:1931835]
Trim56	tripartite motif-containing 56 [Source:MGI Symbol;Acc:MGI:2685298]
Trim8	tripartite motif-containing 8 [Source:MGI Symbol;Acc:MGI:1933302]
Trmt2a	TRM2 tRNA methyltransferase 2A [Source:MGI Symbol;Acc:MGI:96270]
Tsc1	tuberous sclerosis 1 [Source:MGI Symbol;Acc:MGI:1929183]
Tsc22d4	TSC22 domain family, member 4 [Source:MGI Symbol;Acc:MGI:1926079]
Tspan3	tetraspanin 3 [Source:MGI Symbol;Acc:MGI:1928098]
Tspan32	tetraspanin 32 [Source:MGI Symbol;Acc:MGI:1350360]
Tssc4	tumor-suppressing subchromosomal transferable fragment 4 [Source:MGI Symbol;Acc:MGI:1861712]
Tsta3	tissue specific transplantation antigen P35B [Source:MGI Symbol;Acc:MGI:98857]
Ttc1	tetratricopeptide repeat domain 1 [Source:MGI Symbol;Acc:MGI:1914077]
Ttc13	tetratricopeptide repeat domain 13 [Source:MGI Symbol;Acc:MGI:2384573]
Ttc14	tetratricopeptide repeat domain 14 [Source:MGI Symbol;Acc:MGI:1914370]
Ttc7	tetratricopeptide repeat domain 7 [Source:MGI Symbol;Acc:MGI:1920999]
Tuba1a	tubulin, alpha 1A [Source:MGI Symbol;Acc:MGI:98869]
Tuba1b	tubulin, alpha 1B [Source:MGI Symbol;Acc:MGI:107804]
Tulp4	tubby like protein 4 [Source:MGI Symbol;Acc:MGI:1916092]
Tusc3	tumor suppressor candidate 3 [Source:MGI Symbol;Acc:MGI:1933134]
Txndc11	thioredoxin domain containing 11 [Source:MGI Symbol;Acc:MGI:1923620]
Txndc17	thioredoxin domain containing 17 [Source:MGI Symbol;Acc:MGI:1289248]
Txnip	thioredoxin interacting protein [Source:MGI Symbol;Acc:MGI:1889549]
Uba5	ubiquitin-like modifier activating enzyme 5 [Source:MGI Symbol;Acc:MGI:1913913]
Ubac1	ubiquitin associated domain containing 1 [Source:MGI Symbol;Acc:MGI:1920995]
Ubash3b	ubiquitin associated and SH3 domain containing, B [Source:MGI Symbol;Acc:MGI:1920078]
Ubb	ubiquitin B [Source:MGI Symbol;Acc:MGI:98888]
Ubc	ubiquitin C [Source:MGI Symbol;Acc:MGI:98889]
Ube2e1	ubiquitin-conjugating enzyme E2E 1 [Source:MGI Symbol;Acc:MGI:107411]
Ubfd1	ubiquitin family domain containing 1 [Source:MGI Symbol;Acc:MGI:107301]
Ubl3	ubiquitin-like 3 [Source:MGI Symbol;Acc:MGI:1344373]
Ubr7	ubiquitin protein ligase E3 component n-recognin 7 (putative) [Source:MGI Symbol;Acc:MGI:1913872]
Ubxn4	UBX domain protein 4 [Source:MGI Symbol;Acc:MGI:1915062]
Uckl1	uridine-cytidine kinase 1-like 1 [Source:MGI Symbol;Acc:MGI:1915806]
Ucp2	uncoupling protein 2 (mitochondrial, proton carrier) [Source:MGI Symbol;Acc:MGI:109354]
Ufd1l	NA
Ugdh	UDP-glucose dehydrogenase [Source:MGI Symbol;Acc:MGI:1306785]
Usf1	upstream transcription factor 1 [Source:MGI Symbol;Acc:MGI:99542]
Usp2	ubiquitin specific peptidase 2 [Source:MGI Symbol;Acc:MGI:1858178]
Usp30	ubiquitin specific peptidase 30 [Source:MGI Symbol;Acc:MGI:2140991]
Usp39	ubiquitin specific peptidase 39 [Source:MGI Symbol;Acc:MGI:107622]
Usp7	ubiquitin specific peptidase 7 [Source:MGI Symbol;Acc:MGI:2182061]
Uxs1	UDP-glucuronate decarboxylase 1 [Source:MGI Symbol;Acc:MGI:1915133]
Vac14	Vac14 homolog (S. cerevisiae) [Source:MGI Symbol;Acc:MGI:2157980]
Vamp4	vesicle-associated membrane protein 4 [Source:MGI Symbol;Acc:MGI:1858730]
Vapa	vesicle-associated membrane protein, associated protein A [Source:MGI Symbol;Acc:MGI:1353561]
Vasp	vasodilator-stimulated phosphoprotein [Source:MGI Symbol;Acc:MGI:109268]
Vav1	vav 1 oncogene [Source:MGI Symbol;Acc:MGI:98923]
Vcpip1	valosin containing protein (p97)/p47 complex interacting protein 1 [Source:MGI Symbol;Acc:MGI:1917925]
Vps16	VSP16 CORVET/HOPS core subunit [Source:MGI Symbol;Acc:MGI:2136772]
Vps18	VPS18 CORVET/HOPS core subunit [Source:MGI Symbol;Acc:MGI:2443626]
Vps37a	vacuolar protein sorting 37A [Source:MGI Symbol;Acc:MGI:1261835]
Vps4b	vacuolar protein sorting 4B [Source:MGI Symbol;Acc:MGI:1100499]
Vrk1	vaccinia related kinase 1 [Source:MGI Symbol;Acc:MGI:1261847]
Wac	WW domain containing adaptor with coiled-coil [Source:MGI Symbol;Acc:MGI:2387357]
Wasf2	WAS protein family, member 2 [Source:MGI Symbol;Acc:MGI:1098641]
Wbp11	WW domain binding protein 11 [Source:MGI Symbol;Acc:MGI:1891823]
Wdr1	WD repeat domain 1 [Source:MGI Symbol;Acc:MGI:1337100]
Wdr12	WD repeat domain 12 [Source:MGI Symbol;Acc:MGI:1927241]
Whsc1l1	NA
Wrnip1	Werner helicase interacting protein 1 [Source:MGI Symbol;Acc:MGI:1926153]
Wsb1	WD repeat and SOCS box-containing 1 [Source:MGI Symbol;Acc:MGI:1926139]
Xpc	xeroderma pigmentosum, complementation group C [Source:MGI Symbol;Acc:MGI:103557]
Xpnpep1	X-prolyl aminopeptidase (aminopeptidase P) 1, soluble [Source:MGI Symbol;Acc:MGI:2180003]
Yes1	YES proto-oncogene 1, Src family tyrosine kinase [Source:MGI Symbol;Acc:MGI:99147]
Ythdf2	YTH domain family 2 [Source:MGI Symbol;Acc:MGI:2444233]
Zbtb7a	zinc finger and BTB domain containing 7a [Source:MGI Symbol;Acc:MGI:1335091]
Zbtb7b	zinc finger and BTB domain containing 7B [Source:MGI Symbol;Acc:MGI:102755]
Zc3hav1	zinc finger CCCH type, antiviral 1 [Source:MGI Symbol;Acc:MGI:1926031]
Zcchc17	zinc finger, CCHC domain containing 17 [Source:MGI Symbol;Acc:MGI:1919955]
Zcchc7	zinc finger, CCHC domain containing 7 [Source:MGI Symbol;Acc:MGI:2442912]
Zfand3	zinc finger, AN1-type domain 3 [Source:MGI Symbol;Acc:MGI:1096572]
Zfand6	zinc finger, AN1-type domain 6 [Source:MGI Symbol;Acc:MGI:1929510]
Zfhx2	zinc finger homeobox 2 [Source:MGI Symbol;Acc:MGI:2686934]
Zfp148	zinc finger protein 148 [Source:MGI Symbol;Acc:MGI:1332234]
Zfp207	zinc finger protein 207 [Source:MGI Symbol;Acc:MGI:1340045]
Zfp217	zinc finger protein 217 [Source:MGI Symbol;Acc:MGI:2685408]
Zfp280d	zinc finger protein 280D [Source:MGI Symbol;Acc:MGI:2384583]
Zfp281	zinc finger protein 281 [Source:MGI Symbol;Acc:MGI:3029290]
Zfp322a	zinc finger protein 322A [Source:MGI Symbol;Acc:MGI:2442566]
Zfp36l1	zinc finger protein 36, C3H type-like 1 [Source:MGI Symbol;Acc:MGI:107946]
Zfp512	zinc finger protein 512 [Source:MGI Symbol;Acc:MGI:1917345]
Zfp513	zinc finger protein 513 [Source:MGI Symbol;Acc:MGI:2141255]
Zfp617	zinc finger protein 617 [Source:MGI Symbol;Acc:MGI:2684459]
Zfp644	zinc finger protein 644 [Source:MGI Symbol;Acc:MGI:1277212]
Zfp646	zinc finger protein 646 [Source:MGI Symbol;Acc:MGI:3665412]
Zfp664	zinc finger protein 664 [Source:MGI Symbol;Acc:MGI:2442505]
Zfp703	zinc finger protein 703 [Source:MGI Symbol;Acc:MGI:2662729]
Zfp710	zinc finger protein 710 [Source:MGI Symbol;Acc:MGI:1921747]
Zfp768	zinc finger protein 768 [Source:MGI Symbol;Acc:MGI:2384582]
Zfp91	zinc finger protein 91 [Source:MGI Symbol;Acc:MGI:104854]
Zfpm1	zinc finger protein, multitype 1 [Source:MGI Symbol;Acc:MGI:1095400]
Zg16	zymogen granule protein 16 [Source:MGI Symbol;Acc:MGI:1916286]
Zkscan14	zinc finger with KRAB and SCAN domains 14 [Source:MGI Symbol;Acc:MGI:1914485]
Zmiz2	zinc finger, MIZ-type containing 2 [Source:MGI Symbol;Acc:MGI:106374]
Zmynd8	zinc finger, MYND-type containing 8 [Source:MGI Symbol;Acc:MGI:1918025]
Zswim6	zinc finger SWIM-type containing 6 [Source:MGI Symbol;Acc:MGI:1914513]

## Sheet: Elf2 (884 genes)
List of genes in Regulon(unpruned)
Genes	Genes Description
0610010K14Rik	RIKEN cDNA 0610010K14 gene [Source:MGI Symbol;Acc:MGI:1915609]
0610040J01Rik	RIKEN cDNA 0610040J01 gene [Source:MGI Symbol;Acc:MGI:1923511]
1600012H06Rik	RIKEN cDNA 1600012H06 gene [Source:MGI Symbol;Acc:MGI:1915162]
1700017B05Rik	RIKEN cDNA 1700017B05 gene [Source:MGI Symbol;Acc:MGI:1921461]
1700066B19Rik	RIKEN cDNA 1700066B19 gene [Source:MGI Symbol;Acc:MGI:1920699]
1810011O10Rik	RIKEN cDNA 1810011O10 gene [Source:MGI Symbol;Acc:MGI:1916318]
1810030O07Rik	RIKEN cDNA 1810030O07 gene [Source:MGI Symbol;Acc:MGI:1916405]
1810058I24Rik	RIKEN cDNA 1810058I24 gene [Source:MGI Symbol;Acc:MGI:1914955]
2310011J03Rik	RIKEN cDNA 2310011J03 gene [Source:MGI Symbol;Acc:MGI:1913624]
2410016O06Rik	NA
2610507B11Rik	RIKEN cDNA 2610507B11 gene [Source:MGI Symbol;Acc:MGI:1919753]
2700029M09Rik	NA
2700062C07Rik	RIKEN cDNA 2700062C07 gene [Source:MGI Symbol;Acc:MGI:1915296]
2810004N23Rik	RIKEN cDNA 2810004N23 gene [Source:MGI Symbol;Acc:MGI:1913773]
3830406C13Rik	RIKEN cDNA 3830406C13 gene [Source:MGI Symbol;Acc:MGI:1917937]
4632415L05Rik	RIKEN cDNA 4632415L05 gene [Source:MGI Symbol;Acc:MGI:1918058]
4932438A13Rik	RIKEN cDNA 4932438A13 gene [Source:MGI Symbol;Acc:MGI:2444631]
5031439G07Rik	RIKEN cDNA 5031439G07 gene [Source:MGI Symbol;Acc:MGI:2444899]
6330416G13Rik	NA
A130010J15Rik	RIKEN cDNA A130010J15 gene [Source:MGI Symbol;Acc:MGI:2441776]
A230046K03Rik	NA
Abcb1b	ATP-binding cassette, sub-family B (MDR/TAP), member 1B [Source:MGI Symbol;Acc:MGI:97568]
Abcc3	ATP-binding cassette, sub-family C (CFTR/MRP), member 3 [Source:MGI Symbol;Acc:MGI:1923658]
Abcd1	ATP-binding cassette, sub-family D (ALD), member 1 [Source:MGI Symbol;Acc:MGI:1349215]
Ablim1	actin-binding LIM protein 1 [Source:MGI Symbol;Acc:MGI:1194500]
Acbd3	acyl-Coenzyme A binding domain containing 3 [Source:MGI Symbol;Acc:MGI:2181074]
Acot8	acyl-CoA thioesterase 8 [Source:MGI Symbol;Acc:MGI:2158201]
Actn1	actinin, alpha 1 [Source:MGI Symbol;Acc:MGI:2137706]
Adipor1	adiponectin receptor 1 [Source:MGI Symbol;Acc:MGI:1919924]
Aebp2	AE binding protein 2 [Source:MGI Symbol;Acc:MGI:1338038]
Agps	alkylglycerone phosphate synthase [Source:MGI Symbol;Acc:MGI:2443065]
Ahsa2	AHA1, activator of heat shock protein ATPase 2 [Source:MGI Symbol;Acc:MGI:1916133]
Aimp2	aminoacyl tRNA synthetase complex-interacting multifunctional protein 2 [Source:MGI Symbol;Acc:MGI:2385237]
Aip	aryl-hydrocarbon receptor-interacting protein [Source:MGI Symbol;Acc:MGI:109622]
Akirin1	akirin 1 [Source:MGI Symbol;Acc:MGI:1915300]
Akirin2	akirin 2 [Source:MGI Symbol;Acc:MGI:1889364]
Akt1	thymoma viral proto-oncogene 1 [Source:MGI Symbol;Acc:MGI:87986]
Alas1	aminolevulinic acid synthase 1 [Source:MGI Symbol;Acc:MGI:87989]
Aldob	aldolase B, fructose-bisphosphate [Source:MGI Symbol;Acc:MGI:87995]
Alg11	asparagine-linked glycosylation 11 (alpha-1,2-mannosyltransferase) [Source:MGI Symbol;Acc:MGI:2142632]
Alg9	asparagine-linked glycosylation 9 (alpha 1,2 mannosyltransferase) [Source:MGI Symbol;Acc:MGI:1924753]
Alkbh5	alkB homolog 5, RNA demethylase [Source:MGI Symbol;Acc:MGI:2144489]
Alox5ap	arachidonate 5-lipoxygenase activating protein [Source:MGI Symbol;Acc:MGI:107505]
Ankrd10	ankyrin repeat domain 10 [Source:MGI Symbol;Acc:MGI:1921840]
Ankrd11	ankyrin repeat domain 11 [Source:MGI Symbol;Acc:MGI:1924337]
Ankrd37	ankyrin repeat domain 37 [Source:MGI Symbol;Acc:MGI:3603344]
Anp32b	acidic (leucine-rich) nuclear phosphoprotein 32 family, member B [Source:MGI Symbol;Acc:MGI:1914878]
Anxa4	annexin A4 [Source:MGI Symbol;Acc:MGI:88030]
Ap1m1	adaptor-related protein complex AP-1, mu subunit 1 [Source:MGI Symbol;Acc:MGI:102776]
Ap1s2	adaptor-related protein complex 1, sigma 2 subunit [Source:MGI Symbol;Acc:MGI:1889383]
Ap2b1	adaptor-related protein complex 2, beta 1 subunit [Source:MGI Symbol;Acc:MGI:1919020]
Ap3s1	adaptor-related protein complex 3, sigma 1 subunit [Source:MGI Symbol;Acc:MGI:1337062]
Ap4s1	adaptor-related protein complex AP-4, sigma 1 [Source:MGI Symbol;Acc:MGI:1337065]
App	amyloid beta (A4) precursor protein [Source:MGI Symbol;Acc:MGI:88059]
Appl2	adaptor protein, phosphotyrosine interaction, PH domain and leucine zipper containing 2 [Source:MGI Symbol;Acc:MGI:2384914]
Aqr	aquarius [Source:MGI Symbol;Acc:MGI:1276102]
Arcn1	archain 1 [Source:MGI Symbol;Acc:MGI:2387591]
Arf1	ADP-ribosylation factor 1 [Source:MGI Symbol;Acc:MGI:99431]
Arfgap1	ADP-ribosylation factor GTPase activating protein 1 [Source:MGI Symbol;Acc:MGI:2183559]
Arhgap17	Rho GTPase activating protein 17 [Source:MGI Symbol;Acc:MGI:1917747]
Arhgap27	Rho GTPase activating protein 27 [Source:MGI Symbol;Acc:MGI:1916903]
Arhgap31	Rho GTPase activating protein 31 [Source:MGI Symbol;Acc:MGI:1333857]
Arhgap9	Rho GTPase activating protein 9 [Source:MGI Symbol;Acc:MGI:2143764]
Arhgef1	Rho guanine nucleotide exchange factor (GEF) 1 [Source:MGI Symbol;Acc:MGI:1353510]
Arid4b	AT rich interactive domain 4B (RBP1-like) [Source:MGI Symbol;Acc:MGI:2137512]
Arl4a	ADP-ribosylation factor-like 4A [Source:MGI Symbol;Acc:MGI:99437]
Arl6ip4	ADP-ribosylation factor-like 6 interacting protein 4 [Source:MGI Symbol;Acc:MGI:1929500]
Arl6ip6	ADP-ribosylation factor-like 6 interacting protein 6 [Source:MGI Symbol;Acc:MGI:1929507]
Armc10	armadillo repeat containing 10 [Source:MGI Symbol;Acc:MGI:1914461]
Arpc4	actin related protein 2/3 complex, subunit 4 [Source:MGI Symbol;Acc:MGI:1915339]
Arrb2	arrestin, beta 2 [Source:MGI Symbol;Acc:MGI:99474]
Arrdc4	arrestin domain containing 4 [Source:MGI Symbol;Acc:MGI:1913662]
Asna1	arsA arsenite transporter, ATP-binding, homolog 1 (bacterial) [Source:MGI Symbol;Acc:MGI:1928379]
Asxl2	additional sex combs like 2 (Drosophila) [Source:MGI Symbol;Acc:MGI:1922552]
Atad2	ATPase family, AAA domain containing 2 [Source:MGI Symbol;Acc:MGI:1917722]
Atat1	alpha tubulin acetyltransferase 1 [Source:MGI Symbol;Acc:MGI:1913869]
Atf6b	activating transcription factor 6 beta [Source:MGI Symbol;Acc:MGI:105121]
Atf7	activating transcription factor 7 [Source:MGI Symbol;Acc:MGI:2443472]
Atg5	autophagy related 5 [Source:MGI Symbol;Acc:MGI:1277186]
Atp2b1	ATPase, Ca++ transporting, plasma membrane 1 [Source:MGI Symbol;Acc:MGI:104653]
Atp5sl	ATP5S-like [Source:MGI Symbol;Acc:MGI:1913599]
Atp6v1d	ATPase, H+ transporting, lysosomal V1 subunit D [Source:MGI Symbol;Acc:MGI:1921084]
Atxn2l	ataxin 2-like [Source:MGI Symbol;Acc:MGI:2446242]
AU019823	expressed sequence AU019823 [Source:MGI Symbol;Acc:MGI:2143205]
AU022252	expressed sequence AU022252 [Source:MGI Symbol;Acc:MGI:2140466]
AU040320	expressed sequence AU040320 [Source:MGI Symbol;Acc:MGI:2140475]
AW209491	expressed sequence AW209491 [Source:MGI Symbol;Acc:MGI:2145422]
B130006D01Rik	RIKEN cDNA B130006D01 gene [Source:MGI Symbol;Acc:MGI:2444371]
B4galt1	UDP-Gal:betaGlcNAc beta 1,4- galactosyltransferase, polypeptide 1 [Source:MGI Symbol;Acc:MGI:95705]
B9d2	B9 protein domain 2 [Source:MGI Symbol;Acc:MGI:2387643]
Baiap2	brain-specific angiogenesis inhibitor 1-associated protein 2 [Source:MGI Symbol;Acc:MGI:2137336]
Basp1	brain abundant, membrane attached signal protein 1 [Source:MGI Symbol;Acc:MGI:1917600]
Baz2b	bromodomain adjacent to zinc finger domain, 2B [Source:MGI Symbol;Acc:MGI:2442782]
BC005537	cDNA sequence BC005537 [Source:MGI Symbol;Acc:MGI:2441726]
Blnk	B cell linker [Source:MGI Symbol;Acc:MGI:96878]
Blzf1	basic leucine zipper nuclear factor 1 [Source:MGI Symbol;Acc:MGI:1201607]
Bmpr1a	bone morphogenetic protein receptor, type 1A [Source:MGI Symbol;Acc:MGI:1338938]
Bod1	biorientation of chromosomes in cell division 1 [Source:MGI Symbol;Acc:MGI:1916806]
Bod1l	biorientation of chromosomes in cell division 1-like [Source:MGI Symbol;Acc:MGI:2444804]
Bri3bp	Bri3 binding protein [Source:MGI Symbol;Acc:MGI:1924059]
Btbd9	BTB (POZ) domain containing 9 [Source:MGI Symbol;Acc:MGI:1916625]
Btf3l4	basic transcription factor 3-like 4 [Source:MGI Symbol;Acc:MGI:1915312]
Bub3	BUB3 mitotic checkpoint protein [Source:MGI Symbol;Acc:MGI:1343463]
Bzw2	basic leucine zipper and W2 domains 2 [Source:MGI Symbol;Acc:MGI:1914162]
C2cd3	C2 calcium-dependent domain containing 3 [Source:MGI Symbol;Acc:MGI:2142166]
C330018D20Rik	RIKEN cDNA C330018D20 gene [Source:MGI Symbol;Acc:MGI:1924672]
Cacybp	calcyclin binding protein [Source:MGI Symbol;Acc:MGI:1270839]
Calm3	calmodulin 3 [Source:MGI Symbol;Acc:MGI:103249]
Camk1	calcium/calmodulin-dependent protein kinase I [Source:MGI Symbol;Acc:MGI:1098535]
Camk1d	calcium/calmodulin-dependent protein kinase ID [Source:MGI Symbol;Acc:MGI:2442190]
Cand1	cullin associated and neddylation disassociated 1 [Source:MGI Symbol;Acc:MGI:1261820]
Cant1	calcium activated nucleotidase 1 [Source:MGI Symbol;Acc:MGI:1923275]
Capzb	capping protein (actin filament) muscle Z-line, beta [Source:MGI Symbol;Acc:MGI:104652]
Carkd	NA
Casd1	CAS1 domain containing 1 [Source:MGI Symbol;Acc:MGI:2384865]
Casp2	caspase 2 [Source:MGI Symbol;Acc:MGI:97295]
Ccdc12	coiled-coil domain containing 12 [Source:MGI Symbol;Acc:MGI:1919904]
Ccdc124	coiled-coil domain containing 124 [Source:MGI Symbol;Acc:MGI:1916403]
Ccdc137	coiled-coil domain containing 137 [Source:MGI Symbol;Acc:MGI:1914541]
Ccdc22	coiled-coil domain containing 22 [Source:MGI Symbol;Acc:MGI:1859608]
Ccdc47	coiled-coil domain containing 47 [Source:MGI Symbol;Acc:MGI:1914413]
Ccdc91	coiled-coil domain containing 91 [Source:MGI Symbol;Acc:MGI:1914265]
Ccdc97	coiled-coil domain containing 97 [Source:MGI Symbol;Acc:MGI:1196455]
Ccnd1	cyclin D1 [Source:MGI Symbol;Acc:MGI:88313]
Ccndbp1	cyclin D-type binding-protein 1 [Source:MGI Symbol;Acc:MGI:109595]
Ccnk	cyclin K [Source:MGI Symbol;Acc:MGI:1276106]
Ccnl1	cyclin L1 [Source:MGI Symbol;Acc:MGI:1922664]
Ccnt1	cyclin T1 [Source:MGI Symbol;Acc:MGI:1328363]
Cct8	chaperonin containing Tcp1, subunit 8 (theta) [Source:MGI Symbol;Acc:MGI:107183]
Cd164	CD164 antigen [Source:MGI Symbol;Acc:MGI:1859568]
Cd244	CD244 natural killer cell receptor 2B4 [Source:MGI Symbol;Acc:MGI:109294]
Cd24a	CD24a antigen [Source:MGI Symbol;Acc:MGI:88323]
Cd302	CD302 antigen [Source:MGI Symbol;Acc:MGI:1913455]
Cd3eap	CD3E antigen, epsilon polypeptide associated protein [Source:MGI Symbol;Acc:MGI:1917583]
Cd79b	CD79B antigen [Source:MGI Symbol;Acc:MGI:96431]
Cdc23	CDC23 cell division cycle 23 [Source:MGI Symbol;Acc:MGI:1098815]
Cdc26	cell division cycle 26 [Source:MGI Symbol;Acc:MGI:1913690]
Cdc37l1	cell division cycle 37-like 1 [Source:MGI Symbol;Acc:MGI:1914322]
Cdc40	cell division cycle 40 [Source:MGI Symbol;Acc:MGI:1918963]
Cdc42se1	CDC42 small effector 1 [Source:MGI Symbol;Acc:MGI:1889510]
Cdh17	cadherin 17 [Source:MGI Symbol;Acc:MGI:1095414]
Cdk12	cyclin-dependent kinase 12 [Source:MGI Symbol;Acc:MGI:1098802]
Cdk13	cyclin-dependent kinase 13 [Source:MGI Symbol;Acc:MGI:1916812]
Cdk14	cyclin-dependent kinase 14 [Source:MGI Symbol;Acc:MGI:894318]
Cdk2ap2	CDK2-associated protein 2 [Source:MGI Symbol;Acc:MGI:1098779]
Cdk6	cyclin-dependent kinase 6 [Source:MGI Symbol;Acc:MGI:1277162]
Cdk9	cyclin-dependent kinase 9 (CDC2-related kinase) [Source:MGI Symbol;Acc:MGI:1328368]
Cdv3	carnitine deficiency-associated gene expressed in ventricle 3 [Source:MGI Symbol;Acc:MGI:2448759]
Cdx2	caudal type homeobox 2 [Source:MGI Symbol;Acc:MGI:88361]
Cdyl	chromodomain protein, Y chromosome-like [Source:MGI Symbol;Acc:MGI:1339956]
Cenpf	centromere protein F [Source:MGI Symbol;Acc:MGI:1313302]
Cep170	centrosomal protein 170 [Source:MGI Symbol;Acc:MGI:1918348]
Cflar	CASP8 and FADD-like apoptosis regulator [Source:MGI Symbol;Acc:MGI:1336166]
Chchd6	coiled-coil-helix-coiled-coil-helix domain containing 6 [Source:MGI Symbol;Acc:MGI:1913348]
Chchd7	coiled-coil-helix-coiled-coil-helix domain containing 7 [Source:MGI Symbol;Acc:MGI:1913683]
Cherp	calcium homeostasis endoplasmic reticulum protein [Source:MGI Symbol;Acc:MGI:106417]
Chmp1a	charged multivesicular body protein 1A [Source:MGI Symbol;Acc:MGI:1920159]
Chpf2	chondroitin polymerizing factor 2 [Source:MGI Symbol;Acc:MGI:1917522]
Chst7	carbohydrate (N-acetylglucosamino) sulfotransferase 7 [Source:MGI Symbol;Acc:MGI:1891767]
Chuk	conserved helix-loop-helix ubiquitous kinase [Source:MGI Symbol;Acc:MGI:99484]
Ciapin1	cytokine induced apoptosis inhibitor 1 [Source:MGI Symbol;Acc:MGI:1922083]
Cib2	calcium and integrin binding family member 2 [Source:MGI Symbol;Acc:MGI:1929293]
Cir1	corepressor interacting with RBPJ, 1 [Source:MGI Symbol;Acc:MGI:1914185]
Ckap4	cytoskeleton-associated protein 4 [Source:MGI Symbol;Acc:MGI:2444926]
Ckmt1	creatine kinase, mitochondrial 1, ubiquitous [Source:MGI Symbol;Acc:MGI:99441]
Clp1	CLP1, cleavage and polyadenylation factor I subunit [Source:MGI Symbol;Acc:MGI:2138968]
Cmtm4	CKLF-like MARVEL transmembrane domain containing 4 [Source:MGI Symbol;Acc:MGI:2142888]
Cmtm6	CKLF-like MARVEL transmembrane domain containing 6 [Source:MGI Symbol;Acc:MGI:2447165]
Cmtm8	CKLF-like MARVEL transmembrane domain containing 8 [Source:MGI Symbol;Acc:MGI:2447167]
Cnot1	CCR4-NOT transcription complex, subunit 1 [Source:MGI Symbol;Acc:MGI:2442402]
Cnot2	CCR4-NOT transcription complex, subunit 2 [Source:MGI Symbol;Acc:MGI:1919318]
Cnot3	CCR4-NOT transcription complex, subunit 3 [Source:MGI Symbol;Acc:MGI:2385261]
Cnot4	CCR4-NOT transcription complex, subunit 4 [Source:MGI Symbol;Acc:MGI:1859026]
Cnot8	CCR4-NOT transcription complex, subunit 8 [Source:MGI Symbol;Acc:MGI:1916375]
Cog7	component of oligomeric golgi complex 7 [Source:MGI Symbol;Acc:MGI:2685013]
Copb2	coatomer protein complex, subunit beta 2 (beta prime) [Source:MGI Symbol;Acc:MGI:1354962]
Cops2	COP9 signalosome subunit 2 [Source:MGI Symbol;Acc:MGI:1330276]
Cops7a	COP9 signalosome subunit 7A [Source:MGI Symbol;Acc:MGI:1349400]
Coro1c	coronin, actin binding protein 1C [Source:MGI Symbol;Acc:MGI:1345964]
Cox17	cytochrome c oxidase assembly protein 17 [Source:MGI Symbol;Acc:MGI:1333806]
Cpt2	carnitine palmitoyltransferase 2 [Source:MGI Symbol;Acc:MGI:109176]
Creb1	cAMP responsive element binding protein 1 [Source:MGI Symbol;Acc:MGI:88494]
Cryzl1	crystallin, zeta (quinone reductase)-like 1 [Source:MGI Symbol;Acc:MGI:1913859]
Csde1	cold shock domain containing E1, RNA binding [Source:MGI Symbol;Acc:MGI:92356]
Csf3r	colony stimulating factor 3 receptor (granulocyte) [Source:MGI Symbol;Acc:MGI:1339755]
Csnk2b	casein kinase 2, beta polypeptide [Source:MGI Symbol;Acc:MGI:88548]
Cst3	cystatin C [Source:MGI Symbol;Acc:MGI:102519]
Ctbp2	C-terminal binding protein 2 [Source:MGI Symbol;Acc:MGI:1201686]
Ctnnd1	catenin (cadherin associated protein), delta 1 [Source:MGI Symbol;Acc:MGI:105100]
Cx3cr1	chemokine (C-X3-C motif) receptor 1 [Source:MGI Symbol;Acc:MGI:1333815]
Cxxc5	CXXC finger 5 [Source:MGI Symbol;Acc:MGI:1914643]
Cyb561d1	cytochrome b-561 domain containing 1 [Source:MGI Symbol;Acc:MGI:1919273]
Cyb561d2	cytochrome b-561 domain containing 2 [Source:MGI Symbol;Acc:MGI:1929280]
Cyb5r4	cytochrome b5 reductase 4 [Source:MGI Symbol;Acc:MGI:2386848]
Cysltr1	cysteinyl leukotriene receptor 1 [Source:MGI Symbol;Acc:MGI:1926218]
Cyth3	cytohesin 3 [Source:MGI Symbol;Acc:MGI:1335107]
D17Wsu92e	DNA segment, Chr 17, Wayne State University 92, expressed [Source:MGI Symbol;Acc:MGI:106281]
D1Ertd622e	DNA segment, Chr 1, ERATO Doi 622, expressed [Source:MGI Symbol;Acc:MGI:1277184]
D5Ertd579e	DNA segment, Chr 5, ERATO Doi 579, expressed [Source:MGI Symbol;Acc:MGI:1261849]
D8Ertd82e	NA
Dad1	defender against cell death 1 [Source:MGI Symbol;Acc:MGI:101912]
Dbnl	drebrin-like [Source:MGI Symbol;Acc:MGI:700006]
Dcaf10	DDB1 and CUL4 associated factor 10 [Source:MGI Symbol;Acc:MGI:2140179]
Dcaf7	DDB1 and CUL4 associated factor 7 [Source:MGI Symbol;Acc:MGI:1919083]
Dck	deoxycytidine kinase [Source:MGI Symbol;Acc:MGI:102726]
Ddi2	DNA-damage inducible protein 2 [Source:MGI Symbol;Acc:MGI:1917244]
Ddit3	DNA-damage inducible transcript 3 [Source:MGI Symbol;Acc:MGI:109247]
Ddx39b	DEAD (Asp-Glu-Ala-Asp) box polypeptide 39B [Source:MGI Symbol;Acc:MGI:99240]
Ddx42	DEAD (Asp-Glu-Ala-Asp) box polypeptide 42 [Source:MGI Symbol;Acc:MGI:1919297]
Ddx49	DEAD (Asp-Glu-Ala-Asp) box polypeptide 49 [Source:MGI Symbol;Acc:MGI:2136689]
Ddx5	DEAD (Asp-Glu-Ala-Asp) box polypeptide 5 [Source:MGI Symbol;Acc:MGI:105037]
Ddx52	DEAD (Asp-Glu-Ala-Asp) box polypeptide 52 [Source:MGI Symbol;Acc:MGI:1925644]
Dedd	death effector domain-containing [Source:MGI Symbol;Acc:MGI:1333874]
Defa-rs1	NA
Degs2	delta(4)-desaturase, sphingolipid 2 [Source:MGI Symbol;Acc:MGI:1917309]
Dennd1c	DENN/MADD domain containing 1C [Source:MGI Symbol;Acc:MGI:1918035]
Dennd4a	DENN/MADD domain containing 4A [Source:MGI Symbol;Acc:MGI:2142979]
Denr	density-regulated protein [Source:MGI Symbol;Acc:MGI:1915434]
Dera	deoxyribose-phosphate aldolase (putative) [Source:MGI Symbol;Acc:MGI:1913762]
Dhps	deoxyhypusine synthase [Source:MGI Symbol;Acc:MGI:2683592]
Dhx15	DEAH (Asp-Glu-Ala-His) box polypeptide 15 [Source:MGI Symbol;Acc:MGI:1099786]
Dhx16	DEAH (Asp-Glu-Ala-His) box polypeptide 16 [Source:MGI Symbol;Acc:MGI:1916442]
Dhx30	DEAH (Asp-Glu-Ala-His) box polypeptide 30 [Source:MGI Symbol;Acc:MGI:1920081]
Dhx9	DEAH (Asp-Glu-Ala-His) box polypeptide 9 [Source:MGI Symbol;Acc:MGI:108177]
Dlat	dihydrolipoamide S-acetyltransferase (E2 component of pyruvate dehydrogenase complex) [Source:MGI Symbol;Acc:MGI:2385311]
Dlst	dihydrolipoamide S-succinyltransferase (E2 component of 2-oxo-glutarate complex) [Source:MGI Symbol;Acc:MGI:1926170]
Dnajb12	DnaJ heat shock protein family (Hsp40) member B12 [Source:MGI Symbol;Acc:MGI:1931881]
Dnajc1	DnaJ heat shock protein family (Hsp40) member C1 [Source:MGI Symbol;Acc:MGI:103268]
Dnajc13	DnaJ heat shock protein family (Hsp40) member C13 [Source:MGI Symbol;Acc:MGI:2676368]
Dnajc7	DnaJ heat shock protein family (Hsp40) member C7 [Source:MGI Symbol;Acc:MGI:1928373]
Dnmt3a	DNA methyltransferase 3A [Source:MGI Symbol;Acc:MGI:1261827]
Dnttip1	deoxynucleotidyltransferase, terminal, interacting protein 1 [Source:MGI Symbol;Acc:MGI:1923483]
Dock2	dedicator of cyto-kinesis 2 [Source:MGI Symbol;Acc:MGI:2149010]
Dok1	docking protein 1 [Source:MGI Symbol;Acc:MGI:893587]
Dok3	docking protein 3 [Source:MGI Symbol;Acc:MGI:1351490]
Dpagt1	dolichyl-phosphate (UDP-N-acetylglucosamine) acetylglucosaminephosphotransferase 1 (GlcNAc-1-P transferase) [Source:MGI Symbol;Acc:MGI:1196396]
Dpcd	NA
Dpm2	dolichol-phosphate (beta-D) mannosyltransferase 2 [Source:MGI Symbol;Acc:MGI:1330238]
Dpy19l1	dpy-19-like 1 (C. elegans) [Source:MGI Symbol;Acc:MGI:1915685]
Dpy30	dpy-30, histone methyltransferase complex regulatory subunit [Source:MGI Symbol;Acc:MGI:1913560]
Dpysl2	dihydropyrimidinase-like 2 [Source:MGI Symbol;Acc:MGI:1349763]
Drg1	developmentally regulated GTP binding protein 1 [Source:MGI Symbol;Acc:MGI:1343297]
Dst	dystonin [Source:MGI Symbol;Acc:MGI:104627]
Dusp6	dual specificity phosphatase 6 [Source:MGI Symbol;Acc:MGI:1914853]
Ecd	ecdysoneless homolog (Drosophila) [Source:MGI Symbol;Acc:MGI:1917851]
Ech1	enoyl coenzyme A hydratase 1, peroxisomal [Source:MGI Symbol;Acc:MGI:1858208]
Edem2	ER degradation enhancer, mannosidase alpha-like 2 [Source:MGI Symbol;Acc:MGI:1915540]
Eef2k	eukaryotic elongation factor-2 kinase [Source:MGI Symbol;Acc:MGI:1195261]
Efhd2	EF hand domain containing 2 [Source:MGI Symbol;Acc:MGI:106504]
Eif1	eukaryotic translation initiation factor 1 [Source:MGI Symbol;Acc:MGI:105125]
Eif2s1	eukaryotic translation initiation factor 2, subunit 1 alpha [Source:MGI Symbol;Acc:MGI:95299]
Eif2s3x	eukaryotic translation initiation factor 2, subunit 3, structural gene X-linked [Source:MGI Symbol;Acc:MGI:1349431]
Eif3c	eukaryotic translation initiation factor 3, subunit C [Source:MGI Symbol;Acc:MGI:1926966]
Eif3d	eukaryotic translation initiation factor 3, subunit D [Source:MGI Symbol;Acc:MGI:1933181]
Eif3m	eukaryotic translation initiation factor 3, subunit M [Source:MGI Symbol;Acc:MGI:1351744]
Eif4a1	eukaryotic translation initiation factor 4A1 [Source:MGI Symbol;Acc:MGI:95303]
Eif4e2	eukaryotic translation initiation factor 4E member 2 [Source:MGI Symbol;Acc:MGI:1914440]
Eif4ebp2	eukaryotic translation initiation factor 4E binding protein 2 [Source:MGI Symbol;Acc:MGI:109198]
Elf2	E74-like factor 2 [Source:MGI Symbol;Acc:MGI:1916507]
Elmo1	engulfment and cell motility 1 [Source:MGI Symbol;Acc:MGI:2153044]
Elovl1	elongation of very long chain fatty acids (FEN1/Elo2, SUR4/Elo3, yeast)-like 1 [Source:MGI Symbol;Acc:MGI:1858959]
Emp3	epithelial membrane protein 3 [Source:MGI Symbol;Acc:MGI:1098729]
Enc1	ectodermal-neural cortex 1 [Source:MGI Symbol;Acc:MGI:109610]
Epc1	enhancer of polycomb homolog 1 (Drosophila) [Source:MGI Symbol;Acc:MGI:1278322]
Ercc5	excision repair cross-complementing rodent repair deficiency, complementation group 5 [Source:MGI Symbol;Acc:MGI:103582]
Erlin2	ER lipid raft associated 2 [Source:MGI Symbol;Acc:MGI:2387215]
Ermp1	endoplasmic reticulum metallopeptidase 1 [Source:MGI Symbol;Acc:MGI:106250]
Esd	esterase D/formylglutathione hydrolase [Source:MGI Symbol;Acc:MGI:95421]
Etaa1	Ewing tumor-associated antigen 1 [Source:MGI Symbol;Acc:MGI:1915395]
Etf1	eukaryotic translation termination factor 1 [Source:MGI Symbol;Acc:MGI:2385071]
Ethe1	ethylmalonic encephalopathy 1 [Source:MGI Symbol;Acc:MGI:1913321]
Etv3	ets variant 3 [Source:MGI Symbol;Acc:MGI:1350926]
Etv5	ets variant 5 [Source:MGI Symbol;Acc:MGI:1096867]
Evl	Ena-vasodilator stimulated phosphoprotein [Source:MGI Symbol;Acc:MGI:1194884]
Exosc4	exosome component 4 [Source:MGI Symbol;Acc:MGI:1923576]
Ezh1	enhancer of zeste 1 polycomb repressive complex 2 subunit [Source:MGI Symbol;Acc:MGI:1097695]
Fam129a	family with sequence similarity 129, member A [Source:MGI Symbol;Acc:MGI:2137237]
Fam172a	family with sequence similarity 172, member A [Source:MGI Symbol;Acc:MGI:1915925]
Fam192a	family with sequence similarity 192, member A [Source:MGI Symbol;Acc:MGI:1919637]
Far1	fatty acyl CoA reductase 1 [Source:MGI Symbol;Acc:MGI:1914670]
Fbxl12	F-box and leucine-rich repeat protein 12 [Source:MGI Symbol;Acc:MGI:1354738]
Fbxl14	F-box and leucine-rich repeat protein 14 [Source:MGI Symbol;Acc:MGI:2141676]
Fbxl6	F-box and leucine-rich repeat protein 6 [Source:MGI Symbol;Acc:MGI:1354705]
Fbxo8	F-box protein 8 [Source:MGI Symbol;Acc:MGI:1354696]
Fbxo9	f-box protein 9 [Source:MGI Symbol;Acc:MGI:1918788]
Fkbp8	FK506 binding protein 8 [Source:MGI Symbol;Acc:MGI:1341070]
Fkrp	fukutin related protein [Source:MGI Symbol;Acc:MGI:2447586]
Fndc3a	fibronectin type III domain containing 3A [Source:MGI Symbol;Acc:MGI:1196463]
Fnta	farnesyltransferase, CAAX box, alpha [Source:MGI Symbol;Acc:MGI:104683]
Foxj2	forkhead box J2 [Source:MGI Symbol;Acc:MGI:1926805]
Foxn3	forkhead box N3 [Source:MGI Symbol;Acc:MGI:1918625]
Foxo3	forkhead box O3 [Source:MGI Symbol;Acc:MGI:1890081]
Frmd4b	FERM domain containing 4B [Source:MGI Symbol;Acc:MGI:2141794]
Fry	FRY microtubule binding protein [Source:MGI Symbol;Acc:MGI:2443895]
Fryl	FRY like transcription coactivator [Source:MGI Symbol;Acc:MGI:1919563]
Ftsj3	FtsJ RNA methyltransferase homolog 3 (E. coli) [Source:MGI Symbol;Acc:MGI:1860295]
Fxyd3	FXYD domain-containing ion transport regulator 3 [Source:MGI Symbol;Acc:MGI:107497]
Fzr1	fizzy/cell division cycle 20 related 1 (Drosophila) [Source:MGI Symbol;Acc:MGI:1926790]
G3bp1	GTPase activating protein (SH3 domain) binding protein 1 [Source:MGI Symbol;Acc:MGI:1351465]
Galnt7	UDP-N-acetyl-alpha-D-galactosamine: polypeptide N-acetylgalactosaminyltransferase 7 [Source:MGI Symbol;Acc:MGI:1349449]
Gapvd1	GTPase activating protein and VPS9 domains 1 [Source:MGI Symbol;Acc:MGI:1913941]
Gart	phosphoribosylglycinamide formyltransferase [Source:MGI Symbol;Acc:MGI:95654]
Gba	glucosidase, beta, acid [Source:MGI Symbol;Acc:MGI:95665]
Gdpd1	glycerophosphodiester phosphodiesterase domain containing 1 [Source:MGI Symbol;Acc:MGI:1913819]
Ghitm	growth hormone inducible transmembrane protein [Source:MGI Symbol;Acc:MGI:1913342]
Gigyf1	GRB10 interacting GYF protein 1 [Source:MGI Symbol;Acc:MGI:1888677]
Gigyf2	GRB10 interacting GYF protein 2 [Source:MGI Symbol;Acc:MGI:2138584]
Gipc1	GIPC PDZ domain containing family, member 1 [Source:MGI Symbol;Acc:MGI:1926252]
Git2	G protein-coupled receptor kinase-interactor 2 [Source:MGI Symbol;Acc:MGI:1347053]
Gkap1	G kinase anchoring protein 1 [Source:MGI Symbol;Acc:MGI:1891694]
Gmeb1	glucocorticoid modulatory element binding protein 1 [Source:MGI Symbol;Acc:MGI:2135604]
Gmfb	glia maturation factor, beta [Source:MGI Symbol;Acc:MGI:1927133]
Gmppb	GDP-mannose pyrophosphorylase B [Source:MGI Symbol;Acc:MGI:2660880]
Gnaq	guanine nucleotide binding protein, alpha q polypeptide [Source:MGI Symbol;Acc:MGI:95776]
Gnpda2	glucosamine-6-phosphate deaminase 2 [Source:MGI Symbol;Acc:MGI:1915230]
Golph3	golgi phosphoprotein 3 [Source:MGI Symbol;Acc:MGI:1913879]
Gorasp2	golgi reassembly stacking protein 2 [Source:MGI Symbol;Acc:MGI:2135962]
Gpatch2	G patch domain containing 2 [Source:MGI Symbol;Acc:MGI:1915019]
Gpatch8	G patch domain containing 8 [Source:MGI Symbol;Acc:MGI:1918667]
Gpr65	G-protein coupled receptor 65 [Source:MGI Symbol;Acc:MGI:108031]
Gsg1	germ cell associated 1 [Source:MGI Symbol;Acc:MGI:1194499]
Gstt2	glutathione S-transferase, theta 2 [Source:MGI Symbol;Acc:MGI:106188]
Gtf2h2	general transcription factor II H, polypeptide 2 [Source:MGI Symbol;Acc:MGI:1345669]
H1f0	H1 histone family, member 0 [Source:MGI Symbol;Acc:MGI:95893]
H2-Ob	histocompatibility 2, O region beta locus [Source:MGI Symbol;Acc:MGI:95925]
Hat1	histone aminotransferase 1 [Source:MGI Symbol;Acc:MGI:96013]
Hax1	HCLS1 associated X-1 [Source:MGI Symbol;Acc:MGI:1346319]
Hdgfrp2	NA
Hist1h1c	histone cluster 1, H1c [Source:MGI Symbol;Acc:MGI:1931526]
Hk2	hexokinase 2 [Source:MGI Symbol;Acc:MGI:1315197]
Hmgn1	high mobility group nucleosomal binding domain 1 [Source:MGI Symbol;Acc:MGI:96120]
Hnrnpa0	heterogeneous nuclear ribonucleoprotein A0 [Source:MGI Symbol;Acc:MGI:1924384]
Hnrnpa2b1	heterogeneous nuclear ribonucleoprotein A2/B1 [Source:MGI Symbol;Acc:MGI:104819]
Hnrnpab	heterogeneous nuclear ribonucleoprotein A/B [Source:MGI Symbol;Acc:MGI:1330294]
Hs1bp3	HCLS1 binding protein 3 [Source:MGI Symbol;Acc:MGI:1913224]
Hsbp1	heat shock factor binding protein 1 [Source:MGI Symbol;Acc:MGI:1915446]
Hsd17b12	hydroxysteroid (17-beta) dehydrogenase 12 [Source:MGI Symbol;Acc:MGI:1926967]
Hspe1	heat shock protein 1 (chaperonin 10) [Source:MGI Symbol;Acc:MGI:104680]
Ict1	NA
Id2	inhibitor of DNA binding 2 [Source:MGI Symbol;Acc:MGI:96397]
Id3	inhibitor of DNA binding 3 [Source:MGI Symbol;Acc:MGI:96398]
Idh3a	isocitrate dehydrogenase 3 (NAD+) alpha [Source:MGI Symbol;Acc:MGI:1915084]
Ifi30	interferon gamma inducible protein 30 [Source:MGI Symbol;Acc:MGI:2137648]
Ifih1	interferon induced with helicase C domain 1 [Source:MGI Symbol;Acc:MGI:1918836]
Igbp1	immunoglobulin (CD79A) binding protein 1 [Source:MGI Symbol;Acc:MGI:1346500]
Igfbp4	insulin-like growth factor binding protein 4 [Source:MGI Symbol;Acc:MGI:96439]
Ikzf1	IKAROS family zinc finger 1 [Source:MGI Symbol;Acc:MGI:1342540]
Il16	interleukin 16 [Source:MGI Symbol;Acc:MGI:1270855]
Il17ra	interleukin 17 receptor A [Source:MGI Symbol;Acc:MGI:107399]
Il1a	interleukin 1 alpha [Source:MGI Symbol;Acc:MGI:96542]
Ilf2	interleukin enhancer binding factor 2 [Source:MGI Symbol;Acc:MGI:1915031]
Immp1l	IMP1 inner mitochondrial membrane peptidase-like (S. cerevisiae) [Source:MGI Symbol;Acc:MGI:1913791]
Ing1	inhibitor of growth family, member 1 [Source:MGI Symbol;Acc:MGI:1349481]
Ing2	inhibitor of growth family, member 2 [Source:MGI Symbol;Acc:MGI:1916510]
Ino80c	INO80 complex subunit C [Source:MGI Symbol;Acc:MGI:2443014]
Ino80d	INO80 complex subunit D [Source:MGI Symbol;Acc:MGI:3027003]
Ino80e	INO80 complex subunit E [Source:MGI Symbol;Acc:MGI:2141881]
Ints12	integrator complex subunit 12 [Source:MGI Symbol;Acc:MGI:1919043]
Ipo11	importin 11 [Source:MGI Symbol;Acc:MGI:2442377]
Irf2	interferon regulatory factor 2 [Source:MGI Symbol;Acc:MGI:96591]
Irf5	interferon regulatory factor 5 [Source:MGI Symbol;Acc:MGI:1350924]
Irf9	interferon regulatory factor 9 [Source:MGI Symbol;Acc:MGI:107587]
Itch	itchy, E3 ubiquitin protein ligase [Source:MGI Symbol;Acc:MGI:1202301]
Ivd	isovaleryl coenzyme A dehydrogenase [Source:MGI Symbol;Acc:MGI:1929242]
Ivns1abp	influenza virus NS1A binding protein [Source:MGI Symbol;Acc:MGI:2152389]
Jmjd8	jumonji domain containing 8 [Source:MGI Symbol;Acc:MGI:1919356]
Katna1	katanin p60 (ATPase-containing) subunit A1 [Source:MGI Symbol;Acc:MGI:1344353]
Kbtbd2	kelch repeat and BTB (POZ) domain containing 2 [Source:MGI Symbol;Acc:MGI:2384811]
Kcne3	potassium voltage-gated channel, Isk-related subfamily, gene 3 [Source:MGI Symbol;Acc:MGI:1891124]
Kcnk6	potassium inwardly-rectifying channel, subfamily K, member 6 [Source:MGI Symbol;Acc:MGI:1891291]
Kdm1b	lysine (K)-specific demethylase 1B [Source:MGI Symbol;Acc:MGI:2145261]
Kdm2a	lysine (K)-specific demethylase 2A [Source:MGI Symbol;Acc:MGI:1354736]
Kdm2b	lysine (K)-specific demethylase 2B [Source:MGI Symbol;Acc:MGI:1354737]
Kdm3a	lysine (K)-specific demethylase 3A [Source:MGI Symbol;Acc:MGI:98847]
Klf13	Kruppel-like factor 13 [Source:MGI Symbol;Acc:MGI:1354948]
Klhl18	kelch-like 18 [Source:MGI Symbol;Acc:MGI:2143315]
Klhl24	kelch-like 24 [Source:MGI Symbol;Acc:MGI:1923035]
Kpna6	karyopherin (importin) alpha 6 [Source:MGI Symbol;Acc:MGI:1100836]
Kri1	KRI1 homolog [Source:MGI Symbol;Acc:MGI:2384899]
L3mbtl3	l(3)mbt-like 3 (Drosophila) [Source:MGI Symbol;Acc:MGI:2143628]
Larp4b	La ribonucleoprotein domain family, member 4B [Source:MGI Symbol;Acc:MGI:106330]
Lars	leucyl-tRNA synthetase [Source:MGI Symbol;Acc:MGI:1913808]
Lats2	large tumor suppressor 2 [Source:MGI Symbol;Acc:MGI:1354386]
Lcorl	ligand dependent nuclear receptor corepressor-like [Source:MGI Symbol;Acc:MGI:2651932]
Lemd2	LEM domain containing 2 [Source:MGI Symbol;Acc:MGI:2385045]
Lfng	LFNG O-fucosylpeptide 3-beta-N-acetylglucosaminyltransferase [Source:MGI Symbol;Acc:MGI:1095413]
Lgals8	lectin, galactose binding, soluble 8 [Source:MGI Symbol;Acc:MGI:1928481]
Lmo2	LIM domain only 2 [Source:MGI Symbol;Acc:MGI:102811]
Lmo4	LIM domain only 4 [Source:MGI Symbol;Acc:MGI:109360]
Lrrc25	leucine rich repeat containing 25 [Source:MGI Symbol;Acc:MGI:2445284]
Lrrc41	leucine rich repeat containing 41 [Source:MGI Symbol;Acc:MGI:2441984]
Lrrc47	leucine rich repeat containing 47 [Source:MGI Symbol;Acc:MGI:1920196]
Lrrc8d	leucine rich repeat containing 8D [Source:MGI Symbol;Acc:MGI:1922368]
Lrrfip2	leucine rich repeat (in FLII) interacting protein 2 [Source:MGI Symbol;Acc:MGI:1918518]
Lrrk1	leucine-rich repeat kinase 1 [Source:MGI Symbol;Acc:MGI:2142227]
Lsg1	large 60S subunit nuclear export GTPase 1 [Source:MGI Symbol;Acc:MGI:107236]
Lsr	lipolysis stimulated lipoprotein receptor [Source:MGI Symbol;Acc:MGI:1927471]
Ltbr	lymphotoxin B receptor [Source:MGI Symbol;Acc:MGI:104875]
Lyl1	lymphoblastomic leukemia 1 [Source:MGI Symbol;Acc:MGI:96891]
Lyn	LYN proto-oncogene, Src family tyrosine kinase [Source:MGI Symbol;Acc:MGI:96892]
Lypla1	lysophospholipase 1 [Source:MGI Symbol;Acc:MGI:1344588]
Lyrm5	NA
Lztfl1	leucine zipper transcription factor-like 1 [Source:MGI Symbol;Acc:MGI:1934860]
Lztr1	leucine-zipper-like transcriptional regulator, 1 [Source:MGI Symbol;Acc:MGI:1914113]
Madd	MAP-kinase activating death domain [Source:MGI Symbol;Acc:MGI:2444672]
Maea	macrophage erythroblast attacher [Source:MGI Symbol;Acc:MGI:1891748]
Malat1	metastasis associated lung adenocarcinoma transcript 1 (non-coding RNA) [Source:MGI Symbol;Acc:MGI:1919539]
Maml3	mastermind like 3 (Drosophila) [Source:MGI Symbol;Acc:MGI:2389461]
Man2a1	mannosidase 2, alpha 1 [Source:MGI Symbol;Acc:MGI:104669]
Man2c1	mannosidase, alpha, class 2C, member 1 [Source:MGI Symbol;Acc:MGI:1920994]
Manbal	mannosidase, beta A, lysosomal-like [Source:MGI Symbol;Acc:MGI:1916411]
Maoa	monoamine oxidase A [Source:MGI Symbol;Acc:MGI:96915]
Map2k5	mitogen-activated protein kinase kinase 5 [Source:MGI Symbol;Acc:MGI:1346345]
Map3k1	mitogen-activated protein kinase kinase kinase 1 [Source:MGI Symbol;Acc:MGI:1346872]
Mapk14	mitogen-activated protein kinase 14 [Source:MGI Symbol;Acc:MGI:1346865]
Mapre2	microtubule-associated protein, RP/EB family, member 2 [Source:MGI Symbol;Acc:MGI:106271]
2008-03-01	NA
Marcksl1	MARCKS-like 1 [Source:MGI Symbol;Acc:MGI:97143]
Mat2a	methionine adenosyltransferase II, alpha [Source:MGI Symbol;Acc:MGI:2443731]
Mau2	MAU2 sister chromatid cohesion factor [Source:MGI Symbol;Acc:MGI:1921799]
Max	Max protein [Source:MGI Symbol;Acc:MGI:96921]
Mbd2	methyl-CpG binding domain protein 2 [Source:MGI Symbol;Acc:MGI:1333813]
Mcl1	myeloid cell leukemia sequence 1 [Source:MGI Symbol;Acc:MGI:101769]
Mcrs1	microspherule protein 1 [Source:MGI Symbol;Acc:MGI:1858420]
Mea1	male enhanced antigen 1 [Source:MGI Symbol;Acc:MGI:96957]
Med10	mediator complex subunit 10 [Source:MGI Symbol;Acc:MGI:106331]
Mesdc1	NA
Mettl13	methyltransferase like 13 [Source:MGI Symbol;Acc:MGI:1918699]
Mga	MAX gene associated [Source:MGI Symbol;Acc:MGI:1352483]
Mgat1	mannoside acetylglucosaminyltransferase 1 [Source:MGI Symbol;Acc:MGI:96973]
Mgat4b	mannoside acetylglucosaminyltransferase 4, isoenzyme B [Source:MGI Symbol;Acc:MGI:2143974]
Mgea5	meningioma expressed antigen 5 (hyaluronidase) [Source:MGI Symbol;Acc:MGI:1932139]
Mgll	monoglyceride lipase [Source:MGI Symbol;Acc:MGI:1346042]
Mid1	midline 1 [Source:MGI Symbol;Acc:MGI:1100537]
Midn	midnolin [Source:MGI Symbol;Acc:MGI:1890222]
Mllt10	myeloid/lymphoid or mixed-lineage leukemia; translocated to, 10 [Source:MGI Symbol;Acc:MGI:1329038]
Mmp14	matrix metallopeptidase 14 (membrane-inserted) [Source:MGI Symbol;Acc:MGI:101900]
Mon2	MON2 homolog, regulator of endosome to Golgi trafficking [Source:MGI Symbol;Acc:MGI:1914324]
Morf4l2	mortality factor 4 like 2 [Source:MGI Symbol;Acc:MGI:1927167]
Mpdu1	mannose-P-dolichol utilization defect 1 [Source:MGI Symbol;Acc:MGI:1346040]
Mpv17	MpV17 mitochondrial inner membrane protein [Source:MGI Symbol;Acc:MGI:97138]
Mrpl18	mitochondrial ribosomal protein L18 [Source:MGI Symbol;Acc:MGI:1914931]
Mrpl34	mitochondrial ribosomal protein L34 [Source:MGI Symbol;Acc:MGI:2137227]
Mrpl38	mitochondrial ribosomal protein L38 [Source:MGI Symbol;Acc:MGI:1926269]
Mrps18c	mitochondrial ribosomal protein S18C [Source:MGI Symbol;Acc:MGI:1915985]
Mrps22	mitochondrial ribosomal protein S22 [Source:MGI Symbol;Acc:MGI:1928137]
Mrps23	mitochondrial ribosomal protein S23 [Source:MGI Symbol;Acc:MGI:1928138]
Mrps26	mitochondrial ribosomal protein S26 [Source:MGI Symbol;Acc:MGI:1333830]
Mrps27	mitochondrial ribosomal protein S27 [Source:MGI Symbol;Acc:MGI:1919064]
Mrps33	mitochondrial ribosomal protein S33 [Source:MGI Symbol;Acc:MGI:1338046]
Mrps5	mitochondrial ribosomal protein S5 [Source:MGI Symbol;Acc:MGI:1924971]
Ms4a6b	membrane-spanning 4-domains, subfamily A, member 6B [Source:MGI Symbol;Acc:MGI:1917024]
Ms4a6d	membrane-spanning 4-domains, subfamily A, member 6D [Source:MGI Symbol;Acc:MGI:1916024]
Msi2	musashi RNA-binding protein 2 [Source:MGI Symbol;Acc:MGI:1923876]
Mtf1	metal response element binding transcription factor 1 [Source:MGI Symbol;Acc:MGI:101786]
Mtif2	mitochondrial translational initiation factor 2 [Source:MGI Symbol;Acc:MGI:1924034]
Mtif3	mitochondrial translational initiation factor 3 [Source:MGI Symbol;Acc:MGI:1923616]
Mtus1	mitochondrial tumor suppressor 1 [Source:MGI Symbol;Acc:MGI:2142572]
Mul1	mitochondrial ubiquitin ligase activator of NFKB 1 [Source:MGI Symbol;Acc:MGI:1915600]
Mxd4	Max dimerization protein 4 [Source:MGI Symbol;Acc:MGI:104991]
Mybbp1a	MYB binding protein (P160) 1a [Source:MGI Symbol;Acc:MGI:106181]
Mycbp	MYC binding protein [Source:MGI Symbol;Acc:MGI:1891750]
Myl12b	myosin, light chain 12B, regulatory [Source:MGI Symbol;Acc:MGI:107494]
Myo6	myosin VI [Source:MGI Symbol;Acc:MGI:104785]
N4bp2l2	NEDD4 binding protein 2-like 2 [Source:MGI Symbol;Acc:MGI:2687207]
Naa20	N(alpha)-acetyltransferase 20, NatB catalytic subunit [Source:MGI Symbol;Acc:MGI:1915127]
Nae1	NEDD8 activating enzyme E1 subunit 1 [Source:MGI Symbol;Acc:MGI:2384561]
Nagk	N-acetylglucosamine kinase [Source:MGI Symbol;Acc:MGI:1860418]
Nans	N-acetylneuraminic acid synthase (sialic acid synthase) [Source:MGI Symbol;Acc:MGI:2149820]
Nap1l1	nucleosome assembly protein 1-like 1 [Source:MGI Symbol;Acc:MGI:1855693]
Nars	asparaginyl-tRNA synthetase [Source:MGI Symbol;Acc:MGI:1917473]
Nasp	nuclear autoantigenic sperm protein (histone-binding) [Source:MGI Symbol;Acc:MGI:1355328]
Ncf4	neutrophil cytosolic factor 4 [Source:MGI Symbol;Acc:MGI:109186]
Ncoa5	nuclear receptor coactivator 5 [Source:MGI Symbol;Acc:MGI:2385165]
Ncoa6	nuclear receptor coactivator 6 [Source:MGI Symbol;Acc:MGI:1929915]
Ndufa12	NADH dehydrogenase (ubiquinone) 1 alpha subcomplex, 12 [Source:MGI Symbol;Acc:MGI:1913664]
Ndufaf4	NADH dehydrogenase (ubiquinone) 1 alpha subcomplex, assembly factor 4 [Source:MGI Symbol;Acc:MGI:1915743]
Neat1	nuclear paraspeckle assembly transcript 1 (non-protein coding) [Source:MGI Symbol;Acc:MGI:1914211]
Nf1	neurofibromin 1 [Source:MGI Symbol;Acc:MGI:97306]
Nfkbia	nuclear factor of kappa light polypeptide gene enhancer in B cells inhibitor, alpha [Source:MGI Symbol;Acc:MGI:104741]
Nfs1	nitrogen fixation gene 1 (S. cerevisiae) [Source:MGI Symbol;Acc:MGI:1316706]
Nfyc	nuclear transcription factor-Y gamma [Source:MGI Symbol;Acc:MGI:107901]
Nlk	nemo like kinase [Source:MGI Symbol;Acc:MGI:1201387]
Nme1	NME/NM23 nucleoside diphosphate kinase 1 [Source:MGI Symbol;Acc:MGI:97355]
Nme2	NME/NM23 nucleoside diphosphate kinase 2 [Source:MGI Symbol;Acc:MGI:97356]
Nolc1	nucleolar and coiled-body phosphoprotein 1 [Source:MGI Symbol;Acc:MGI:1918019]
Nop56	NOP56 ribonucleoprotein [Source:MGI Symbol;Acc:MGI:1914384]
Nptn	neuroplastin [Source:MGI Symbol;Acc:MGI:108077]
Nr1h2	nuclear receptor subfamily 1, group H, member 2 [Source:MGI Symbol;Acc:MGI:1352463]
Nr2c2	nuclear receptor subfamily 2, group C, member 2 [Source:MGI Symbol;Acc:MGI:1352466]
Nr2f6	nuclear receptor subfamily 2, group F, member 6 [Source:MGI Symbol;Acc:MGI:1352453]
Ntpcr	nucleoside-triphosphatase, cancer-related [Source:MGI Symbol;Acc:MGI:1913816]
Nucb1	nucleobindin 1 [Source:MGI Symbol;Acc:MGI:97388]
Nudc	nudC nuclear distribution protein [Source:MGI Symbol;Acc:MGI:106014]
Nudt16	nudix (nucleoside diphosphate linked moiety X)-type motif 16 [Source:MGI Symbol;Acc:MGI:1922936]
Nudt22	nudix (nucleoside diphosphate linked moiety X)-type motif 22 [Source:MGI Symbol;Acc:MGI:1915573]
Nup50	nucleoporin 50 [Source:MGI Symbol;Acc:MGI:1351502]
Nus1	NUS1 dehydrodolichyl diphosphate synthase subunit [Source:MGI Symbol;Acc:MGI:1196365]
Nutf2	nuclear transport factor 2 [Source:MGI Symbol;Acc:MGI:1915301]
Ociad1	OCIA domain containing 1 [Source:MGI Symbol;Acc:MGI:1915345]
Odf2	outer dense fiber of sperm tails 2 [Source:MGI Symbol;Acc:MGI:1098824]
Ogfr	opioid growth factor receptor [Source:MGI Symbol;Acc:MGI:1919325]
Oma1	OMA1 zinc metallopeptidase [Source:MGI Symbol;Acc:MGI:1914263]
Ophn1	oligophrenin 1 [Source:MGI Symbol;Acc:MGI:2151070]
Orc4	origin recognition complex, subunit 4 [Source:MGI Symbol;Acc:MGI:1347043]
Otud1	OTU domain containing 1 [Source:MGI Symbol;Acc:MGI:1918448]
P2ry13	purinergic receptor P2Y, G-protein coupled 13 [Source:MGI Symbol;Acc:MGI:1921441]
Pabpc4	poly(A) binding protein, cytoplasmic 4 [Source:MGI Symbol;Acc:MGI:2385206]
Pabpn1	poly(A) binding protein, nuclear 1 [Source:MGI Symbol;Acc:MGI:1859158]
Pacs2	phosphofurin acidic cluster sorting protein 2 [Source:MGI Symbol;Acc:MGI:1924399]
Pacsin2	protein kinase C and casein kinase substrate in neurons 2 [Source:MGI Symbol;Acc:MGI:1345153]
Pag1	phosphoprotein associated with glycosphingolipid microdomains 1 [Source:MGI Symbol;Acc:MGI:2443160]
Paip1	polyadenylate binding protein-interacting protein 1 [Source:MGI Symbol;Acc:MGI:2384993]
Pak1	p21 protein (Cdc42/Rac)-activated kinase 1 [Source:MGI Symbol;Acc:MGI:1339975]
Pank3	pantothenate kinase 3 [Source:MGI Symbol;Acc:MGI:2387464]
Papola	poly (A) polymerase alpha [Source:MGI Symbol;Acc:MGI:109301]
Parg	poly (ADP-ribose) glycohydrolase [Source:MGI Symbol;Acc:MGI:1347094]
Parp9	poly (ADP-ribose) polymerase family, member 9 [Source:MGI Symbol;Acc:MGI:1933117]
Patz1	POZ (BTB) and AT hook containing zinc finger 1 [Source:MGI Symbol;Acc:MGI:1891832]
Pbx1	pre B cell leukemia homeobox 1 [Source:MGI Symbol;Acc:MGI:97495]
Pbxip1	pre B cell leukemia transcription factor interacting protein 1 [Source:MGI Symbol;Acc:MGI:2441670]
Pcbp1	poly(rC) binding protein 1 [Source:MGI Symbol;Acc:MGI:1345635]
Pcif1	PDX1 C-terminal inhibiting factor 1 [Source:MGI Symbol;Acc:MGI:2443858]
Pcnp	PEST proteolytic signal containing nuclear protein [Source:MGI Symbol;Acc:MGI:1923552]
Pcnxl3	NA
Pdcd11	programmed cell death 11 [Source:MGI Symbol;Acc:MGI:1341788]
Pdcd4	programmed cell death 4 [Source:MGI Symbol;Acc:MGI:107490]
Pde2a	phosphodiesterase 2A, cGMP-stimulated [Source:MGI Symbol;Acc:MGI:2446107]
Pdgfb	platelet derived growth factor, B polypeptide [Source:MGI Symbol;Acc:MGI:97528]
Pdha1	pyruvate dehydrogenase E1 alpha 1 [Source:MGI Symbol;Acc:MGI:97532]
Pdrg1	p53 and DNA damage regulated 1 [Source:MGI Symbol;Acc:MGI:1915809]
Peli1	pellino 1 [Source:MGI Symbol;Acc:MGI:1914495]
Pex14	peroxisomal biogenesis factor 14 [Source:MGI Symbol;Acc:MGI:1927868]
Pex6	peroxisomal biogenesis factor 6 [Source:MGI Symbol;Acc:MGI:2385054]
Pfn1	profilin 1 [Source:MGI Symbol;Acc:MGI:97549]
Pgm1	phosphoglucomutase 1 [Source:MGI Symbol;Acc:MGI:97564]
Phb2	prohibitin 2 [Source:MGI Symbol;Acc:MGI:102520]
Phf1	PHD finger protein 1 [Source:MGI Symbol;Acc:MGI:98647]
Phf20l1	PHD finger protein 20-like 1 [Source:MGI Symbol;Acc:MGI:2444412]
Phf23	PHD finger protein 23 [Source:MGI Symbol;Acc:MGI:1925496]
Phf3	PHD finger protein 3 [Source:MGI Symbol;Acc:MGI:2446126]
Phgdh	3-phosphoglycerate dehydrogenase [Source:MGI Symbol;Acc:MGI:1355330]
Phrf1	PHD and ring finger domains 1 [Source:MGI Symbol;Acc:MGI:2141847]
Pigc	phosphatidylinositol glycan anchor biosynthesis, class C [Source:MGI Symbol;Acc:MGI:1914542]
Pigf	phosphatidylinositol glycan anchor biosynthesis, class F [Source:MGI Symbol;Acc:MGI:99462]
Pigh	phosphatidylinositol glycan anchor biosynthesis, class H [Source:MGI Symbol;Acc:MGI:99463]
Pigt	phosphatidylinositol glycan anchor biosynthesis, class T [Source:MGI Symbol;Acc:MGI:1926178]
Pinx1	PIN2/TERF1 interacting, telomerase inhibitor 1 [Source:MGI Symbol;Acc:MGI:1919650]
Pja2	praja ring finger ubiquitin ligase 2 [Source:MGI Symbol;Acc:MGI:2159342]
Pkd1	polycystic kidney disease 1 homolog [Source:MGI Symbol;Acc:MGI:97603]
Pla2g4a	phospholipase A2, group IVA (cytosolic, calcium-dependent) [Source:MGI Symbol;Acc:MGI:1195256]
Plekhj1	pleckstrin homology domain containing, family J member 1 [Source:MGI Symbol;Acc:MGI:1925920]
Plekhm2	pleckstrin homology domain containing, family M (with RUN domain) member 2 [Source:MGI Symbol;Acc:MGI:1916832]
Plekho1	pleckstrin homology domain containing, family O member 1 [Source:MGI Symbol;Acc:MGI:1914470]
Plp2	proteolipid protein 2 [Source:MGI Symbol;Acc:MGI:1298382]
Plxnb2	plexin B2 [Source:MGI Symbol;Acc:MGI:2154239]
Pmm2	phosphomannomutase 2 [Source:MGI Symbol;Acc:MGI:1859214]
Pnp	purine-nucleoside phosphorylase [Source:MGI Symbol;Acc:MGI:97365]
Pnpla8	patatin-like phospholipase domain containing 8 [Source:MGI Symbol;Acc:MGI:1914702]
Poglut1	protein O-glucosyltransferase 1 [Source:MGI Symbol;Acc:MGI:2444232]
Pola2	polymerase (DNA directed), alpha 2 [Source:MGI Symbol;Acc:MGI:99690]
Polr2g	polymerase (RNA) II (DNA directed) polypeptide G [Source:MGI Symbol;Acc:MGI:1914960]
Pou2f1	POU domain, class 2, transcription factor 1 [Source:MGI Symbol;Acc:MGI:101898]
Pou2f2	POU domain, class 2, transcription factor 2 [Source:MGI Symbol;Acc:MGI:101897]
Ppil3	peptidylprolyl isomerase (cyclophilin)-like 3 [Source:MGI Symbol;Acc:MGI:1917475]
Ppm1b	protein phosphatase 1B, magnesium dependent, beta isoform [Source:MGI Symbol;Acc:MGI:101841]
Ppm1h	protein phosphatase 1H (PP2C domain containing) [Source:MGI Symbol;Acc:MGI:2442087]
Ppp1r12a	protein phosphatase 1, regulatory (inhibitor) subunit 12A [Source:MGI Symbol;Acc:MGI:1309528]
Ppp1r16a	protein phosphatase 1, regulatory (inhibitor) subunit 16A [Source:MGI Symbol;Acc:MGI:1920312]
Ppp1r9b	protein phosphatase 1, regulatory subunit 9B [Source:MGI Symbol;Acc:MGI:2387581]
Ppp2r1a	protein phosphatase 2, regulatory subunit A, alpha [Source:MGI Symbol;Acc:MGI:1926334]
Ppp2r5a	protein phosphatase 2, regulatory subunit B', alpha [Source:MGI Symbol;Acc:MGI:2388479]
Ppp2r5c	protein phosphatase 2, regulatory subunit B', gamma [Source:MGI Symbol;Acc:MGI:1349475]
Ppt1	palmitoyl-protein thioesterase 1 [Source:MGI Symbol;Acc:MGI:1298204]
Pptc7	PTC7 protein phosphatase homolog [Source:MGI Symbol;Acc:MGI:2444593]
Prkar2a	protein kinase, cAMP dependent regulatory, type II alpha [Source:MGI Symbol;Acc:MGI:108025]
Prkca	protein kinase C, alpha [Source:MGI Symbol;Acc:MGI:97595]
Prkcz	protein kinase C, zeta [Source:MGI Symbol;Acc:MGI:97602]
Prkrip1	Prkr interacting protein 1 (IL11 inducible) [Source:MGI Symbol;Acc:MGI:1914051]
Prmt1	protein arginine N-methyltransferase 1 [Source:MGI Symbol;Acc:MGI:107846]
Prpf19	pre-mRNA processing factor 19 [Source:MGI Symbol;Acc:MGI:106247]
Prpf38b	PRP38 pre-mRNA processing factor 38 (yeast) domain containing B [Source:MGI Symbol;Acc:MGI:1914171]
Prpf40a	pre-mRNA processing factor 40A [Source:MGI Symbol;Acc:MGI:1860512]
Prrc1	proline-rich coiled-coil 1 [Source:MGI Symbol;Acc:MGI:1916106]
Prrc2c	proline-rich coiled-coil 2C [Source:MGI Symbol;Acc:MGI:1913754]
Psip1	PC4 and SFRS1 interacting protein 1 [Source:MGI Symbol;Acc:MGI:2142116]
Psmb7	proteasome (prosome, macropain) subunit, beta type 7 [Source:MGI Symbol;Acc:MGI:107637]
Psmc1	protease (prosome, macropain) 26S subunit, ATPase 1 [Source:MGI Symbol;Acc:MGI:106054]
Psmd10	proteasome (prosome, macropain) 26S subunit, non-ATPase, 10 [Source:MGI Symbol;Acc:MGI:1858898]
Psmd11	proteasome (prosome, macropain) 26S subunit, non-ATPase, 11 [Source:MGI Symbol;Acc:MGI:1916327]
Psmd14	proteasome (prosome, macropain) 26S subunit, non-ATPase, 14 [Source:MGI Symbol;Acc:MGI:1913284]
Psmd2	proteasome (prosome, macropain) 26S subunit, non-ATPase, 2 [Source:MGI Symbol;Acc:MGI:1096584]
Psmd4	proteasome (prosome, macropain) 26S subunit, non-ATPase, 4 [Source:MGI Symbol;Acc:MGI:1201670]
Psme3	proteaseome (prosome, macropain) activator subunit 3 (PA28 gamma, Ki) [Source:MGI Symbol;Acc:MGI:1096366]
Psme4	proteasome (prosome, macropain) activator subunit 4 [Source:MGI Symbol;Acc:MGI:2143994]
Psmg3	proteasome (prosome, macropain) assembly chaperone 3 [Source:MGI Symbol;Acc:MGI:1913756]
Pstk	phosphoseryl-tRNA kinase [Source:MGI Symbol;Acc:MGI:2685945]
Ptges3	prostaglandin E synthase 3 [Source:MGI Symbol;Acc:MGI:1929282]
Ptgr2	prostaglandin reductase 2 [Source:MGI Symbol;Acc:MGI:1916372]
Ptms	parathymosin [Source:MGI Symbol;Acc:MGI:1916452]
Ptpn1	protein tyrosine phosphatase, non-receptor type 1 [Source:MGI Symbol;Acc:MGI:97805]
Ptpn11	protein tyrosine phosphatase, non-receptor type 11 [Source:MGI Symbol;Acc:MGI:99511]
Ptprj	protein tyrosine phosphatase, receptor type, J [Source:MGI Symbol;Acc:MGI:104574]
Ptrh2	peptidyl-tRNA hydrolase 2 [Source:MGI Symbol;Acc:MGI:2444848]
Pycard	PYD and CARD domain containing [Source:MGI Symbol;Acc:MGI:1931465]
Pygo2	pygopus 2 [Source:MGI Symbol;Acc:MGI:1916161]
Rab10	RAB10, member RAS oncogene family [Source:MGI Symbol;Acc:MGI:105066]
Rab12	RAB12, member RAS oncogene family [Source:MGI Symbol;Acc:MGI:894284]
Rab18	RAB18, member RAS oncogene family [Source:MGI Symbol;Acc:MGI:102790]
Rab20	RAB20, member RAS oncogene family [Source:MGI Symbol;Acc:MGI:102789]
Rab24	RAB24, member RAS oncogene family [Source:MGI Symbol;Acc:MGI:105065]
Rab5a	RAB5A, member RAS oncogene family [Source:MGI Symbol;Acc:MGI:105926]
Rai1	retinoic acid induced 1 [Source:MGI Symbol;Acc:MGI:103291]
Ralb	v-ral simian leukemia viral oncogene B [Source:MGI Symbol;Acc:MGI:1927244]
Ralgapa1	Ral GTPase activating protein, alpha subunit 1 [Source:MGI Symbol;Acc:MGI:1931050]
Ralgapa2	Ral GTPase activating protein, alpha subunit 2 (catalytic) [Source:MGI Symbol;Acc:MGI:3036245]
Ralgapb	Ral GTPase activating protein, beta subunit (non-catalytic) [Source:MGI Symbol;Acc:MGI:2444531]
Ralgps2	Ral GEF with PH domain and SH3 binding motif 2 [Source:MGI Symbol;Acc:MGI:1925505]
Rap2b	RAP2B, member of RAS oncogene family [Source:MGI Symbol;Acc:MGI:1921262]
Rassf3	Ras association (RalGDS/AF-6) domain family member 3 [Source:MGI Symbol;Acc:MGI:2179722]
Rb1cc1	RB1-inducible coiled-coil 1 [Source:MGI Symbol;Acc:MGI:1341850]
Rbbp6	retinoblastoma binding protein 6, ubiquitin ligase [Source:MGI Symbol;Acc:MGI:894835]
Rbm3	RNA binding motif (RNP1, RRM) protein 3 [Source:MGI Symbol;Acc:MGI:1099460]
Rbm39	RNA binding motif protein 39 [Source:MGI Symbol;Acc:MGI:2157953]
Rbm4b	RNA binding motif protein 4B [Source:MGI Symbol;Acc:MGI:1913954]
Rbms2	RNA binding motif, single stranded interacting protein 2 [Source:MGI Symbol;Acc:MGI:1861776]
Rcan1	regulator of calcineurin 1 [Source:MGI Symbol;Acc:MGI:1890564]
Rcc2	regulator of chromosome condensation 2 [Source:MGI Symbol;Acc:MGI:1919784]
Rdh11	retinol dehydrogenase 11 [Source:MGI Symbol;Acc:MGI:102581]
Reep3	receptor accessory protein 3 [Source:MGI Symbol;Acc:MGI:88930]
Rela	v-rel reticuloendotheliosis viral oncogene homolog A (avian) [Source:MGI Symbol;Acc:MGI:103290]
Retsat	retinol saturase (all trans retinol 13,14 reductase) [Source:MGI Symbol;Acc:MGI:1914692]
Rfc1	replication factor C (activator 1) 1 [Source:MGI Symbol;Acc:MGI:97891]
Rfc3	replication factor C (activator 1) 3 [Source:MGI Symbol;Acc:MGI:1916513]
Rgl2	ral guanine nucleotide dissociation stimulator-like 2 [Source:MGI Symbol;Acc:MGI:107483]
Rgs19	regulator of G-protein signaling 19 [Source:MGI Symbol;Acc:MGI:1915153]
Rhob	ras homolog family member B [Source:MGI Symbol;Acc:MGI:107949]
Rhot1	ras homolog family member T1 [Source:MGI Symbol;Acc:MGI:1926078]
Rilpl1	Rab interacting lysosomal protein-like 1 [Source:MGI Symbol;Acc:MGI:1922945]
Rinl	Ras and Rab interactor-like [Source:MGI Symbol;Acc:MGI:2444024]
Rint1	RAD50 interactor 1 [Source:MGI Symbol;Acc:MGI:1916233]
Ripk1	receptor (TNFRSF)-interacting serine-threonine kinase 1 [Source:MGI Symbol;Acc:MGI:108212]
Rlim	ring finger protein, LIM domain interacting [Source:MGI Symbol;Acc:MGI:1342291]
Rnf115	ring finger protein 115 [Source:MGI Symbol;Acc:MGI:1915095]
Rnf126	ring finger protein 126 [Source:MGI Symbol;Acc:MGI:1917544]
Rnf138	ring finger protein 138 [Source:MGI Symbol;Acc:MGI:1929211]
Rnf139	ring finger protein 139 [Source:MGI Symbol;Acc:MGI:1923091]
Rnf181	ring finger protein 181 [Source:MGI Symbol;Acc:MGI:1913760]
Rnf2	ring finger protein 2 [Source:MGI Symbol;Acc:MGI:1101759]
Rnf34	ring finger protein 34 [Source:MGI Symbol;Acc:MGI:2153340]
Rnf4	ring finger protein 4 [Source:MGI Symbol;Acc:MGI:1201691]
Rnf5	ring finger protein 5 [Source:MGI Symbol;Acc:MGI:1860076]
Rnpep	arginyl aminopeptidase (aminopeptidase B) [Source:MGI Symbol;Acc:MGI:2384902]
Rock1	Rho-associated coiled-coil containing protein kinase 1 [Source:MGI Symbol;Acc:MGI:107927]
Romo1	reactive oxygen species modulator 1 [Source:MGI Symbol;Acc:MGI:1914317]
Rpl10	ribosomal protein L10 [Source:MGI Symbol;Acc:MGI:105943]
Rpl15	ribosomal protein L15 [Source:MGI Symbol;Acc:MGI:1913730]
Rps10	ribosomal protein S10 [Source:MGI Symbol;Acc:MGI:1914347]
Rps6ka3	ribosomal protein S6 kinase polypeptide 3 [Source:MGI Symbol;Acc:MGI:104557]
Rptor	regulatory associated protein of MTOR, complex 1 [Source:MGI Symbol;Acc:MGI:1921620]
Rragc	Ras-related GTP binding C [Source:MGI Symbol;Acc:MGI:1858751]
Rrp15	ribosomal RNA processing 15 homolog (S. cerevisiae) [Source:MGI Symbol;Acc:MGI:1914473]
Rrp8	ribosomal RNA processing 8, methyltransferase, homolog (yeast) [Source:MGI Symbol;Acc:MGI:1914251]
Rtp4	receptor transporter protein 4 [Source:MGI Symbol;Acc:MGI:1915025]
Runx1	runt related transcription factor 1 [Source:MGI Symbol;Acc:MGI:99852]
Rwdd1	RWD domain containing 1 [Source:MGI Symbol;Acc:MGI:1913771]
Sag	S-antigen, retina and pineal gland (arrestin) [Source:MGI Symbol;Acc:MGI:98227]
Sall3	sal-like 3 (Drosophila) [Source:MGI Symbol;Acc:MGI:109295]
Samd8	sterile alpha motif domain containing 8 [Source:MGI Symbol;Acc:MGI:1914880]
Sap18	Sin3-associated polypeptide 18 [Source:MGI Symbol;Acc:MGI:1277978]
Sat1	spermidine/spermine N1-acetyl transferase 1 [Source:MGI Symbol;Acc:MGI:98233]
Scamp1	secretory carrier membrane protein 1 [Source:MGI Symbol;Acc:MGI:1349480]
Scamp5	secretory carrier membrane protein 5 [Source:MGI Symbol;Acc:MGI:1928948]
Sccpdh	saccharopine dehydrogenase (putative) [Source:MGI Symbol;Acc:MGI:1924486]
Scfd1	Sec1 family domain containing 1 [Source:MGI Symbol;Acc:MGI:1924233]
Sdccag3	serologically defined colon cancer antigen 3 [Source:MGI Symbol;Acc:MGI:1915362]
Sec22b	SEC22 homolog B, vesicle trafficking protein [Source:MGI Symbol;Acc:MGI:1338759]
Sema4c	sema domain, immunoglobulin domain (Ig), transmembrane domain (TM) and short cytoplasmic domain, (semaphorin) 4C [Source:MGI Symbol;Acc:MGI:109252]
Senp1	SUMO1/sentrin specific peptidase 1 [Source:MGI Symbol;Acc:MGI:2445054]
Senp7	SUMO1/sentrin specific peptidase 7 [Source:MGI Symbol;Acc:MGI:1913565]
2007-09-01	NA
Sertad2	SERTA domain containing 2 [Source:MGI Symbol;Acc:MGI:1931026]
Setd8	NA
Sf3a2	splicing factor 3a, subunit 2 [Source:MGI Symbol;Acc:MGI:104912]
Sf3b5	splicing factor 3b, subunit 5 [Source:MGI Symbol;Acc:MGI:1913375]
Sfi1	Sfi1 homolog, spindle assembly associated (yeast) [Source:MGI Symbol;Acc:MGI:1926137]
Sfmbt1	Scm-like with four mbt domains 1 [Source:MGI Symbol;Acc:MGI:1859609]
Sgk3	serum/glucocorticoid regulated kinase 3 [Source:MGI Symbol;Acc:MGI:2182368]
Sh2b2	SH2B adaptor protein 2 [Source:MGI Symbol;Acc:MGI:1345171]
Sh2b3	SH2B adaptor protein 3 [Source:MGI Symbol;Acc:MGI:893598]
Sh3bgrl	SH3-binding domain glutamic acid-rich protein like [Source:MGI Symbol;Acc:MGI:1930849]
Sharpin	SHANK-associated RH domain interacting protein [Source:MGI Symbol;Acc:MGI:1913331]
Sik2	salt inducible kinase 2 [Source:MGI Symbol;Acc:MGI:2445031]
Sike1	suppressor of IKBKE 1 [Source:MGI Symbol;Acc:MGI:1913891]
Sin3a	transcriptional regulator, SIN3A (yeast) [Source:MGI Symbol;Acc:MGI:107157]
Sipa1	signal-induced proliferation associated gene 1 [Source:MGI Symbol;Acc:MGI:107576]
Slc16a1	solute carrier family 16 (monocarboxylic acid transporters), member 1 [Source:MGI Symbol;Acc:MGI:106013]
Slc17a9	solute carrier family 17, member 9 [Source:MGI Symbol;Acc:MGI:1919107]
Slc25a28	solute carrier family 25, member 28 [Source:MGI Symbol;Acc:MGI:2180509]
Slc26a2	solute carrier family 26 (sulfate transporter), member 2 [Source:MGI Symbol;Acc:MGI:892977]
Slc35a2	solute carrier family 35 (UDP-galactose transporter), member A2 [Source:MGI Symbol;Acc:MGI:1345297]
Slc35c1	solute carrier family 35, member C1 [Source:MGI Symbol;Acc:MGI:2443301]
Slc35c2	solute carrier family 35, member C2 [Source:MGI Symbol;Acc:MGI:2385166]
Slc38a1	solute carrier family 38, member 1 [Source:MGI Symbol;Acc:MGI:2145895]
Slc38a6	solute carrier family 38, member 6 [Source:MGI Symbol;Acc:MGI:3648156]
Slc39a13	solute carrier family 39 (metal ion transporter), member 13 [Source:MGI Symbol;Acc:MGI:1915677]
Slc40a1	solute carrier family 40 (iron-regulated transporter), member 1 [Source:MGI Symbol;Acc:MGI:1315204]
Slc43a2	solute carrier family 43, member 2 [Source:MGI Symbol;Acc:MGI:2442746]
Slc7a7	solute carrier family 7 (cationic amino acid transporter, y+ system), member 7 [Source:MGI Symbol;Acc:MGI:1337120]
Slmap	sarcolemma associated protein [Source:MGI Symbol;Acc:MGI:1933549]
Sltm	SAFB-like, transcription modulator [Source:MGI Symbol;Acc:MGI:1913910]
Slx1b	SLX1 structure-specific endonuclease subunit homolog B (S. cerevisiae) [Source:MGI Symbol;Acc:MGI:1915220]
Smarca2	SWI/SNF related, matrix associated, actin dependent regulator of chromatin, subfamily a, member 2 [Source:MGI Symbol;Acc:MGI:99603]
Smarca4	SWI/SNF related, matrix associated, actin dependent regulator of chromatin, subfamily a, member 4 [Source:MGI Symbol;Acc:MGI:88192]
Smc1a	structural maintenance of chromosomes 1A [Source:MGI Symbol;Acc:MGI:1344345]
Smc6	structural maintenance of chromosomes 6 [Source:MGI Symbol;Acc:MGI:1914491]
Smchd1	SMC hinge domain containing 1 [Source:MGI Symbol;Acc:MGI:1921605]
Smek2	NA
Smoc2	SPARC related modular calcium binding 2 [Source:MGI Symbol;Acc:MGI:1929881]
Snapc3	small nuclear RNA activating complex, polypeptide 3 [Source:MGI Symbol;Acc:MGI:1916338]
Snf8	SNF8, ESCRT-II complex subunit, homolog (S. cerevisiae) [Source:MGI Symbol;Acc:MGI:1343161]
Snhg6	small nucleolar RNA host gene 6 [Source:MGI Symbol;Acc:MGI:1921074]
Snrnp200	small nuclear ribonucleoprotein 200 (U5) [Source:MGI Symbol;Acc:MGI:2444401]
Snrnp27	small nuclear ribonucleoprotein 27 (U4/U6.U5) [Source:MGI Symbol;Acc:MGI:1913868]
Snrpa	small nuclear ribonucleoprotein polypeptide A [Source:MGI Symbol;Acc:MGI:1855690]
Snupn	snurportin 1 [Source:MGI Symbol;Acc:MGI:1913319]
Snx10	sorting nexin 10 [Source:MGI Symbol;Acc:MGI:1919232]
Snx5	sorting nexin 5 [Source:MGI Symbol;Acc:MGI:1916428]
Son	Son DNA binding protein [Source:MGI Symbol;Acc:MGI:98353]
Sox4	SRY (sex determining region Y)-box 4 [Source:MGI Symbol;Acc:MGI:98366]
Spcs2	signal peptidase complex subunit 2 homolog (S. cerevisiae) [Source:MGI Symbol;Acc:MGI:1913874]
Srebf1	sterol regulatory element binding transcription factor 1 [Source:MGI Symbol;Acc:MGI:107606]
Srp72	signal recognition particle 72 [Source:MGI Symbol;Acc:MGI:1333795]
Srpr	signal recognition particle receptor ('docking protein') [Source:MGI Symbol;Acc:MGI:1914648]
Ss18	SS18, nBAF chromatin remodeling complex subunit [Source:MGI Symbol;Acc:MGI:107708]
St13	suppression of tumorigenicity 13 [Source:MGI Symbol;Acc:MGI:1917606]
Stag2	stromal antigen 2 [Source:MGI Symbol;Acc:MGI:1098583]
Stard7	START domain containing 7 [Source:MGI Symbol;Acc:MGI:2139090]
Strbp	spermatid perinuclear RNA binding protein [Source:MGI Symbol;Acc:MGI:104626]
Stx4a	syntaxin 4A (placental) [Source:MGI Symbol;Acc:MGI:893577]
Surf2	surfeit gene 2 [Source:MGI Symbol;Acc:MGI:98444]
Surf6	surfeit gene 6 [Source:MGI Symbol;Acc:MGI:98447]
Syf2	SYF2 homolog, RNA splicing factor (S. cerevisiae) [Source:MGI Symbol;Acc:MGI:1915842]
Syncrip	synaptotagmin binding, cytoplasmic RNA interacting protein [Source:MGI Symbol;Acc:MGI:1891690]
Syt11	synaptotagmin XI [Source:MGI Symbol;Acc:MGI:1859547]
Syvn1	synovial apoptosis inhibitor 1, synoviolin [Source:MGI Symbol;Acc:MGI:1921376]
Taf10	TATA-box binding protein associated factor 10 [Source:MGI Symbol;Acc:MGI:1346320]
Taf11	TATA-box binding protein associated factor 11 [Source:MGI Symbol;Acc:MGI:1916026]
Taf6l	TATA-box binding protein associated factor 6 like [Source:MGI Symbol;Acc:MGI:2444957]
Taf7	TATA-box binding protein associated factor 7 [Source:MGI Symbol;Acc:MGI:1346348]
Tagap	T cell activation Rho GTPase activating protein [Source:MGI Symbol;Acc:MGI:3615484]
Taz	tafazzin [Source:MGI Symbol;Acc:MGI:109626]
[truncated: 132 more rows]

## Sheet: Maf (161 genes)
List of genes in Regulon(unpruned)
Genes	Genes Description
[truncated: 161 more rows]

## Sheet: Etv3 (820 genes)
List of genes in Regulon(unpruned)
[truncated: 821 more rows]

[truncated: 5 more sheets: Ets1 (953 genes), Irf2 (125 genes), Pruned Hif1a and Elf3 regulons, Grubman et al Pyscenic, Zhou et al Pyscenic ]
