# Supplementary material for: Transcriptional signature in microglia associated with Aβ plaque phagocytosis
Source: Nat Commun. 2021 May 21;12:3015. doi: 10.1038/s41467-021-23111-1 (PMC8140091; doi:10.1038/s41467-021-23111-1)
Supplement: Supplementary file 10 — Supplementary Data 8 [file 41467_2021_23111_MOESM10_ESM.xlsx]

## Sheet: Cluster composition by patient
Supplementary Data 8 Analysis of human microglia clusters Tab 1 - Cluster composition of microglia in each patient Tab 2 - DEGs associated with each human microglial cluster	PatientID/Cluster	0	1	2	3	4	5	6	7	8	9	10	11	12	13	14	15	16	17	18	19	20	diagnosis	dataset
1	11409232	0	4	0	2	0	0	0	8	0	0	1	1	0	1	0	4	0	0	0	0	0	Mild AD	Mathys
2	11336574	0	0	0	0	3	0	0	21	0	1	5	0	0	1	0	1	0	0	0	0	1	AD	Mathys
3	10260309	2	0	1	47	1	0	0	0	0	15	2	2	0	1	0	25	0	0	0	1	5	No AD	Mathys
4	10248033	0	0	0	42	0	0	0	0	0	0	0	4	0	0	0	1	0	0	0	0	0	AD	Mathys
5	20207013	7	0	1	35	4	0	0	0	0	8	0	3	0	16	1	29	0	1	0	0	0	No AD	Mathys
6	20112377	4	0	0	51	0	0	0	0	2	0	0	3	0	3	0	2	0	0	0	0	0	AD	Mathys
7	10514454	8	0	1	43	1	0	0	0	0	3	0	2	0	4	0	9	1	1	0	0	0	No AD	Mathys
8	10290265	0	0	0	2	0	0	0	0	0	0	0	0	0	0	0	2	0	0	0	0	0	No AD	Mathys
9	21412626	0	0	0	7	0	0	0	0	0	1	1	0	0	0	0	0	1	0	1	0	0	No AD	Mathys
10	20170043	2	0	0	30	0	1	0	11	0	0	26	0	0	0	0	2	0	0	0	0	0	AD	Mathys
11	20956867	5	0	0	56	2	0	0	0	0	1	0	3	0	1	0	1	0	0	0	0	0	No AD	Mathys
12	21172121	0	0	0	3	0	0	0	3	1	0	1	1	0	0	0	0	0	0	0	0	1	Mild AD	Mathys
13	10536568	0	0	0	10	0	0	0	4	0	1	0	1	0	9	0	3	0	0	0	0	4	No AD	Mathys
14	10222853	3	0	0	14	1	0	0	0	0	3	0	1	0	1	0	7	0	0	0	1	0	AD	Mathys
15	10288185	11	0	1	75	4	0	0	1	0	3	2	1	0	1	0	8	0	0	0	0	4	Mild AD	Mathys
16	11200645	1	0	0	31	3	0	0	5	2	6	1	2	0	4	0	4	0	0	0	0	1	No AD	Mathys
17	20104101	2	0	0	6	1	0	0	11	1	6	3	6	0	1	0	6	0	0	0	1	0	AD	Mathys
18	20261901	0	1	0	6	0	0	0	6	0	0	12	3	0	0	0	0	0	0	0	0	0	AD	Mathys
19	11342432	5	1	1	19	1	0	0	2	0	2	1	8	0	3	0	0	0	0	0	0	0	No AD	Mathys
20	10101327	2	0	1	14	2	0	0	0	0	1	0	2	0	2	0	0	0	0	1	0	0	AD	Mathys
21	21142003	4	0	0	21	0	0	0	4	2	4	3	2	0	1	0	3	0	0	1	0	0	No AD	Mathys
22	76647134	1	0	0	15	0	0	0	3	1	0	9	0	0	1	0	2	0	1	0	0	1	AD	Mathys
23	20179164	2	0	0	5	2	0	0	0	0	0	2	0	0	1	0	2	0	0	0	0	0	AD	Mathys
24	21159840	2	0	0	3	0	0	0	5	1	6	60	1	0	0	0	4	1	1	0	0	0	AD	Mathys
25	20977678	0	0	0	10	5	0	0	7	0	5	13	0	0	3	0	3	0	0	0	0	1	Mild AD	Mathys
26	21189544	4	0	0	26	0	0	0	0	3	1	7	12	0	3	0	5	0	0	0	0	1	AD	Mathys
27	20254740	0	0	0	2	0	0	0	0	0	1	0	0	0	0	0	2	0	0	0	0	0	Mild AD	Mathys
28	20963866	4	0	2	52	2	0	0	0	0	7	1	0	0	15	0	3	0	0	0	0	0	AD	Mathys
29	10261026	2	0	0	16	0	0	0	0	0	2	0	6	0	10	0	2	0	0	0	0	1	No AD	Mathys
30	11310718	0	0	0	7	2	0	0	0	0	2	0	0	0	5	0	2	0	0	0	0	2	Mild AD	Mathys
31	20149910	0	0	0	6	2	0	0	0	0	0	0	1	0	1	0	2	0	0	0	0	0	No AD	Mathys
32	21135554	4	0	0	16	0	0	0	0	0	1	0	3	0	0	0	7	0	0	0	0	0	AD	Mathys
33	20275399	2	0	0	11	0	0	0	0	0	1	0	1	0	1	0	2	0	0	0	0	0	AD	Mathys
34	20282398	5	0	0	16	1	0	0	0	0	8	1	1	0	2	0	10	0	0	0	0	0	Mild AD	Mathys
35	11609672	2	0	0	10	5	0	0	0	0	0	0	2	0	1	0	4	0	0	0	1	1	No AD	Mathys
36	20249897	0	0	0	3	0	0	0	0	0	0	0	0	0	1	0	1	0	0	0	0	0	Mild AD	Mathys
37	20978133	9	0	0	29	0	0	0	1	0	0	0	5	0	1	0	1	0	0	0	0	0	AD	Mathys
38	11399871	3	0	0	14	1	0	0	0	0	2	1	0	0	1	0	2	0	0	1	0	0	AD	Mathys
39	11345331	2	0	1	16	0	0	0	0	0	1	1	1	0	1	0	2	0	0	0	0	0	AD	Mathys
40	10101291	3	0	0	22	0	0	0	0	0	0	0	0	0	0	0	0	0	0	0	0	0	Mild AD	Mathys
41	11630705	3	0	0	9	0	0	0	0	0	2	0	0	0	3	0	1	0	0	0	0	0	AD	Mathys
42	21126823	0	1	0	10	0	0	0	0	0	0	0	0	0	0	0	1	0	0	0	0	1	Mild AD	Mathys
43	20173942	11	0	0	53	0	0	0	1	0	1	0	2	0	2	0	1	1	0	1	0	0	AD	Mathys
44	11072071	3	3	0	33	0	0	0	7	0	3	3	1	0	0	0	1	0	0	0	0	1	No AD	Mathys
45	11159965	0	0	0	10	0	0	0	4	0	0	8	0	0	0	0	0	1	1	0	1	0	AD	Mathys
46	11399321	2	0	0	26	0	0	0	0	0	0	0	0	1	17	0	1	1	0	0	0	0	Mild AD	Mathys
47	11302830	0	0	0	1	2	0	0	2	0	1	0	0	0	0	0	0	0	0	0	0	0	AD	Mathys
48	AD1	3	0	0	0	0	0	3	1	0	0	0	0	0	0	0	0	0	0	0	0	0	AD	Zhou
49	AD2	18	0	0	0	4	0	16	0	4	0	0	0	0	0	0	1	1	0	0	0	0	AD	Zhou
50	AD3	14	0	0	1	0	1	13	10	0	0	0	3	0	0	0	2	0	0	1	0	0	AD	Zhou
51	AD5	7	0	0	0	1	0	26	4	0	0	2	1	0	1	0	0	1	0	0	0	0	AD	Zhou
52	AD7	43	0	0	0	2	1	3	4	0	1	3	13	0	0	0	0	0	3	5	2	0	AD	Zhou
53	AD8	2	0	0	0	0	0	14	1	0	0	0	0	0	0	0	0	0	0	0	0	0	AD	Zhou
54	AD9	10	0	0	1	0	0	30	7	0	0	0	11	0	1	0	0	0	0	0	0	0	AD	Zhou
55	AD10	37	0	0	4	2	0	38	13	3	1	3	2	0	0	0	0	1	1	2	0	0	AD	Zhou
56	AD11	21	0	0	1	0	0	29	0	0	0	0	2	0	1	0	0	2	1	0	0	0	AD	Zhou
57	AD12	178	0	1	3	10	0	27	1	1	3	1	16	0	17	0	5	2	4	2	3	0	AD	Zhou
58	AD13	75	1	0	4	15	0	12	0	0	1	0	9	0	2	0	0	0	0	2	3	0	AD	Zhou
59	P2	0	0	0	0	0	0	3	0	0	0	1	0	0	0	0	0	0	0	0	0	0	No AD (R62H)	Zhou
60	P3	23	0	0	1	0	0	20	0	0	0	0	14	0	0	1	2	1	0	0	0	0	No AD (R62H)	Zhou
61	P5	29	0	0	1	0	0	32	1	0	0	0	16	0	0	0	0	1	0	1	0	0	AD (R62H)	Zhou
62	P6	9	0	0	1	1	0	40	98	1	2	2	9	0	2	0	0	5	2	1	0	0	No AD (R62H)	Zhou
63	P7	71	0	0	1	0	0	16	1	0	1	1	23	0	4	1	0	2	1	2	1	2	AD (R62H)	Zhou
64	P9	82	0	0	5	2	0	61	11	0	1	0	6	0	4	1	1	5	0	2	0	2	No AD (R62H)	Zhou
65	P10	11	1	0	0	3	0	22	38	0	1	0	3	0	1	0	0	1	1	3	0	0	No AD (R62H)	Zhou
66	P11	3	0	0	0	2	0	12	1	0	1	0	6	0	79	0	1	2	0	3	0	2	No AD (R62H)	Zhou
67	P12	203	0	0	3	14	0	98	9	2	9	1	34	0	3	1	2	0	10	13	17	1	AD (R62H)	Zhou
68	P13	9	0	0	1	0	0	21	139	0	3	3	19	0	2	0	3	4	1	5	1	0	No AD (R62H)	Zhou
69	C1	0	0	0	0	0	0	2	6	0	2	120	2	0	2	0	1	2	1	3	9	1	No AD	Zhou
70	C2	0	0	0	1	0	0	12	11	0	0	0	0	0	0	0	0	1	1	0	0	0	Mild AD	Zhou
71	C3	7	0	0	0	19	0	9	4	0	1	1	21	0	3	0	0	2	2	3	4	0	No AD	Zhou
72	C4	1	0	0	0	0	0	10	0	0	0	0	1	0	0	0	1	0	0	0	0	0	No AD	Zhou
73	C5	2	2	0	0	116	0	4	3	0	2	1	7	0	1	0	1	5	1	5	1	4	No AD	Zhou
74	C6	26	2	0	0	25	2	42	36	1	2	2	10	0	6	0	0	3	1	3	0	0	No AD	Zhou
75	C7	6	2	0	0	9	0	18	30	1	1	4	20	0	1	0	0	1	3	1	0	0	No AD	Zhou
76	C8	1	4	0	1	374	0	2	2	0	4	4	5	0	1	0	2	2	1	2	0	0	No AD	Zhou
77	C9	53	0	0	1	1	0	19	0	1	0	0	3	0	11	0	2	2	1	1	1	0	No AD	Zhou
78	C11	8	1	0	1	5	0	22	12	0	1	3	3	0	0	0	0	2	1	2	1	0	No AD	Zhou
79	C12	3	3	0	1	91	0	4	2	0	3	0	3	0	1	0	1	3	1	2	17	1	No AD	Zhou
80	2	48	0	34	0	6	154	0	0	0	2	0	10	50	0	0	3	10	9	2	1	0	No AD	Leng
81	1	10	0	1	0	5	16	0	0	0	0	0	12	200	0	0	0	2	17	4	0	0	No AD	Leng
82	3	4	0	0	0	2	40	0	2	0	0	0	2	6	0	0	0	2	29	0	0	0	No AD	Leng
83	4	6	0	0	0	1	19	0	1	0	2	0	1	73	0	0	1	2	9	0	0	0	Mild AD	Leng
84	6	12	5	3	0	1	119	0	23	25	2	72	10	3	0	0	4	1	4	1	0	3	Mild AD	Leng
85	7	117	1	49	1	2	35	0	1	15	7	0	6	2	24	254	6	22	0	10	1	0	Mild AD	Leng
86	5	9	0	3	0	2	215	0	2	2	4	11	5	1	2	0	2	1	1	0	0	0	Mild AD	Leng
87	9	11	1392	1	0	19	9	0	34	0	253	0	0	0	9	0	19	17	6	8	1	0	AD	Leng
88	8	82	2	1225	0	13	31	0	0	2	3	0	1	1	5	0	0	29	2	6	0	0	AD	Leng
89	10	126	2	24	0	12	42	0	13	448	25	21	15	2	10	7	1	22	8	8	2	0	AD	Leng
90	Grubman_AD5_AD6	14	1	0	0	0	2	0	23	1	7	11	0	1	0	0	1	1	0	1	0	1	AD	Grubman
91	Grubman_AD3_AD4	51	11	1	2	0	0	0	16	1	2	1	1	0	0	0	0	1	0	0	0	0	AD	Grubman
92	Grubman_Ct5_Ct6	44	1	9	7	1	3	0	1	0	1	1	7	0	0	0	0	4	1	1	0	0	No AD	Grubman
93	Grubman_Ct3_Ct4	46	1	7	16	15	1	0	1	0	10	3	17	1	17	0	0	4	1	2	0	0	No AD	Grubman
94	Grubman_Ct1_Ct2	18	0	5	6	4	2	0	6	3	3	2	3	0	1	0	0	1	0	0	0	0	No AD	Grubman
95	Grubman_AD1_AD2	1	0	0	0	2	1	0	2	0	0	1	0	2	0	0	0	12	0	0	0	0	AD	Grubman

## Sheet: DEGs by Cluster Human microglia
Supplementary Data 8 Analysis of human microglia clusters Tab 1 - Cluster composition of microglia in each patient Tab 2 - DEGs associated with each human microglial cluster	p_val	avg_logFC	pct.1	pct.2	p_val_adj	cluster	gene
RNASET2	3.12265e-155	0.884999	0.499	0.209	1.05499e-150	0	RNASET2
ZFP36L2	6.28034e-120	0.778017	0.544	0.269	2.12181e-115	0	ZFP36L2
DDX17	4.64499e-103	0.622412	0.616	0.363	1.56931e-98	0	DDX17
SORL1	2.44263e-97	0.483827	0.74	0.473	8.25243e-93	0	SORL1
BHLHE41	1.10566e-91	0.560083	0.577	0.32	3.73547e-87	0	BHLHE41
MAF	2.82366e-90	0.590772	0.446	0.214	9.53975e-86	0	MAF
HP1BP3	6.96582e-87	0.578045	0.458	0.231	2.3534e-82	0	HP1BP3
MS4A7	7.44285e-85	0.663356	0.299	0.119	2.51457e-80	0	MS4A7
CYBB	2.79729e-84	0.635363	0.281	0.107	9.45063e-80	0	CYBB
VASH1	3.15216e-81	0.579193	0.324	0.136	1.06496e-76	0	VASH1
NEAT1	9.62708e-81	0.353583	0.821	0.597	3.25251e-76	0	NEAT1
A2M	1.67908e-79	0.452596	0.53	0.286	5.67276e-75	0	A2M
IL6ST	3.21023e-78	0.519977	0.529	0.296	1.08458e-73	0	IL6ST
ATM	2.07784e-75	0.458704	0.614	0.369	7.01997e-71	0	ATM
CD74	1.08007e-73	0.504593	0.76	0.536	3.649e-69	0	CD74
ITM2B	4.7172e-72	0.495601	0.542	0.317	1.59371e-67	0	ITM2B
MCF2L	8.11398e-71	0.50506	0.392	0.195	2.74131e-66	0	MCF2L
RASGEF1B	8.53049e-71	-0.668664	0.297	0.558	2.88203e-66	0	RASGEF1B
MIS18BP1	2.0242e-70	0.47615	0.397	0.197	6.83875e-66	0	MIS18BP1
SOCS6	3.95463e-70	0.472601	0.383	0.184	1.33607e-65	0	SOCS6
RSRP1	4.83057e-69	0.514609	0.407	0.212	1.63201e-64	0	RSRP1
SRRM2	4.43559e-67	0.451083	0.465	0.254	1.49856e-62	0	SRRM2
IFNGR1	1.18407e-66	0.4789	0.468	0.259	4.00036e-62	0	IFNGR1
LENG8	2.65996e-62	0.487784	0.332	0.16	8.98668e-58	0	LENG8
ARGLU1	1.30377e-60	0.466456	0.398	0.213	4.40478e-56	0	ARGLU1
KIAA1551	2.23712e-60	0.49206	0.272	0.12	7.55811e-56	0	KIAA1551
HNRNPA2B1	4.98584e-60	0.43187	0.536	0.322	1.68447e-55	0	HNRNPA2B1
C1orf132	8.87522e-60	0.512363	0.257	0.112	2.99849e-55	0	C1orf132
CSF1R	3.05017e-59	0.357001	0.59	0.367	1.0305e-54	0	CSF1R
ITGAX	9.27324e-59	0.441459	0.359	0.18	3.13297e-54	0	ITGAX
HLA-DMB	1.98004e-58	0.503766	0.271	0.122	6.68957e-54	0	HLA-DMB
BLNK	2.55901e-58	0.404234	0.426	0.23	8.64562e-54	0	BLNK
ADAM28	2.87769e-57	0.360987	0.652	0.42	9.72229e-53	0	ADAM28
SPATA13	3.00241e-56	0.537922	0.266	0.121	1.01436e-51	0	SPATA13
MT-ATP8	4.70413e-55	0.479819	0.272	0.124	1.58929e-50	0	MT-ATP8
CTNND1	5.40453e-55	0.452667	0.269	0.122	1.82592e-50	0	CTNND1
CLK1	1.96288e-54	0.424536	0.323	0.162	6.63159e-50	0	CLK1
PNISR	2.24382e-53	0.343268	0.598	0.384	7.58076e-49	0	PNISR
RNF213	3.12276e-53	0.361169	0.437	0.246	1.05502e-48	0	RNF213
APMAP	1.65348e-52	0.407735	0.293	0.141	5.5863e-48	0	APMAP
NUDT3	2.39534e-52	0.443872	0.308	0.153	8.09266e-48	0	NUDT3
GPRIN3	4.03891e-52	0.39251	0.318	0.16	1.36454e-47	0	GPRIN3
VPS13C	1.63983e-51	0.371872	0.497	0.299	5.54016e-47	0	VPS13C
DDX5	2.14099e-51	0.421558	0.591	0.392	7.23335e-47	0	DDX5
IL18	2.77034e-51	0.393345	0.442	0.257	9.35961e-47	0	IL18
SRGAP2	6.57962e-51	0.288728	0.842	0.655	2.22293e-46	0	SRGAP2
MT-ND4L	1.33835e-50	0.457854	0.354	0.189	4.5216e-46	0	MT-ND4L
FMNL3	1.08572e-49	0.35857	0.361	0.191	3.6681e-45	0	FMNL3
GPR34	1.20705e-49	0.385441	0.332	0.171	4.07801e-45	0	GPR34
OGFRL1	5.00543e-49	0.434997	0.306	0.157	1.69108e-44	0	OGFRL1
RCSD1	1.80424e-48	0.332481	0.456	0.267	6.09563e-44	0	RCSD1
CD84	3.9402e-48	0.434327	0.289	0.144	1.3312e-43	0	CD84
HNRNPA3	5.5642e-48	0.444093	0.372	0.21	1.87987e-43	0	HNRNPA3
ZFP36L1	4.52674e-47	0.297394	0.609	0.406	1.52936e-42	0	ZFP36L1
LINC00486	1.75356e-46	-0.57312	0.35	0.538	5.9244e-42	0	LINC00486
SLC38A2	4.31493e-46	0.443733	0.269	0.134	1.4578e-41	0	SLC38A2
MT-CO2	2.60758e-45	0.261139	0.581	0.378	8.80972e-41	0	MT-CO2
HLA-DRB1	4.70382e-45	0.433074	0.375	0.215	1.58919e-40	0	HLA-DRB1
FUS	6.82537e-45	0.347873	0.425	0.249	2.30595e-40	0	FUS
RBM5	1.11981e-44	0.399456	0.283	0.144	3.78326e-40	0	RBM5
RBM39	1.25219e-44	0.34301	0.424	0.251	4.23052e-40	0	RBM39
SRSF7	2.86996e-44	0.404162	0.346	0.193	9.69615e-40	0	SRSF7
HLA-DPA1	7.55449e-44	0.423921	0.268	0.135	2.55228e-39	0	HLA-DPA1
MT-ATP6	4.48813e-43	0.268751	0.455	0.271	1.51631e-38	0	MT-ATP6
NKTR	6.42627e-43	0.313556	0.425	0.25	2.17112e-38	0	NKTR
ATG16L2	8.95461e-43	0.394614	0.275	0.14	3.02532e-38	0	ATG16L2
CLEC7A	2.94554e-42	0.378765	0.328	0.18	9.9515e-38	0	CLEC7A
CFLAR	2.95938e-42	0.366489	0.329	0.181	9.99825e-38	0	CFLAR
EWSR1	4.75942e-42	0.38675	0.27	0.138	1.60797e-37	0	EWSR1
EVL	5.497e-42	0.305014	0.443	0.267	1.85716e-37	0	EVL
GLDN	5.81809e-42	0.289913	0.363	0.201	1.96564e-37	0	GLDN
INPP5D	2.26191e-41	0.274267	0.575	0.372	7.64188e-37	0	INPP5D
MT-CO1	2.28798e-41	0.294954	0.53	0.343	7.72994e-37	0	MT-CO1
CSF3R	5.99076e-41	0.306288	0.493	0.307	2.02398e-36	0	CSF3R
DIP2A	6.5643e-41	0.313607	0.311	0.165	2.21775e-36	0	DIP2A
SF3B1	9.18108e-41	0.393046	0.338	0.19	3.10183e-36	0	SF3B1
LUC7L3	1.19779e-40	0.330414	0.49	0.314	4.04674e-36	0	LUC7L3
HNRNPDL	1.37105e-40	0.33578	0.443	0.275	4.6321e-36	0	HNRNPDL
RNPC3	3.33853e-40	0.356171	0.297	0.16	1.12792e-35	0	RNPC3
CYFIP1	6.36589e-40	0.275279	0.468	0.286	2.15072e-35	0	CYFIP1
STX7	1.85003e-39	0.300964	0.428	0.259	6.25032e-35	0	STX7
MT-CYB	3.27437e-39	0.29586	0.443	0.276	1.10624e-34	0	MT-CYB
MLXIPL	4.26022e-39	0.336746	0.332	0.185	1.43931e-34	0	MLXIPL
SRSF11	1.99637e-38	0.324456	0.386	0.23	6.74473e-34	0	SRSF11
SLC4A7	2.38228e-38	0.299554	0.4	0.236	8.04852e-34	0	SLC4A7
DENND3	3.01922e-38	0.272597	0.542	0.348	1.02004e-33	0	DENND3
SF1	4.61703e-38	0.36205	0.321	0.183	1.55986e-33	0	SF1
LPAR6	8.05162e-38	0.298521	0.578	0.389	2.72024e-33	0	LPAR6
PALD1	9.10477e-38	0.264442	0.469	0.293	3.07605e-33	0	PALD1
PRPF4B	9.38781e-38	0.341934	0.327	0.188	3.17167e-33	0	PRPF4B
CX3CR1	1.00994e-37	0.299363	0.329	0.18	3.41209e-33	0	CX3CR1
LINGO1	1.76826e-37	-0.631885	0.274	0.432	5.97407e-33	0	LINGO1
CD37	1.03121e-36	0.36669	0.254	0.133	3.48394e-32	0	CD37
LST1	1.28755e-36	0.362622	0.284	0.155	4.34997e-32	0	LST1
P2RX7	1.31376e-36	0.319232	0.312	0.175	4.43855e-32	0	P2RX7
SRSF5	1.56687e-36	0.321313	0.372	0.222	5.29366e-32	0	SRSF5
GPATCH2L	2.02192e-36	0.31594	0.318	0.179	6.83106e-32	0	GPATCH2L
C6orf62	4.06996e-36	0.342268	0.296	0.164	1.37504e-31	0	C6orf62
PRMT2	6.64798e-36	0.290033	0.399	0.244	2.24602e-31	0	PRMT2
WSB1	1.6352e-35	0.263049	0.524	0.346	5.52454e-31	0	WSB1
LHFPL2	3.75449e-35	0.261858	0.474	0.304	1.26846e-30	0	LHFPL2
CARD8	1.53879e-34	0.331	0.268	0.146	5.1988e-30	0	CARD8
XIST	1.98244e-34	0.528393	0.289	0.165	6.69766e-30	0	XIST
SLC26A3	7.70986e-34	-0.649177	0.197	0.342	2.60478e-29	0	SLC26A3
NCKAP1L	8.99261e-34	0.287053	0.335	0.196	3.03815e-29	0	NCKAP1L
RGS12	2.18186e-33	0.302699	0.286	0.159	7.37142e-29	0	RGS12
FGD2	4.32585e-33	0.264556	0.453	0.29	1.46149e-28	0	FGD2
SON	6.26205e-33	0.254183	0.556	0.38	2.11563e-28	0	SON
TRIM22	8.99571e-33	0.340025	0.283	0.16	3.0392e-28	0	TRIM22
PRPF38B	1.26675e-32	0.264105	0.343	0.203	4.27971e-28	0	PRPF38B
ADCY7	2.26583e-32	0.319694	0.256	0.14	7.65511e-28	0	ADCY7
ASAH1	1.01746e-31	0.30855	0.287	0.165	3.43749e-27	0	ASAH1
HIST1H2AC	2.40768e-31	0.349209	0.305	0.18	8.13434e-27	0	HIST1H2AC
C3	2.59229e-31	0.254944	0.578	0.408	8.75804e-27	0	C3
IL13RA1	3.48949e-31	0.276336	0.275	0.154	1.17892e-26	0	IL13RA1
ADGRG1	3.55542e-31	0.265435	0.372	0.229	1.2012e-26	0	ADGRG1
MT-ND5	9.46193e-31	0.350681	0.257	0.144	3.19671e-26	0	MT-ND5
HAVCR2	2.1315e-30	0.262834	0.317	0.188	7.20128e-26	0	HAVCR2
SRGAP3	3.67537e-30	0.299677	0.263	0.148	1.24172e-25	0	SRGAP3
SPECC1	4.28216e-30	0.267042	0.279	0.158	1.44673e-25	0	SPECC1
KCTD12	5.05307e-30	0.276976	0.295	0.172	1.70718e-25	0	KCTD12
IRF8	9.48611e-30	0.264055	0.251	0.138	3.20488e-25	0	IRF8
SHTN1	1.39315e-29	0.252429	0.43	0.28	4.70674e-25	0	SHTN1
MS4A6A	4.23795e-29	0.258295	0.442	0.29	1.43179e-24	0	MS4A6A
ARRB2	6.93719e-29	0.253367	0.313	0.188	2.34373e-24	0	ARRB2
MANBA	4.6144e-28	0.269482	0.284	0.166	1.55898e-23	0	MANBA
ARHGAP26	6.06943e-28	-0.514418	0.373	0.482	2.05056e-23	0	ARHGAP26
ZRANB2	7.07089e-28	0.290471	0.305	0.185	2.3889e-23	0	ZRANB2
TRMT1	9.33081e-28	0.287407	0.267	0.155	3.15242e-23	0	TRMT1
KIAA1033	1.28034e-27	0.279103	0.299	0.18	4.32564e-23	0	KIAA1033
ZCCHC11	4.92631e-27	0.271453	0.341	0.215	1.66435e-22	0	ZCCHC11
APPL2	5.19732e-27	0.266915	0.257	0.147	1.75592e-22	0	APPL2
GCC2	1.12165e-26	0.273807	0.27	0.159	3.78949e-22	0	GCC2
ZNF207	3.66043e-26	0.299522	0.325	0.206	1.23668e-21	0	ZNF207
TTC14	4.38228e-26	0.29149	0.294	0.181	1.48055e-21	0	TTC14
SNX13	2.2148e-24	0.278174	0.252	0.151	7.48271e-20	0	SNX13
RP11-1000B6.3	9.08884e-24	0.260331	0.252	0.149	3.07066e-19	0	RP11-1000B6.3
LPP	2.81635e-23	-0.473262	0.408	0.495	9.51502e-19	0	LPP
ATF7IP	4.40371e-23	0.259161	0.263	0.161	1.48779e-18	0	ATF7IP
NRDC	3.16611e-21	0.263001	0.26	0.163	1.06967e-16	0	NRDC
LRP4	4.44814e-21	-0.475719	0.162	0.267	1.5028e-16	0	LRP4
INO80D	1.96095e-20	-0.523655	0.264	0.367	6.62508e-16	0	INO80D
DPYD	5.48885e-20	-0.539959	0.182	0.28	1.85441e-15	0	DPYD
CHST11	9.03911e-20	-0.474859	0.364	0.45	3.05386e-15	0	CHST11
RPL13A	7.52232e-18	-0.560617	0.166	0.253	2.54141e-13	0	RPL13A
SH3RF3	1.10631e-13	-0.507526	0.206	0.28	3.73767e-09	0	SH3RF3
RP11-624C23.1	1.05992e-11	-0.39049	0.194	0.268	3.58095e-07	0	RP11-624C23.1
TMSB4X	3.05462e-11	-0.334514	0.624	0.604	1.032e-06	0	TMSB4X
ZFAND3	3.64121e-11	-0.43474	0.281	0.34	1.23018e-06	0	ZFAND3
FMNL2	1.4788e-10	-0.444084	0.264	0.321	4.99612e-06	0	FMNL2
RBM47	1.2618e-08	-0.50298	0.269	0.315	0.0004263	0	RBM47
GNAQ	4.99937e-08	-0.351422	0.363	0.398	0.00168904	0	GNAQ
BACH1	2.1813e-06	-0.399171	0.283	0.315	0.0736952	0	BACH1
FMN1	4.43104e-06	-0.366735	0.269	0.308	0.149703	0	FMN1
EIF4G3	4.73836e-06	-0.353783	0.274	0.308	0.160085	0	EIF4G3
SLC11A1	7.22135e-06	-0.463259	0.276	0.3	0.243973	0	SLC11A1
GAB2	1.45553e-05	-0.354869	0.28	0.308	0.491751	0	GAB2
RPLP1	1.62095e-05	-0.43778	0.238	0.269	0.547639	0	RPLP1
RPL10	2.86795e-05	-0.362829	0.243	0.273	0.968938	0	RPL10
SPP1	3.36831e-05	-0.480608	0.544	0.515	1	0	SPP1
RPL13	4.43364e-05	-0.409943	0.345	0.358	1	0	RPL13
STAG1	6.38604e-05	-0.315784	0.241	0.273	1	0	STAG1
FTH1	0.000128117	-0.764336	0.395	0.388	1	0	FTH1
GOLGA4	0.000150042	-0.383242	0.259	0.284	1	0	GOLGA4
MTHFD1L	0.000245899	-0.351525	0.223	0.252	1	0	MTHFD1L
RUNX1	0.0016036	-0.295158	0.467	0.456	1	0	RUNX1
EXOC4	0.00240338	-0.292335	0.231	0.251	1	0	EXOC4
HSP90AA1	0.00473288	-0.518052	0.331	0.332	1	0	HSP90AA1
ARL2-SNX15	0	2.00319	0.32	0.02	0	1	ARL2-SNX15
HIST2H2BF	0	1.9227	0.613	0.148	0	1	HIST2H2BF
CTD-2282P23.2	0	1.8732	0.512	0.087	0	1	CTD-2282P23.2
RP11-452H21.1	0	1.73057	0.558	0.131	0	1	RP11-452H21.1
RP11-356C4.5	0	1.70159	0.304	0.034	0	1	RP11-356C4.5
RP11-304M2.3	0	1.69308	0.277	0.025	0	1	RP11-304M2.3
MALAT1	0	0.596187	0.993	0.816	0	1	MALAT1
TMEM163	9.22127e-307	1.58133	0.458	0.105	3.11541e-302	1	TMEM163
RP11-415J8.3	1.61216e-273	1.53815	0.323	0.053	5.44669e-269	1	RP11-415J8.3
RP11-439A17.10	1.65174e-272	1.53319	0.252	0.029	5.5804e-268	1	RP11-439A17.10
ARHGAP26-AS1	6.9547e-253	1.60223	0.284	0.043	2.34964e-248	1	ARHGAP26-AS1
ARHGAP26.1	1.56181e-229	1.12185	0.737	0.429	5.27657e-225	1	ARHGAP26
SPP1.1	2.04556e-212	1.12406	0.766	0.485	6.91093e-208	1	SPP1
CHST11.1	6.31106e-200	1.0052	0.712	0.4	2.13219e-195	1	CHST11
RP11-16C1.3	1.44652e-199	1.42961	0.314	0.071	4.88707e-195	1	RP11-16C1.3
SORL1.1	7.76705e-191	-1.42683	0.117	0.565	2.6241e-186	1	SORL1
LIMK2	1.02481e-179	1.44479	0.314	0.08	3.46231e-175	1	LIMK2
ACSL1	4.93249e-177	1.32312	0.465	0.185	1.66644e-172	1	ACSL1
TGFBR1	7.40808e-166	1.2586	0.54	0.27	2.50282e-161	1	TGFBR1
C9orf84	1.31565e-146	1.32391	0.253	0.061	4.44491e-142	1	C9orf84
CPEB4	1.67605e-138	1.26747	0.417	0.177	5.66252e-134	1	CPEB4
SH3RF3.1	1.14777e-136	1.00684	0.5	0.237	3.87775e-132	1	SH3RF3
ZFP36L2.1	3.4805e-132	-1.74213	0.021	0.347	1.17589e-127	1	ZFP36L2
DDX17.1	6.6699e-120	-1.18835	0.101	0.439	2.25343e-115	1	DDX17
SLC1A3	1.07343e-117	0.519327	0.904	0.774	3.62657e-113	1	SLC1A3
MT-CO2.1	1.25776e-116	-1.4041	0.119	0.446	4.24935e-112	1	MT-CO2
ANKRD44	6.77983e-116	-1.0403	0.142	0.49	2.29057e-111	1	ANKRD44
FRMD4A	1.70941e-115	-1.01925	0.335	0.655	5.77525e-111	1	FRMD4A
ATM.1	5.27805e-112	-1.00291	0.108	0.444	1.78319e-107	1	ATM
SFMBT2	2.17276e-111	-1.18832	0.157	0.485	7.34069e-107	1	SFMBT2
RNASET2.1	1.32651e-109	-1.81243	0.009	0.283	4.48162e-105	1	RNASET2
RBM47.1	5.82297e-102	0.990194	0.492	0.283	1.96729e-97	1	RBM47
RP11-289H16.1	6.37164e-102	1.095	0.251	0.079	2.15266e-97	1	RP11-289H16.1
PNISR.1	7.07612e-101	-0.908945	0.13	0.453	2.39067e-96	1	PNISR
MT-ATP6.1	2.89068e-100	-1.42158	0.051	0.331	9.76616e-96	1	MT-ATP6
CSF1R.1	5.37158e-100	-0.986277	0.121	0.436	1.81479e-95	1	CSF1R
MEF2A	1.09141e-97	-0.691013	0.353	0.685	3.68731e-93	1	MEF2A
MAF.1	2.89603e-93	-1.2846	0.024	0.277	9.78424e-89	1	MAF
MT-CYB.1	4.1945e-93	-1.32325	0.061	0.332	1.41711e-88	1	MT-CYB
MT-ND3	2.1184e-92	-1.32308	0.062	0.333	7.157e-88	1	MT-ND3
MT-CO1.1	4.64915e-91	-1.31112	0.124	0.403	1.57072e-86	1	MT-CO1
HSPA1A	5.07329e-88	-1.597	0.056	0.309	1.71401e-83	1	HSPA1A
MEF2C	6.39802e-87	-0.660625	0.397	0.707	2.16157e-82	1	MEF2C
ARHGAP22	1.27421e-86	-1.05258	0.084	0.355	4.30493e-82	1	ARHGAP22
MIS18BP1.1	2.7024e-85	-1.18499	0.019	0.254	9.13004e-81	1	MIS18BP1
ABHD15-AS1	1.32116e-84	1.02949	0.273	0.104	4.46353e-80	1	ABHD15-AS1
ACER3	1.54732e-84	1.08151	0.338	0.16	5.22761e-80	1	ACER3
MT-CO3	2.47681e-84	-1.11553	0.144	0.422	8.36792e-80	1	MT-CO3
ITM2B.1	4.08494e-84	-0.888921	0.102	0.382	1.3801e-79	1	ITM2B
RAB11A	8.51341e-83	1.00036	0.386	0.197	2.87626e-78	1	RAB11A
INPP5D.1	6.69455e-82	-0.819191	0.147	0.436	2.26175e-77	1	INPP5D
ZFP36L1.1	1.42763e-81	-0.94383	0.185	0.469	4.82325e-77	1	ZFP36L1
ZFAND3.1	1.502e-81	0.802422	0.499	0.309	5.0745e-77	1	ZFAND3
MBNL1	3.58887e-80	-0.70537	0.219	0.528	1.2125e-75	1	MBNL1
IFNGR1.1	4.30118e-77	-0.939621	0.071	0.319	1.45315e-72	1	IFNGR1
BLNK.1	7.55835e-77	-1.03986	0.051	0.286	2.55359e-72	1	BLNK
TBC1D19	1.51276e-76	0.915277	0.309	0.136	5.11085e-72	1	TBC1D19
MT-ND4	5.13234e-76	-1.11447	0.089	0.339	1.73396e-71	1	MT-ND4
MT-ND2	2.70117e-75	-1.21665	0.058	0.292	9.12591e-71	1	MT-ND2
HNRNPA2B1.1	7.00515e-75	-0.81612	0.119	0.384	2.36669e-70	1	HNRNPA2B1
A2M.1	8.1532e-74	-0.842842	0.096	0.351	2.75456e-69	1	A2M
OXR1	1.91325e-73	-0.950711	0.136	0.394	6.4639e-69	1	OXR1
SRRM2.1	3.68212e-73	-0.922983	0.073	0.313	1.244e-68	1	SRRM2
DPYD.1	2.99402e-70	0.784659	0.424	0.244	1.01153e-65	1	DPYD
LUC7L3.1	3.07008e-70	-0.746199	0.112	0.37	1.03723e-65	1	LUC7L3
RNF213.1	2.95683e-68	-0.85441	0.071	0.301	9.98966e-64	1	RNF213
MCF2L2	4.77212e-68	0.878828	0.347	0.172	1.61226e-63	1	MCF2L2
ELMO1	1.31688e-67	-0.745637	0.232	0.497	4.4491e-63	1	ELMO1
FNIP2	4.53087e-67	1.04762	0.292	0.138	1.53075e-62	1	FNIP2
ADAM28.1	1.85093e-66	-0.626121	0.209	0.486	6.25336e-62	1	ADAM28
SYNDIG1	4.63352e-66	-1.08735	0.107	0.333	1.56544e-61	1	SYNDIG1
DDX5.1	4.76758e-66	-0.663921	0.185	0.452	1.61073e-61	1	DDX5
PTPN2	6.982e-66	0.925793	0.377	0.22	2.35887e-61	1	PTPN2
MYCBP2	8.70074e-66	-0.748897	0.116	0.363	2.93954e-61	1	MYCBP2
PSAP	6.1428e-64	-0.71271	0.125	0.372	2.07535e-59	1	PSAP
APOE	1.17703e-63	-0.796063	0.162	0.41	3.97659e-59	1	APOE
SLC8A1	1.62616e-63	-0.643238	0.212	0.477	5.49398e-59	1	SLC8A1
MT-ND1	1.91627e-63	-1.03182	0.057	0.265	6.47411e-59	1	MT-ND1
ZEB2	1.9662e-63	-0.594436	0.228	0.502	6.6428e-59	1	ZEB2
AOAH	8.14668e-63	-0.908428	0.095	0.319	2.75236e-58	1	AOAH
PRMT2.1	3.19202e-62	-0.747557	0.074	0.292	1.07842e-57	1	PRMT2
LAPTM5	1.64785e-61	-0.863094	0.077	0.294	5.56728e-57	1	LAPTM5
RASSF4	3.14486e-61	-0.872684	0.05	0.251	1.06249e-56	1	RASSF4
HP1BP3.1	3.3952e-61	-0.79093	0.074	0.289	1.14707e-56	1	HP1BP3
GAB2.1	5.39157e-60	0.783084	0.444	0.285	1.82154e-55	1	GAB2
CD74.1	2.69443e-59	-0.609372	0.347	0.598	9.10313e-55	1	CD74
NKTR.1	6.14267e-59	-0.732094	0.084	0.301	2.0753e-54	1	NKTR
PLXDC2	7.63605e-59	0.323434	0.906	0.812	2.57984e-54	1	PLXDC2
IL6ST.1	1.49961e-58	-0.673799	0.123	0.357	5.06644e-54	1	IL6ST
CELF2	1.61219e-58	-0.531847	0.325	0.602	5.44677e-54	1	CELF2
VPS13C.1	4.17271e-58	-0.619741	0.121	0.355	1.40975e-53	1	VPS13C
FMN1.1	6.83594e-58	0.817116	0.434	0.285	2.30952e-53	1	FMN1
CSGALNACT1	1.65811e-56	-0.809947	0.099	0.311	5.60193e-52	1	CSGALNACT1
QKI	4.19927e-56	-0.553204	0.284	0.547	1.41872e-51	1	QKI
GOLGA4.1	1.06143e-55	0.930216	0.402	0.263	3.58603e-51	1	GOLGA4
HNRNPA3.1	5.23481e-55	-0.749212	0.062	0.256	1.76858e-50	1	HNRNPA3
FMNL2.1	1.16934e-54	0.795364	0.442	0.295	3.95061e-50	1	FMNL2
ARGLU1.1	2.28054e-54	-0.669564	0.066	0.263	7.7048e-50	1	ARGLU1
ANKS1A	5.78583e-54	0.86003	0.334	0.189	1.95474e-49	1	ANKS1A
SLC4A7.1	1.38143e-53	-0.704231	0.082	0.284	4.66717e-49	1	SLC4A7
ZFHX3	2.86546e-52	-0.666277	0.13	0.349	9.68097e-48	1	ZFHX3
FNDC3B	2.94724e-52	0.905836	0.276	0.142	9.95724e-48	1	FNDC3B
NCK2	9.37758e-52	0.870924	0.279	0.144	3.16822e-47	1	NCK2
DOCK8	3.41501e-51	-0.510033	0.349	0.603	1.15376e-46	1	DOCK8
RP11-624C23.1.1	9.25002e-50	0.450229	0.415	0.236	3.12512e-45	1	RP11-624C23.1
BAZ2B	9.49214e-50	-0.638944	0.095	0.294	3.20692e-45	1	BAZ2B
P2RY12	1.11628e-49	-0.836989	0.083	0.269	3.77136e-45	1	P2RY12
BHLHE41.1	2.42859e-49	-0.619803	0.163	0.383	8.20499e-45	1	BHLHE41
RUNX1.1	2.55833e-49	0.62495	0.553	0.444	8.64331e-45	1	RUNX1
C1QB	3.93305e-49	-0.603	0.115	0.323	1.32878e-44	1	C1QB
TNRC6B	6.01794e-49	-0.616461	0.115	0.321	2.03316e-44	1	TNRC6B
IL18.1	6.51598e-49	-0.604667	0.105	0.307	2.20142e-44	1	IL18
MS4A6A.1	8.81177e-48	-0.581557	0.128	0.337	2.97706e-43	1	MS4A6A
MTHFD1L.1	8.8666e-48	0.744231	0.37	0.231	2.99558e-43	1	MTHFD1L
PKN2	1.13277e-47	-0.575063	0.106	0.306	3.82706e-43	1	PKN2
LHFPL2.1	1.57218e-47	-0.554071	0.141	0.354	5.31162e-43	1	LHFPL2
C3.1	1.9965e-47	-0.585896	0.231	0.459	6.74519e-43	1	C3
HS3ST4	3.66398e-47	-0.880336	0.165	0.351	1.23787e-42	1	HS3ST4
HLA-DRB1.1	7.36783e-47	-0.659463	0.078	0.26	2.48922e-42	1	HLA-DRB1
FUS.1	2.5029e-45	-0.558715	0.105	0.297	8.45604e-41	1	FUS
HCK	2.04606e-44	0.836502	0.288	0.163	6.91261e-40	1	HCK
PCM1	3.89346e-44	-0.516167	0.105	0.298	1.31541e-39	1	PCM1
ITPR2	3.99201e-44	-0.451723	0.364	0.604	1.3487e-39	1	ITPR2
ADGRG1.1	1.52064e-43	-0.609901	0.092	0.271	5.13748e-39	1	ADGRG1
CCDC88A	3.28345e-43	-0.569217	0.094	0.276	1.10931e-38	1	CCDC88A
CTSB	1.73403e-42	-0.498467	0.16	0.368	5.85842e-38	1	CTSB
SHTN1.1	3.90328e-42	-0.511775	0.129	0.324	1.31872e-37	1	SHTN1
BACH1.1	5.56949e-42	0.73367	0.411	0.297	1.88165e-37	1	BACH1
EEF1A1	6.45778e-42	-0.576544	0.117	0.305	2.18176e-37	1	EEF1A1
HNRNPDL.1	9.80364e-42	-0.439607	0.126	0.322	3.31216e-37	1	HNRNPDL
DOCK4	2.76058e-41	-0.559941	0.486	0.671	9.32661e-37	1	DOCK4
RCSD1.1	4.5652e-41	-0.50067	0.126	0.317	1.54235e-36	1	RCSD1
MBP	1.12124e-40	-0.550668	0.096	0.273	3.78809e-36	1	MBP
HLA-DRA	5.13962e-40	-0.558301	0.099	0.275	1.73642e-35	1	HLA-DRA
LPP.1	1.22106e-39	0.413409	0.593	0.467	4.12536e-35	1	LPP
LDLRAD4	2.77286e-39	-0.552783	0.222	0.419	9.36812e-35	1	LDLRAD4
CSF2RA	2.29126e-38	-0.649096	0.09	0.253	7.74102e-34	1	CSF2RA
RSRP1.1	8.85086e-38	-0.45658	0.092	0.259	2.99026e-33	1	RSRP1
NAV3	4.04238e-37	-0.552899	0.206	0.397	1.36572e-32	1	NAV3
REL	2.36266e-36	-0.46672	0.094	0.258	7.98226e-32	1	REL
GNAQ.1	2.76101e-36	0.532734	0.488	0.38	9.32809e-32	1	GNAQ
RNF149	3.0223e-36	0.715826	0.381	0.277	1.02108e-31	1	RNF149
MAML3	4.57943e-36	-0.571072	0.166	0.342	1.54716e-31	1	MAML3
STX7.1	6.77269e-36	-0.420743	0.126	0.304	2.28815e-31	1	STX7
HLA-E	1.22864e-35	-0.517413	0.101	0.264	4.15097e-31	1	HLA-E
ZCCHC11.1	3.90928e-35	-0.438975	0.092	0.252	1.32075e-30	1	ZCCHC11
SRSF11.1	9.78097e-35	-0.429836	0.105	0.272	3.3045e-30	1	SRSF11
TBC1D22A	2.13364e-34	-0.530633	0.117	0.279	7.20852e-30	1	TBC1D22A
DENND3.1	6.96439e-34	-0.541789	0.218	0.397	2.35292e-29	1	DENND3
RPL28	4.45712e-33	-0.540484	0.107	0.263	1.50584e-28	1	RPL28
PARP14	6.28902e-33	-0.445895	0.125	0.29	2.12474e-28	1	PARP14
SCAF11	1.20398e-32	-0.385966	0.126	0.296	4.06763e-28	1	SCAF11
RAPGEF2	1.99841e-32	0.769695	0.252	0.149	6.75163e-28	1	RAPGEF2
ACTB	2.08045e-32	-0.447984	0.248	0.443	7.02879e-28	1	ACTB
MACF1	5.73502e-32	-0.370007	0.168	0.351	1.93757e-27	1	MACF1
GRB2	6.96515e-32	0.696573	0.365	0.272	2.35318e-27	1	GRB2
WSB1.1	2.00125e-31	-0.325995	0.2	0.395	6.76124e-27	1	WSB1
SLC9A9	4.7306e-31	-0.442316	0.245	0.435	1.59823e-26	1	SLC9A9
ZBTB20	5.25561e-31	-0.522193	0.126	0.28	1.77561e-26	1	ZBTB20
HSP90AA1.1	9.73918e-31	-0.586399	0.18	0.353	3.29038e-26	1	HSP90AA1
DTNB	2.29662e-30	0.743247	0.265	0.165	7.75913e-26	1	DTNB
SMAP2	1.26217e-29	-0.425758	0.111	0.262	4.26422e-25	1	SMAP2
HDAC9	2.69276e-29	-0.523222	0.175	0.333	9.0975e-25	1	HDAC9
POU2F2	3.68598e-29	-0.418469	0.109	0.257	1.24531e-24	1	POU2F2
SON.1	1.81228e-28	-0.370958	0.239	0.427	6.1228e-24	1	SON
RNF130	2.23212e-28	-0.427628	0.119	0.268	7.54121e-24	1	RNF130
EVL.1	1.13586e-27	-0.350686	0.149	0.311	3.8375e-23	1	EVL
MKNK1	1.22339e-27	0.664463	0.389	0.31	4.13321e-23	1	MKNK1
TAB2	1.06461e-26	-0.435571	0.127	0.27	3.59678e-22	1	TAB2
PDE4B	1.92468e-26	0.693092	0.288	0.194	6.50252e-22	1	PDE4B
CD14	2.14122e-26	0.787524	0.296	0.207	7.23411e-22	1	CD14
CYFIP1.1	4.00043e-26	-0.333888	0.171	0.331	1.35154e-21	1	CYFIP1
NAIP	5.91853e-26	0.574138	0.454	0.394	1.99958e-21	1	NAIP
ARL5A	1.69646e-25	-0.303286	0.119	0.261	5.73147e-21	1	ARL5A
SRSF5.1	2.69363e-25	-0.284538	0.117	0.261	9.10043e-21	1	SRSF5
RBM39.1	3.23874e-25	-0.282797	0.141	0.293	1.09421e-20	1	RBM39
LYST	5.48743e-25	-0.313517	0.114	0.252	1.85393e-20	1	LYST
C1QC	1.37011e-24	-0.348627	0.174	0.33	4.62891e-20	1	C1QC
KMT2C	2.82242e-24	-0.299859	0.144	0.294	9.53553e-20	1	KMT2C
FRMD4B	3.33653e-24	0.623707	0.355	0.274	1.12725e-19	1	FRMD4B
DOCK10	5.17415e-24	-0.310487	0.209	0.373	1.74809e-19	1	DOCK10
CEP170	6.86791e-24	-0.27157	0.149	0.299	2.32032e-19	1	CEP170
ATRX	1.09409e-23	-0.283489	0.153	0.304	3.69638e-19	1	ATRX
AKAP9	1.13725e-23	-0.306457	0.117	0.253	3.84219e-19	1	AKAP9
GTF2I	1.20998e-23	-0.274341	0.119	0.257	4.0879e-19	1	GTF2I
RBM25	1.39672e-23	-0.289386	0.126	0.266	4.71881e-19	1	RBM25
EIF4G3.1	2.33262e-23	0.564126	0.374	0.294	7.88076e-19	1	EIF4G3
ARHGAP15	2.65198e-23	-0.360461	0.241	0.398	8.9597e-19	1	ARHGAP15
PTPRC	2.82149e-23	-0.273412	0.253	0.433	9.5324e-19	1	PTPRC
NIPBL	7.51741e-23	-0.263672	0.158	0.308	2.53976e-18	1	NIPBL
2001-03-01	3.06432e-22	0.497886	0.421	0.356	1.03528e-17	1	2001-03-01
HCLS1	1.12991e-21	-0.252567	0.182	0.335	3.81742e-17	1	HCLS1
ATP8B4	1.35203e-20	-0.288542	0.216	0.371	4.56783e-16	1	ATP8B4
MYO9B	6.49233e-20	-0.265228	0.126	0.252	2.19343e-15	1	MYO9B
ATF6	4.52018e-19	0.608436	0.259	0.184	1.52714e-14	1	ATF6
SSH2	9.59156e-19	0.362649	0.596	0.582	3.24051e-14	1	SSH2
NR3C1	2.42069e-18	0.649303	0.262	0.192	8.17831e-14	1	NR3C1
SPTLC2	2.60239e-18	0.618356	0.338	0.278	8.79218e-14	1	SPTLC2
RERE	3.00795e-18	-0.259588	0.144	0.267	1.01624e-13	1	RERE
FKBP5	5.28017e-18	0.38915	0.51	0.473	1.78391e-13	1	FKBP5
PDXDC1	6.46051e-18	0.658423	0.252	0.182	2.18268e-13	1	PDXDC1
TBC1D5	1.0338e-17	-0.255731	0.195	0.33	3.4927e-13	1	TBC1D5
FOXN3	1.74266e-17	-0.280003	0.341	0.496	5.88758e-13	1	FOXN3
ST6GALNAC3	1.29124e-16	0.360284	0.363	0.279	4.36244e-12	1	ST6GALNAC3
FOXP1	1.76884e-16	-0.29249	0.155	0.27	5.97602e-12	1	FOXP1
SCIN	4.81796e-16	0.598089	0.3	0.237	1.62775e-11	1	SCIN
DOCK2	6.72435e-16	-0.264355	0.15	0.264	2.27182e-11	1	DOCK2
SRGAP1	8.73094e-16	0.519531	0.35	0.292	2.94975e-11	1	SRGAP1
LRP4.1	3.76119e-13	0.349568	0.318	0.244	1.27072e-08	1	LRP4
PAG1	8.46196e-12	0.530289	0.318	0.279	2.85887e-07	1	PAG1
TCF12	1.28279e-11	0.357967	0.436	0.404	4.3339e-07	1	TCF12
PRKCA	3.39868e-10	0.448531	0.253	0.202	1.14824e-05	1	PRKCA
NEAT1.1	1.97931e-09	-0.810251	0.675	0.622	6.68711e-05	1	NEAT1
FCGR1A	6.51575e-09	0.496088	0.266	0.229	0.000220135	1	FCGR1A
FTH1.1	2.50672e-08	-0.569588	0.3	0.401	0.000846894	1	FTH1
ATG7	3.68647e-07	0.407132	0.255	0.22	0.0124547	1	ATG7
ETV6	5.1295e-07	0.328214	0.362	0.342	0.01733	1	ETV6
ALOX5	4.1358e-06	0.448511	0.263	0.242	0.139728	1	ALOX5
FTX	4.71012e-06	0.347917	0.251	0.218	0.159132	1	FTX
IFI16	5.87516e-06	0.421629	0.327	0.323	0.198492	1	IFI16
IKZF1	6.96738e-06	0.395402	0.273	0.252	0.235393	1	IKZF1
EXOC4.1	1.17964e-05	0.354263	0.27	0.245	0.398543	1	EXOC4
NUMB	2.2258e-05	0.396529	0.302	0.292	0.751987	1	NUMB
STAG1.1	4.81327e-05	0.324701	0.286	0.266	1	1	STAG1
MAML2	5.89961e-05	0.261157	0.474	0.483	1	1	MAML2
WDFY3	6.19696e-05	0.405061	0.252	0.236	1	1	WDFY3
PTPRE	7.86774e-05	0.351954	0.34	0.342	1	1	PTPRE
PTPRJ	0.000448784	0.277959	0.31	0.295	1	1	PTPRJ
FTL	0.00462381	-0.311991	0.448	0.526	1	1	FTL
TAOK3	0.00900445	0.29687	0.27	0.271	1	1	TAOK3
RP11-624C23.1.2	0	1.82919	0.755	0.193	0	2	RP11-624C23.1
RP11-142M10.2	0	1.80536	0.418	0.079	0	2	RP11-142M10.2
LINC00486.1	0	0.746098	0.975	0.452	0	2	LINC00486
MED12L	5.24667e-267	1.65765	0.367	0.074	1.77259e-262	2	MED12L
FRMD4A.1	1.01578e-239	0.873053	0.885	0.582	3.43182e-235	2	FRMD4A
MCF2L2.1	1.49432e-198	1.25265	0.47	0.157	5.04857e-194	2	MCF2L2
HS3ST4.1	2.45478e-156	0.864412	0.624	0.29	8.29348e-152	2	HS3ST4
RASGEF1B.1	3.12682e-142	0.332313	0.911	0.471	1.0564e-137	2	RASGEF1B
ENTPD1-AS1	1.99844e-127	1.15986	0.36	0.132	6.75173e-123	2	ENTPD1-AS1
DENND3.2	1.19934e-120	-1.32712	0.075	0.415	4.05197e-116	2	DENND3
DOCK4.1	1.87989e-117	0.579	0.819	0.627	6.35121e-113	2	DOCK4
SFMBT2.1	1.63547e-115	0.816082	0.645	0.419	5.52544e-111	2	SFMBT2
NEAT1.2	1.83251e-115	-1.54008	0.431	0.654	6.19113e-111	2	NEAT1
PLXDC2.1	7.23169e-115	0.481989	0.935	0.809	2.44323e-110	2	PLXDC2
RNASET2.2	4.75463e-110	-1.93723	0.001	0.282	1.60635e-105	2	RNASET2
SPP1.2	4.63965e-109	-1.23422	0.227	0.557	1.5675e-104	2	SPP1
LRP4.2	2.44116e-108	0.893076	0.468	0.225	8.24747e-104	2	LRP4
P2RY12.1	3.30151e-101	0.988875	0.441	0.222	1.11541e-96	2	P2RY12
SLC11A1.1	5.0015e-96	-1.40646	0.049	0.328	1.68976e-91	2	SLC11A1
FAM177B	1.33473e-91	1.11638	0.322	0.132	4.5094e-87	2	FAM177B
ARHGAP24	7.88981e-90	0.576519	0.749	0.574	2.66557e-85	2	ARHGAP24
HSPA1A.1	3.45589e-89	-1.66137	0.047	0.308	1.16757e-84	2	HSPA1A
C10orf11	1.24802e-87	0.537792	0.741	0.511	4.21644e-83	2	C10orf11
MT-CO2.2	1.75781e-86	-1.1562	0.152	0.44	5.93875e-82	2	MT-CO2
SYNDIG1.1	5.19208e-85	0.776406	0.496	0.281	1.75414e-80	2	SYNDIG1
HNRNPA2B1.2	7.35976e-85	-0.94612	0.098	0.385	2.4865e-80	2	HNRNPA2B1
MT-ATP6.2	4.59785e-81	-1.14828	0.067	0.327	1.55338e-76	2	MT-ATP6
MT-CYB.2	3.96078e-80	-1.17799	0.071	0.329	1.33815e-75	2	MT-CYB
ADGRG1.2	1.00655e-73	-0.997959	0.042	0.276	3.40062e-69	2	ADGRG1
FCGR1A.1	7.47163e-71	-1.07093	0.037	0.259	2.52429e-66	2	FCGR1A
MT-ND3.1	9.583e-70	-1.04531	0.085	0.329	3.23762e-65	2	MT-ND3
MEF2C.1	1.85876e-68	0.488002	0.762	0.657	6.27982e-64	2	MEF2C
HCLS1.1	1.65177e-67	-0.81509	0.095	0.345	5.58051e-63	2	HCLS1
SLC25A37	2.98707e-67	-0.797424	0.186	0.455	1.00918e-62	2	SLC25A37
MT-CO3.1	1.46317e-66	-0.938708	0.16	0.418	4.94332e-62	2	MT-CO3
MS4A6A.2	3.40971e-66	-0.829754	0.095	0.34	1.15197e-61	2	MS4A6A
SAT1	2.58645e-63	-0.761007	0.377	0.626	8.73834e-59	2	SAT1
HSP90AA1.2	4.22936e-63	-0.996417	0.117	0.36	1.42889e-58	2	HSP90AA1
AUTS2	1.44234e-62	0.811745	0.348	0.177	4.87294e-58	2	AUTS2
MT-CO1.2	3.43133e-62	-0.991658	0.157	0.397	1.15928e-57	2	MT-CO1
CTSB.1	4.11556e-61	-0.711002	0.124	0.371	1.39044e-56	2	CTSB
FKBP5.1	4.21583e-60	-0.652527	0.24	0.509	1.42432e-55	2	FKBP5
DDX17.2	1.28727e-58	-0.693225	0.177	0.427	4.34903e-54	2	DDX17
HNRNPA3.2	1.72646e-57	-0.753523	0.052	0.256	5.83285e-53	2	HNRNPA3
DLEU2	2.21998e-57	0.844542	0.307	0.155	7.50021e-53	2	DLEU2
SLC2A5	7.67292e-56	-0.784522	0.086	0.301	2.5923e-51	2	SLC2A5
SRRM2.2	1.91091e-55	-0.656122	0.089	0.309	6.45602e-51	2	SRRM2
RP11-556E13.1	2.63199e-54	0.752795	0.325	0.167	8.89218e-50	2	RP11-556E13.1
RNF149.1	3.67724e-53	-0.721494	0.099	0.315	1.24236e-48	2	RNF149
APBB1IP	7.90744e-53	0.577763	0.63	0.53	2.67153e-48	2	APBB1IP
SLCO2B1	1.07706e-52	-0.571331	0.224	0.481	3.63886e-48	2	SLCO2B1
VSIG4	3.44787e-52	-0.743631	0.061	0.255	1.16486e-47	2	VSIG4
MT-ND1.1	2.13531e-51	-0.827595	0.069	0.262	7.21413e-47	2	MT-ND1
RP11-452H21.1.1	3.79483e-51	0.566772	0.326	0.165	1.28208e-46	2	RP11-452H21.1
ZFP36L1.2	1.15947e-50	-0.695164	0.228	0.461	3.91727e-46	2	ZFP36L1
C1QC.1	2.24181e-50	-0.647548	0.119	0.336	7.57397e-46	2	C1QC
MT-ND4.1	4.88389e-50	-0.777126	0.121	0.333	1.65002e-45	2	MT-ND4
HDAC9.1	5.23562e-50	0.603586	0.458	0.296	1.76885e-45	2	HDAC9
FMN1.2	2.01136e-49	-0.727916	0.117	0.327	6.79539e-45	2	FMN1
HP1BP3.2	2.64203e-49	-0.657293	0.085	0.286	8.92608e-45	2	HP1BP3
FTL.1	1.30044e-48	-0.824177	0.31	0.543	4.39353e-44	2	FTL
DLEU1	1.86473e-48	0.866281	0.251	0.121	6.30001e-44	2	DLEU1
TBC1D19.1	2.00849e-48	0.799441	0.279	0.141	6.78567e-44	2	TBC1D19
GOLGA4.2	1.25428e-47	-0.773964	0.104	0.303	4.23758e-43	2	GOLGA4
HLA-E.1	1.43302e-46	-0.619696	0.077	0.266	4.84146e-42	2	HLA-E
TAF1D	2.0817e-46	-0.576866	0.098	0.299	7.03303e-42	2	TAF1D
PTPN2.1	3.50584e-46	-0.714657	0.076	0.26	1.18445e-41	2	PTPN2
C1QB.1	3.53237e-46	-0.628163	0.117	0.322	1.19341e-41	2	C1QB
MAML3.1	3.18329e-45	0.606758	0.45	0.303	1.07547e-40	2	MAML3
C3.2	1.08131e-44	-0.503447	0.224	0.458	3.6532e-40	2	C3
DDX5.2	6.3168e-44	-0.502484	0.214	0.447	2.13413e-39	2	DDX5
APOE.1	2.36054e-43	-0.678888	0.193	0.404	7.97509e-39	2	APOE
DOCK8.1	5.74265e-43	0.457461	0.64	0.564	1.94015e-38	2	DOCK8
FUS.2	6.22233e-43	-0.550553	0.103	0.296	2.10221e-38	2	FUS
NAIP.1	1.68481e-41	-0.480252	0.2	0.427	5.69211e-37	2	NAIP
RNF213.2	4.0844e-41	-0.541756	0.106	0.295	1.37991e-36	2	RNF213
PRRC2C	6.27544e-41	-0.528412	0.08	0.257	2.12016e-36	2	PRRC2C
LAPTM5.1	7.2882e-41	-0.565161	0.103	0.289	2.46232e-36	2	LAPTM5
POU2F2.1	1.33481e-40	-0.542167	0.083	0.26	4.50967e-36	2	POU2F2
HLA-DRB1.2	2.50598e-40	-0.592436	0.083	0.258	8.46646e-36	2	HLA-DRB1
MAF.2	5.1821e-40	-0.590741	0.09	0.267	1.75077e-35	2	MAF
REL.1	6.97438e-40	-0.531142	0.084	0.259	2.35629e-35	2	REL
NKTR.2	1.34607e-39	-0.508053	0.109	0.296	4.5477e-35	2	NKTR
EEF1A1.1	6.0859e-39	-0.561111	0.117	0.303	2.05612e-34	2	EEF1A1
ANKRD44.1	8.13522e-38	0.528026	0.534	0.437	2.74849e-33	2	ANKRD44
SRGAP2B	1.05133e-37	0.551	0.566	0.5	3.55193e-33	2	SRGAP2B
FTX.1	1.55285e-37	0.687043	0.329	0.208	5.24632e-33	2	FTX
FTH1.2	1.47074e-35	-0.922265	0.217	0.411	4.96888e-31	2	FTH1
NAV3.1	2.19954e-35	0.527259	0.474	0.361	7.43116e-31	2	NAV3
SRGAP1.1	2.88869e-35	-0.533852	0.139	0.32	9.75944e-31	2	SRGAP1
MT-ND2.1	3.85031e-34	-0.610363	0.116	0.283	1.30083e-29	2	MT-ND2
IL17RA	6.78583e-34	-0.47314	0.094	0.257	2.29259e-29	2	IL17RA
RPLP1.1	5.45955e-33	-0.541887	0.118	0.283	1.84451e-28	2	RPLP1
PSAP.1	7.93346e-33	-0.426054	0.172	0.364	2.68032e-28	2	PSAP
SPTLC2.1	1.85664e-32	-0.467384	0.133	0.305	6.27267e-28	2	SPTLC2
BIN1	2.22496e-32	-0.539811	0.119	0.283	7.51703e-28	2	BIN1
PRMT2.2	4.35398e-32	-0.382144	0.115	0.285	1.47099e-27	2	PRMT2
RPL28.1	7.17601e-32	-0.533309	0.104	0.262	2.42441e-27	2	RPL28
CSF1R.2	5.86105e-31	-0.3485	0.219	0.421	1.98016e-26	2	CSF1R
RAB11A.1	2.07385e-30	0.602142	0.318	0.207	7.00649e-26	2	RAB11A
RBM25.1	2.71944e-30	-0.36358	0.108	0.268	9.18763e-26	2	RBM25
DSCAM	3.06703e-30	0.574052	0.271	0.159	1.0362e-25	2	DSCAM
ACTB.1	8.73283e-30	-0.431065	0.243	0.442	2.95038e-25	2	ACTB
KCNMA1	1.2338e-29	-0.524797	0.128	0.282	4.16839e-25	2	KCNMA1
TGFBR1.1	3.44004e-29	-0.506166	0.157	0.322	1.16222e-24	2	TGFBR1
USP15	5.2463e-29	-0.295445	0.18	0.37	1.77246e-24	2	USP15
FOXN3.1	8.23302e-29	0.409934	0.55	0.468	2.78153e-24	2	FOXN3
SON.2	5.09977e-28	-0.378296	0.233	0.427	1.72296e-23	2	SON
RHBDF2	1.21077e-27	-0.31228	0.205	0.398	4.09057e-23	2	RHBDF2
GRB2.1	3.86719e-27	-0.367954	0.14	0.302	1.30653e-22	2	GRB2
EML4	1.25261e-26	-0.370425	0.127	0.28	4.23193e-22	2	EML4
ARGLU1.2	2.19756e-26	-0.332207	0.109	0.256	7.42447e-22	2	ARGLU1
PIK3R1	2.26281e-26	-0.337358	0.13	0.285	7.64489e-22	2	PIK3R1
CST3	3.25185e-26	-0.348854	0.121	0.272	1.09864e-21	2	CST3
VPS13C.2	3.52116e-26	-0.318986	0.173	0.347	1.18962e-21	2	VPS13C
ITM2B.2	4.74201e-26	-0.282261	0.19	0.369	1.60209e-21	2	ITM2B
KHDRBS3	8.89477e-26	0.738331	0.257	0.165	3.0051e-21	2	KHDRBS3
SETX	1.08803e-25	-0.299069	0.122	0.273	3.67591e-21	2	SETX
ARHGAP15.1	3.95739e-25	0.413222	0.465	0.367	1.33701e-20	2	ARHGAP15
IL18.2	5.89701e-25	-0.301054	0.144	0.301	1.99231e-20	2	IL18
IFI16.1	7.44829e-25	-0.318129	0.175	0.343	2.5164e-20	2	IFI16
PARP14.1	1.10219e-24	-0.362294	0.137	0.288	3.72375e-20	2	PARP14
RBM39.2	1.13836e-24	-0.285764	0.137	0.293	3.84596e-20	2	RBM39
USP39	1.14609e-24	0.565987	0.301	0.202	3.87208e-20	2	USP39
PARK2	2.22733e-24	0.597812	0.269	0.173	7.52505e-20	2	PARK2
TUBA1B	3.44074e-24	-0.359678	0.122	0.264	1.16245e-19	2	TUBA1B
CH17-437K3.1	6.13697e-24	0.561322	0.251	0.157	2.07338e-19	2	CH17-437K3.1
CD74.2	2.38909e-23	-0.369866	0.419	0.587	8.07156e-19	2	CD74
PNISR.2	3.0195e-23	-0.275524	0.249	0.436	1.02014e-18	2	PNISR
ALOX5.1	3.75228e-23	-0.293698	0.121	0.261	1.26771e-18	2	ALOX5
FGD2.1	8.92845e-23	-0.286348	0.173	0.331	3.01648e-18	2	FGD2
BHLHE41.2	1.11653e-22	-0.354655	0.212	0.375	3.77218e-18	2	BHLHE41
OXR1.1	2.00639e-22	0.478287	0.437	0.353	6.7786e-18	2	OXR1
LPP.2	5.01865e-22	0.283794	0.561	0.472	1.69555e-17	2	LPP
BACH1.2	9.64658e-22	-0.305459	0.176	0.328	3.2591e-17	2	BACH1
TMSB10	9.90601e-22	-0.348343	0.171	0.321	3.34675e-17	2	TMSB10
CX3CR1.1	3.26466e-21	0.667031	0.273	0.191	1.10297e-16	2	CX3CR1
HLA-DRA.1	8.36519e-21	-0.288395	0.134	0.269	2.82618e-16	2	HLA-DRA
RUNX1.2	1.45528e-20	-0.311544	0.301	0.478	4.91667e-16	2	RUNX1
ST6GAL1	1.76468e-20	0.325857	0.576	0.53	5.96195e-16	2	ST6GAL1
PTMA	1.90355e-20	-0.340149	0.125	0.252	6.43115e-16	2	PTMA
B2M	2.23688e-20	-0.364882	0.238	0.397	7.5573e-16	2	B2M
RPS19	3.22962e-20	-0.316893	0.22	0.379	1.09113e-15	2	RPS19
WDFY3.1	3.63424e-20	-0.29097	0.124	0.252	1.22783e-15	2	WDFY3
A2M.2	9.34685e-20	0.606786	0.374	0.313	3.15783e-15	2	A2M
KCNQ3	3.61411e-19	0.406496	0.395	0.306	1.22103e-14	2	KCNQ3
CSGALNACT1.1	6.03879e-18	0.453631	0.354	0.276	2.04021e-13	2	CSGALNACT1
AKT3	1.15429e-17	0.556564	0.267	0.192	3.89976e-13	2	AKT3
MAP3K5	6.10637e-17	0.551909	0.289	0.218	2.06304e-12	2	MAP3K5
PAG1.1	6.45346e-17	-0.255836	0.168	0.299	2.1803e-12	2	PAG1
ZBTB20.1	1.6659e-16	0.498103	0.324	0.253	5.62826e-12	2	ZBTB20
WWOX	1.96015e-16	0.479399	0.302	0.22	6.62236e-12	2	WWOX
SH3RF3.2	1.59684e-15	-0.350418	0.169	0.282	5.39492e-11	2	SH3RF3
MAP4K4	1.9178e-15	0.485028	0.347	0.289	6.47927e-11	2	MAP4K4
RAD51B	6.98252e-15	0.530898	0.26	0.189	2.35905e-10	2	RAD51B
MEF2A.1	9.32798e-15	0.271916	0.644	0.645	3.15146e-10	2	MEF2A
MAML2.1	3.59274e-13	0.296521	0.515	0.478	1.21381e-08	2	MAML2
DIAPH2	4.0935e-13	0.339348	0.432	0.383	1.38299e-08	2	DIAPH2
UBE2E2	4.20164e-13	0.371702	0.426	0.372	1.41952e-08	2	UBE2E2
IMMP2L	1.80229e-12	0.434279	0.256	0.192	6.08905e-08	2	IMMP2L
ST6GALNAC3.1	6.23377e-12	0.333359	0.348	0.281	2.10608e-07	2	ST6GALNAC3
SOCS6.1	8.32426e-12	0.582803	0.257	0.206	2.81235e-07	2	SOCS6
MED13L	2.55258e-11	0.373466	0.39	0.348	8.6239e-07	2	MED13L
SRGAP2C	1.50978e-10	0.401084	0.416	0.398	5.1008e-06	2	SRGAP2C
CHST11.2	3.29969e-10	-0.300547	0.35	0.45	1.1148e-05	2	CHST11
JAZF1	4.31674e-10	0.382891	0.315	0.267	1.45841e-05	2	JAZF1
ATP8B4.1	1.72541e-09	0.433457	0.372	0.35	5.82929e-05	2	ATP8B4
CSF2RA.1	4.07704e-09	0.467448	0.27	0.228	0.000137743	2	CSF2RA
EPB41L2	5.20165e-09	0.316259	0.489	0.495	0.000175738	2	EPB41L2
ZSWIM6	8.82047e-09	0.317614	0.355	0.309	0.000298	2	ZSWIM6
SLC8A1.1	2.19202e-07	0.251052	0.455	0.444	0.00740574	2	SLC8A1
SLC9A9.1	6.96586e-07	0.273029	0.423	0.41	0.0235342	2	SLC9A9
ARHGAP22.1	1.30723e-06	0.369921	0.337	0.32	0.0441649	2	ARHGAP22
GAB2.2	1.44835e-06	0.302205	0.332	0.301	0.0489325	2	GAB2
SH3KBP1	2.52039e-06	0.39281	0.274	0.248	0.0851514	2	SH3KBP1
SNX29	7.13657e-06	0.391605	0.284	0.265	0.241109	2	SNX29
AOAH.1	8.49754e-06	0.275702	0.316	0.289	0.287089	2	AOAH
ARL5A.1	1.25477e-05	0.470594	0.258	0.242	0.423924	2	ARL5A
DISC1	4.62065e-05	0.289613	0.307	0.287	1	2	DISC1
ZFHX3.1	5.23464e-05	0.31575	0.331	0.321	1	2	ZFHX3
PTPRJ.1	0.000186712	0.280277	0.312	0.295	1	2	PTPRJ
LRRK1	0.00019283	0.408888	0.259	0.247	1	2	LRRK1
RNF130.1	0.000295755	0.368727	0.261	0.248	1	2	RNF130
TAB2.1	0.000517465	0.339587	0.264	0.251	1	2	TAB2
TBC1D22A.1	0.00108736	0.296656	0.27	0.258	1	2	TBC1D22A
STAG1.2	0.00188675	0.26227	0.277	0.267	1	2	STAG1
SYK	0.00997103	0.287758	0.306	0.315	1	2	SYK
MALAT1.1	0	-2.46779	0.064	0.908	0	3	MALAT1
NEAT1.3	1.33818e-252	-2.45039	0.051	0.681	4.52105e-248	3	NEAT1
FRMD4A.2	4.47663e-217	1.00738	0.895	0.591	1.51243e-212	3	FRMD4A
LINC00486.2	1.35568e-194	-3.16182	0.031	0.556	4.58016e-190	3	LINC00486
DOCK4.2	3.25838e-188	0.947507	0.882	0.627	1.10084e-183	3	DOCK4
C10orf11.1	2.60398e-185	0.966701	0.84	0.51	8.79755e-181	3	C10orf11
HS3ST4.2	1.75006e-144	1.07565	0.639	0.3	5.91257e-140	3	HS3ST4
MT-CO2.3	1.68302e-129	-2.09571	0.032	0.441	5.68608e-125	3	MT-CO2
MT-CO3.2	2.41144e-126	-2.24165	0.024	0.422	8.14706e-122	3	MT-CO3
SFMBT2.2	5.84716e-126	0.971435	0.707	0.421	1.97546e-121	3	SFMBT2
PLXDC2.2	5.09235e-123	0.561336	0.949	0.812	1.72045e-118	3	PLXDC2
MT-CO1.3	1.05619e-114	-2.04327	0.025	0.401	3.56834e-110	3	MT-CO1
KCNQ3.1	1.38074e-114	1.07248	0.578	0.293	4.66484e-110	3	KCNQ3
FOXN3.2	9.62493e-109	0.890655	0.697	0.457	3.25178e-104	3	FOXN3
LDLRAD4.1	4.01208e-103	0.907996	0.636	0.374	1.35548e-98	3	LDLRAD4
RASGEF1B.2	2.70902e-102	-1.80689	0.249	0.546	9.15244e-98	3	RASGEF1B
ST6GAL1.1	2.87644e-102	0.839675	0.72	0.519	9.71804e-98	3	ST6GAL1
ELMO1.1	2.40097e-97	0.868596	0.673	0.446	8.11167e-93	3	ELMO1
INO80D.1	1.85399e-91	-1.89548	0.059	0.38	6.26369e-87	3	INO80D
MT-ND4.2	6.05272e-89	-1.81034	0.023	0.335	2.04491e-84	3	MT-ND4
MT-ND3.2	1.40699e-85	-1.76659	0.023	0.326	4.75352e-81	3	MT-ND3
MT-CYB.3	2.43915e-85	-1.69984	0.022	0.325	8.24068e-81	3	MT-CYB
MAML3.2	2.91401e-85	0.877749	0.546	0.3	9.84498e-81	3	MAML3
MT-ATP6.3	1.49817e-84	-1.69351	0.022	0.322	5.06155e-80	3	MT-ATP6
DOCK8.2	4.89088e-83	0.71114	0.724	0.559	1.65239e-78	3	DOCK8
ITPR2.1	7.87921e-77	0.679519	0.723	0.562	2.66199e-72	3	ITPR2
MEF2C.2	6.05281e-76	0.567093	0.798	0.658	2.04494e-71	3	MEF2C
MT-ND2.2	1.56127e-75	-1.75582	0.016	0.286	5.27474e-71	3	MT-ND2
SLC9A9.2	4.36267e-75	0.820588	0.604	0.394	1.47393e-70	3	SLC9A9
ARHGAP24.1	2.40566e-73	0.647145	0.743	0.581	8.12752e-69	3	ARHGAP24
HDAC9.2	5.45907e-71	0.850763	0.519	0.295	1.84435e-66	3	HDAC9
SLC8A1.2	2.25399e-68	0.785449	0.614	0.43	7.61512e-64	3	SLC8A1
RP11-624C23.1.3	3.07271e-68	-1.77255	0.024	0.279	1.03812e-63	3	RP11-624C23.1
MAML2.2	2.17807e-67	0.705231	0.649	0.467	7.35862e-63	3	MAML2
MT-ND1.2	2.02124e-66	-1.60381	0.015	0.26	6.82877e-62	3	MT-ND1
RASGEF1C	3.38021e-65	1.00826	0.297	0.117	1.142e-60	3	RASGEF1C
ANKRD44.2	1.30812e-64	0.734498	0.616	0.433	4.41949e-60	3	ANKRD44
ABR	5.33859e-64	0.841622	0.506	0.307	1.80364e-59	3	ABR
SYNDIG1.2	1.48968e-63	0.817489	0.502	0.288	5.03289e-59	3	SYNDIG1
RNASET2.3	1.92638e-59	-1.30335	0.032	0.27	6.50826e-55	3	RNASET2
AOAH.2	6.95874e-59	0.775505	0.477	0.275	2.35101e-54	3	AOAH
QKI.1	3.91012e-58	0.657805	0.655	0.503	1.32103e-53	3	QKI
PTPRJ.2	7.85004e-58	0.827293	0.48	0.28	2.65214e-53	3	PTPRJ
SDK1	6.83402e-57	0.836168	0.354	0.166	2.30887e-52	3	SDK1
MEF2A.2	9.0537e-57	0.535114	0.753	0.635	3.05879e-52	3	MEF2A
CHST11.3	6.76531e-53	0.583782	0.623	0.421	2.28566e-48	3	CHST11
ST6GALNAC3.2	3.06325e-52	0.754116	0.47	0.273	1.03492e-47	3	ST6GALNAC3
MED13L.1	5.26513e-51	0.705338	0.519	0.337	1.77883e-46	3	MED13L
APBB1IP.1	1.09699e-50	0.598344	0.665	0.531	3.70619e-46	3	APBB1IP
FHIT	2.04434e-50	0.793185	0.458	0.278	6.90679e-46	3	FHIT
SLC26A3.1	8.79995e-50	-1.21144	0.116	0.34	2.97306e-45	3	SLC26A3
ARHGAP22.2	1.34787e-49	0.741833	0.477	0.308	4.55377e-45	3	ARHGAP22
NAV3.2	2.73782e-49	0.787209	0.525	0.36	9.24971e-45	3	NAV3
ZFHX3.2	1.53856e-48	0.806058	0.475	0.308	5.19802e-44	3	ZFHX3
WWOX.1	4.51619e-47	0.76515	0.397	0.214	1.52579e-42	3	WWOX
OXR1.2	4.91132e-46	0.727505	0.515	0.349	1.65929e-41	3	OXR1
ARHGAP15.2	5.17918e-46	0.659543	0.538	0.364	1.74979e-41	3	ARHGAP15
ZSWIM6.1	1.2631e-45	0.710042	0.475	0.3	4.26737e-41	3	ZSWIM6
DOCK2.1	1.64109e-45	0.779244	0.402	0.236	5.54441e-41	3	DOCK2
DIAPH2.1	1.8586e-43	0.661227	0.531	0.375	6.27929e-39	3	DIAPH2
TBC1D22A.2	1.99175e-42	0.773548	0.407	0.246	6.72914e-38	3	TBC1D22A
ABCC4	2.66787e-42	0.805002	0.373	0.217	9.01339e-38	3	ABCC4
UBE2E2.1	4.8134e-42	0.636188	0.528	0.364	1.62621e-37	3	UBE2E2
INPP5D.2	1.21643e-41	0.711738	0.521	0.39	4.10972e-37	3	INPP5D
ACTB.2	2.49767e-41	-0.734455	0.204	0.439	8.43838e-37	3	ACTB
CELF2.1	6.86529e-41	0.56566	0.664	0.559	2.31944e-36	3	CELF2
SORL1.2	1.09069e-40	0.539154	0.633	0.499	3.6849e-36	3	SORL1
EPB41L2.1	1.73795e-38	0.581428	0.605	0.484	5.87166e-34	3	EPB41L2
P2RY12.2	9.57993e-38	0.721452	0.39	0.234	3.23658e-33	3	P2RY12
BNC2	9.6047e-38	0.821844	0.312	0.168	3.24495e-33	3	BNC2
CSGALNACT1.2	2.42596e-37	0.752208	0.424	0.273	8.1961e-33	3	CSGALNACT1
SLC11A1.2	4.1188e-36	-0.734406	0.115	0.313	1.39154e-31	3	SLC11A1
HNRNPH1	4.9056e-36	-0.721924	0.093	0.282	1.65736e-31	3	HNRNPH1
SPP1.3	1.97115e-35	-0.81965	0.338	0.536	6.65952e-31	3	SPP1
HNRNPDL.2	4.51437e-35	-0.575091	0.115	0.315	1.52518e-30	3	HNRNPDL
FCHSD2	4.73378e-35	0.560397	0.523	0.374	1.59931e-30	3	FCHSD2
SAT1.1	5.52102e-35	-0.616345	0.417	0.614	1.86528e-30	3	SAT1
FOXP2	8.10648e-35	0.80414	0.304	0.168	2.73878e-30	3	FOXP2
RPL10.1	1.65059e-34	-0.685729	0.097	0.285	5.57651e-30	3	RPL10
ARL15	2.53691e-34	0.688514	0.323	0.179	8.57096e-30	3	ARL15
EEF1A1.2	6.77905e-34	-0.685669	0.108	0.298	2.2903e-29	3	EEF1A1
FLI1	6.91061e-34	0.755564	0.341	0.204	2.33475e-29	3	FLI1
ZNF710	7.2779e-34	0.813485	0.285	0.154	2.45884e-29	3	ZNF710
ATP8B4.2	8.46889e-34	0.647619	0.473	0.342	2.86121e-29	3	ATP8B4
GNAQ.2	1.18421e-32	0.575383	0.514	0.382	4.00087e-28	3	GNAQ
FAM149A	1.42777e-32	0.803975	0.262	0.137	4.82372e-28	3	FAM149A
TBXAS1	4.15993e-32	0.558272	0.543	0.429	1.40543e-27	3	TBXAS1
CPED1	4.60595e-32	0.786869	0.321	0.192	1.55612e-27	3	CPED1
LINGO1.1	6.10177e-32	-0.99698	0.271	0.423	2.06148e-27	3	LINGO1
JAZF1.1	6.65688e-32	0.653296	0.401	0.261	2.24903e-27	3	JAZF1
C1QC.2	1.07728e-31	-0.659446	0.139	0.327	3.63958e-27	3	C1QC
FAM49B	1.1837e-31	0.582521	0.542	0.433	3.99915e-27	3	FAM49B
FTH1.3	1.60582e-31	-0.837698	0.204	0.406	5.42525e-27	3	FTH1
SH3RF3.3	8.90829e-31	0.620856	0.403	0.257	3.00967e-26	3	SH3RF3
AUTS2.1	1.17471e-30	0.651299	0.323	0.185	3.96876e-26	3	AUTS2
HNRNPA2B1.3	1.29239e-30	-0.54843	0.173	0.368	4.36633e-26	3	HNRNPA2B1
RPL13.1	4.25166e-30	-0.576126	0.179	0.372	1.43642e-25	3	RPL13
CAMK1D	6.92361e-30	0.735518	0.314	0.187	2.33914e-25	3	CAMK1D
RPLP1.2	1.06924e-29	-0.677271	0.108	0.279	3.61243e-25	3	RPLP1
PRKCA.1	3.30487e-29	0.688627	0.329	0.197	1.11655e-24	3	PRKCA
RPS15	3.01512e-28	-0.704718	0.092	0.251	1.01866e-23	3	RPS15
GAB2.3	5.53319e-28	0.539915	0.428	0.293	1.86939e-23	3	GAB2
TMSB10.1	1.96492e-27	-0.550313	0.142	0.319	6.63849e-23	3	TMSB10
RERE.1	2.1704e-27	0.707504	0.36	0.242	7.3327e-23	3	RERE
SSH2.1	7.44545e-27	0.426152	0.663	0.577	2.51544e-22	3	SSH2
RPL28.2	3.31585e-26	-0.604892	0.1	0.257	1.12026e-21	3	RPL28
LHFPL2.2	1.80336e-25	0.647052	0.427	0.319	6.09267e-21	3	LHFPL2
TBC1D5.1	2.06414e-25	0.564459	0.424	0.304	6.9737e-21	3	TBC1D5
DISC1.1	2.35342e-25	0.59613	0.402	0.279	7.95102e-21	3	DISC1
ZBTB20.2	2.72962e-25	0.566081	0.378	0.251	9.22202e-21	3	ZBTB20
FTL.2	5.93937e-25	-0.579434	0.342	0.533	2.00662e-20	3	FTL
CAPZB	8.85676e-25	0.668641	0.333	0.22	2.99226e-20	3	CAPZB
SYK.1	9.25925e-25	0.568161	0.416	0.305	3.12824e-20	3	SYK
AKT3.1	1.03562e-24	0.649712	0.308	0.191	3.49884e-20	3	AKT3
HIVEP3	1.2292e-24	0.727314	0.318	0.205	4.15284e-20	3	HIVEP3
SNX29.1	1.42723e-24	0.663471	0.371	0.257	4.8219e-20	3	SNX29
TAB2.2	1.54679e-24	0.63311	0.359	0.243	5.22582e-20	3	TAB2
LY86	4.61271e-24	0.62418	0.345	0.23	1.5584e-19	3	LY86
DOCK10.1	9.62319e-24	0.579729	0.453	0.344	3.25119e-19	3	DOCK10
MAP3K5.1	1.42634e-23	0.588181	0.334	0.216	4.81888e-19	3	MAP3K5
MTHFD1L.2	1.6805e-23	0.58225	0.358	0.238	5.67757e-19	3	MTHFD1L
TCF12.1	3.44361e-23	0.528625	0.494	0.4	1.16342e-18	3	TCF12
PICALM	4.12445e-23	0.544411	0.478	0.376	1.39344e-18	3	PICALM
CMIP	4.49422e-23	0.589737	0.331	0.217	1.51837e-18	3	CMIP
SMYD3	2.02633e-22	0.640445	0.278	0.169	6.84596e-18	3	SMYD3
MBNL1.1	3.18431e-22	0.490092	0.553	0.485	1.07582e-17	3	MBNL1
PAN3	1.28726e-21	0.601583	0.276	0.169	4.349e-17	3	PAN3
RPL13A.1	1.57527e-21	-0.587565	0.113	0.252	5.32206e-17	3	RPL13A
RAD51B.1	9.51339e-21	0.622077	0.295	0.189	3.2141e-16	3	RAD51B
BLNK.2	1.62725e-20	0.622827	0.348	0.249	5.49768e-16	3	BLNK
MAP4K4.1	1.72628e-20	0.559115	0.388	0.287	5.83225e-16	3	MAP4K4
RAPGEF1	1.82256e-20	0.631454	0.273	0.171	6.15751e-16	3	RAPGEF1
SRRM2.3	4.44866e-20	-0.33486	0.144	0.297	1.50298e-15	3	SRRM2
TRIO	4.706e-20	0.639387	0.299	0.2	1.58992e-15	3	TRIO
RASSF8	4.93691e-20	0.64397	0.286	0.185	1.66794e-15	3	RASSF8
ARGLU1.3	1.20598e-19	-0.372108	0.112	0.251	4.07439e-15	3	ARGLU1
ARHGAP26.2	2.68939e-19	0.36456	0.556	0.458	9.08609e-15	3	ARHGAP26
LYN	3.26149e-19	0.587749	0.325	0.227	1.10189e-14	3	LYN
SLC25A37.1	8.69683e-19	-0.417299	0.277	0.438	2.93822e-14	3	SLC25A37
PTPRE.1	1.7488e-18	0.565417	0.419	0.335	5.90832e-14	3	PTPRE
SH3KBP1.1	6.07189e-18	0.543788	0.339	0.243	2.05139e-13	3	SH3KBP1
C1QB.2	1.08089e-17	-0.36793	0.166	0.31	3.65179e-13	3	C1QB
PARK2.1	1.22921e-17	0.547615	0.273	0.176	4.15289e-13	3	PARK2
RASAL2	1.9698e-17	0.574119	0.271	0.178	6.65496e-13	3	RASAL2
FYB	2.26791e-17	0.446659	0.543	0.49	7.66214e-13	3	FYB
HP1BP3.3	3.32981e-17	-0.327538	0.139	0.274	1.12497e-12	3	HP1BP3
UVRAG	3.70532e-17	0.60272	0.305	0.215	1.25184e-12	3	UVRAG
HCLS1.2	4.44167e-17	-0.294706	0.183	0.329	1.50062e-12	3	HCLS1
SCIN.1	8.87969e-17	-0.342677	0.127	0.255	3e-12	3	SCIN
CD74.3	1.93274e-16	-0.339403	0.427	0.58	6.52976e-12	3	CD74
MGAT5	2.44195e-16	0.593656	0.254	0.165	8.25014e-12	3	MGAT5
RABGAP1L	4.73971e-16	0.454589	0.346	0.251	1.60131e-11	3	RABGAP1L
FMNL3.1	6.83416e-16	0.589951	0.292	0.208	2.30892e-11	3	FMNL3
FGD4	6.93803e-16	0.508498	0.441	0.369	2.34401e-11	3	FGD4
TIAM1	7.78013e-16	0.639163	0.268	0.184	2.62852e-11	3	TIAM1
B2M.1	7.89429e-16	-0.334207	0.242	0.391	2.66708e-11	3	B2M
TAF1D.1	8.5074e-16	-0.260552	0.152	0.287	2.87422e-11	3	TAF1D
ANKS1A.1	9.4305e-16	0.474886	0.292	0.199	3.18609e-11	3	ANKS1A
CHN2	2.75193e-15	0.590689	0.259	0.174	9.29738e-11	3	CHN2
CSF2RA.2	3.0701e-15	0.558801	0.31	0.226	1.03723e-10	3	CSF2RA
MBD5	7.37488e-15	0.571246	0.253	0.17	2.4916e-10	3	MBD5
SDCCAG8	2.26931e-14	0.543777	0.388	0.318	7.66688e-10	3	SDCCAG8
ETV6.1	3.91447e-14	0.480417	0.412	0.338	1.3225e-09	3	ETV6
TMSB4X.1	4.36523e-14	-0.274849	0.463	0.62	1.47479e-09	3	TMSB4X
CX3CR1.2	5.16311e-14	0.551925	0.274	0.194	1.74436e-09	3	CX3CR1
ARID1B	5.30631e-14	0.500872	0.3	0.217	1.79274e-09	3	ARID1B
LRCH1	1.05562e-13	0.597975	0.281	0.204	3.56643e-09	3	LRCH1
DDX17.3	2.16935e-13	-0.293421	0.273	0.41	7.32915e-09	3	DDX17
SSBP2	2.49076e-13	0.529979	0.255	0.177	8.41503e-09	3	SSBP2
CYFIP1.2	3.83772e-13	0.475708	0.379	0.306	1.29657e-08	3	CYFIP1
IMMP2L.1	6.02381e-13	0.53491	0.274	0.193	2.03514e-08	3	IMMP2L
CST3.1	6.62823e-13	-0.278003	0.149	0.264	2.23935e-08	3	CST3
EIF4G3.2	1.17944e-12	0.481506	0.371	0.297	3.98475e-08	3	EIF4G3
ZEB2.1	1.70299e-12	0.432363	0.506	0.465	5.75354e-08	3	ZEB2
DPYD.2	2.20819e-12	-0.273749	0.162	0.275	7.46038e-08	3	DPYD
PALD1.1	2.49864e-12	0.494897	0.376	0.312	8.44164e-08	3	PALD1
SBF2	3.18936e-12	0.469269	0.312	0.236	1.07753e-07	3	SBF2
LRP4.3	4.60289e-12	-0.38427	0.158	0.261	1.55509e-07	3	LRP4
PCNXL2	9.2423e-12	0.553217	0.261	0.187	3.12251e-07	3	PCNXL2
ANKRD17	1.16757e-11	0.524507	0.265	0.194	3.94463e-07	3	ANKRD17
TNRC6B.1	1.50284e-11	0.472831	0.355	0.29	5.07735e-07	3	TNRC6B
EXOC4.2	1.76428e-11	0.474248	0.317	0.242	5.96063e-07	3	EXOC4
RAP1A	1.89817e-11	0.467429	0.284	0.211	6.41296e-07	3	RAP1A
CUX1	2.81107e-11	0.50574	0.29	0.222	9.49719e-07	3	CUX1
PIK3R5	4.70736e-11	0.527375	0.251	0.184	1.59038e-06	3	PIK3R5
FOXP1.1	6.12156e-11	0.466209	0.32	0.25	2.06817e-06	3	FOXP1
ZNF609	7.56774e-11	0.472797	0.271	0.198	2.55676e-06	3	ZNF609
FER	8.39519e-11	0.506869	0.261	0.194	2.83631e-06	3	FER
KANSL1	1.03934e-10	0.45936	0.315	0.251	3.5114e-06	3	KANSL1
ATG7.1	1.06957e-10	0.426527	0.29	0.218	3.61354e-06	3	ATG7
RNF130.2	2.94416e-10	0.51392	0.306	0.244	9.94683e-06	3	RNF130
AKAP13	3.89223e-10	0.421299	0.429	0.392	1.31499e-05	3	AKAP13
LRRK1.1	5.43774e-10	0.525321	0.305	0.243	1.83714e-05	3	LRRK1
VTI1A	8.7059e-10	0.470083	0.258	0.193	2.94129e-05	3	VTI1A
BMP2K	1.06775e-09	0.437629	0.429	0.388	3.60738e-05	3	BMP2K
PDE3B	1.21207e-09	0.501538	0.282	0.22	4.09497e-05	3	PDE3B
RYR1	2.95744e-09	0.492481	0.256	0.196	9.99172e-05	3	RYR1
SPIDR	4.15659e-09	0.450199	0.277	0.213	0.00014043	3	SPIDR
SKAP2	7.22531e-09	0.485956	0.321	0.269	0.000244107	3	SKAP2
RUNX1.3	1.28397e-08	0.34578	0.482	0.455	0.000433791	3	RUNX1
GRID2	2.74035e-08	0.617058	0.291	0.236	0.000925826	3	GRID2
ZFAND3.2	6.5786e-08	0.343001	0.378	0.328	0.00222258	3	ZFAND3
PIAS1	1.21237e-07	0.404098	0.319	0.27	0.00409598	3	PIAS1
KCNMA1.1	1.76305e-07	0.411027	0.312	0.26	0.00595647	3	KCNMA1
RIN3	4.83978e-07	0.491177	0.26	0.215	0.0163512	3	RIN3
STAG1.3	4.97817e-07	0.435727	0.309	0.264	0.0168187	3	STAG1
PPP3CA	5.64419e-07	0.43148	0.254	0.204	0.0190689	3	PPP3CA
MYCBP2.1	1.09629e-06	0.453681	0.354	0.331	0.0370382	3	MYCBP2
FMNL2.2	1.78585e-06	0.287801	0.357	0.309	0.0603348	3	FMNL2
TAOK3.1	3.44514e-06	0.386593	0.309	0.267	0.116394	3	TAOK3
C3.3	3.70403e-06	0.330889	0.452	0.43	0.125141	3	C3
DIP2B	7.59874e-06	0.401375	0.307	0.274	0.256723	3	DIP2B
GLDN.1	1.14269e-05	0.446102	0.261	0.22	0.386059	3	GLDN
NF1	1.78964e-05	0.368318	0.293	0.258	0.604631	3	NF1
SLC4A7.2	5.52989e-05	0.411701	0.286	0.257	1	3	SLC4A7
SHTN1.2	6.54099e-05	0.370429	0.324	0.299	1	3	SHTN1
ENTPD1	0.000106835	0.442977	0.254	0.225	1	3	ENTPD1
BAZ2B.1	0.000133015	0.379044	0.291	0.268	1	3	BAZ2B
JMJD1C	0.000134264	0.373311	0.35	0.335	1	3	JMJD1C
ADAP2	0.000297075	0.373394	0.256	0.227	1	3	ADAP2
AFF1	0.000446613	0.335329	0.251	0.222	1	3	AFF1
LPCAT2	0.000513117	0.354203	0.354	0.344	1	3	LPCAT2
IKZF1.1	0.000567988	0.380942	0.277	0.252	1	3	IKZF1
RCSD1.2	0.000747724	0.334538	0.309	0.292	1	3	RCSD1
MYO1F	0.000809726	0.391003	0.32	0.309	1	3	MYO1F
MKLN1	0.000827967	0.330241	0.272	0.249	1	3	MKLN1
PKN2.1	0.00110961	0.341413	0.297	0.281	1	3	PKN2
RHBDF2.1	0.00129272	0.292825	0.38	0.375	1	3	RHBDF2
MYO9B.1	0.00240357	0.353542	0.255	0.235	1	3	MYO9B
ASH1L	0.0025879	0.304645	0.321	0.308	1	3	ASH1L
CELF1	0.00317407	0.34245	0.266	0.248	1	3	CELF1
WDFY3.2	0.00355119	0.297212	0.257	0.236	1	3	WDFY3
ANKRD11	0.00586172	0.266342	0.254	0.234	1	3	ANKRD11
CHD9	0.00649113	0.268996	0.413	0.428	1	3	CHD9
BIRC6	0.00868741	0.327127	0.278	0.267	1	3	BIRC6
HIST2H2AA4	0	1.80611	0.442	0.037	0	4	HIST2H2AA4
SLC11A1.3	6.95306e-281	1.45361	0.78	0.26	2.34909e-276	4	SLC11A1
RGS1	2.36174e-263	1.64761	0.568	0.129	7.97913e-259	4	RGS1
XIST.1	3.09279e-239	1.20086	0.621	0.15	1.0449e-234	4	XIST
CALM2	3.83589e-204	1.25863	0.416	0.085	1.29596e-199	4	CALM2
DUSP1	1.62956e-199	1.39096	0.441	0.095	5.50545e-195	4	DUSP1
FOS	4.8869e-191	1.67657	0.419	0.091	1.65104e-186	4	FOS
RHOB	1.13384e-176	1.28948	0.281	0.042	3.83068e-172	4	RHOB
DENND3.3	6.41532e-174	0.977045	0.789	0.345	2.16742e-169	4	DENND3
PLP1	3.20122e-170	1.18621	0.478	0.125	1.08153e-165	4	PLP1
GLUL	9.07201e-170	1.47763	0.541	0.167	3.06498e-165	4	GLUL
HSPA1A.2	1.86326e-169	1.5358	0.645	0.251	6.29502e-165	4	HSPA1A
SPARCL1	1.19786e-168	1.09219	0.527	0.151	4.04698e-164	4	SPARCL1
HIST1H2AC.1	1.79651e-166	1.31899	0.541	0.172	6.0695e-162	4	HIST1H2AC
SNAP25	1.23304e-165	1.01589	0.475	0.122	4.16581e-161	4	SNAP25
VSNL1	7.56965e-161	0.92568	0.289	0.048	2.55741e-156	4	VSNL1
SLC2A3	1.37825e-160	1.43465	0.424	0.107	4.65641e-156	4	SLC2A3
HSPA1B	1.30679e-157	1.38444	0.541	0.179	4.41498e-153	4	HSPA1B
STMN1	6.07109e-151	1.067	0.344	0.073	2.05112e-146	4	STMN1
RNASET2.4	4.76569e-149	0.816126	0.65	0.22	1.61009e-144	4	RNASET2
SLC25A37.2	1.3739e-148	1.05416	0.78	0.398	4.64171e-144	4	SLC25A37
DDIT4	2.14968e-144	1.5246	0.42	0.118	7.26268e-140	4	DDIT4
UCHL1	8.67808e-139	0.888871	0.299	0.058	2.93189e-134	4	UCHL1
ZFP36	1.13826e-134	1.32626	0.477	0.154	3.84561e-130	4	ZFP36
CCK	3.18466e-134	0.878082	0.268	0.048	1.07594e-129	4	CCK
CALM1	1.55487e-131	1.01148	0.529	0.183	5.25312e-127	4	CALM1
HAMP	7.36668e-127	1.23036	0.466	0.151	2.48883e-122	4	HAMP
NEAT1.4	9.27128e-127	0.700022	0.903	0.608	3.1323e-122	4	NEAT1
TLR2	1.35964e-120	0.924238	0.454	0.143	4.59353e-116	4	TLR2
RASGEF1B.3	3.72055e-119	-1.93069	0.12	0.551	1.25699e-114	4	RASGEF1B
LINC00486.3	2.99546e-118	-1.79816	0.099	0.542	1.01202e-113	4	LINC00486
SPATA13.1	5.52403e-118	0.967612	0.407	0.122	1.86629e-113	4	SPATA13
UBC	2.42129e-116	1.3121	0.524	0.202	8.18032e-112	4	UBC
FTH1.4	3.08421e-110	0.451411	0.754	0.362	1.042e-105	4	FTH1
MAP1B	1.42502e-108	0.914118	0.379	0.111	4.81442e-104	4	MAP1B
NDUFA4	1.94674e-108	0.814818	0.283	0.065	6.57705e-104	4	NDUFA4
PLXDC2.3	6.15129e-108	-0.955321	0.688	0.834	2.07821e-103	4	PLXDC2
RP6-159A1.4	8.31309e-107	1.11563	0.414	0.137	2.80858e-102	4	RP6-159A1.4
PARP14.2	4.39399e-104	0.814683	0.59	0.247	1.48451e-99	4	PARP14
PEBP1	6.86454e-103	0.822402	0.321	0.085	2.31918e-98	4	PEBP1
SYT1	2.31731e-101	0.820442	0.478	0.168	7.82902e-97	4	SYT1
ALDOA	7.07154e-97	0.789418	0.34	0.099	2.38912e-92	4	ALDOA
GAPDH	3.33135e-95	0.691943	0.521	0.203	1.1255e-90	4	GAPDH
HNRNPA2B1.4	1.36415e-89	0.668198	0.673	0.328	4.60878e-85	4	HNRNPA2B1
LINGO1.2	6.14394e-81	-1.70177	0.092	0.434	2.07573e-76	4	LINGO1
RTN3	3.47346e-80	0.703228	0.398	0.143	1.17351e-75	4	RTN3
CLU	1.9783e-79	0.754996	0.379	0.133	6.68367e-75	4	CLU
IFI44L	2.83095e-79	0.794001	0.384	0.137	9.56436e-75	4	IFI44L
SPP1.4	1.52868e-77	0.55402	0.815	0.497	5.16465e-73	4	SPP1
SIGLEC10	1.60844e-77	0.824768	0.306	0.097	5.4341e-73	4	SIGLEC10
TYMP	2.42891e-77	0.730046	0.387	0.14	8.20606e-73	4	TYMP
HSP90AB1	8.00576e-77	0.696599	0.456	0.185	2.70475e-72	4	HSP90AB1
CDC37	3.09161e-76	0.687126	0.34	0.115	1.0445e-71	4	CDC37
MLXIPL.1	5.43052e-76	0.618384	0.462	0.186	1.8347e-71	4	MLXIPL
MT-ATP8.1	1.24307e-75	0.783204	0.362	0.129	4.19971e-71	4	MT-ATP8
ZFP36L1.3	5.70929e-75	0.999375	0.676	0.417	1.92888e-70	4	ZFP36L1
EIF4A2	7.58029e-75	0.674736	0.441	0.177	2.561e-70	4	EIF4A2
CBWD5	3.69925e-73	0.675898	0.452	0.187	1.24979e-68	4	CBWD5
FUS.3	1.21519e-71	0.623696	0.548	0.253	4.10553e-67	4	FUS
SLC1A3.1	1.31693e-71	0.601888	0.921	0.78	4.44925e-67	4	SLC1A3
PTGDS	2.61968e-71	0.655128	0.363	0.131	8.85058e-67	4	PTGDS
PLSCR1	5.37261e-69	0.702603	0.393	0.156	1.81514e-64	4	PLSCR1
ARHGAP4	8.57137e-69	0.702442	0.309	0.105	2.89584e-64	4	ARHGAP4
HNRNPDL.3	9.5789e-69	0.607284	0.569	0.278	3.23623e-64	4	HNRNPDL
DOCK4.3	2.70166e-68	-0.888107	0.454	0.663	9.12757e-64	4	DOCK4
MT3	3.83511e-68	0.698046	0.295	0.096	1.29569e-63	4	MT3
ACTB.3	5.87513e-68	0.532949	0.719	0.397	1.98491e-63	4	ACTB
FRMD4A.3	1.11564e-67	-1.0975	0.407	0.632	3.7692e-63	4	FRMD4A
MALAT1.2	1.17038e-66	0.3134	0.943	0.83	3.95414e-62	4	MALAT1
PPIA	2.45265e-65	0.663582	0.351	0.132	8.28629e-61	4	PPIA
PIM1	5.44546e-65	0.68569	0.272	0.087	1.83975e-60	4	PIM1
RASSF4.1	1.73903e-63	0.695134	0.461	0.209	5.87531e-59	4	RASSF4
SLC26A3.2	4.73591e-63	-1.62458	0.054	0.341	1.60003e-58	4	SLC26A3
CKB	1.25278e-62	0.6276	0.259	0.081	4.23252e-58	4	CKB
C10orf11.2	1.42602e-62	-0.991623	0.294	0.555	4.81781e-58	4	C10orf11
MT-CO1.4	6.08328e-59	0.601472	0.64	0.349	2.05524e-54	4	MT-CO1
HSP90AA1.3	2.96369e-57	0.837162	0.59	0.313	1.00128e-52	4	HSP90AA1
SAT1.2	2.99831e-57	0.734418	0.82	0.581	1.01298e-52	4	SAT1
IPCEF1	6.74496e-57	0.722775	0.27	0.095	2.27878e-52	4	IPCEF1
HSPA8	4.84573e-55	0.645098	0.254	0.087	1.63713e-50	4	HSPA8
BTG2	8.27564e-55	0.921472	0.287	0.109	2.79593e-50	4	BTG2
PJA2	5.36434e-54	0.605502	0.332	0.133	1.81234e-49	4	PJA2
SRSF2	3.76365e-53	0.585751	0.345	0.142	1.27155e-48	4	SRSF2
LPP.3	4.35891e-53	-1.10881	0.271	0.498	1.47266e-48	4	LPP
BHLHE41.3	5.76281e-53	0.557944	0.608	0.337	1.94697e-48	4	BHLHE41
TRIM22.1	1.74897e-52	0.627357	0.373	0.163	5.9089e-48	4	TRIM22
CHN1	2.00215e-52	0.561262	0.257	0.088	6.76428e-48	4	CHN1
TAF1D.2	6.82512e-52	0.519253	0.51	0.258	2.30587e-47	4	TAF1D
HCLS1.3	6.634e-51	0.542579	0.554	0.299	2.2413e-46	4	HCLS1
YWHAZ	2.74056e-50	0.575617	0.283	0.108	9.25898e-46	4	YWHAZ
HS3ST4.3	4.08115e-50	-1.24467	0.096	0.346	1.37882e-45	4	HS3ST4
OAZ1	1.1391e-49	0.568049	0.252	0.09	3.84846e-45	4	OAZ1
YWHAB	4.67554e-49	0.590904	0.289	0.113	1.57963e-44	4	YWHAB
FCGR3A	5.21271e-49	0.587034	0.368	0.163	1.76111e-44	4	FCGR3A
NKTR.3	7.43125e-49	0.523739	0.501	0.257	2.51065e-44	4	NKTR
CHST11.4	1.37291e-48	-1.00536	0.214	0.455	4.63836e-44	4	CHST11
SF1.1	2.89459e-48	0.547762	0.401	0.187	9.77937e-44	4	SF1
PTPN2.2	3.29673e-48	0.487106	0.456	0.223	1.1138e-43	4	PTPN2
MT-ND4L.1	1.85893e-47	0.586918	0.415	0.197	6.2804e-43	4	MT-ND4L
PGK1	1.23902e-46	0.550192	0.263	0.1	4.18602e-42	4	PGK1
HNRNPA3.3	3.18627e-46	0.529862	0.441	0.217	1.07648e-41	4	HNRNPA3
JAK3	2.23995e-45	0.512791	0.304	0.124	7.56766e-41	4	JAK3
YWHAG	1.46415e-44	0.503979	0.257	0.097	4.94662e-40	4	YWHAG
KLF6	3.71571e-44	0.518858	0.397	0.188	1.25535e-39	4	KLF6
DDX21	3.79202e-44	0.521003	0.269	0.105	1.28113e-39	4	DDX21
WSB1.2	2.73575e-43	0.474084	0.602	0.354	9.24274e-39	4	WSB1
ATP1B1	2.90402e-43	0.516222	0.3	0.122	9.81123e-39	4	ATP1B1
RP11-624C23.1.4	3.50637e-43	-1.38106	0.054	0.273	1.18463e-38	4	RP11-624C23.1
INO80D.2	3.92584e-43	-1.33282	0.154	0.368	1.32635e-38	4	INO80D
EEF1A1.3	5.88745e-43	0.395425	0.507	0.265	1.98907e-38	4	EEF1A1
RBM25.2	1.41109e-42	0.449253	0.459	0.234	4.76735e-38	4	RBM25
CYBB.1	2.48256e-42	0.595146	0.287	0.12	8.38733e-38	4	CYBB
DDX17.4	1.27287e-41	0.367066	0.655	0.379	4.30041e-37	4	DDX17
IL4R	3.31537e-41	0.478821	0.317	0.139	1.1201e-36	4	IL4R
PLCB2	3.35576e-41	0.513535	0.301	0.129	1.13374e-36	4	PLCB2
LRP4.4	1.67977e-40	-1.19733	0.058	0.267	5.67509e-36	4	LRP4
CIRBP	1.78271e-40	0.416238	0.366	0.17	6.0229e-36	4	CIRBP
DDX24	4.14639e-40	0.544252	0.272	0.113	1.40086e-35	4	DDX24
SLC11A2	5.84511e-40	0.432957	0.328	0.147	1.97477e-35	4	SLC11A2
SGK1	6.70809e-40	0.980091	0.287	0.128	2.26633e-35	4	SGK1
SH3TC1	1.16584e-39	0.450975	0.416	0.21	3.93879e-35	4	SH3TC1
IL17RA.1	1.45994e-39	0.468985	0.436	0.223	4.93241e-35	4	IL17RA
REL.2	2.15577e-39	0.442357	0.435	0.224	7.28326e-35	4	REL
MTCH1	2.49023e-39	0.486526	0.263	0.107	8.41323e-35	4	MTCH1
YWHAH	6.41457e-39	0.535876	0.306	0.136	2.16716e-34	4	YWHAH
ITGAV	7.96085e-39	0.455126	0.293	0.126	2.68957e-34	4	ITGAV
CCNL1	2.51435e-38	0.449246	0.369	0.18	8.49473e-34	4	CCNL1
SFMBT2.3	5.92081e-38	-0.980928	0.263	0.458	2.00035e-33	4	SFMBT2
FCGR1A.2	4.36449e-37	0.364671	0.432	0.219	1.47454e-32	4	FCGR1A
PFKFB3	1.07751e-36	0.531414	0.283	0.126	3.64037e-32	4	PFKFB3
HLA-C	1.80845e-36	0.410878	0.349	0.167	6.10985e-32	4	HLA-C
PRMT2.3	7.3147e-36	0.471094	0.455	0.252	2.47127e-31	4	PRMT2
DDX5.3	1.12391e-35	0.378347	0.643	0.403	3.79713e-31	4	DDX5
EIF1	1.79027e-35	0.447561	0.373	0.186	6.04842e-31	4	EIF1
CLEC7A.1	4.65767e-35	0.452566	0.373	0.188	1.57359e-30	4	CLEC7A
NABP1	6.09119e-35	0.492781	0.308	0.144	2.05791e-30	4	NABP1
SRGAP3.1	7.11423e-35	0.501783	0.32	0.153	2.40354e-30	4	SRGAP3
FCGR1B	9.22517e-35	0.407254	0.316	0.146	3.11672e-30	4	FCGR1B
FCHSD2.1	9.94926e-35	-0.972807	0.212	0.4	3.36136e-30	4	FCHSD2
MS4A7.1	7.76266e-34	0.539673	0.289	0.133	2.62261e-29	4	MS4A7
CFL1	8.61597e-34	0.36249	0.281	0.124	2.9109e-29	4	CFL1
HDAC9.3	1.15412e-33	-1.04412	0.139	0.327	3.8992e-29	4	HDAC9
GPCPD1	1.34708e-33	0.404336	0.305	0.142	4.55111e-29	4	GPCPD1
LENG8.1	2.0806e-33	0.389545	0.349	0.172	7.02931e-29	4	LENG8
MAML3.3	6.05537e-33	-1.01664	0.146	0.333	2.04581e-28	4	MAML3
ALPK1	1.15888e-31	0.405293	0.318	0.155	3.91529e-27	4	ALPK1
ACTG1	1.47765e-31	0.386859	0.301	0.142	4.99224e-27	4	ACTG1
MT-CO2.4	1.59918e-31	0.321558	0.632	0.39	5.40282e-27	4	MT-CO2
SLC2A5.1	2.55818e-31	0.436051	0.461	0.263	8.64279e-27	4	SLC2A5
RPS3A	2.83563e-31	0.443763	0.264	0.121	9.58019e-27	4	RPS3A
P2RY12.3	4.18892e-31	-1.17045	0.087	0.259	1.41523e-26	4	P2RY12
ARHGAP15.3	5.53393e-31	-0.932737	0.22	0.39	1.86964e-26	4	ARHGAP15
FNBP4	1.32122e-30	0.383051	0.343	0.174	4.46373e-26	4	FNBP4
NAIP.2	1.39274e-30	0.314173	0.609	0.386	4.70537e-26	4	NAIP
EWSR1.1	2.09786e-30	0.419901	0.299	0.146	7.08763e-26	4	EWSR1
SYNDIG1.3	3.40354e-30	-0.974655	0.138	0.318	1.14989e-25	4	SYNDIG1
EML4.1	4.49311e-30	0.336016	0.447	0.249	1.518e-25	4	EML4
CD37.1	4.96545e-30	0.384342	0.292	0.14	1.67758e-25	4	CD37
GAB2.4	1.16356e-29	-0.920625	0.14	0.316	3.93108e-25	4	GAB2
FOXN3.3	1.39765e-29	-0.785027	0.344	0.487	4.72197e-25	4	FOXN3
RTN4	5.59294e-29	0.336673	0.494	0.294	1.88957e-24	4	RTN4
DICER1	8.15349e-29	0.378935	0.268	0.126	2.75466e-24	4	DICER1
PTPRJ.3	1.25498e-28	-0.952437	0.137	0.309	4.23996e-24	4	PTPRJ
LAIR1	1.93264e-28	0.377425	0.333	0.171	6.52942e-24	4	LAIR1
RPL10.2	3.06995e-28	0.29076	0.453	0.255	1.03718e-23	4	RPL10
HNRNPA1	3.08714e-28	0.365319	0.266	0.126	1.04299e-23	4	HNRNPA1
IL10RA	5.37811e-28	0.43631	0.288	0.144	1.81699e-23	4	IL10RA
MBD4	8.27708e-28	0.407595	0.252	0.118	2.79641e-23	4	MBD4
TMSB10.2	1.55156e-27	0.272953	0.493	0.29	5.24195e-23	4	TMSB10
RPL12	1.64749e-27	0.40496	0.26	0.123	5.56604e-23	4	RPL12
CTNND1.1	1.95735e-27	0.417073	0.272	0.133	6.61291e-23	4	CTNND1
SRSF11.2	2.22678e-27	0.387738	0.418	0.239	7.52317e-23	4	SRSF11
CLTC	3.0558e-27	0.331307	0.345	0.182	1.0324e-22	4	CLTC
VMP1	3.28392e-27	0.441225	0.385	0.214	1.10947e-22	4	VMP1
HIST2H2BF.1	4.56716e-27	0.294201	0.362	0.192	1.54301e-22	4	HIST2H2BF
MBP.1	7.06755e-27	0.347628	0.419	0.239	2.38777e-22	4	MBP
MAML2.3	1.69059e-26	-0.752694	0.358	0.491	5.71168e-22	4	MAML2
HSP90B1	3.03743e-26	0.37394	0.287	0.144	1.02619e-21	4	HSP90B1
GNAQ.3	7.7031e-26	-0.787016	0.251	0.404	2.60249e-21	4	GNAQ
ZFAND3.3	1.77077e-25	-0.852891	0.189	0.342	5.98254e-21	4	ZFAND3
HLA-DMB.1	2.21247e-25	0.401427	0.268	0.133	7.47481e-21	4	HLA-DMB
SLA	2.97219e-25	0.367301	0.328	0.176	1.00416e-20	4	SLA
ST6GAL1.2	4.46666e-25	-0.595733	0.426	0.544	1.50906e-20	4	ST6GAL1
DIAPH2.2	5.46594e-25	-0.787174	0.251	0.398	1.84667e-20	4	DIAPH2
H3F3B	1.60161e-24	0.470527	0.331	0.182	5.41102e-20	4	H3F3B
MT-ND5.1	3.58371e-24	0.367432	0.289	0.151	1.21076e-19	4	MT-ND5
MAT2A	3.65458e-24	0.470325	0.275	0.142	1.2347e-19	4	MAT2A
ARPC2	2.65586e-23	0.34252	0.311	0.17	8.97282e-19	4	ARPC2
ERICH1	3.01286e-23	0.344171	0.288	0.152	1.01789e-18	4	ERICH1
APBB1IP.2	3.14914e-23	-0.671055	0.454	0.548	1.06394e-18	4	APBB1IP
ALOX5.2	6.24501e-23	0.262608	0.401	0.233	2.10988e-18	4	ALOX5
ATP6V1B2	8.23574e-23	0.35828	0.259	0.134	2.78245e-18	4	ATP6V1B2
TCF25	1.59958e-22	0.341994	0.354	0.201	5.40419e-18	4	TCF25
LGALS9	1.67052e-22	0.339971	0.258	0.132	5.64384e-18	4	LGALS9
FCGR2A	2.05145e-22	0.381944	0.269	0.14	6.93083e-18	4	FCGR2A
MAP3K8	2.30577e-22	0.462259	0.274	0.144	7.79003e-18	4	MAP3K8
ZSWIM6.2	3.66416e-22	-0.781576	0.18	0.325	1.23794e-17	4	ZSWIM6
2007-09-01	4.54282e-22	0.351474	0.295	0.161	1.53479e-17	4	2007-09-01
ZBTB20.3	5.73628e-22	-0.894728	0.131	0.271	1.938e-17	4	ZBTB20
RBM39.3	9.22802e-22	0.302743	0.433	0.263	3.11769e-17	4	RBM39
MED13L.2	9.57331e-22	-0.703117	0.22	0.362	3.23434e-17	4	MED13L
SRSF10	9.84334e-22	0.340382	0.277	0.147	3.32557e-17	4	SRSF10
ADGRG1.3	9.92041e-22	0.289929	0.397	0.238	3.35161e-17	4	ADGRG1
FHIT.1	1.11543e-21	-0.904312	0.165	0.303	3.76847e-17	4	FHIT
TBC1D5.2	1.2746e-21	-0.77323	0.186	0.323	4.30625e-17	4	TBC1D5
RNMT	1.47379e-21	0.351874	0.269	0.142	4.97921e-17	4	RNMT
UBE2E2.2	2.20679e-21	-0.762299	0.258	0.387	7.45565e-17	4	UBE2E2
DSE	5.25601e-21	0.274279	0.289	0.155	1.77574e-16	4	DSE
ZRANB2.1	1.14471e-20	0.284298	0.335	0.192	3.8674e-16	4	ZRANB2
ARHGAP26.3	1.46545e-20	-0.707986	0.364	0.474	4.95102e-16	4	ARHGAP26
CSGALNACT1.3	1.89903e-20	-0.83308	0.159	0.295	6.41588e-16	4	CSGALNACT1
LDLRAD4.2	2.06392e-20	-0.676616	0.275	0.405	6.97295e-16	4	LDLRAD4
AOAH.3	2.44337e-20	-0.892966	0.168	0.301	8.25493e-16	4	AOAH
BCLAF1	2.45758e-20	0.3373	0.275	0.149	8.30294e-16	4	BCLAF1
SH3RF3.4	2.74814e-20	-0.859049	0.143	0.279	9.28459e-16	4	SH3RF3
CTSC	4.01888e-20	0.350982	0.315	0.181	1.35778e-15	4	CTSC
ADAM28.2	4.09917e-20	0.250309	0.637	0.439	1.3849e-15	4	ADAM28
H2AFY	1.89981e-19	0.280659	0.321	0.184	6.41852e-15	4	H2AFY
ITPR2.2	2.82722e-19	-0.513314	0.524	0.579	9.55178e-15	4	ITPR2
DISC1.2	2.93898e-19	-0.790538	0.171	0.298	9.92933e-15	4	DISC1
GOLGB1	4.60198e-19	0.337283	0.26	0.142	1.55478e-14	4	GOLGB1
SPATA6	5.26357e-19	0.329689	0.301	0.173	1.7783e-14	4	SPATA6
CSF3R.1	5.32114e-19	0.254881	0.492	0.321	1.79775e-14	4	CSF3R
MS4A6A.3	9.06769e-19	0.253322	0.47	0.3	3.06352e-14	4	MS4A6A
SFPQ	1.22766e-18	0.335074	0.28	0.16	4.14763e-14	4	SFPQ
PHF3	2.69323e-18	0.280186	0.254	0.138	9.09908e-14	4	PHF3
SF3B1.1	2.88987e-18	0.280148	0.337	0.201	9.76341e-14	4	SF3B1
ELMO1.2	4.30786e-18	-0.649843	0.38	0.471	1.45541e-13	4	ELMO1
MT-ATP6.4	8.82134e-18	0.286582	0.441	0.286	2.98029e-13	4	MT-ATP6
PADI2	1.41376e-17	0.445986	0.3	0.176	4.7764e-13	4	PADI2
STAG1.4	1.54684e-17	-0.78083	0.156	0.277	5.22602e-13	4	STAG1
SLC38A2.1	2.50585e-17	0.350013	0.255	0.146	8.46601e-13	4	SLC38A2
PIK3R1.1	2.7656e-17	0.266045	0.402	0.257	9.34358e-13	4	PIK3R1
CD14.1	3.13171e-17	0.364882	0.34	0.209	1.05805e-12	4	CD14
CEP170.1	4.84212e-17	0.262993	0.42	0.271	1.63591e-12	4	CEP170
ADPGK	7.90867e-17	0.282434	0.252	0.14	2.67194e-12	4	ADPGK
APMAP.1	8.51004e-17	0.274169	0.27	0.155	2.87512e-12	4	APMAP
ZNF207.1	9.54391e-17	0.27464	0.345	0.214	3.22441e-12	4	ZNF207
CYTH4	1.11709e-16	0.291054	0.258	0.145	3.77409e-12	4	CYTH4
GPRIN3.1	1.27041e-16	0.27869	0.294	0.174	4.29208e-12	4	GPRIN3
LST1.1	1.76866e-16	0.25337	0.285	0.165	5.97542e-12	4	LST1
SRSF7.1	3.42767e-16	0.287122	0.334	0.206	1.15804e-11	4	SRSF7
DOCK10.2	6.63363e-16	-0.606054	0.245	0.361	2.24117e-11	4	DOCK10
ANKRD44.3	1.07108e-15	-0.646992	0.374	0.454	3.61864e-11	4	ANKRD44
PCBP2	1.08128e-15	0.280862	0.277	0.164	3.65309e-11	4	PCBP2
ST6GALNAC3.3	1.34856e-15	-0.780292	0.185	0.297	4.55612e-11	4	ST6GALNAC3
SLC8A1.3	1.67157e-15	-0.644419	0.368	0.451	5.64741e-11	4	SLC8A1
JAZF1.2	3.35719e-15	-0.717643	0.169	0.28	1.13423e-10	4	JAZF1
VSIG4.1	6.65658e-15	0.260758	0.352	0.224	2.24893e-10	4	VSIG4
MTHFD1L.3	9.09222e-15	-0.722759	0.145	0.256	3.07181e-10	4	MTHFD1L
GPX1	1.68791e-14	0.453369	0.312	0.2	5.70259e-10	4	GPX1
SLC9A9.3	2.26458e-14	-0.641931	0.333	0.418	7.65088e-10	4	SLC9A9
RBM5.1	3.22618e-14	0.257624	0.262	0.156	1.08996e-09	4	RBM5
FMNL2.3	3.43554e-14	-0.717583	0.214	0.32	1.1607e-09	4	FMNL2
KCNQ3.2	3.69972e-14	-0.689814	0.22	0.324	1.24995e-09	4	KCNQ3
RPL7A	5.90533e-14	0.258553	0.268	0.162	1.99511e-09	4	RPL7A
FOXP1.2	2.08514e-13	-0.648003	0.161	0.263	7.04465e-09	4	FOXP1
MAP4K4.2	7.0875e-13	-0.63624	0.205	0.302	2.39451e-08	4	MAP4K4
FMN1.3	7.83642e-13	-0.689897	0.213	0.309	2.64754e-08	4	FMN1
SH3KBP1.2	1.5283e-12	-0.634514	0.159	0.258	5.16335e-08	4	SH3KBP1
DOCK2.2	1.91397e-12	-0.651163	0.16	0.257	6.46634e-08	4	DOCK2
SYK.2	3.22599e-12	-0.58404	0.224	0.321	1.0899e-07	4	SYK
KCTD12.1	3.48634e-12	0.266697	0.285	0.182	1.17786e-07	4	KCTD12
ZFHX3.3	3.65928e-12	-0.596698	0.235	0.329	1.23629e-07	4	ZFHX3
RABGAP1L.1	1.05425e-11	-0.69577	0.176	0.266	3.56177e-07	4	RABGAP1L
SRGN	1.82454e-11	0.447179	0.298	0.194	6.16422e-07	4	SRGN
HIF1A	1.99955e-11	0.30947	0.297	0.192	6.75546e-07	4	HIF1A
EPB41L2.2	3.10011e-11	-0.515011	0.453	0.498	1.04737e-06	4	EPB41L2
PICALM.1	3.32833e-11	-0.502352	0.308	0.39	1.12448e-06	4	PICALM
EXOC4.3	5.28244e-11	-0.637259	0.167	0.255	1.78467e-06	4	EXOC4
TAB2.3	6.85086e-11	-0.601754	0.168	0.259	2.31456e-06	4	TAB2
RPS19.1	8.23531e-11	-0.614288	0.291	0.366	2.7823e-06	4	RPS19
TBC1D22A.3	1.13143e-10	-0.617038	0.178	0.266	3.82252e-06	4	TBC1D22A
RNF130.3	2.12858e-10	-0.667158	0.173	0.255	7.19142e-06	4	RNF130
EIF4G3.3	4.40571e-10	-0.579491	0.229	0.309	1.48847e-05	4	EIF4G3
ARHGAP24.2	1.40674e-09	-0.433932	0.594	0.595	4.75269e-05	4	ARHGAP24
DOCK8.3	2.95849e-09	-0.377593	0.558	0.574	9.99526e-05	4	DOCK8
TCF12.2	4.14636e-09	-0.501548	0.358	0.412	0.000140085	4	TCF12
OXR1.3	4.25963e-09	-0.630161	0.309	0.367	0.000143911	4	OXR1
RERE.2	4.99601e-09	-0.525248	0.177	0.257	0.00016879	4	RERE
SNX29.2	5.49177e-09	-0.562663	0.194	0.272	0.00018554	4	SNX29
RBM47.2	6.59783e-09	-0.689377	0.247	0.313	0.000222908	4	RBM47
TBXAS1.1	7.47338e-08	-0.450039	0.402	0.442	0.00252488	4	TBXAS1
QKI.2	9.88723e-08	-0.393742	0.493	0.517	0.0033404	4	QKI
ETV6.2	1.09568e-07	-0.528749	0.293	0.348	0.00370176	4	ETV6
ARHGAP22.3	1.23098e-06	-0.512917	0.272	0.326	0.0415888	4	ARHGAP22
FGD4.1	7.24147e-06	-0.43807	0.338	0.378	0.244653	4	FGD4
ABR.1	9.9512e-06	-0.431272	0.281	0.327	0.336201	4	ABR
FRMD4B.1	1.04753e-05	-0.479731	0.235	0.287	0.353908	4	FRMD4B
LHFPL2.3	1.09742e-05	-0.478591	0.289	0.331	0.370763	4	LHFPL2
TAOK3.2	3.70194e-05	-0.463133	0.229	0.274	1	4	TAOK3
NAV3.3	4.4974e-05	-0.457331	0.354	0.376	1	4	NAV3
SKAP2.1	0.000148836	-0.414179	0.235	0.277	1	4	SKAP2
KCNMA1.2	0.000368462	-0.45056	0.231	0.267	1	4	KCNMA1
MEF2C.3	0.000637839	-0.267419	0.723	0.666	1	4	MEF2C
SRGAP1.2	0.0011657	-0.427187	0.275	0.301	1	4	SRGAP1
NF1.1	0.00127978	-0.381442	0.229	0.263	1	4	NF1
APOE.2	0.00310086	-0.389874	0.369	0.381	1	4	APOE
SLC4A7.3	0.006176	-0.318787	0.234	0.261	1	4	SLC4A7
ATP8B4.3	0.00676856	-0.337775	0.34	0.354	1	4	ATP8B4
LINGO1.3	3.71732e-195	1.47049	0.79	0.387	1.2559e-190	5	LINGO1
RASGEF1B.4	1.55458e-193	1.49328	0.885	0.499	5.25215e-189	5	RASGEF1B
LINC00486.4	4.50014e-178	1.41499	0.937	0.486	1.52037e-173	5	LINC00486
SLC26A3.3	8.58115e-150	1.50993	0.653	0.301	2.89914e-145	5	SLC26A3
INO80D.3	4.02665e-149	1.52765	0.677	0.333	1.3604e-144	5	INO80D
LINC01609	3.14775e-87	1.52068	0.457	0.203	1.06347e-82	5	LINC01609
MALAT1.3	2.73911e-64	-0.478408	0.988	0.828	9.2541e-60	5	MALAT1
SLC27A6	2.15002e-63	1.38793	0.305	0.112	7.26384e-59	5	SLC27A6
SAT1.3	1.98425e-58	-0.908456	0.246	0.619	6.70378e-54	5	SAT1
RNASET2.5	2.22108e-51	-1.75745	0.006	0.265	7.50393e-47	5	RNASET2
BCOR	7.29191e-50	1.25806	0.367	0.185	2.46357e-45	5	BCOR
LPP.4	6.23414e-46	0.961182	0.588	0.476	2.1062e-41	5	LPP
DENND3.4	2.51268e-44	-0.744749	0.101	0.393	8.48908e-40	5	DENND3
SLC25A37.3	5.78522e-43	-0.757199	0.137	0.442	1.95454e-38	5	SLC25A37
MT-CO3.3	6.12773e-42	0.979787	0.532	0.38	2.07025e-37	5	MT-CO3
B2M.2	3.29617e-41	-0.769853	0.111	0.395	1.11361e-36	5	B2M
DDX5.4	5.48267e-41	-0.581675	0.133	0.438	1.85232e-36	5	DDX5
HNRNPA2B1.5	4.72497e-38	-0.600738	0.098	0.367	1.59633e-33	5	HNRNPA2B1
FTH1.5	3.35661e-37	-1.04173	0.133	0.405	1.13403e-32	5	FTH1
MT-ND4.3	1.37143e-35	1.11453	0.441	0.3	4.63336e-31	5	MT-ND4
SLC11A1.4	8.68489e-34	-0.763318	0.078	0.31	2.93419e-29	5	SLC11A1
N4BP2L2	1.77371e-32	-0.350355	0.193	0.493	5.99249e-28	5	N4BP2L2
HCLS1.4	1.68049e-31	-0.532564	0.095	0.33	5.67754e-27	5	HCLS1
FUS.4	2.14907e-31	-0.534495	0.066	0.286	7.26062e-27	5	FUS
HNRNPDL.4	1.72523e-30	-0.502996	0.084	0.312	5.82868e-26	5	HNRNPDL
FGD2.2	5.07893e-30	-0.478275	0.095	0.327	1.71592e-25	5	FGD2
RNF213.3	2.35368e-29	-0.420569	0.071	0.285	7.95191e-25	5	RNF213
PNISR.3	3.76854e-29	-0.268023	0.159	0.43	1.2732e-24	5	PNISR
NAIP.3	4.12969e-29	-0.291458	0.151	0.416	1.39522e-24	5	NAIP
ATM.2	1.13845e-27	-0.319111	0.159	0.418	3.84625e-23	5	ATM
RBM39.4	1.24804e-27	-0.346217	0.076	0.287	4.21651e-23	5	RBM39
LPAR6.1	2.29039e-27	-0.333227	0.169	0.431	7.73808e-23	5	LPAR6
HP1BP3.4	3.18822e-27	-0.488598	0.072	0.275	1.07714e-22	5	HP1BP3
SRSF5.2	3.69358e-27	-0.423641	0.059	0.255	1.24788e-22	5	SRSF5
USP15.1	4.98986e-27	-0.329262	0.122	0.362	1.68582e-22	5	USP15
MACF1.1	1.20439e-26	-0.365758	0.114	0.342	4.06904e-22	5	MACF1
CSF3R.2	1.38257e-26	-0.382975	0.118	0.346	4.671e-22	5	CSF3R
SLC1A3.2	1.62362e-26	-0.352434	0.523	0.806	5.4854e-22	5	SLC1A3
GRB2.2	2.10858e-26	-0.468609	0.088	0.295	7.12383e-22	5	GRB2
HSP90AA1.4	1.9671e-25	-0.5988	0.127	0.345	6.64585e-21	5	HSP90AA1
NEAT1.5	3.77657e-25	-0.987945	0.474	0.638	1.27591e-20	5	NEAT1
MT-ND2.3	4.10237e-25	1.11348	0.369	0.257	1.38598e-20	5	MT-ND2
DDX17.5	6.94078e-25	-0.290567	0.167	0.412	2.34494e-20	5	DDX17
A2M.3	1.48107e-24	-0.390844	0.117	0.333	5.0038e-20	5	A2M
RBM6	3.2127e-24	-0.349704	0.092	0.293	1.08541e-19	5	RBM6
RCSD1.3	3.31901e-24	-0.304622	0.099	0.305	1.12133e-19	5	RCSD1
CEP170.2	6.91358e-24	-0.323645	0.092	0.293	2.33575e-19	5	CEP170
PRMT2.4	2.15731e-23	-0.398651	0.086	0.277	7.28846e-19	5	PRMT2
IL18.3	3.90929e-23	-0.31124	0.097	0.294	1.32075e-18	5	IL18
SPP1.5	4.78323e-23	-0.642004	0.304	0.533	1.61602e-18	5	SPP1
CSMD1	6.36392e-23	0.982992	0.262	0.147	2.15005e-18	5	CSMD1
WSB1.3	8.63133e-23	-0.277199	0.156	0.384	2.9161e-18	5	WSB1
RNF149.2	1.20728e-22	-0.298342	0.104	0.301	4.07878e-18	5	RNF149
PARP14.3	2.93681e-22	-0.376045	0.092	0.281	9.92203e-18	5	PARP14
GOLGA4.3	9.95532e-22	-0.392809	0.104	0.291	3.36341e-17	5	GOLGA4
ARL5A.2	1.31541e-21	-0.372495	0.078	0.254	4.44411e-17	5	ARL5A
EML4.2	7.98865e-21	-0.279572	0.091	0.273	2.69896e-16	5	EML4
ZNF638	7.41178e-20	-0.269355	0.089	0.263	2.50407e-15	5	ZNF638
KMT2E	9.0639e-20	-0.271862	0.089	0.264	3.06224e-15	5	KMT2E
TGFBR1.2	9.66201e-20	-0.306702	0.124	0.314	3.26431e-15	5	TGFBR1
PAG1.2	2.17934e-19	-0.258548	0.112	0.294	7.36288e-15	5	PAG1
MKNK1.1	2.82614e-19	-0.260938	0.134	0.331	9.5481e-15	5	MKNK1
SCIN.2	3.66641e-19	-0.364236	0.088	0.254	1.2387e-14	5	SCIN
EEF1A1.4	5.64862e-18	-0.326934	0.117	0.292	1.90838e-13	5	EEF1A1
HSPA1A.3	6.52669e-18	-0.526573	0.121	0.288	2.20504e-13	5	HSPA1A
ZFAND3.4	3.41036e-16	-0.251485	0.159	0.343	1.15219e-11	5	ZFAND3
ZFP36L1.4	3.51281e-16	-0.302772	0.238	0.447	1.1868e-11	5	ZFP36L1
MT-ND3.3	5.57508e-16	0.945346	0.373	0.296	1.88354e-11	5	MT-ND3
FTL.3	1.81564e-10	-0.313188	0.321	0.529	6.13414e-06	5	FTL
MT-ND1.3	6.36221e-10	0.930442	0.291	0.237	2.14947e-05	5	MT-ND1
MT-CO2.5	7.93232e-10	0.595847	0.442	0.405	2.67993e-05	5	MT-CO2
MT-ATP6.5	9.42178e-05	0.622944	0.313	0.296	1	5	MT-ATP6
ADGRG1.4	0.000102514	0.26457	0.159	0.255	1	5	ADGRG1
PSAP.2	0.000171673	0.303135	0.22	0.35	1	5	PSAP
MT-CYB.4	0.00018014	0.667734	0.311	0.299	1	5	MT-CYB
SYNDIG1.4	0.00152214	0.575841	0.311	0.305	1	5	SYNDIG1
BIN1.1	0.00292327	0.306563	0.183	0.269	1	5	BIN1
CCDC88A.1	0.00328815	0.308225	0.176	0.259	1	5	CCDC88A
TBC1D5.3	0.00373595	0.265075	0.219	0.32	1	5	TBC1D5
OXR1.4	0.0089951	0.485469	0.343	0.364	1	5	OXR1
NEAT1.6	1.00368e-220	1.16364	0.985	0.607	3.39093e-216	6	NEAT1
RNASET2.6	1.59059e-217	1.34947	0.718	0.222	5.37382e-213	6	RNASET2
XIST.2	7.43063e-155	1.32807	0.55	0.16	2.51044e-150	6	XIST
MT-ND4L.2	2.87121e-151	1.31189	0.574	0.191	9.70038e-147	6	MT-ND4L
LINC00486.5	1.86303e-141	-4.1582	0	0.543	6.29426e-137	6	LINC00486
RASGEF1B.5	2.15645e-134	-3.28927	0.035	0.551	7.28557e-130	6	RASGEF1B
MT-CO1.5	4.43386e-122	0.997531	0.737	0.347	1.49798e-117	6	MT-CO1
PLXDC2.4	1.65706e-109	-1.15403	0.587	0.838	5.59838e-105	6	PLXDC2
SRRM2.4	8.11742e-108	1.07043	0.593	0.265	2.74247e-103	6	SRRM2
C10orf11.3	5.88853e-105	-1.87718	0.126	0.562	1.98944e-100	6	C10orf11
MT-CO2.6	7.35377e-100	0.881377	0.734	0.387	2.48447e-95	6	MT-CO2
LINGO1.4	1.45332e-99	-2.90344	0.006	0.435	4.91005e-95	6	LINGO1
MT-CYB.5	2.47925e-96	0.955735	0.612	0.281	8.37616e-92	6	MT-CYB
HNRNPA2B1.6	2.871e-91	0.901578	0.656	0.333	9.69969e-87	6	HNRNPA2B1
DENND3.5	5.26432e-87	0.876155	0.676	0.357	1.77855e-82	6	DENND3
MT-ATP6.6	7.98936e-82	0.853781	0.587	0.28	2.6992e-77	6	MT-ATP6
DDX17.6	9.12064e-75	0.804218	0.669	0.382	3.08141e-70	6	DDX17
SLC26A3.4	1.14976e-72	-2.51905	0	0.341	3.88448e-68	6	SLC26A3
SON.3	1.01472e-71	0.832837	0.653	0.389	3.42823e-67	6	SON
MT-ATP8.2	1.81986e-71	1.11491	0.359	0.132	6.1484e-67	6	MT-ATP8
DOCK4.4	3.1761e-70	-1.20022	0.369	0.666	1.07305e-65	6	DOCK4
POLR2J3	5.1477e-70	1.11288	0.304	0.103	1.73915e-65	6	POLR2J3
CHST11.5	9.363e-70	-1.59869	0.11	0.458	3.16329e-65	6	CHST11
LPP.5	1.32139e-68	-1.39443	0.162	0.502	4.46432e-64	6	LPP
HP1BP3.5	2.01169e-63	0.888808	0.494	0.249	6.79649e-59	6	HP1BP3
MT-ND3.4	1.5019e-62	0.807054	0.551	0.285	5.07417e-58	6	MT-ND3
HS3ST4.4	2.7971e-59	-1.90087	0.046	0.346	9.45e-55	6	HS3ST4
MS4A7.2	4.95847e-59	0.983629	0.337	0.133	1.67522e-54	6	MS4A7
MT-CO3.4	5.854e-59	0.596495	0.651	0.373	1.97778e-54	6	MT-CO3
MT-ND5.2	5.90003e-57	1.04447	0.353	0.149	1.99332e-52	6	MT-ND5
INO80D.4	2.93129e-55	-1.78857	0.081	0.369	9.90335e-51	6	INO80D
RP11-624C23.1.5	7.851e-55	-2.19019	0	0.273	2.65246e-50	6	RP11-624C23.1
ARHGAP24.3	1.4912e-54	-1.00895	0.331	0.61	5.03801e-50	6	ARHGAP24
SPATA13.2	6.06837e-54	0.971637	0.322	0.131	2.0502e-49	6	SPATA13
LRP4.5	1.71198e-53	-1.8785	0	0.268	5.78392e-49	6	LRP4
SLC25A37.4	8.71374e-51	0.724914	0.637	0.412	2.94394e-46	6	SLC25A37
FRMD4A.4	1.18916e-50	-1.14294	0.406	0.629	4.01756e-46	6	FRMD4A
NPIPB5	1.00168e-49	0.949789	0.307	0.128	3.38416e-45	6	NPIPB5
LENG8.2	1.35841e-49	0.926348	0.368	0.173	4.5894e-45	6	LENG8
UBE2E2.3	1.63071e-49	-1.26247	0.109	0.394	5.50937e-45	6	UBE2E2
MAF.3	7.57976e-49	0.829542	0.446	0.234	2.56082e-44	6	MAF
PNISR.4	2.86139e-47	0.730249	0.597	0.403	9.6672e-43	6	PNISR
ARHGAP15.4	3.10118e-47	-1.25881	0.121	0.394	1.04773e-42	6	ARHGAP15
MCF2L.1	1.53111e-46	0.843484	0.409	0.211	5.17284e-42	6	MCF2L
ZFAND3.5	2.3028e-46	-1.28948	0.078	0.347	7.78e-42	6	ZFAND3
SAT1.4	3.27902e-45	0.465859	0.797	0.585	1.10782e-40	6	SAT1
GNAQ.4	4.74108e-44	-1.10559	0.137	0.408	1.60178e-39	6	GNAQ
ARHGAP26.4	4.76353e-44	-1.06799	0.213	0.482	1.60936e-39	6	ARHGAP26
HDAC9.4	2.72283e-43	-1.40477	0.076	0.329	9.19908e-39	6	HDAC9
ZSWIM6.3	3.82944e-42	-1.28635	0.079	0.329	1.29378e-37	6	ZSWIM6
ST6GALNAC3.4	1.55918e-40	-1.39149	0.065	0.303	5.2677e-36	6	ST6GALNAC3
ITGAX.1	2.90162e-40	0.772737	0.381	0.195	9.80312e-36	6	ITGAX
LDLRAD4.3	9.18492e-40	-1.0837	0.157	0.41	3.10313e-35	6	LDLRAD4
FOXN3.4	3.21476e-39	-0.941035	0.24	0.491	1.08611e-34	6	FOXN3
TMSB4X.2	3.64881e-39	-0.713294	0.366	0.621	1.23275e-34	6	TMSB4X
TCF12.3	1.70896e-38	-0.93824	0.163	0.423	5.77371e-34	6	TCF12
BHLHE41.4	2.87646e-38	0.671342	0.535	0.345	9.71812e-34	6	BHLHE41
FHIT.2	3.15928e-38	-1.25866	0.074	0.306	1.06736e-33	6	FHIT
MLXIPL.2	5.53338e-38	0.764289	0.372	0.195	1.86945e-33	6	MLXIPL
CFLAR.1	1.10962e-37	0.830876	0.362	0.192	3.74887e-33	6	CFLAR
C1orf132.1	1.95926e-37	0.886229	0.276	0.124	6.61938e-33	6	C1orf132
FCHSD2.2	2.65332e-37	-1.06158	0.154	0.401	8.96424e-33	6	FCHSD2
DPYD.3	4.34371e-37	-1.3292	0.056	0.279	1.46752e-32	6	DPYD
MT-ND1.4	6.89899e-37	0.586138	0.419	0.229	2.33082e-32	6	MT-ND1
POU2F2.2	1.62784e-36	0.731854	0.41	0.229	5.49967e-32	6	POU2F2
MAML2.4	2.34993e-36	-0.89614	0.254	0.496	7.93923e-32	6	MAML2
RNF213.4	3.51619e-36	0.707017	0.441	0.263	1.18795e-31	6	RNF213
TCF25.1	4.31687e-36	0.743518	0.374	0.202	1.45846e-31	6	TCF25
FMNL2.4	6.06448e-36	-1.12764	0.094	0.326	2.04889e-31	6	FMNL2
MT-ND4.4	8.24866e-36	0.517777	0.496	0.297	2.78681e-31	6	MT-ND4
ZFP36L1.5	8.94504e-36	0.528236	0.635	0.422	3.02208e-31	6	ZFP36L1
HNRNPDL.5	5.55664e-35	0.67488	0.462	0.289	1.87731e-30	6	HNRNPDL
MAML3.4	1.33076e-34	-1.12699	0.109	0.333	4.49596e-30	6	MAML3
PABPN1	3.83532e-34	0.782473	0.265	0.12	1.29576e-29	6	PABPN1
SNRNP70	6.69436e-34	0.777904	0.346	0.186	2.26169e-29	6	SNRNP70
PARP14.4	8.1964e-34	0.695677	0.438	0.26	2.76915e-29	6	PARP14
STAB1	1.11875e-33	0.755187	0.384	0.213	3.77971e-29	6	STAB1
ZFP36L2.2	3.0876e-33	0.667377	0.484	0.297	1.04315e-28	6	ZFP36L2
AOAH.4	7.32558e-33	-1.08681	0.087	0.305	2.47495e-28	6	AOAH
TBC1D5.4	7.60553e-33	-0.975785	0.104	0.326	2.56953e-28	6	TBC1D5
SH3RF3.5	1.51977e-32	-1.18686	0.074	0.281	5.13454e-28	6	SH3RF3
GAB2.5	1.54036e-32	-1.0857	0.101	0.317	5.2041e-28	6	GAB2
SYNDIG1.5	3.55861e-32	-1.17414	0.106	0.318	1.20228e-27	6	SYNDIG1
CYBB.2	5.43569e-32	0.799505	0.265	0.124	1.83645e-27	6	CYBB
HNRNPA3.4	1.90843e-31	0.660614	0.385	0.224	6.44762e-27	6	HNRNPA3
KIAA1551.1	2.94856e-31	0.884467	0.274	0.133	9.96171e-27	6	KIAA1551
ARGLU1.4	3.25624e-31	0.751748	0.385	0.23	1.10012e-26	6	ARGLU1
RASSF4.2	6.09516e-31	0.713241	0.375	0.217	2.05925e-26	6	RASSF4
JAZF1.3	7.7633e-31	-1.02201	0.078	0.284	2.62283e-26	6	JAZF1
RBM47.3	1.49403e-30	-1.04036	0.109	0.32	5.0476e-26	6	RBM47
NUDT3.1	3.65974e-30	0.750876	0.313	0.167	1.23644e-25	6	NUDT3
PTPRJ.4	3.83486e-30	-1.04319	0.104	0.308	1.29561e-25	6	PTPRJ
SLCO2B1.1	1.01012e-29	0.508518	0.61	0.441	3.41268e-25	6	SLCO2B1
RNPC3.1	1.0406e-29	0.758302	0.316	0.171	3.51567e-25	6	RNPC3
PRPF4B.1	1.04373e-29	0.753373	0.347	0.199	3.52624e-25	6	PRPF4B
FUS.5	1.95782e-29	0.611024	0.426	0.264	6.6145e-25	6	FUS
ELMO1.3	2.43997e-29	-0.801262	0.266	0.477	8.24345e-25	6	ELMO1
ST6GAL1.3	3.83391e-29	-0.734644	0.334	0.548	1.29529e-24	6	ST6GAL1
CSF1R.3	1.34018e-28	0.520019	0.55	0.389	4.52781e-24	6	CSF1R
XAF1	6.65826e-28	0.675647	0.341	0.189	2.24949e-23	6	XAF1
HCLS1.5	7.28629e-28	0.636506	0.462	0.308	2.46167e-23	6	HCLS1
ATM.3	9.08834e-28	0.487856	0.554	0.394	3.07049e-23	6	ATM
OXR1.5	4.10402e-27	-0.930477	0.172	0.374	1.38654e-22	6	OXR1
EXOC4.4	4.86795e-27	-0.97135	0.074	0.259	1.64464e-22	6	EXOC4
REL.3	8.85587e-27	0.717003	0.374	0.23	2.99196e-22	6	REL
LILRB1	9.91945e-27	0.787202	0.288	0.154	3.35129e-22	6	LILRB1
FAM49B.1	1.19269e-26	-0.708476	0.24	0.455	4.02951e-22	6	FAM49B
KCNQ3.3	1.48141e-26	-0.967956	0.134	0.328	5.00494e-22	6	KCNQ3
SFMBT2.4	1.9286e-26	-0.879555	0.259	0.456	6.51577e-22	6	SFMBT2
SORL1.3	2.02146e-26	0.460255	0.66	0.501	6.8295e-22	6	SORL1
SSH2.2	2.11114e-26	-0.633712	0.409	0.594	7.13249e-22	6	SSH2
PICALM.2	4.89154e-26	-0.76928	0.19	0.396	1.65261e-21	6	PICALM
VPS13C.3	1.49524e-25	0.615771	0.456	0.319	5.05166e-21	6	VPS13C
MTHFD1L.4	1.99989e-25	-1.01263	0.081	0.258	6.75662e-21	6	MTHFD1L
C3.4	2.01531e-25	0.44738	0.581	0.422	6.80872e-21	6	C3
SMG1	7.81869e-25	0.665604	0.329	0.196	2.64155e-20	6	SMG1
PRMT2.5	7.82438e-25	0.64842	0.397	0.258	2.64347e-20	6	PRMT2
SLC8A1.4	1.23602e-24	-0.736611	0.259	0.456	4.17589e-20	6	SLC8A1
NKTR.4	1.2919e-24	0.634632	0.404	0.266	4.36469e-20	6	NKTR
VASH1.1	1.50217e-24	0.668037	0.287	0.155	5.07508e-20	6	VASH1
ETV6.3	1.7912e-24	-0.760138	0.159	0.356	6.05158e-20	6	ETV6
DDX5.5	2.39019e-24	0.498575	0.557	0.412	8.07527e-20	6	DDX5
FOXP1.3	2.92444e-24	-0.895196	0.088	0.266	9.88023e-20	6	FOXP1
ADGRG1.5	3.72306e-24	0.611444	0.382	0.241	1.25784e-19	6	ADGRG1
SLC9A9.4	3.9195e-24	-0.75255	0.228	0.423	1.3242e-19	6	SLC9A9
KCNMA1.3	5.51568e-24	-0.867037	0.096	0.275	1.86347e-19	6	KCNMA1
IL18.4	5.83333e-24	0.573903	0.416	0.275	1.97079e-19	6	IL18
STAG1.5	7.3901e-24	-0.837344	0.1	0.278	2.49674e-19	6	STAG1
ZRANB2.2	6.6755e-23	0.684132	0.321	0.195	2.25532e-18	6	ZRANB2
MT-ND2.4	7.61665e-23	0.432954	0.406	0.255	2.57329e-18	6	MT-ND2
MPHOSPH8	9.01234e-23	0.609787	0.34	0.208	3.04482e-18	6	MPHOSPH8
ZBTB20.4	3.33378e-22	-0.857627	0.101	0.271	1.12632e-17	6	ZBTB20
PRRC2C.1	4.61924e-22	0.582596	0.36	0.229	1.56061e-17	6	PRRC2C
FMN1.4	6.61254e-22	-0.841616	0.137	0.313	2.23405e-17	6	FMN1
STX7.2	1.16065e-21	0.589933	0.404	0.275	3.92126e-17	6	STX7
TLR2.1	2.15294e-21	0.646215	0.279	0.158	7.2737e-17	6	TLR2
DISC1.3	2.81362e-21	-0.785464	0.128	0.299	9.50581e-17	6	DISC1
PHF3.1	3.40863e-21	0.695455	0.254	0.14	1.15161e-16	6	PHF3
LPAR6.2	1.03657e-20	0.45147	0.543	0.408	3.50205e-16	6	LPAR6
FRMD4B.2	2.29625e-20	-0.755029	0.125	0.293	7.75787e-16	6	FRMD4B
BOD1L1	3.54538e-20	0.659713	0.254	0.142	1.19781e-15	6	BOD1L1
LUC7L3.2	6.54024e-20	0.515434	0.454	0.332	2.20962e-15	6	LUC7L3
LAIR1.1	8.021e-20	0.601628	0.293	0.176	2.70989e-15	6	LAIR1
SLC2A5.2	1.11789e-19	0.483935	0.399	0.269	3.77678e-15	6	SLC2A5
SF3B1.2	4.38447e-19	0.593886	0.319	0.204	1.48129e-14	6	SF3B1
SFPQ.1	5.39503e-19	0.647672	0.272	0.162	1.82271e-14	6	SFPQ
CSGALNACT1.4	1.14239e-18	-0.815166	0.14	0.294	3.85956e-14	6	CSGALNACT1
RABGAP1L.2	1.55432e-18	-0.692391	0.112	0.268	5.25128e-14	6	RABGAP1L
ZNF207.2	1.67596e-18	0.586482	0.331	0.217	5.66222e-14	6	ZNF207
FCGR1A.3	1.99723e-18	0.575894	0.347	0.227	6.74764e-14	6	FCGR1A
TRMT1.1	2.30116e-18	0.629256	0.274	0.164	7.77447e-14	6	TRMT1
CARD8.1	2.79026e-18	0.624607	0.265	0.157	9.42688e-14	6	CARD8
RYR1.1	9.95902e-17	0.51882	0.307	0.195	3.36465e-12	6	RYR1
TBXAS1.2	1.84216e-16	-0.536286	0.284	0.448	6.22374e-12	6	TBXAS1
P2RX7.1	2.48109e-16	0.56498	0.294	0.188	8.38236e-12	6	P2RX7
NCKAP1L.1	2.89529e-16	0.568486	0.315	0.21	9.78173e-12	6	NCKAP1L
EIF4G3.4	3.52007e-16	-0.617235	0.16	0.312	1.18926e-11	6	EIF4G3
CLK1.1	7.96151e-16	0.579459	0.278	0.179	2.6898e-11	6	CLK1
DOCK2.3	8.53691e-16	-0.637089	0.116	0.258	2.88419e-11	6	DOCK2
DIP2A.1	8.83124e-16	0.562938	0.282	0.18	2.98363e-11	6	DIP2A
CSF3R.3	2.15089e-15	0.407838	0.441	0.326	7.2668e-11	6	CSF3R
APBB1IP.3	2.28687e-15	-0.500111	0.4	0.55	7.72618e-11	6	APBB1IP
SRGAP2.1	3.27231e-15	0.289596	0.794	0.675	1.10555e-10	6	SRGAP2
SH3KBP1.3	4.88015e-15	-0.611943	0.121	0.259	1.64876e-10	6	SH3KBP1
OGFRL1.1	5.14262e-15	0.590091	0.269	0.173	1.73743e-10	6	OGFRL1
RNF130.4	5.91867e-15	-0.617149	0.119	0.257	1.99962e-10	6	RNF130
MED13L.3	7.22266e-15	-0.575683	0.215	0.361	2.44018e-10	6	MED13L
NUFIP2	7.5212e-15	0.562918	0.284	0.187	2.54104e-10	6	NUFIP2
C6orf62.1	8.38194e-15	0.552689	0.275	0.177	2.83184e-10	6	C6orf62
CD84.1	1.02418e-14	0.621963	0.253	0.159	3.4602e-10	6	CD84
RHBDF2.2	1.13203e-14	0.373154	0.481	0.369	3.82455e-10	6	RHBDF2
RBM39.5	1.29599e-14	0.496321	0.371	0.269	4.37851e-10	6	RBM39
PALD1.2	1.33609e-14	0.470299	0.416	0.312	4.51396e-10	6	PALD1
PIAS1.1	2.55634e-14	-0.489551	0.138	0.283	8.63661e-10	6	PIAS1
MIS18BP1.2	2.93413e-14	0.571616	0.316	0.22	9.91295e-10	6	MIS18BP1
EVL.2	3.08231e-14	0.439697	0.391	0.285	1.04136e-09	6	EVL
SPARCL1.1	5.39158e-14	0.541845	0.269	0.171	1.82154e-09	6	SPARCL1
MARCH1.1	6.48778e-14	-0.482931	0.222	0.372	2.1919e-09	6	2001-03-01
B2M.3	1.24701e-13	-0.506662	0.237	0.387	4.21301e-09	6	B2M
TBC1D22A.4	1.43713e-13	-0.59452	0.135	0.267	4.85536e-09	6	TBC1D22A
MACF1.2	2.03425e-13	0.463043	0.419	0.323	6.87271e-09	6	MACF1
ARRB2.1	2.15519e-13	0.579842	0.293	0.201	7.28131e-09	6	ARRB2
ZCCHC11.2	2.33553e-13	0.520293	0.319	0.228	7.89057e-09	6	ZCCHC11
H2AFY.1	2.60216e-13	0.605328	0.278	0.189	8.7914e-09	6	H2AFY
ANKRD44.4	3.00066e-13	-0.491369	0.31	0.456	1.01377e-08	6	ANKRD44
P2RY12.4	3.06991e-13	-0.656909	0.129	0.254	1.03717e-08	6	P2RY12
SPECC1.1	5.50079e-13	0.529928	0.259	0.17	1.85844e-08	6	SPECC1
QKI.3	7.34278e-13	-0.405287	0.374	0.524	2.48076e-08	6	QKI
DIAPH2.3	1.56102e-12	-0.510597	0.259	0.396	5.27391e-08	6	DIAPH2
TTC14.1	1.76069e-12	0.504419	0.279	0.192	5.94848e-08	6	TTC14
SYK.3	1.81714e-12	-0.440424	0.184	0.322	6.13921e-08	6	SYK
NAV3.4	2.15694e-12	-0.54454	0.25	0.381	7.28724e-08	6	NAV3
SETX.1	3.00695e-12	0.449013	0.343	0.25	1.0159e-07	6	SETX
SCAF11.1	3.92824e-12	0.446489	0.36	0.27	1.32715e-07	6	SCAF11
HLA-E.2	5.02595e-12	0.514717	0.325	0.24	1.69802e-07	6	HLA-E
GPATCH2L.1	7.60175e-12	0.514158	0.279	0.194	2.56825e-07	6	GPATCH2L
RUNX1.4	2.55014e-11	-0.448832	0.326	0.465	8.61566e-07	6	RUNX1
BIN1.2	2.73653e-11	0.453833	0.351	0.258	9.24536e-07	6	BIN1
SLC11A1.5	3.6175e-11	0.370801	0.396	0.29	1.22217e-06	6	SLC11A1
KCTD12.2	3.91837e-11	0.547282	0.265	0.185	1.32382e-06	6	KCTD12
PRPF38B.1	4.3672e-11	0.452904	0.301	0.218	1.47546e-06	6	PRPF38B
INPP5D.3	4.37961e-11	0.288121	0.49	0.395	1.47965e-06	6	INPP5D
TAF1D.3	5.05238e-11	0.417365	0.356	0.271	1.70695e-06	6	TAF1D
DOCK10.3	5.87786e-11	-0.433036	0.226	0.361	1.98583e-06	6	DOCK10
DOCK8.4	9.51358e-11	-0.386715	0.466	0.579	3.21416e-06	6	DOCK8
FGD2.3	1.37526e-10	0.438353	0.39	0.309	4.64631e-06	6	FGD2
CHD7	1.46753e-10	0.490935	0.271	0.19	4.95805e-06	6	CHD7
ADAM28.3	1.89524e-10	0.297942	0.532	0.448	6.40308e-06	6	ADAM28
PRRC2B	6.87125e-10	0.496889	0.263	0.188	2.32145e-05	6	PRRC2B
CEP170.3	6.91066e-10	0.377781	0.354	0.277	2.33477e-05	6	CEP170
RBM25.3	1.13482e-09	0.413072	0.322	0.245	3.83398e-05	6	RBM25
LRP1	1.44085e-09	0.483839	0.259	0.186	4.86793e-05	6	LRP1
SF1.2	1.78244e-09	0.433675	0.271	0.198	6.02196e-05	6	SF1
CTSB.2	1.8288e-09	0.348604	0.415	0.338	6.1786e-05	6	CTSB
TAOK3.3	2.24318e-09	-0.41894	0.165	0.277	7.5786e-05	6	TAOK3
FTL.4	2.25842e-09	-0.607443	0.418	0.523	7.63008e-05	6	FTL
MYO9B.2	3.17737e-09	0.374153	0.31	0.232	0.000107348	6	MYO9B
PCM1.1	7.8062e-09	0.465186	0.334	0.271	0.000263732	6	PCM1
MDM4	9.86373e-09	0.362038	0.309	0.235	0.000333246	6	MDM4
MYCBP2.2	1.6613e-08	0.302941	0.399	0.329	0.000561271	6	MYCBP2
RERE.3	1.79489e-08	-0.397183	0.156	0.257	0.000606404	6	RERE
IFI16.2	2.55212e-08	0.338954	0.388	0.32	0.000862233	6	IFI16
SKAP2.2	2.75656e-08	-0.37027	0.174	0.28	0.000931304	6	SKAP2
MKLN1.1	1.15718e-07	-0.300369	0.156	0.257	0.00390953	6	MKLN1
CCNL1.1	1.71483e-07	0.414757	0.251	0.19	0.00579355	6	CCNL1
SRGAP2B.1	2.15362e-07	-0.291843	0.403	0.514	0.00727601	6	SRGAP2B
IL17RA.2	2.37658e-07	0.34434	0.299	0.234	0.00802929	6	IL17RA
ABR.2	2.64742e-07	-0.37496	0.228	0.33	0.00894432	6	ABR
FGD4.2	2.94415e-07	-0.312986	0.271	0.381	0.00994681	6	FGD4
ZNF292	4.05834e-07	0.440769	0.265	0.207	0.0137111	6	ZNF292
DST	4.15663e-07	0.354098	0.368	0.308	0.0140432	6	DST
RPLP1.3	4.91747e-07	-0.343388	0.174	0.27	0.0166137	6	RPLP1
SRSF11.3	4.98409e-07	0.354541	0.31	0.248	0.0168387	6	SRSF11
IL6ST.2	6.65793e-07	0.338925	0.385	0.325	0.0224938	6	IL6ST
ATP8B4.4	6.7908e-07	-0.336468	0.254	0.359	0.0229427	6	ATP8B4
TAB2.4	7.15003e-07	-0.374719	0.168	0.258	0.0241564	6	TAB2
MGAT4A	8.54135e-07	0.332846	0.396	0.344	0.0288569	6	MGAT4A
KANSL1.1	1.03622e-06	-0.312402	0.168	0.262	0.0350087	6	KANSL1
GSN	1.13843e-06	0.344574	0.287	0.226	0.0384618	6	GSN
LRRFIP1	1.75886e-06	0.362256	0.282	0.226	0.0594232	6	LRRFIP1
MEF2C.4	2.47893e-06	-0.259575	0.6	0.674	0.0837506	6	MEF2C
HNRNPH1.1	2.69464e-06	0.311398	0.321	0.263	0.0910383	6	HNRNPH1
RSRP1.2	3.00566e-06	0.373904	0.291	0.236	0.101546	6	RSRP1
ADAP2.1	3.00829e-06	0.314082	0.284	0.226	0.101635	6	ADAP2
RNF149.3	3.21684e-06	-0.344166	0.204	0.295	0.108681	6	RNF149
ARHGAP22.4	6.09238e-06	-0.332192	0.238	0.327	0.205831	6	ARHGAP22
CALM1.1	1.03956e-05	0.28125	0.26	0.203	0.351214	6	CALM1
SRSF5.3	1.07807e-05	0.347364	0.29	0.24	0.364225	6	SRSF5
NF1.2	1.4939e-05	-0.280613	0.181	0.265	0.504715	6	NF1
TTC3	2.19887e-05	0.325817	0.281	0.231	0.742887	6	TTC3
SCIN.3	2.59363e-05	0.301746	0.297	0.241	0.876259	6	SCIN
BPTF	3.47761e-05	0.32618	0.259	0.209	1	6	BPTF
TUBA1B.1	4.17949e-05	-0.290898	0.175	0.253	1	6	TUBA1B
CYFIP1.3	4.82416e-05	0.258012	0.357	0.309	1	6	CYFIP1
ATRX.1	5.01472e-05	0.301757	0.328	0.284	1	6	ATRX
SDCCAG8.1	5.47991e-05	-0.277509	0.244	0.329	1	6	SDCCAG8
CCDC88A.2	5.72434e-05	0.298654	0.297	0.251	1	6	CCDC88A
PTPRE.2	7.63266e-05	-0.251868	0.26	0.347	1	6	PTPRE
EML4.3	0.00011217	0.301918	0.303	0.26	1	6	EML4
MS4A6A.4	0.000126887	0.31053	0.353	0.309	1	6	MS4A6A
SOCS6.2	0.000140214	0.318383	0.256	0.21	1	6	SOCS6
SHTN1.3	0.000187972	0.268839	0.338	0.298	1	6	SHTN1
FMNL3.2	0.000225158	0.348974	0.253	0.212	1	6	FMNL3
RCSD1.4	0.000248205	0.283762	0.328	0.291	1	6	RCSD1
ITM2B.3	0.000406475	0.26238	0.378	0.347	1	6	ITM2B
KTN1	0.000487346	0.277452	0.276	0.239	1	6	KTN1
RPS19.2	0.000541469	-0.268644	0.291	0.365	1	6	RPS19
TGFBR1.3	0.00156663	-0.276404	0.241	0.306	1	6	TGFBR1
AKAP9.1	0.00446491	0.301564	0.26	0.235	1	6	AKAP9
ANKRD12	0.00465173	0.256065	0.256	0.227	1	6	ANKRD12
ZNF638.1	0.0054573	0.256258	0.275	0.252	1	6	ZNF638
LAT2	0.0062279	0.257749	0.253	0.227	1	6	LAT2
FTH1.6	0.00643484	-0.510771	0.334	0.392	1	6	FTH1
FCGR1A.4	8.83615e-134	0.892144	0.63	0.21	2.98529e-129	7	FCGR1A
HSPA5	2.64082e-127	1.01877	0.385	0.089	8.92202e-123	7	HSPA5
VSIG4.2	1.95543e-121	0.873429	0.612	0.21	6.60641e-117	7	VSIG4
FCGR3A.1	3.0217e-117	0.86628	0.512	0.157	1.02088e-112	7	FCGR3A
DENND3.6	2.06376e-114	0.847278	0.769	0.352	6.97242e-110	7	DENND3
C1QC.3	3.33247e-114	0.892788	0.689	0.288	1.12587e-109	7	C1QC
CD163	6.70255e-109	1.00263	0.456	0.135	2.26446e-104	7	CD163
JAK3.1	4.05502e-103	0.798192	0.422	0.12	1.36999e-98	7	JAK3
LAP3	2.40125e-95	0.747307	0.358	0.095	8.11262e-91	7	LAP3
RNASET2.7	4.35737e-93	0.814369	0.584	0.23	1.47214e-88	7	RNASET2
STAB1.1	2.29968e-91	0.812396	0.538	0.203	7.76947e-87	7	STAB1
MS4A6A.5	4.33832e-91	0.793449	0.652	0.291	1.4657e-86	7	MS4A6A
HSP90B1.1	1.45157e-90	0.797507	0.433	0.137	4.90414e-86	7	HSP90B1
CHORDC1	2.27357e-90	0.812244	0.315	0.081	7.68127e-86	7	CHORDC1
RASSF4.3	5.2785e-88	0.790606	0.544	0.207	1.78334e-83	7	RASSF4
SLC11A1.6	2.05265e-87	0.600932	0.661	0.274	6.93487e-83	7	SLC11A1
C1QB.3	2.31464e-84	0.659262	0.649	0.277	7.82002e-80	7	C1QB
SPCS3	5.26106e-84	0.728455	0.315	0.084	1.77745e-79	7	SPCS3
FCGR1B.1	1.20279e-82	0.625588	0.435	0.141	4.06364e-78	7	FCGR1B
CYBB.3	4.79005e-80	0.791385	0.374	0.117	1.61832e-75	7	CYBB
C17orf62	7.18641e-79	0.62194	0.379	0.116	2.42793e-74	7	C17orf62
NEAT1.7	4.43766e-78	0.997282	0.793	0.618	1.49926e-73	7	NEAT1
ADGRG1.6	4.69553e-77	0.617223	0.57	0.23	1.58638e-72	7	ADGRG1
HSPH1	2.55567e-76	0.770925	0.355	0.111	8.63433e-72	7	HSPH1
MS4A7.3	4.90544e-75	0.752077	0.389	0.13	1.6573e-70	7	MS4A7
CHCHD7	5.21433e-72	0.671668	0.299	0.084	1.76166e-67	7	CHCHD7
DSE.1	2.46222e-71	0.63063	0.422	0.149	8.31862e-67	7	DSE
FAM118A	4.11927e-70	0.645795	0.28	0.077	1.3917e-65	7	FAM118A
UBE2G2	1.09735e-69	0.697076	0.362	0.12	3.70741e-65	7	UBE2G2
STX16	3.94071e-68	0.654521	0.311	0.093	1.33137e-63	7	STX16
NUFIP2.1	2.12416e-67	0.617093	0.46	0.176	7.17647e-63	7	NUFIP2
IL17RA.3	1.35385e-66	0.561224	0.536	0.22	4.57397e-62	7	IL17RA
PIM1.1	1.95241e-65	0.571865	0.299	0.088	6.59622e-61	7	PIM1
HNRNPA3.5	3.17302e-64	0.589309	0.516	0.216	1.072e-59	7	HNRNPA3
SPATA6.1	3.15033e-62	0.546487	0.436	0.167	1.06434e-57	7	SPATA6
C1QA	3.31444e-62	0.572429	0.503	0.212	1.11978e-57	7	C1QA
FGD2.4	8.77755e-61	0.540849	0.621	0.295	2.9655e-56	7	FGD2
SPATA13.3	2.95378e-60	0.664365	0.361	0.128	9.97935e-56	7	SPATA13
RASGEF1B.6	1.32493e-59	-1.08597	0.229	0.539	4.47628e-55	7	RASGEF1B
SLCO2B1.2	7.95928e-59	0.516529	0.763	0.432	2.68904e-54	7	SLCO2B1
LINC00486.6	8.75088e-59	-1.06	0.182	0.532	2.95649e-54	7	LINC00486
PLSCR1.1	3.72545e-58	0.532339	0.414	0.157	1.25864e-53	7	PLSCR1
HNRNPA2B1.7	1.96623e-56	0.504536	0.661	0.333	6.64291e-52	7	HNRNPA2B1
HAMP.1	2.48472e-56	0.640663	0.407	0.159	8.39464e-52	7	HAMP
BCL6	1.87727e-55	0.526127	0.28	0.087	6.34237e-51	7	BCL6
CTSB.3	4.96154e-55	0.448656	0.657	0.324	1.67625e-50	7	CTSB
PYGL	2.08977e-54	0.501537	0.318	0.108	7.0603e-50	7	PYGL
DDX5.6	1.49731e-53	0.51963	0.717	0.402	5.05865e-49	7	DDX5
LAT2.1	1.27689e-52	0.517354	0.485	0.214	4.31398e-48	7	LAT2
SLC2A5.3	2.15363e-52	0.472609	0.553	0.26	7.27603e-48	7	SLC2A5
BIN1.3	5.02749e-52	0.457281	0.543	0.247	1.69854e-47	7	BIN1
LTBR	8.78412e-51	0.481142	0.299	0.102	2.96772e-46	7	LTBR
GCA	2.2988e-50	0.597802	0.256	0.082	7.76651e-46	7	GCA
PTPN2.3	3.03293e-50	0.442933	0.504	0.223	1.02468e-45	7	PTPN2
ITGB2	5.04164e-50	0.473251	0.362	0.137	1.70332e-45	7	ITGB2
IL4R.1	6.76187e-50	0.483296	0.364	0.139	2.2845e-45	7	IL4R
FCGR2A.1	1.65989e-49	0.606957	0.351	0.137	5.60794e-45	7	FCGR2A
CD14.2	1.66521e-49	0.507504	0.464	0.203	5.62591e-45	7	CD14
KCTD12.3	2.11795e-49	0.498903	0.42	0.175	7.15549e-45	7	KCTD12
HSP90AB1.1	8.06668e-49	0.445125	0.442	0.189	2.72533e-44	7	HSP90AB1
RP6-159A1.4.1	9.70757e-49	0.578816	0.362	0.144	3.2797e-44	7	RP6-159A1.4
TSPAN14	2.51718e-48	0.47981	0.354	0.136	8.5043e-44	7	TSPAN14
POLR2J3.1	2.84887e-48	0.558138	0.294	0.104	9.62491e-44	7	POLR2J3
FCGBP	3.41086e-48	0.790293	0.374	0.157	1.15236e-43	7	FCGBP
SIGLEC10.1	6.38209e-48	0.549068	0.288	0.101	2.15619e-43	7	SIGLEC10
FUS.6	7.11195e-48	0.454921	0.544	0.257	2.40277e-43	7	FUS
REL.4	8.57789e-48	0.479974	0.49	0.223	2.89804e-43	7	REL
XIST.3	2.56852e-47	0.8339	0.382	0.171	8.67776e-43	7	XIST
SLC25A37.5	2.89684e-47	0.492379	0.717	0.407	9.78696e-43	7	SLC25A37
HP1BP3.6	3.96831e-47	0.511185	0.516	0.248	1.34069e-42	7	HP1BP3
HCLS1.6	1.78905e-46	0.517633	0.578	0.301	6.04429e-42	7	HCLS1
SPP1.6	2.26204e-46	0.431676	0.808	0.502	7.64231e-42	7	SPP1
MT-ND4L.3	3.22277e-46	0.51281	0.444	0.198	1.08881e-41	7	MT-ND4L
DNAJC3	4.30103e-46	0.513924	0.263	0.089	1.4531e-41	7	DNAJC3
LAIR1.2	1.23254e-45	0.47617	0.399	0.17	4.16414e-41	7	LAIR1
TYMP.1	2.17632e-45	0.44038	0.365	0.145	7.35271e-41	7	TYMP
SEL1L	2.23032e-45	0.482227	0.309	0.115	7.53514e-41	7	SEL1L
CNDP2	2.54312e-45	0.492443	0.275	0.096	8.59194e-41	7	CNDP2
MAT2A.1	3.27618e-45	0.478344	0.351	0.14	1.10686e-40	7	MAT2A
COLGALT1	4.81308e-45	0.496256	0.328	0.127	1.6261e-40	7	COLGALT1
SH3BP2	2.3909e-44	0.47094	0.29	0.106	8.07767e-40	7	SH3BP2
GRAMD1A	4.21551e-44	0.422692	0.294	0.107	1.42421e-39	7	GRAMD1A
HNRNPU	4.45108e-44	0.487697	0.297	0.111	1.5038e-39	7	HNRNPU
TLR5	8.95812e-44	0.453812	0.281	0.1	3.0265e-39	7	TLR5
GAS6	1.0459e-43	0.490404	0.299	0.111	3.53359e-39	7	GAS6
CORO1A	1.18351e-43	0.478937	0.357	0.146	3.99848e-39	7	CORO1A
HSPA1A.4	1.0175e-42	0.292859	0.538	0.263	3.43764e-38	7	HSPA1A
ZNF106	1.30049e-42	0.446272	0.362	0.151	4.39372e-38	7	ZNF106
TBC1D14	1.99271e-42	0.410258	0.38	0.16	6.73239e-38	7	TBC1D14
EWSR1.2	2.87264e-42	0.47279	0.352	0.145	9.70521e-38	7	EWSR1
SFPQ.2	4.11382e-42	0.471435	0.37	0.156	1.38985e-37	7	SFPQ
PAPOLA	6.00425e-42	0.427916	0.34	0.136	2.02854e-37	7	PAPOLA
PDIA3	1.13786e-41	0.471181	0.257	0.091	3.84426e-37	7	PDIA3
TGOLN2	1.33353e-41	0.443832	0.318	0.125	4.50534e-37	7	TGOLN2
POU2F2.3	1.53146e-41	0.345464	0.485	0.225	5.17404e-37	7	POU2F2
LCP2	1.02211e-40	0.396986	0.346	0.141	3.45321e-36	7	LCP2
CTSC.1	3.27531e-40	0.483124	0.396	0.177	1.10656e-35	7	CTSC
TAF1D.4	6.36067e-40	0.407835	0.522	0.261	2.14895e-35	7	TAF1D
LRP1.1	2.15177e-39	0.437736	0.398	0.178	7.26974e-35	7	LRP1
H2AFY.2	3.60181e-39	0.447818	0.401	0.181	1.21687e-34	7	H2AFY
SLC38A10	4.48019e-39	0.405304	0.257	0.094	1.51363e-34	7	SLC38A10
TAL1	8.1461e-39	0.41305	0.278	0.104	2.75216e-34	7	TAL1
P4HA1	1.17372e-38	0.40627	0.336	0.139	3.96541e-34	7	P4HA1
LILRB1.1	6.60392e-37	0.36664	0.349	0.15	2.23113e-32	7	LILRB1
PARP9	1.01512e-36	0.364242	0.297	0.118	3.42958e-32	7	PARP9
FSCN1	2.06054e-36	0.459804	0.272	0.106	6.96155e-32	7	FSCN1
HLA-B	3.40109e-36	0.358208	0.444	0.216	1.14906e-31	7	HLA-B
APOE.3	4.21257e-36	0.438023	0.633	0.365	1.42322e-31	7	APOE
SPTLC2.2	1.31016e-35	0.379537	0.522	0.271	4.42638e-31	7	SPTLC2
HSP90AA1.5	2.03885e-35	0.283186	0.584	0.317	6.88826e-31	7	HSP90AA1
CCNL1.2	3.23222e-35	0.40434	0.392	0.181	1.092e-30	7	CCNL1
SLC11A2.1	3.69703e-35	0.41871	0.339	0.148	1.24904e-30	7	SLC11A2
STAT3	3.85089e-35	0.335535	0.422	0.197	1.30102e-30	7	STAT3
LENG8.3	7.00799e-35	0.384451	0.377	0.172	2.36765e-30	7	LENG8
MAP3K8.1	1.47621e-34	0.309264	0.333	0.142	4.98739e-30	7	MAP3K8
ZNF207.3	2.08923e-34	0.376949	0.435	0.21	7.05846e-30	7	ZNF207
C3.5	2.60739e-34	0.330101	0.707	0.415	8.80908e-30	7	C3
VPS13C.4	5.22233e-34	0.332398	0.58	0.312	1.76436e-29	7	VPS13C
SF1.3	1.50766e-33	0.355416	0.402	0.19	5.09364e-29	7	SF1
DDX21.1	2.60753e-33	0.384269	0.269	0.107	8.80953e-29	7	DDX21
MLXIPL.3	4.77245e-33	0.324273	0.408	0.193	1.61237e-28	7	MLXIPL
EIF4G2	6.00358e-33	0.394495	0.269	0.109	2.02831e-28	7	EIF4G2
PNN	6.884e-33	0.336907	0.336	0.148	2.32576e-28	7	PNN
UBE2D3	9.04224e-33	0.379594	0.382	0.18	3.05492e-28	7	UBE2D3
CYBA	1.21778e-32	0.382514	0.376	0.176	4.11427e-28	7	CYBA
ADCY7.1	1.51231e-32	0.408709	0.33	0.146	5.10935e-28	7	ADCY7
TRMT1.2	1.94696e-32	0.347605	0.354	0.159	6.5778e-28	7	TRMT1
TRA2B	2.71373e-32	0.312501	0.388	0.18	9.16833e-28	7	TRA2B
CD164	3.03432e-32	0.407002	0.251	0.1	1.02514e-27	7	CD164
ZFP36L1.6	4.96141e-32	0.325311	0.7	0.419	1.67621e-27	7	ZFP36L1
TMEM165	8.97115e-32	0.25627	0.371	0.17	3.0309e-27	7	TMEM165
CANX	1.34475e-31	0.351451	0.286	0.12	4.54324e-27	7	CANX
HLA-E.3	1.71105e-31	0.308004	0.462	0.231	5.78079e-27	7	HLA-E
TRIM22.2	2.78559e-31	0.341913	0.361	0.166	9.41113e-27	7	TRIM22
NABP1.1	8.06275e-31	0.334052	0.325	0.145	2.724e-26	7	NABP1
CTNND1.2	1.19963e-30	0.393537	0.303	0.133	4.05294e-26	7	CTNND1
MAF.4	1.62333e-30	0.363658	0.45	0.234	5.48444e-26	7	MAF
HM13	2.91473e-30	0.368717	0.284	0.122	9.84742e-26	7	HM13
RPL18	3.28894e-30	0.313083	0.388	0.186	1.11117e-25	7	RPL18
LINGO1.5	7.77548e-30	-0.766323	0.209	0.422	2.62695e-25	7	LINGO1
CBWD5.1	9.07781e-30	0.305231	0.398	0.194	3.06694e-25	7	CBWD5
C1orf162	1.10787e-29	0.392623	0.274	0.118	3.74293e-25	7	C1orf162
ERICH1.1	1.74159e-29	0.345785	0.33	0.151	5.88396e-25	7	ERICH1
TLR1	2.03314e-29	0.362722	0.32	0.147	6.86897e-25	7	TLR1
MBD4.1	3.71697e-29	0.441606	0.272	0.119	1.25578e-24	7	MBD4
SPI1	5.88275e-29	0.309379	0.268	0.113	1.98749e-24	7	SPI1
RNF149.4	9.42891e-29	0.267872	0.515	0.276	3.18556e-24	7	RNF149
SUGP2	1.07719e-28	0.348131	0.296	0.132	3.63927e-24	7	SUGP2
PUM3	1.61963e-28	0.320097	0.26	0.109	5.47192e-24	7	PUM3
TLR2.2	1.70125e-28	0.364701	0.33	0.155	5.74769e-24	7	TLR2
HLA-DRB1.3	2.18927e-28	0.367178	0.432	0.226	7.39643e-24	7	HLA-DRB1
CYTH4.1	4.56465e-28	0.342387	0.314	0.144	1.54217e-23	7	CYTH4
MAFB	5.55525e-28	0.300437	0.251	0.105	1.87684e-23	7	MAFB
RBMX	5.90973e-28	0.261485	0.359	0.172	1.9966e-23	7	RBMX
TNFRSF1A	7.142e-28	0.315109	0.265	0.113	2.41292e-23	7	TNFRSF1A
CD74.4	7.77008e-28	0.330844	0.805	0.553	2.62512e-23	7	CD74
CLTC.1	8.72699e-28	0.333138	0.368	0.182	2.94841e-23	7	CLTC
RP11-624C23.1.6	9.74818e-28	-1.1742	0.081	0.268	3.29342e-23	7	RP11-624C23.1
SCIN.4	1.00301e-27	0.363061	0.438	0.233	3.38868e-23	7	SCIN
MFSD1	1.02314e-27	0.341328	0.268	0.117	3.45667e-23	7	MFSD1
RHBDF2.3	1.05801e-27	0.265323	0.621	0.361	3.57449e-23	7	RHBDF2
ARHGAP27	1.50226e-27	0.315981	0.262	0.112	5.07538e-23	7	ARHGAP27
ZC3H11A	1.94942e-27	0.362496	0.271	0.12	6.5861e-23	7	ZC3H11A
NPIPB5.1	2.15799e-27	0.323042	0.288	0.13	7.29076e-23	7	NPIPB5
SLC26A3.5	2.59518e-27	-0.891128	0.13	0.333	8.76783e-23	7	SLC26A3
SON.4	3.64038e-27	0.256064	0.661	0.389	1.2299e-22	7	SON
OGFRL1.2	7.50548e-27	0.309622	0.348	0.168	2.53573e-22	7	OGFRL1
DDX17.7	1.01244e-26	0.256776	0.652	0.383	3.42052e-22	7	DDX17
ZFC3H1	1.01555e-26	0.298076	0.311	0.143	3.43102e-22	7	ZFC3H1
TRPM2	1.22002e-26	0.260248	0.337	0.159	4.12183e-22	7	TRPM2
SNRNP70.1	1.48924e-26	0.267229	0.373	0.184	5.03139e-22	7	SNRNP70
MGAT4A.1	1.72843e-26	0.289082	0.574	0.333	5.8395e-22	7	MGAT4A
KLF6.1	2.15141e-26	0.287301	0.383	0.192	7.26853e-22	7	KLF6
RBM25.4	3.82463e-26	0.284	0.447	0.237	1.29215e-21	7	RBM25
ETS2	5.38745e-26	0.293263	0.296	0.136	1.82015e-21	7	ETS2
PRMT2.6	5.41428e-26	0.309927	0.466	0.254	1.82921e-21	7	PRMT2
FAM129A	6.14682e-26	0.303067	0.259	0.112	2.0767e-21	7	FAM129A
FKBP15	6.25381e-26	0.313596	0.254	0.111	2.11285e-21	7	FKBP15
SHPRH	6.54011e-26	0.281863	0.325	0.156	2.20957e-21	7	SHPRH
GOLGA4.4	1.45126e-25	0.259068	0.482	0.268	4.90309e-21	7	GOLGA4
CSF1R.4	1.63475e-25	0.270397	0.633	0.384	5.52302e-21	7	CSF1R
FLOT1	1.92215e-25	0.263203	0.348	0.17	6.49397e-21	7	FLOT1
OGT	2.08467e-25	0.278414	0.296	0.136	7.04306e-21	7	OGT
PRPF4B.2	3.56918e-25	0.268364	0.385	0.197	1.20585e-20	7	PRPF4B
ARHGAP4.1	3.96088e-25	0.330871	0.251	0.111	1.33818e-20	7	ARHGAP4
IL10RA.1	4.14092e-25	0.283027	0.306	0.145	1.39901e-20	7	IL10RA
TRIM38	4.761e-25	0.255113	0.278	0.126	1.6085e-20	7	TRIM38
FRMD4A.5	5.37452e-25	-0.83094	0.564	0.62	1.81578e-20	7	FRMD4A
KIAA1551.2	7.94614e-25	0.321825	0.284	0.133	2.6846e-20	7	KIAA1551
HMGN1	9.67526e-25	0.305205	0.251	0.112	3.26879e-20	7	HMGN1
RPLP0	1.00624e-24	0.273539	0.33	0.16	3.3996e-20	7	RPLP0
SMG1.1	1.19848e-24	0.277447	0.376	0.193	4.04907e-20	7	SMG1
PAG1.3	1.54653e-24	0.273855	0.488	0.272	5.22494e-20	7	PAG1
MLLT6	2.19975e-24	0.272	0.253	0.112	7.43186e-20	7	MLLT6
XPO1	2.52007e-24	0.254889	0.322	0.155	8.51407e-20	7	XPO1
PIK3R1.2	3.10682e-24	0.284147	0.462	0.255	1.04964e-19	7	PIK3R1
C1orf132.2	3.31658e-24	0.323626	0.269	0.124	1.12051e-19	7	C1orf132
SERPINB9	4.30079e-24	0.323618	0.377	0.197	1.45302e-19	7	SERPINB9
PARP14.5	7.58366e-24	0.31758	0.46	0.259	2.56214e-19	7	PARP14
CDC42SE1	9.24494e-24	0.282175	0.28	0.132	3.1234e-19	7	CDC42SE1
HERPUD1	1.07474e-23	0.341053	0.343	0.176	3.63101e-19	7	HERPUD1
RPL7A.1	1.12694e-23	0.271563	0.325	0.16	3.80738e-19	7	RPL7A
COTL1	1.70165e-23	0.281822	0.278	0.13	5.74904e-19	7	COTL1
PCBP2.1	2.57544e-23	0.26539	0.327	0.162	8.70112e-19	7	PCBP2
ADAR	6.33435e-23	0.259503	0.269	0.125	2.14006e-18	7	ADAR
NUDT3.2	6.66539e-23	0.275407	0.331	0.166	2.2519e-18	7	NUDT3
TFEC	7.0624e-23	0.280151	0.3	0.147	2.38603e-18	7	TFEC
ATP6V1B2.1	1.59572e-22	0.256591	0.281	0.134	5.39114e-18	7	ATP6V1B2
CIITA	1.63552e-22	0.254667	0.275	0.13	5.52559e-18	7	CIITA
SRSF7.2	1.6637e-22	0.259529	0.386	0.204	5.62079e-18	7	SRSF7
PHYKPL	1.69198e-22	0.263069	0.302	0.147	5.71636e-18	7	PHYKPL
CD84.2	3.42567e-22	0.276999	0.312	0.155	1.15736e-17	7	CD84
PCF11	4.25355e-22	0.253643	0.275	0.131	1.43706e-17	7	PCF11
USP15.2	6.08502e-22	0.265066	0.562	0.335	2.05582e-17	7	USP15
ARPC1B	6.54536e-22	0.297527	0.291	0.143	2.21135e-17	7	ARPC1B
LRRFIP1.1	7.75548e-22	0.252769	0.401	0.219	2.62019e-17	7	LRRFIP1
CCNT2	1.18604e-21	0.282436	0.253	0.119	4.00702e-17	7	CCNT2
SNAP23	1.25217e-21	0.271785	0.256	0.12	4.23047e-17	7	SNAP23
HS3ST4.5	3.47159e-21	-0.872313	0.176	0.338	1.17288e-16	7	HS3ST4
DOCK4.5	7.21133e-21	-0.646836	0.617	0.651	2.43635e-16	7	DOCK4
PLXDC2.5	1.61348e-20	-0.41818	0.867	0.821	5.45115e-16	7	PLXDC2
SEC14L1	1.75636e-20	0.264074	0.274	0.135	5.93387e-16	7	SEC14L1
BCLAF1.1	3.49683e-20	0.281087	0.296	0.15	1.1814e-15	7	BCLAF1
PLCB2.1	6.32149e-20	0.307235	0.266	0.133	2.13572e-15	7	PLCB2
HLA-DPA1.1	7.34691e-20	0.264312	0.29	0.146	2.48215e-15	7	HLA-DPA1
RBM5.2	7.38818e-20	0.281841	0.299	0.155	2.4961e-15	7	RBM5
CD81	8.39326e-20	0.263904	0.299	0.154	2.83566e-15	7	CD81
RANBP2	9.34799e-20	0.256307	0.286	0.145	3.15822e-15	7	RANBP2
TMBIM6	3.6048e-19	0.254145	0.283	0.143	1.21788e-14	7	TMBIM6
DCAF6	3.61598e-19	0.288248	0.278	0.142	1.22166e-14	7	DCAF6
ARHGAP24.4	3.77318e-19	-0.625436	0.553	0.597	1.27477e-14	7	ARHGAP24
SNX13.1	3.32493e-18	0.25755	0.297	0.157	1.12333e-13	7	SNX13
ZMAT3	3.45579e-18	0.259183	0.259	0.13	1.16754e-13	7	ZMAT3
ACTR3	4.88205e-17	0.263704	0.28	0.149	1.6494e-12	7	ACTR3
C10orf11.4	2.50233e-15	-0.562199	0.459	0.542	8.45414e-11	7	C10orf11
SYNDIG1.6	3.31093e-15	-0.857158	0.189	0.313	1.1186e-10	7	SYNDIG1
INO80D.5	7.57663e-15	-0.711932	0.25	0.359	2.55976e-10	7	INO80D
LRP4.6	2.98048e-13	-0.723648	0.143	0.259	1.00695e-08	7	LRP4
LPP.6	8.05586e-13	-0.630571	0.432	0.486	2.72167e-08	7	LPP
ST6GALNAC3.5	1.61409e-10	-0.715588	0.201	0.294	5.4532e-06	7	ST6GALNAC3
SFMBT2.5	2.24941e-10	-0.758293	0.407	0.447	7.59963e-06	7	SFMBT2
ZBTB20.5	6.02849e-08	-0.629254	0.191	0.266	0.00203672	7	ZBTB20
CSGALNACT1.5	1.3569e-07	-0.625404	0.222	0.289	0.00458429	7	CSGALNACT1
OXR1.6	3.83707e-07	-0.585065	0.317	0.365	0.0129635	7	OXR1
ANKRD44.5	1.20572e-06	-0.494001	0.432	0.449	0.0407354	7	ANKRD44
ARHGAP15.5	1.38539e-06	-0.4803	0.333	0.381	0.0468054	7	ARHGAP15
MAML3.5	2.73496e-06	-0.484894	0.265	0.324	0.0924008	7	MAML3
MEF2C.5	7.78084e-06	-0.341191	0.737	0.665	0.262876	7	MEF2C
ELMO1.4	3.0975e-05	-0.441278	0.466	0.465	1	7	ELMO1
AOAH.5	0.000274841	-0.662538	0.269	0.294	1	7	AOAH
FOXN3.5	0.000816245	-0.373226	0.494	0.476	1	7	FOXN3
FHIT.3	0.00110784	-0.359303	0.256	0.295	1	7	FHIT
ZSWIM6.4	0.00114075	-0.406576	0.287	0.316	1	7	ZSWIM6
TMSB4X.3	0.0020581	-0.299159	0.673	0.603	1	7	TMSB4X
MAML2.5	0.00227981	-0.350427	0.503	0.481	1	7	MAML2
LDLRAD4.4	0.00345538	-0.371663	0.391	0.396	1	7	LDLRAD4
RNF130.5	0.00660117	-0.449018	0.228	0.251	1	7	RNF130
HDAC9.5	0.00666087	-0.305165	0.29	0.316	1	7	HDAC9
CHST11.6	0.00915728	-0.334816	0.447	0.438	1	7	CHST11
KCNQ3.4	0.00940238	-0.28513	0.296	0.318	1	7	KCNQ3
RP11-13N12.1	4.29661e-248	1.22632	0.273	0.018	1.45161e-243	8	RP11-13N12.1
RP11-649G15.2	1.6113e-198	1.14728	0.389	0.051	5.44377e-194	8	RP11-649G15.2
FAM177B.1	1.10749e-189	1.19117	0.615	0.133	3.74166e-185	8	FAM177B
SPON1	2.06615e-180	1.14931	0.271	0.027	6.98047e-176	8	SPON1
SLC26A3.6	3.06284e-178	0.907454	0.914	0.294	1.03478e-173	8	SLC26A3
RP11-556E13.1.1	1.01207e-177	0.9649	0.691	0.162	3.41928e-173	8	RP11-556E13.1
RP11-154D17.1	1.32892e-172	0.857758	0.5	0.09	4.48974e-168	8	RP11-154D17.1
RASGEF1B.7	3.23831e-171	0.942857	0.95	0.502	1.09406e-166	8	RASGEF1B
LINC01609.1	3.09244e-170	0.794532	0.767	0.193	1.04478e-165	8	LINC01609
INO80D.6	7.11978e-169	0.908525	0.914	0.327	2.40542e-164	8	INO80D
LINGO1.6	2.85338e-167	0.82843	0.952	0.385	9.64014e-163	8	LINGO1
ARMC9	1.81322e-163	0.95225	0.504	0.098	6.12598e-159	8	ARMC9
GRID2.1	1.55241e-153	1.16683	0.714	0.219	5.24483e-149	8	GRID2
LINC00486.7	1.93429e-141	0.761832	0.948	0.492	6.535e-137	8	LINC00486
SLC27A6.1	1.67039e-136	0.677609	0.498	0.106	5.6434e-132	8	SLC27A6
NHSL1	1.70575e-118	0.981865	0.441	0.102	5.76286e-114	8	NHSL1
CPVL	8.38758e-115	0.789242	0.479	0.118	2.83375e-110	8	CPVL
ABHD15-AS1.1	9.42447e-113	0.708913	0.466	0.109	3.18406e-108	8	ABHD15-AS1
LRP4.7	8.14161e-110	0.700393	0.723	0.231	2.75064e-105	8	LRP4
RP11-142M10.2.1	1.3062e-103	0.695856	0.433	0.104	4.413e-99	8	RP11-142M10.2
TBC1D19.2	5.38482e-103	0.65343	0.525	0.14	1.81926e-98	8	TBC1D19
C1orf56	2.85145e-99	0.635409	0.374	0.081	9.63362e-95	8	C1orf56
INADL	2.08706e-98	0.585897	0.372	0.082	7.05113e-94	8	INADL
ELMO1-AS1	1.43152e-95	0.658995	0.376	0.084	4.83638e-91	8	ELMO1-AS1
BCOR.1	1.6343e-94	0.545155	0.59	0.177	5.52149e-90	8	BCOR
CHN2.1	6.75515e-92	0.789488	0.529	0.165	2.28223e-87	8	CHN2
RP11-1157N2--B.2	2.22521e-88	0.561034	0.273	0.052	7.51788e-84	8	RP11-1157N2--B.2
OXR1.7	2.97085e-85	0.696516	0.788	0.343	1.0037e-80	8	OXR1
SH3D19	1.14676e-84	0.63019	0.368	0.09	3.87432e-80	8	SH3D19
APOC1	2.34448e-83	0.746532	0.41	0.115	7.92081e-79	8	APOC1
RP5-857K21.4	3.26403e-81	0.555948	0.294	0.062	1.10275e-76	8	RP5-857K21.4
SIK3	8.02893e-81	0.601778	0.605	0.208	2.71257e-76	8	SIK3
RP11-417F21.1	8.87411e-80	0.558792	0.298	0.065	2.99812e-75	8	RP11-417F21.1
HS3ST4.6	5.90947e-79	0.588149	0.765	0.309	1.99651e-74	8	HS3ST4
XPO5	7.25767e-76	0.618076	0.424	0.122	2.452e-71	8	XPO5
ANKUB1	7.88198e-76	0.610853	0.292	0.065	2.66293e-71	8	ANKUB1
B2M.4	1.60703e-75	0.698202	0.754	0.362	5.42934e-71	8	B2M
MIB1	1.49883e-73	0.54846	0.462	0.142	5.06379e-69	8	MIB1
FOXP1.4	6.26774e-73	0.55469	0.632	0.238	2.11756e-68	8	FOXP1
KCNMA1.4	2.47533e-72	0.611119	0.634	0.248	8.36289e-68	8	KCNMA1
KCNMB1	1.74859e-69	0.648451	0.334	0.089	5.90761e-65	8	KCNMB1
APOE.4	3.43194e-69	0.616866	0.761	0.363	1.15948e-64	8	APOE
TBC1D5.5	3.64426e-68	0.544513	0.708	0.296	1.23121e-63	8	TBC1D5
DLEU1.1	5.7138e-68	0.541992	0.412	0.123	1.93041e-63	8	DLEU1
FTX.2	1.27807e-67	0.502253	0.569	0.206	4.31797e-63	8	FTX
CSMD1.1	1.42021e-67	0.343118	0.456	0.14	4.79819e-63	8	CSMD1
BAIAP2L1	4.3957e-67	0.562386	0.252	0.055	1.48509e-62	8	BAIAP2L1
BDNF-AS	2.14942e-66	0.584296	0.26	0.059	7.26182e-62	8	BDNF-AS
TXNRD1	6.04746e-66	0.540325	0.395	0.118	2.04314e-61	8	TXNRD1
ZNF90	1.70527e-64	0.550179	0.282	0.07	5.76127e-60	8	ZNF90
PLCL1	7.70638e-64	0.614854	0.269	0.065	2.6036e-59	8	PLCL1
RP11-452H21.1.2	1.44213e-61	0.251737	0.508	0.168	4.87224e-57	8	RP11-452H21.1
CACNA1A	2.20055e-61	0.5524	0.49	0.176	7.43456e-57	8	CACNA1A
MKRN3	4.96274e-61	0.446699	0.296	0.076	1.67666e-56	8	MKRN3
SLC27A4	2.2595e-60	0.608031	0.263	0.066	7.63373e-56	8	SLC27A4
ARHGAP15.6	2.30082e-59	0.49221	0.767	0.361	7.77331e-55	8	ARHGAP15
DLEU7	5.03187e-59	0.47478	0.311	0.085	1.70002e-54	8	DLEU7
STEAP1B	5.57569e-59	0.495679	0.319	0.089	1.88375e-54	8	STEAP1B
DLEU2.1	2.79409e-58	0.49614	0.456	0.159	9.43985e-54	8	DLEU2
PIP5K1B	3.09597e-57	0.562765	0.271	0.071	1.04597e-52	8	PIP5K1B
CNTNAP2	9.88961e-57	0.390356	0.427	0.141	3.3412e-52	8	CNTNAP2
CSGALNACT1.6	1.39474e-56	0.498958	0.628	0.27	4.71212e-52	8	CSGALNACT1
RPS28	1.97213e-56	0.604556	0.511	0.205	6.66283e-52	8	RPS28
LPP.7	4.77311e-55	0.432843	0.865	0.465	1.6126e-50	8	LPP
MED12L.1	2.21461e-54	0.362762	0.332	0.098	7.48208e-50	8	MED12L
HLA-DRA.2	1.46192e-53	0.533494	0.563	0.239	4.93911e-49	8	HLA-DRA
TANC2	5.41008e-53	0.519317	0.496	0.195	1.8278e-48	8	TANC2
RPS17	9.71687e-53	0.564273	0.323	0.1	3.28284e-48	8	RPS17
MYO10	2.37656e-52	0.439038	0.273	0.075	8.02922e-48	8	MYO10
RP11-289H16.1.1	6.31605e-51	0.344105	0.309	0.09	2.13388e-46	8	RP11-289H16.1
MIR99AHG	2.93231e-50	0.522876	0.376	0.13	9.90682e-46	8	MIR99AHG
C9orf84.1	9.07798e-50	0.430654	0.271	0.076	3.067e-45	8	C9orf84
RPS27	2.97405e-49	0.465882	0.456	0.177	1.00478e-44	8	RPS27
PICALM.3	1.04912e-48	0.476538	0.729	0.368	3.54444e-44	8	PICALM
RPS19.3	3.17653e-48	0.432161	0.698	0.345	1.07319e-43	8	RPS19
MSR1	1.07777e-47	0.499628	0.452	0.179	3.64125e-43	8	MSR1
HDAC9.6	1.25434e-47	0.407358	0.653	0.299	4.2378e-43	8	HDAC9
RPS2	2.71115e-47	0.419614	0.481	0.191	9.15961e-43	8	RPS2
DSCAM.1	7.19653e-47	0.394844	0.433	0.16	2.43135e-42	8	DSCAM
RP11-415J8.3.1	2.37436e-46	0.296817	0.271	0.077	8.02178e-42	8	RP11-415J8.3
RPL13A.2	6.26716e-46	0.436598	0.532	0.227	2.11736e-41	8	RPL13A
MACROD2	2.07572e-45	0.421427	0.361	0.125	7.01283e-41	8	MACROD2
ARHGAP24.5	3.09019e-45	0.393903	0.92	0.58	1.04402e-40	8	ARHGAP24
ENTPD1-AS1.1	6.57564e-45	0.333469	0.405	0.146	2.22158e-40	8	ENTPD1-AS1
PLXDC2.6	7.81912e-45	0.352766	0.985	0.816	2.64169e-40	8	PLXDC2
NRXN3	1.91656e-44	0.290985	0.355	0.121	6.47511e-40	8	NRXN3
PLEKHA7	1.6322e-42	0.393294	0.286	0.091	5.51438e-38	8	PLEKHA7
DTNA	1.92446e-42	0.422479	0.406	0.158	6.50177e-38	8	DTNA
CHSY3	1.94194e-41	0.364559	0.319	0.107	6.56083e-37	8	CHSY3
BCAS3	3.05128e-41	0.352036	0.424	0.165	1.03087e-36	8	BCAS3
ELMO1.5	3.46775e-41	0.37232	0.815	0.449	1.17158e-36	8	ELMO1
ITPR1	4.37709e-41	0.431776	0.265	0.084	1.4788e-36	8	ITPR1
FKBP5.2	1.36482e-40	0.392249	0.802	0.463	4.61105e-36	8	FKBP5
RPL13.2	1.38599e-39	0.377783	0.67	0.342	4.68257e-35	8	RPL13
SESN1	1.51445e-39	0.481271	0.351	0.135	5.11658e-35	8	SESN1
RP11-707A18.1	4.10456e-39	0.493603	0.286	0.099	1.38672e-34	8	RP11-707A18.1
REV3L	2.84366e-38	0.393829	0.342	0.128	9.6073e-34	8	REV3L
C1QB.4	7.85349e-38	0.42502	0.582	0.285	2.6533e-33	8	C1QB
MAML3.6	9.26561e-38	0.25802	0.651	0.305	3.13039e-33	8	MAML3
RPLP1.4	1.01646e-37	0.374987	0.542	0.252	3.43412e-33	8	RPLP1
FHIT.4	2.64897e-37	0.31849	0.597	0.279	8.94954e-33	8	FHIT
CPQ	5.77126e-37	0.391752	0.324	0.12	1.94982e-32	8	CPQ
CD86	1.05644e-36	0.459165	0.372	0.151	3.5692e-32	8	CD86
AMBRA1	1.3104e-36	0.326058	0.307	0.109	4.4272e-32	8	AMBRA1
BNC2.1	2.32199e-36	0.315496	0.414	0.169	7.84485e-32	8	BNC2
DPYD.4	3.07347e-35	0.300693	0.542	0.253	1.03837e-30	8	DPYD
IMMP2L.2	4.73819e-35	0.342343	0.441	0.189	1.6008e-30	8	IMMP2L
CAMKMT	8.53529e-35	0.362659	0.281	0.099	2.88365e-30	8	CAMKMT
PARK2.2	3.09199e-34	0.270568	0.42	0.174	1.04463e-29	8	PARK2
RAB11A.2	5.72781e-34	0.347652	0.466	0.208	1.93514e-29	8	RAB11A
GPX1.1	9.27199e-34	0.363219	0.441	0.197	3.13254e-29	8	GPX1
RNASET2.8	1.12848e-33	-1.58341	0.025	0.26	3.81256e-29	8	RNASET2
RPL37A	9.68012e-32	0.39163	0.393	0.173	3.27043e-27	8	RPL37A
MT-ND3.5	3.1503e-31	0.350242	0.559	0.289	1.06433e-26	8	MT-ND3
TBC1D4	3.50042e-31	0.370179	0.315	0.126	1.18262e-26	8	TBC1D4
DOCK8.5	3.68643e-31	0.336412	0.855	0.56	1.24546e-26	8	DOCK8
GPHN	5.98033e-31	0.290884	0.321	0.127	2.02045e-26	8	GPHN
NEDD4L	6.75015e-31	0.368719	0.265	0.098	2.28054e-26	8	NEDD4L
SNX6	1.85143e-30	0.353505	0.321	0.132	6.25507e-26	8	SNX6
UBE2E2.4	7.37373e-30	0.274482	0.679	0.364	2.49121e-25	8	UBE2E2
KHDRBS3.1	8.67286e-30	0.304264	0.382	0.166	2.93013e-25	8	KHDRBS3
RPL28.3	9.16301e-30	0.27129	0.485	0.233	3.09572e-25	8	RPL28
PTEN	5.05934e-29	0.332633	0.376	0.167	1.7093e-24	8	PTEN
ANAPC16	5.2014e-29	0.37441	0.334	0.143	1.75729e-24	8	ANAPC16
CHCHD3	1.48384e-28	0.296494	0.326	0.135	5.01315e-24	8	CHCHD3
SSBP2.1	1.6222e-28	0.354048	0.385	0.175	5.4806e-24	8	SSBP2
RPL27A	1.96013e-28	0.25512	0.296	0.118	6.6223e-24	8	RPL27A
ALCAM	2.20039e-28	0.374231	0.305	0.126	7.43403e-24	8	ALCAM
RPS29	4.20431e-28	0.347158	0.267	0.104	1.42043e-23	8	RPS29
AKT3.2	9.68958e-28	0.255645	0.418	0.19	3.27363e-23	8	AKT3
ADAM17	1.11172e-27	0.381766	0.281	0.114	3.75594e-23	8	ADAM17
RPS16	1.18925e-27	0.345231	0.334	0.145	4.01787e-23	8	RPS16
PDXDC1.1	2.15057e-27	0.256031	0.399	0.181	7.26569e-23	8	PDXDC1
LRRC16A	3.70855e-27	0.276341	0.252	0.095	1.25293e-22	8	LRRC16A
KCNIP1	5.35514e-27	0.307057	0.275	0.109	1.80923e-22	8	KCNIP1
FOXO3	7.8562e-27	0.286466	0.317	0.133	2.65422e-22	8	FOXO3
CPED1.1	1.6831e-26	0.273969	0.408	0.193	5.68634e-22	8	CPED1
CST3.2	1.85585e-26	0.327954	0.483	0.244	6.26999e-22	8	CST3
CTSS	5.82866e-26	0.358395	0.286	0.121	1.96921e-21	8	CTSS
RPS12	6.30132e-26	0.33565	0.277	0.114	2.1289e-21	8	RPS12
RPL21	8.65546e-26	0.34865	0.282	0.118	2.92425e-21	8	RPL21
RPS6KA3	1.67659e-25	0.338055	0.37	0.173	5.66436e-21	8	RPS6KA3
SOS1	3.06202e-25	0.307678	0.284	0.119	1.0345e-20	8	SOS1
SYK.4	3.52141e-25	0.280783	0.565	0.303	1.18971e-20	8	SYK
ARHGAP22.5	5.03835e-25	0.265361	0.571	0.311	1.70221e-20	8	ARHGAP22
RPS3	5.60212e-25	0.332245	0.372	0.177	1.89268e-20	8	RPS3
KANSL1L	6.62187e-25	0.26855	0.267	0.108	2.2372e-20	8	KANSL1L
RNF130.6	1.56247e-24	0.260184	0.468	0.24	5.2788e-20	8	RNF130
RPL18.1	3.00081e-24	0.347894	0.385	0.189	1.01382e-19	8	RPL18
RABEP1	3.53574e-24	0.26864	0.298	0.128	1.19455e-19	8	RABEP1
RPL41	3.5541e-24	0.307644	0.387	0.188	1.20075e-19	8	RPL41
LRRK2	4.45488e-24	0.393433	0.281	0.123	1.50508e-19	8	LRRK2
CD81.1	9.57352e-24	0.317333	0.332	0.154	3.23441e-19	8	CD81
FGD4.3	1.17034e-23	0.25369	0.637	0.363	3.95399e-19	8	FGD4
DOCK5	1.53588e-23	0.30484	0.277	0.12	5.18897e-19	8	DOCK5
RPS15A	1.89012e-23	0.377301	0.263	0.113	6.38578e-19	8	RPS15A
RPL7A.2	8.84996e-23	0.355754	0.338	0.162	2.98996e-18	8	RPL7A
RPSA	1.37461e-22	0.363002	0.3	0.138	4.6441e-18	8	RPSA
C1QA.1	2.64638e-22	0.279291	0.426	0.219	8.94078e-18	8	C1QA
DOCK10.4	3.3861e-22	0.261001	0.59	0.342	1.144e-17	8	DOCK10
PHF21A	6.10076e-22	0.269953	0.292	0.132	2.06114e-17	8	PHF21A
ARHGAP6	7.73449e-22	0.27069	0.319	0.149	2.6131e-17	8	ARHGAP6
TMEM156	1.29198e-21	0.269425	0.3	0.136	4.36495e-17	8	TMEM156
FAM135A	1.4623e-21	0.307239	0.355	0.174	4.94039e-17	8	FAM135A
CPM	1.81644e-21	0.250325	0.321	0.148	6.13684e-17	8	CPM
CTTNBP2	1.97869e-21	0.279474	0.361	0.178	6.68499e-17	8	CTTNBP2
ZNF652	2.61912e-21	0.260877	0.294	0.133	8.84871e-17	8	ZNF652
RPLP0.1	1.86523e-20	0.315741	0.328	0.162	6.30169e-16	8	RPLP0
CEBPD	1.59396e-19	0.26307	0.275	0.127	5.3852e-15	8	CEBPD
ABHD3	3.44973e-19	0.25333	0.296	0.142	1.16549e-14	8	ABHD3
SNCA	9.10826e-18	0.260367	0.273	0.131	3.07723e-13	8	SNCA
RP11-1000B6.3.1	1.36048e-17	0.295667	0.309	0.157	4.59639e-13	8	RP11-1000B6.3
ZFP36L1.7	4.05798e-16	-0.932494	0.338	0.439	1.37099e-11	8	ZFP36L1
SAT1.5	1.99322e-15	-0.821207	0.626	0.596	6.73408e-11	8	SAT1
DENND3.7	1.26327e-14	-0.891915	0.269	0.38	4.26795e-10	8	DENND3
PARP14.6	3.24274e-11	-0.773985	0.16	0.275	1.09556e-06	8	PARP14
SLCO2B1.3	2.14057e-10	-0.620802	0.393	0.454	7.23191e-06	8	SLCO2B1
FUS.7	1.3268e-09	-0.639314	0.176	0.278	4.4826e-05	8	FUS
SON.5	2.08416e-09	-0.632387	0.336	0.408	7.04134e-05	8	SON
MKNK1.2	3.10976e-09	-0.701617	0.231	0.323	0.000105063	8	MKNK1
SLC11A1.7	9.02761e-09	-0.869776	0.219	0.3	0.000304998	8	SLC11A1
HNRNPA2B1.8	2.09888e-07	-0.612563	0.296	0.354	0.00709105	8	HNRNPA2B1
BIN1.4	1.95835e-06	-0.733456	0.198	0.267	0.0661629	8	BIN1
SRRM2.5	2.27208e-06	-0.594431	0.216	0.287	0.0767622	8	SRRM2
EML4.4	2.62189e-06	-0.599056	0.193	0.266	0.0885807	8	EML4
DDX17.8	3.25655e-05	-0.539802	0.385	0.399	1	8	DDX17
NEAT1.8	9.7992e-05	-0.953943	0.838	0.619	1	8	NEAT1
HSPA1A.5	0.000115405	-0.40862	0.405	0.272	1	8	HSPA1A
SH3RF3.6	0.000120873	-0.262373	0.401	0.263	1	8	SH3RF3
MT-CO1.6	0.000140889	-0.762495	0.359	0.37	1	8	MT-CO1
SPP1.7	0.000282077	-0.345781	0.733	0.509	1	8	SPP1
GOLGA4.5	0.000300571	-0.651688	0.242	0.282	1	8	GOLGA4
SLC1A3.3	0.000300685	-0.268699	0.926	0.783	1	8	SLC1A3
SLC2A5.4	0.000381299	-0.598477	0.239	0.278	1	8	SLC2A5
NKTR.5	0.000533563	-0.492996	0.231	0.276	1	8	NKTR
RNF213.5	0.000610437	-0.515809	0.235	0.275	1	8	RNF213
NAIP.4	0.000750624	-0.486483	0.399	0.401	1	8	NAIP
SRSF11.4	0.00377227	-0.45469	0.219	0.253	1	8	SRSF11
HIST1H2AC.2	0.0061189	-0.252872	0.267	0.195	1	8	HIST1H2AC
F13A1	0	2.69948	0.511	0.042	0	9	F13A1
NAMPT	3.28068e-178	2.17099	0.433	0.072	1.10838e-173	9	NAMPT
CD163.1	6.76091e-156	1.746	0.554	0.137	2.28417e-151	9	CD163
RP11-701P16.2	6.30816e-105	1.66565	0.265	0.042	2.13121e-100	9	RP11-701P16.2
AGFG1	6.70471e-78	1.50897	0.354	0.098	2.26519e-73	9	AGFG1
ACSL1.1	1.37688e-70	1.40396	0.507	0.207	4.65179e-66	9	ACSL1
SORL1.4	1.0497e-64	-1.57443	0.098	0.527	3.5464e-60	9	SORL1
MRC1	2.00949e-59	1.64004	0.263	0.069	6.78907e-55	9	MRC1
NAV3.5	2.00459e-49	-1.74901	0.037	0.387	6.77251e-45	9	NAV3
FRMD4A.6	2.65131e-47	-1.17495	0.291	0.63	8.95746e-43	9	FRMD4A
C3.6	3.1799e-46	-1.24286	0.085	0.445	1.07433e-41	9	C3
SPP1.8	4.24205e-46	-1.08545	0.161	0.534	1.43318e-41	9	SPP1
DPYD.5	5.76608e-43	1.0282	0.496	0.257	1.94807e-38	9	DPYD
RGL1	9.38352e-43	1.25718	0.285	0.098	3.17022e-38	9	RGL1
SYNDIG1.7	2.24014e-40	-1.86821	0.02	0.317	7.56832e-36	9	SYNDIG1
RBM47.4	3.181e-40	1.00444	0.528	0.299	1.0747e-35	9	RBM47
DOCK8.6	4.49238e-39	-0.816549	0.241	0.586	1.51775e-34	9	DOCK8
ADAM28.4	1.81147e-38	-1.03333	0.141	0.465	6.12005e-34	9	ADAM28
VMP1.1	2.54924e-38	1.02143	0.43	0.218	8.61261e-34	9	VMP1
MALAT1.4	8.09768e-37	0.469458	0.785	0.84	2.7358e-32	9	MALAT1
SRGN.1	7.17163e-36	1.13093	0.396	0.193	2.42294e-31	9	SRGN
STARD13	2.03017e-33	1.10193	0.285	0.113	6.85894e-29	9	STARD13
HSPB1	2.40569e-33	1.52274	0.272	0.11	8.12761e-29	9	HSPB1
ITPR2.3	2.8434e-33	-0.797401	0.28	0.587	9.60644e-29	9	ITPR2
OXR1.8	9.78883e-33	-1.16431	0.091	0.374	3.30716e-28	9	OXR1
FMN1.5	9.68064e-32	0.901992	0.489	0.295	3.2706e-27	9	FMN1
P2RY12.5	1.21846e-31	-1.58209	0.013	0.256	4.11656e-27	9	P2RY12
BHLHE41.5	7.11224e-30	-0.997412	0.093	0.367	2.40287e-25	9	BHLHE41
ST6GAL1.4	1.0939e-29	-0.723712	0.243	0.547	3.69573e-25	9	ST6GAL1
FCHSD2.3	6.26441e-29	0.950805	0.543	0.38	2.11643e-24	9	FCHSD2
EPB41L2.3	2.89039e-28	-0.713979	0.209	0.506	9.7652e-24	9	EPB41L2
MEF2A.3	6.34346e-27	-0.60232	0.383	0.655	2.14314e-22	9	MEF2A
A2M.4	1.32859e-26	-0.843241	0.08	0.33	4.48863e-22	9	A2M
RNASET2.9	1.47855e-26	-1.43441	0.039	0.258	4.99528e-22	9	RNASET2
APBB1IP.4	2.10526e-26	-0.677816	0.263	0.553	7.11262e-22	9	APBB1IP
CSF1R.5	2.29038e-26	-0.82489	0.143	0.408	7.73805e-22	9	CSF1R
SRGAP1.3	1.84842e-25	0.833612	0.463	0.292	6.2449e-21	9	SRGAP1
ANKRD44.6	3.18868e-25	-0.740841	0.191	0.458	1.0773e-20	9	ANKRD44
LHFPL2.4	3.96713e-25	-0.928277	0.098	0.337	1.3403e-20	9	LHFPL2
INPP5D.4	1.35912e-23	-0.737767	0.159	0.411	4.59179e-19	9	INPP5D
CTD-2282P23.2.1	9.90353e-23	0.78806	0.285	0.132	3.34591e-18	9	CTD-2282P23.2
HS3ST4.7	1.16376e-22	-1.07581	0.117	0.337	3.93176e-18	9	HS3ST4
ACTB.4	1.50882e-22	-0.76983	0.183	0.429	5.09756e-18	9	ACTB
ITM2B.4	2.6482e-22	-0.73806	0.124	0.358	8.94693e-18	9	ITM2B
SHTN1.4	3.62693e-22	-0.849247	0.091	0.309	1.22536e-17	9	SHTN1
SFMBT2.6	4.91516e-22	-0.617702	0.202	0.455	1.66059e-17	9	SFMBT2
SRGAP2.2	5.20449e-22	-0.477086	0.443	0.691	1.75834e-17	9	SRGAP2
MT-CO2.7	6.63289e-22	-0.807541	0.18	0.416	2.24092e-17	9	MT-CO2
ARHGAP22.6	9.46856e-22	-0.82848	0.107	0.331	3.19895e-17	9	ARHGAP22
DOCK10.5	2.81108e-21	-0.765087	0.133	0.362	9.49724e-17	9	DOCK10
CSF3R.4	4.02056e-21	-0.713282	0.115	0.342	1.35835e-16	9	CSF3R
ZFAND3.6	4.1354e-21	0.707316	0.48	0.326	1.39715e-16	9	ZFAND3
ST6GALNAC3.6	1.62318e-20	-0.975174	0.091	0.297	5.48391e-16	9	ST6GALNAC3
FKBP5.3	1.67478e-20	0.635179	0.587	0.473	5.65825e-16	9	FKBP5
MT-CO1.7	2.4981e-20	-0.818968	0.157	0.378	8.43984e-16	9	MT-CO1
ADGRG1.7	2.64914e-20	-0.765547	0.059	0.257	8.95012e-16	9	ADGRG1
DENND3.8	4.46586e-20	-0.779904	0.167	0.384	1.50879e-15	9	DENND3
CYFIP1.4	7.6448e-20	-0.719674	0.107	0.32	2.58279e-15	9	CYFIP1
LPCAT2.1	3.95034e-19	-0.588907	0.133	0.354	1.33462e-14	9	LPCAT2
IFNGR1.2	4.69223e-19	-0.791956	0.098	0.296	1.58527e-14	9	IFNGR1
MT-CO3.5	7.2912e-19	-0.777095	0.174	0.397	2.46333e-14	9	MT-CO3
IL6ST.3	1.75124e-18	-0.621936	0.126	0.337	5.91657e-14	9	IL6ST
RBPJ	2.23524e-18	0.968761	0.311	0.179	7.55175e-14	9	RBPJ
FNDC3B.1	2.39349e-18	0.829612	0.287	0.153	8.0864e-14	9	FNDC3B
BLNK.3	2.86076e-18	-0.732733	0.076	0.265	9.66507e-14	9	BLNK
MEF2C.6	3.3141e-18	-0.407295	0.424	0.679	1.11967e-13	9	MEF2C
SAT1.6	3.45595e-18	0.633911	0.691	0.593	1.16759e-13	9	SAT1
[truncated: 3,194 more rows]
