# Supplementary material for: Transcriptional signature in microglia associated with Aβ plaque phagocytosis
Source: Nat Commun. 2021 May 21;12:3015. doi: 10.1038/s41467-021-23111-1 (PMC8140091; doi:10.1038/s41467-021-23111-1)
Supplement: Supplementary file 12 — Supplementary Data 10 [file 41467_2021_23111_MOESM12_ESM.xlsx]

## Sheet: Sheet1
Supplementary Data 10: Functional enrichment results for the XO4+ genes modulated by upstream activators. Kyoto Encyclopedia of Genes and Genomes (KEGG) pathways enriched in the gene set comprising the overlap (n = 65 genes) between (i) the network of genes induced by Pam3csk and repressed by rapamycin (n = 866 genes) and (ii) the XO4+ signature (n = 1,092 genes). Only significant KEGG pathways a…
ID	Description	pvalue	p.adjust	Count	Gene Symbol	geneID
mmu00010	Glycolysis / Gluconeogenesis	2.69e-08	3.15e-06	7	Pkm/Aldoart1/Eno1b/Tpi1/Ldha/Gpi1/Akr1a1	18746/353204/433182/21991/16828/14751/58810
mmu04142	Lysosome	1.9e-06	0.000111167	7	Ctsa/Slc11a1/Ctsb/Fuca1/Gla/Cd63/Ctsl	19025/18173/13030/71665/11605/12512/13039
mmu01200	Carbon metabolism	2.23e-05	0.000868272	6	Pkm/Aldoart1/Eno1b/Tpi1/Gpi1/Got1	18746/353204/433182/21991/14751/14718
mmu01230	Biosynthesis of amino acids	3.48e-05	0.00101678	5	Pkm/Aldoart1/Eno1b/Tpi1/Got1	18746/353204/433182/21991/14718
mmu05230	Central carbon metabolism in cancer	0.000249558	0.00583965	4	Pkm/Slc16a3/Ldha/Hif1a	18746/80879/16828/15251
mmu04978	Mineral absorption	0.00132084	0.0257565	3	Mt2/Atox1/Ftl1	17750/11927/14325
