# Supplementary material for: Transcriptional signature in microglia associated with Aβ plaque phagocytosis
Source: Nat Commun. 2021 May 21;12:3015. doi: 10.1038/s41467-021-23111-1 (PMC8140091; doi:10.1038/s41467-021-23111-1)
Supplement: Supplementary file 13 — Supplementary Data 11 [file 41467_2021_23111_MOESM13_ESM.xlsx]

## Sheet: Sheet1
Supplementary Data 11: 8bp sample index sequences used for sample multiplexing for bulk RNA-seq.
Barcodes for RNAseq
TAAGGCGA
CGTACTAG
AGGCAGAA
TCCTGAGC
GGACTCCT
TAGGCATG
CTCTCTAC
CGAGGCTG
AAGAGGCA
GTAGAGGA
GCTCATGA
ATCTCAGG
ACTCGCTA
GGAGCTAC
GCGTAGTA
CGGAGCCT
TACGCTGC
ATGCGCAG
TAGCGCTC
ACTGAGCG
CCTAAGAC
CGATCAGT
TGCAGCTA
TCGACGTC
