# Supplementary material for: Transcriptional signature in microglia associated with Aβ plaque phagocytosis
Source: Nat Commun. 2021 May 21;12:3015. doi: 10.1038/s41467-021-23111-1 (PMC8140091; doi:10.1038/s41467-021-23111-1)
Supplement: Supplementary file 16 — Source Data [file 41467_2021_23111_MOESM16_ESM.xlsx]

## Sheet: 1d
Age	1m	1m	4m	4m	6m	6m
Genotype	FAD	WT	FAD	WT	FAD	WT
% XO4+	0	0	11.5	0.3	6.2	0
	0	0	7.7	0.6	12.3	0
	0	0	5.5	0.1	20.4	0.2
	0	0	22.1	0.1	25.9	0.1
	0	0	34.1	0.2	24.6	0.2
	0	0	4.5	1.6	24.5	0.3
			9.7	0.6	9.6	1.6
			5.9	0.5	5.8	0.1
			29.5	0	10.3	0.2
			10.9	0.1	9.7	0
			15.8	0	17.3	0.2
			11.5	0	27.3	0.2
			7.7	0.2	13.1	0.3
			5.5	0.3	14.4	0.2
			22.1	0.7
			34.1	0.3
			4.5	0.8
			9.7	1.3
			5.9	0.7
				1.6
				0.1
				0.1
Sex	F	F	F	F	M	M	M	M
brain region	Cx	Cx	Cb	Cb	Cx	Cx	Cb	Cb
genotype	FAD	WT	FAD	WT	FAD	WT	FAD	WT
% XO4+	6.2	0	4.7	0.4	10.3	0.2	1.1	0.7
	12.3	0	2.9	0.5	9.7	0	8	0.5
	20.4	0.2	6.9	0.7	17.3	0.2	4.4	1.1
	25.9	0.1	2.7	0.7	27.3	0.2
	24.6	0.2			13.1	0.3
	24.5	0.3			14.4	0.2
	9.6	1.6
	5.8	0.1

## Sheet: 1e
sampleID	PC1	PC2	color	shape	size (m)
10_CCTAAGAC	-17.4755	-10.1854	5xFAD XO4-	Cx	1
10R_CTCTCTAC	-8.15825	12.1168	WT	Cb	6
11E_GGACTCCT	-14.6995	-12.6351	WT	Cx	1
12_GTAGAGGA	-11.9302	-6.23911	5xFAD XO4-	Cx	1
13_TAAGGCGA	-13.3251	4.40473	WT	Cb	1
14_CGATCAGT	-23.2777	17.4431	5xFAD XO4-	Cb	1
15_AAGAGGCA	-12.8853	6.11198	WT	Cb	1
18E_CGATCAGT	-20.6553	-13.587	5xFAD XO4-	Cx	1
19E_TAGGCATG	-13.1063	-18.4518	WT	Cx	1
1E_GCGTAGTA	-13.2154	-15.5855	WT	Cx	1
1R_TCCTGAGC	-17.4568	8.11891	WT	Cx	6
21_CGTACTAG	-8.49405	5.15898	WT	Cb	1
24_ATCTCAGG	-19.4357	10.9886	5xFAD XO4-	Cb	1
25_TACGCTGC	-12.0998	-11.1899	WT	Cx	4
26E_TGCAGCTA	4.74569	-13.6145	5xFAD XO4-	Cx	4
27_CTCTCTAC	-7.62333	-20.3175	WT	Cx	4
28_ACTCGCTA	-8.93516	-13.9879	5xFAD XO4-	Cx	4
29_GGACTCCT	29.8894	18.7304	5xFAD XO4+	Cx	4
2_ACTGAGCG	-20.3759	-11.0537	5xFAD XO4-	Cx	1
2R_GGACTCCT	-18.7708	4.91794	WT	Cx	6
30_TCGACGTC	27.7197	16.8071	5xFAD XO4+	Cx	4
34_ACTCGCTA	-4.30796	9.57884	5xFAD XO4-	Cb	4
35E_ATGCGCAG	-16.9069	-3.81913	WT	Cx	4
36E_TCGACGTC	14.1727	-5.68092	5xFAD XO4-	Cx	4
37E_ATGCGCAG	-6.36432	-15.8467	WT	Cx	4
39_CGTACTAG	46.5438	0.289994	5xFAD XO4+	Cx	4
3R_CGAGGCTG	2.63496	2.45847	5xFAD XO4-	Cx	6
3_TCCTGAGC	-10.4909	-17.2171	WT	Cx	1
40_TAAGGCGA	39.459	7.2375	5xFAD XO4+	Cx	4
45E_TAGCGCTC	-14.3584	-18.0681	WT	Cx	4
46_TAAGGCGA	-4.66159	-5.19924	5xFAD XO4-	Cx	4
47E_CGAGGCTG	-9.94081	-18.186	WT	Cx	4
48E_ATCTCAGG	3.10266	-20.0394	5xFAD XO4-	Cx	4
49_AGGCAGAA	39.7364	2.71461	5xFAD XO4+	Cx	4
4_GTAGAGGA	-17.7581	-7.11	5xFAD XO4-	Cx	1
4R_ACTGAGCG	47.8672	-4.13526	5xFAD XO4+	Cx	6
50_CGTACTAG	44.9767	-5.20808	5xFAD XO4+	Cx	4
51_TCCTGAGC	-9.1345	7.67175	WT	Cb	4
52_CTCTCTAC	-4.0518	15.9849	5xFAD XO4-	Cb	4
53_TGCAGCTA	-19.421	18.5291	WT	Cb	4
55_GCGTAGTA	-18.9519	-7.06958	WT	Cx	6
56_CGGAGCCT	3.06577	-2.04042	5xFAD XO4-	Cx	6
57_GTAGAGGA	-21.976	0.107466	WT	Cx	6
59_ATGCGCAG	41.8764	7.08978	5xFAD XO4+	Cx	6
5R_AAGAGGCA	-1.76095	16.0129	5xFAD XO4-	Cx	6
60_ATCTCAGG	33.7089	10.5087	5xFAD XO4+	Cx	6
63_CGGAGCCT	-5.10881	4.09628	WT	Cb	6
66_TACGCTGC	13.1666	-6.83894	5xFAD XO4-	Cx	6
68_TAAGGCGA	8.11943	-6.43055	5xFAD XO4-	Cx	6
6_CCTAAGAC	-9.50614	-4.47083	5xFAD XO4-	Cb	1
6R_CCTAAGAC	46.8273	-2.3984	5xFAD XO4+	Cx	6
79_TAGCGCTC	50.4498	-4.53935	5xFAD XO4+	Cx	6
7_CGAGGCTG	-12.8648	11.7061	WT	Cb	1
7R_GGAGCTAC	2.24806	5.81584	5xFAD XO4-	Cb	6
8_GCTCATGA	-10.9809	4.36902	5xFAD XO4-	Cb	1
8R_GCGTAGTA	0.49636	8.29665	5xFAD XO4-	Cb	6
9_CGGAGCCT	-16.3854	-9.53681	WT	Cx	1
9R_TAGGCATG	-13.6445	20.461	WT	Cb	6
E17_ACTGAGCG	-21.8931	6.36301	WT	Cx	1
E20.1_GCTCATGA	-13.5641	-14.3321	5xFAD XO4-	Cx	1
E31_AGGCAGAA	-5.60708	10.4453	WT	Cb	4
E34_AGGCAGAA	-15.9751	34.5977	5xFAD XO4-	Cb	4
E38_GGAGCTAC	6.42863	-16.3674	5xFAD XO4-	Cx	4
E42_TAGGCATG	-9.03735	35.4559	5xFAD XO4-	Cb	4
E58.2_TGCAGCTA	0.0345258	-15.3792	5xFAD XO4-	Cx	6
E60_CGTACTAG	40.5174	-9.6257	5xFAD XO4+	Cx	6
E64_TACGCTGC	4.24592	2.40553	5xFAD XO4-	Cb	6
E68.1_TCGACGTC	-1.47162	-11.2348	5xFAD XO4-	Cx	6
E70_AGGCAGAA	36.0186	-1.33146	5xFAD XO4+	Cx	6
E74_ACTCGCTA	-14.5857	36.6472	5xFAD XO4-	Cb	6
E77_GCTCATGA	-15.4217	-4.68903	WT	Cx	6

## Sheet: 1fg
group	geneName	log2FoldChange	pvalue	padj	geneScore
XO4_pm	Crybb1	-2.56311	3.07636e-48	4.43963e-45	113.681
XO4_pm	Ccr5	-1.22193	6.71217e-32	2.21108e-29	35.0149
XO4_pm	Psat1	2.65209	1.12394e-24	1.84119e-22	57.643
XO4_pm	Apoe	2.94943	9.11395e-24	1.30904e-21	61.5931
XO4_pm	Cst7	3.91588	1.7551e-22	2.22552e-20	76.9571
XO4_pm	Ccl3	2.58427	1.2944e-20	1.32082e-18	46.2045
XO4_pm	Spp1	2.6479	6.30411e-10	2.03247e-08	20.3676
XO4_pm	Igf1	3.39482	1.00349e-09	3.12234e-08	25.4799
XO4_pm	H2-Ab1	0.698395	0.0113427	0.0728596	0.794433
XO4_pm	Fcrls	0.438703	0.0115236	0.0737359	0.496753
XO4_pm	H2-Aa	-0.0193964	0.955473	0.999947	4.48154e-07
XO4_pm	Cxcr1	0.455171	0.919314	1	0
age_41	H2-Ab1	3.47496	2.0616e-47	3.70294e-43	147.448
age_41	H2-Aa	4.18166	5.88349e-43	7.04509e-39	159.539
age_41	Ccr5	-0.604412	1.01634e-11	5.88871e-09	4.9743
age_41	Cst7	1.77277	3.53209e-07	8.18602e-05	7.24518
age_41	Psat1	1.0509	3.2261e-06	0.000529184	3.44317
age_41	Crybb1	-0.481884	0.00108524	0.0655211	0.570367
age_41	Fcrls	-0.446299	0.00293176	0.135678	0.38716
age_41	Ccl3	0.65062	0.00692311	0.23374	0.410715
age_41	Cxcr1	0.493502	0.898847	0.999997	6.42977e-07
age_41	Spp1	0.382935	0.303722	0.999997	4.9892e-07
age_41	Apoe	0.19571	0.440234	0.999997	2.54988e-07
age_41	Igf1	0.398838	0.409606	0.999997	5.1964e-07
age_61	H2-Ab1	3.46774	2.75326e-41	3.10347e-37	126.601
age_61	H2-Aa	4.05723	1.12474e-35	9.50855e-32	125.863
age_61	Ccr5	-0.659186	5.52359e-12	2.52413e-09	5.66761
age_61	Cst7	2.20893	3.47677e-09	9.33099e-07	13.32
age_61	Fcrls	-0.756564	2.75846e-06	0.000367245	2.59883
age_61	Psat1	1.106	5.16486e-06	0.000603058	3.56093
age_61	Crybb1	-0.537941	0.000716399	0.0329154	0.797552
age_61	Apoe	0.779743	0.00424436	0.117659	0.724673
age_61	Ccl3	0.659911	0.0107802	0.21816	0.43635
age_61	Igf1	1.27309	0.0140537	0.254957	0.755619
age_61	Spp1	0.911524	0.0224812	0.335936	0.431828
age_61	Cxcr1	0.946021	0.820747	0.997754	0.000923975

## Sheet: 1h
p.value	term.size	query.size	overlap.size	term.id	domain	term.name		covariate	gene
3.13e-56	7598	2071	1173	GO:0044444	CC	cytoplasmic part		XO4	Gm6085
3.84e-55	11783	2071	1607	GO:0043226	CC	organelle		XO4	Snhg6
2.1e-45	2538	2071	508	GO:0043230	CC	extracellular organelle		XO4	Rpl5-ps1
7.25e-45	130	979	88	KEGG:03010	keg	Ribosome		XO4	Rpl7
1.1e-44	126	2071	82	GO:0022626	CC	cytosolic ribosome		XO4	Tmem70
2.24e-44	178	2071	98	GO:0003735	MF	structural constituent of ribosome		XO4	Smap1
3.14e-28	9264	2071	1258	GO:0044237	BP	cellular metabolic process		XO4	Dst
7.16e-21	385	2071	114	GO:0030055	CC	cell-substrate junction		XO4	Plekhb2
4.07e-19	2225	2071	385	GO:0031090	CC	organelle membrane		XO4	Neurl3
3.6e-16	7787	2071	1039	GO:0005515	MF	protein binding		XO4	Cox5b
3.16e-14	1958	2071	331	GO:0002376	BP	immune system process		XO4	Rpl12-ps1
5.54e-14	2665	2071	422	GO:0051173	BP	positive regulation of nitrogen compound metabolic process		XO4	Coa5
1.34e-08	3053	2071	444	GO:0006950	BP	response to stress		XO4	Mgat4a
1.74e-08	1456	2071	241	GO:0044093	BP	positive regulation of molecular function		XO4	Mrpl30
2.34e-08	127	979	45	KEGG:00190	keg	Oxidative phosphorylation		XO4	Rpl31
3.77e-08	2466	2071	369	GO:0070887	BP	cellular response to chemical stimulus		XO4	Tbc1d8
1.54e-07	166	979	52	KEGG:05010	keg	Alzheimer's disease		XO4	Gm5100
1.96e-07	121	979	42	KEGG:04142	keg	Lysosome		XO4	Il1rl1
3.72e-07	727	2071	136	GO:0051707	BP	response to other organism		XO4	Tgfbrap1
6.71e-07	383	2071	84	GO:0022613	BP	ribonucleoprotein complex biogenesis		XO4	Kdelc1
								XO4	Slc40a1
								XO4	Myo1b
								XO4	Stat1
								XO4	Inpp1
								XO4	Ankrd44
								XO4	Hspd1
								XO4	Hspe1
								XO4	Mars2
								XO4	Gm8292
								XO4	Gm38056
								XO4	Satb2
								XO4	Clk1
								XO4	Ndufb3
								XO4	Casp8
								XO4	Carf
								XO4	Cd28
								XO4	Rpl18-ps1
								XO4	Nrp2
								XO4	Gm20342
								XO4	Eef1b2
								XO4	Klf7
								XO4	Mettl21a
								XO4	Rpl10a-ps1
								XO4	Gm28112
								XO4	Gm5528
								XO4	Rpl37a
								XO4	Arpc2
								XO4	Slc11a1
								XO4	Retreg2
								XO4	Tuba4a
								XO4	Speg
								XO4	Stk11ip
								XO4	Serpine2
								XO4	Gm37902
								XO4	Dock10
								XO4	Pid1
								XO4	Sp100
								XO4	Itm2c
								XO4	Ncl
								XO4	Ptma
								XO4	Gm6136
								XO4	Inpp5d
								XO4	Dgkd
								XO4	Hjurp
								XO4	Col6a3
								XO4	Mlph
								XO4	Ramp1
								XO4	Cops9
								XO4	Ppp1r7
								XO4	Pdcd1
								XO4	Fam174a
								XO4	Gm15427
								XO4	St8sia4
								XO4	D1Ertd622e
								XO4	Gm7160
								XO4	Bcl2
								XO4	Kdsr
								XO4	2900060B14Rik
								XO4	Ralb
								XO4	Tmem37
								XO4	Dbi
								XO4	3110009E18Rik
								XO4	Mgat5
								XO4	Tmem163
								XO4	Rpl28-ps1
								XO4	Cxcr4
								XO4	Yod1
								XO4	Mapkapk2
								XO4	Rassf5
								XO4	Srgap2
								XO4	Gm38262
								XO4	Gm37954
								XO4	Fam72a
								XO4	Ctse
								XO4	Rab7b
								XO4	Nuak2
								XO4	Mdm4
								XO4	Snrpe
								XO4	Btg2
								XO4	Adora1
								XO4	Ppfia4
								XO4	Cyb5r1
								XO4	Adipor1
								XO4	Gm4204
								XO4	Tmem9
								XO4	Ptprc
								XO4	Aspm
								XO4	Cfh
								XO4	Rgs2
								XO4	Pla2g4a
								XO4	Gm10138
								XO4	Ivns1abp
								XO4	Swt1
								XO4	Rnf2
								XO4	Gm36527
								XO4	Fam129a
								XO4	Arpc5
								XO4	Ncf2
								XO4	Lamc1
								XO4	E330020D12Rik
								XO4	Glul
								XO4	A830008E24Rik
								XO4	Gm2000
								XO4	Soat1
								XO4	Ralgps2
								XO4	Gas5
								XO4	Prdx6
								XO4	Dnm3
								XO4	Rpsa-ps1
								XO4	Tiprl
								XO4	Rcsd1
								XO4	Creg1
								XO4	Pogk
								XO4	Uck2
								XO4	Tmco1
								XO4	Mgst3
								XO4	Uap1
								XO4	Sh2d1b1
								XO4	Gm7694
								XO4	Olfml2b
								XO4	Fcgr2b
								XO4	Fcgr4
								XO4	Fcer1g
								XO4	B4galt3
								XO4	Usp21
								XO4	Cd244
								XO4	Ly9
								XO4	Cd48
								XO4	Cd84
								XO4	Ncstn
								XO4	Copa
								XO4	Pea15a
								XO4	Slamf9
								XO4	Cfap45
								XO4	Ifi207
								XO4	Ifi204
								XO4	Mndal
								XO4	Gm37306
								XO4	Sccpdh
								XO4	Gm5069
								XO4	Ephx1
								XO4	Rpl35a-ps2
								XO4	Tlr5
								XO4	Gm38079
								XO4	Gm38358
								XO4	Eprs
								XO4	Cenpf
								XO4	Angel2
								XO4	Atf3
								XO4	Nenf
								XO4	Dtl
								XO4	Lpgat1
								XO4	Gm2367
								XO4	Diexf
								XO4	A130010J15Rik
								XO4	Plxna2
								XO4	Cd34
								XO4	Gm37132
								XO4	Cr1l
								XO4	Rpp38
								XO4	Fam107b
								XO4	Frmd4a
								XO4	Bend7
								XO4	Gm13391
								XO4	Celf2
								XO4	Atp5c1
								XO4	8030442B05Rik
								XO4	Gm37730
								XO4	4933403L11Rik
								XO4	Gm13291
								XO4	St8sia6
								XO4	Mrc1
								XO4	Gm37697
								XO4	Slc39a12
								XO4	Cacnb2
								XO4	Plxdc2
								XO4	Pip4k2a
								XO4	Armc3
								XO4	Otud1
								XO4	Etl4
								XO4	Gm13340
								XO4	Acbd5
								XO4	Hnmt
								XO4	Psd4
								XO4	Pnpla7
								XO4	Dpp7
								XO4	Uap1l1
								XO4	Fut7
								XO4	Abca2
								XO4	Edf1
								XO4	Phpt1
								XO4	Tmem141
								XO4	Card9
								XO4	Sdccag3
								XO4	Rpl7a
								XO4	Slc2a6
								XO4	Adamtsl2
								XO4	Gbgt1
								XO4	Gm10134
								XO4	Gtf3c4
								XO4	Ddx31
								XO4	Ptpa
								XO4	Ier5l
								XO4	Ncs1
								XO4	Abl1
								XO4	Swi5
								XO4	Slc25a25
								XO4	Ak1
								XO4	Eng
								XO4	Rpl12
								XO4	Garnl3
								XO4	Ralgps1
								XO4	Zbtb34
								XO4	Hspa5
								XO4	Rabepk
								XO4	Rab14
								XO4	Gsn
								XO4	Ggta1
								XO4	Gm43761
								XO4	Gm43621
								XO4	Gm13436
								XO4	Nr6a1os
								XO4	5730507A11Rik
								XO4	Rpl35
								XO4	Arpc5l
								XO4	Golga1
								XO4	Gm13456
								XO4	Gm13479
								XO4	Gm13472
								XO4	Orc4
								XO4	Gpd2
								XO4	Cytip
								XO4	Gca
								XO4	Gm13604
								XO4	Cers6
								XO4	Spc25
								XO4	Phospho2
								XO4	Klhl23
								XO4	Sp3
								XO4	Ola1
								XO4	Scrn3
								XO4	Chrna1os
								XO4	Atp5g3
								XO4	Lnpk
								XO4	Mrpl23-ps1
								XO4	Agps
								XO4	Itgav
								XO4	Calcrl
								XO4	Tfpi
								XO4	Slc43a3
								XO4	Ptprj
								XO4	Kbtbd4
								XO4	Ptpmt1
								XO4	Rapsn
								XO4	Gm13778
								XO4	Acp2
								XO4	Pacsin3
								XO4	Mdk
								XO4	Dgkz
								XO4	Creb3l1
								XO4	Gm13815
								XO4	Trp53i11
								XO4	Tspan18
								XO4	Cd82
								XO4	Hsd17b12
								XO4	2810002D19Rik
								XO4	Prr5l
								XO4	Commd9
								XO4	Ldlrad3
								XO4	Cd44
								XO4	Lmo2
								XO4	Depdc7
								XO4	Rpl35a-ps4
								XO4	Nop10
								XO4	Thbs1
								XO4	Srp14
								XO4	Bmf
								XO4	Bub1b
								XO4	Knl1
								XO4	Vps18
								XO4	Nusap1
								XO4	Ehd4
								XO4	Tubgcp4
								XO4	B2m
								XO4	Rps12-ps10
								XO4	Sord
								XO4	Gatm
								XO4	Sqor
								XO4	Sema6d
								XO4	Cep152
								XO4	Eid1
								XO4	Secisbp2l
								XO4	Ncaph
								XO4	Itpripl1
								XO4	1500011K16Rik
								XO4	Zc3h8
								XO4	Ckap2l
								XO4	Il1a
								XO4	Il1b
								XO4	Sirpa
								XO4	Snrpb
								XO4	Ptpra
								XO4	Ddrgk1
								XO4	Slc4a11
								XO4	Atrn
								XO4	1700037H04Rik
								XO4	Cenpb
								XO4	Prnp
								XO4	Pcna
								XO4	Dstn
								XO4	Snx5
								XO4	Rbbp9
								XO4	Smim26
								XO4	Napb
								XO4	Zfp120
								XO4	Cst7
								XO4	Apmap
								XO4	Abhd12
								XO4	Ninl
								XO4	Fkbp1a
								XO4	Fam110a
								XO4	Csnk2a1
								XO4	Rbck1
								XO4	Tpx2
								XO4	Hck
								XO4	2500004C02Rik
								XO4	Asxl1
								XO4	Snta1
								XO4	E2f1
								XO4	Dynlrb1
								XO4	Map1lc3a
								XO4	Edem2
								XO4	Procr
								XO4	Cep250
								XO4	Ergic3
								XO4	Cpne1
								XO4	Romo1
								XO4	Rbm39
								XO4	Phf20
								XO4	Scand1
								XO4	Epb41l1
								XO4	5430405H02Rik
								XO4	Soga1
								XO4	Rpn2
								XO4	Tgm2
								XO4	Plcg1
								XO4	2900093K20Rik
								XO4	Serinc3
								XO4	Tomm34
								XO4	Ube2c
								XO4	Neurl2
								XO4	Ctsa
								XO4	Slc13a3
								XO4	Trp53rka
								XO4	Sulf2
								XO4	Znfx1
								XO4	Zfas1
								XO4	Tmem189
								XO4	Cebpb
								XO4	9230111E07Rik
								XO4	Ptpn1
								XO4	Dpm1
								XO4	Cass4
								XO4	Gm14303
								XO4	Rae1
								XO4	Zbp1
								XO4	Gnas
								XO4	Ctsz
								XO4	Atp5e
								XO4	Ppp1r3d
								XO4	Rps21
								XO4	Slco4a1
								XO4	Ogfr
								XO4	Dido1
								XO4	Slc2a4rg-ps
								XO4	Rgs19
								XO4	Pex2
								XO4	Tpd52
								XO4	Zfp704
								XO4	Pag1
								XO4	Fabp5
								XO4	Snx16
								XO4	Gm42944
								XO4	BC002189
								XO4	4632415L05Rik
								XO4	Hps3
								XO4	Hltf
								XO4	Gyg
								XO4	Gm7536
								XO4	Nceh1
								XO4	Fndc3b
								XO4	Pld1
								XO4	Rpl22l1
								XO4	Mynn
								XO4	Gpr160
								XO4	Zfp639
								XO4	Ndufb5
								XO4	Ttc14
								XO4	Anxa5
								XO4	Fgf2
								XO4	Gm43820
								XO4	Gm43821
								XO4	Mfsd8
								XO4	Pgrmc2
								XO4	D3Ertd751e
								XO4	Elf2
								XO4	Ndufc1
								XO4	Maml3
								XO4	Gm37229
								XO4	C130089K02Rik
								XO4	Gm6204
								XO4	Supt20
								XO4	Spg20
								XO4	Commd2
								XO4	Gm6394
								XO4	Serp1
								XO4	Rpl13-ps6
								XO4	Med12l
								XO4	P2ry13
								XO4	P2ry12
								XO4	Mbnl1
								XO4	Rap2b
								XO4	Mfsd1
								XO4	Trim59
								XO4	Rpl32-ps
								XO4	Pdcd10
								XO4	Fnip2
								XO4	Ppid
								XO4	Gria2
								XO4	Pdgfc
								XO4	Tlr2
								XO4	Rps3a1
								XO4	Lrba
								XO4	Cd1d1
								XO4	Fcrl1
								XO4	Etv3
								XO4	Hdgf
								XO4	Iqgap3
								XO4	Glmp
								XO4	Pmf1
								XO4	Gm42814
								XO4	Lamtor2
								XO4	2810403A07Rik
								XO4	Syt11
								XO4	Gba
								XO4	Krtcap2
								XO4	Dpm3
								XO4	Slc50a1
								XO4	Cks1b
								XO4	Pbxip1
								XO4	Pmvk
								XO4	Il6ra
								XO4	Tpm3
								XO4	Nup210l
								XO4	Gm43712
								XO4	Rps27
								XO4	S100a1
								XO4	S100a13
								XO4	S100a10
								XO4	Oaz3
								XO4	Psmb4
								XO4	Prune1
								XO4	Mindy1
								XO4	Anxa9
								XO4	Ctss
								XO4	Mrps21
								XO4	BC028528
								XO4	Plekho1
								XO4	Txnip
								XO4	Fam46c
								XO4	Gm43464
								XO4	Cd101
								XO4	Ptgfrn
								XO4	Gm43061
								XO4	Syt6
								XO4	Rsbn1
								XO4	Gm43696
								XO4	A530041M06Rik
								XO4	Slc16a1
								XO4	Rhoc
								XO4	Gm4525
								XO4	Cttnbp2nl
								XO4	Adora3
								XO4	I830077J02Rik
								XO4	Ovgp1
								XO4	Chil3
								XO4	Cept1
								XO4	Dram2
								XO4	Ahcyl1
								XO4	Csf1
								XO4	Gm5075
								XO4	Gstm5
								XO4	Cyb561d1
								XO4	Sars
								XO4	Stxbp3
								XO4	S1pr1
								XO4	Vcam1
								XO4	Trmt13
								XO4	Gm4332
								XO4	Gm42664
								XO4	Bcar3
								XO4	Snhg8
								XO4	Gm20568
								XO4	Camk2d
								XO4	Tifa
								XO4	Rpl7a-ps7
								XO4	Pla2g12a
								XO4	Rpl34
								XO4	Dkk2
								XO4	Npnt
								XO4	Cenpe
								XO4	Nfkb1
								XO4	Slc39a8
								XO4	Bank1
								XO4	Gm9409
								XO4	H2afz
								XO4	Dnajb14
								XO4	Gm43088
								XO4	Dapp1
								XO4	Gbp7
								XO4	Gbp3
								XO4	Rpl36a-ps2
								XO4	Bcl10
								XO4	2410004B18Rik
								XO4	Gng5
								XO4	Rpf1
								XO4	Gm10288
								XO4	Rpsa-ps10
								XO4	Dnajb4
								XO4	Fubp1
								XO4	Nexn
								XO4	Ptger3
								XO4	Srsf11
								XO4	Lyn
								XO4	Rps20
								XO4	Plag1
								XO4	Gm11808
								XO4	Penk
								XO4	Sdcbp
								XO4	Nsmaf
								XO4	Asph
								XO4	Rps11-ps3
								XO4	Dpy19l4
								XO4	Ggh
								XO4	Pnisr
								XO4	Ndufaf4
								XO4	Ufl1
								XO4	Bach2
								XO4	Casp8ap2
								XO4	Gm11942
								XO4	Gm12754
								XO4	Akirin2
								XO4	3110043O21Rik
								XO4	Aco1
								XO4	Bag1
								XO4	Il11ra1
								XO4	Vcp
								XO4	Tln1
								XO4	Creb3
								XO4	Fam221b
								XO4	Clta
								XO4	Zcchc7
								XO4	Anp32b
								XO4	Tgfbr1
								XO4	Gm12460
								XO4	Abca1
								XO4	Slc44a1
								XO4	Tmem38b
								XO4	Ctnnal1
								XO4	Txn1
								XO4	Inip
								XO4	Cdc26
								XO4	Pole3
								XO4	Col27a1
								XO4	Akna
								XO4	Atp6v1g1
								XO4	Tnfsf8
								XO4	Tlr4
								XO4	Gm11249
								XO4	Brinp1
								XO4	Rps18-ps1
								XO4	Aldoart1
								XO4	Gm11410
								XO4	Plin2
								XO4	Hacd4
								XO4	Cdkn2a
								XO4	Mysm1
								XO4	Jun
								XO4	Gm12676
								XO4	Jak1
								XO4	Ak4
								XO4	Leprot
								XO4	Pde4b
								XO4	Oma1
								XO4	Usp24
								XO4	Dhcr24
								XO4	Tal1
								XO4	Efcab14
								XO4	Mknk1
								XO4	Uqcrh
								XO4	Akr1a1
								XO4	Prdx1
								XO4	Eif2b3
								XO4	Btbd19
								XO4	Rps8
								XO4	Med8
								XO4	Cdc20
								XO4	Gm12857
								XO4	Slc2a1
								XO4	Svbp
								XO4	Ybx1
								XO4	Col9a2
								XO4	Ppt1
								XO4	Cap1
								XO4	Mycl
								XO4	Trit1
								XO4	Utp11
								XO4	Sf3a3
								XO4	Rspo1
								XO4	Csf3r
								XO4	Mrps15
								XO4	Sh3d21
								XO4	Clspn
								XO4	Smim12
								XO4	Tlr12
								XO4	Rnf19b
								XO4	Lck
								XO4	Eif3i
								XO4	Tmem234
								XO4	Ccdc28b
								XO4	Gm12967
								XO4	Fabp3
								XO4	Sdc3
								XO4	Laptm5
								XO4	Ythdf2
								XO4	Gmeb1
								XO4	Gm28874
								XO4	Atpif1
								XO4	Ptafr
								XO4	Themis2
								XO4	Fgr
								XO4	Wasf2
								XO4	Nudc
								XO4	Rps6ka1
								XO4	Gm12977
								XO4	Cd52
								XO4	Sh3bgrl3
								XO4	Stmn1
								XO4	Mtfr1l
								XO4	Man1c1
								XO4	Tmem50a
								XO4	Rsrp1
								XO4	Clic4
								XO4	Srsf10
								XO4	Pnrc2
								XO4	Fuca1
								XO4	Rpl11
								XO4	Hnrnpr
								XO4	C1qb
								XO4	C1qc
								XO4	2810405F17Rik
								XO4	Hspg2
								XO4	Camk2n1
								XO4	Nbl1
								XO4	Minos1
								XO4	Capzb
								XO4	Akr7a5
								XO4	Mrto4
								XO4	Emc1
								XO4	Padi2
								XO4	Necap2
								XO4	Epha2
								XO4	Fblim1
								XO4	Plekhm2
								XO4	Efhd2
								XO4	Tmem51
								XO4	Pramef8
								XO4	Tnfrsf1b
								XO4	C230088H06Rik
								XO4	Rps19-ps3
								XO4	Plod1
								XO4	Agtrap
								XO4	Angptl7
								XO4	Tardbp
								XO4	Nmnat1
								XO4	Pik3cd
								XO4	Slc2a5
								XO4	Zbtb48
								XO4	Rpl22
								XO4	Smim1
								XO4	Tnfrsf14
								XO4	Tmem52
								XO4	Atad3aos
								XO4	Aurkaip1
								XO4	Sdf4
								XO4	Isg15
								XO4	Gm15772
								XO4	1700109H08Rik
								XO4	Cyp51
								XO4	Cdk14
								XO4	Gm26825
								XO4	Abcb1b
								XO4	Abcb4
								XO4	Fgl2
								XO4	Rpl17-ps5
								XO4	Tomm7
								XO4	Klhl7
								XO4	Asb10
								XO4	Actr3b
								XO4	Insig1
								XO4	Tyms
								XO4	Hadha
								XO4	Cenpa
								XO4	Fndc4
								XO4	Mrpl33
								XO4	Fosl2
								XO4	Yes1
								XO4	Gm1673
								XO4	Nat8l
								XO4	Lrpap1
								XO4	Htra3
								XO4	Sh3tc1
								XO4	Tbc1d14
								XO4	Mrfap1
								XO4	Man2b2
								XO4	Gm4754
								XO4	Cpeb2
								XO4	Gm42551
								XO4	E430021H15Rik
								XO4	Qdpr
								XO4	Med28
								XO4	Gm42535
								XO4	Gm43178
								XO4	Lgi2
								XO4	Arap2
								XO4	0610040J01Rik
								XO4	Rell1
								XO4	Tbc1d1
								XO4	Klf3
								XO4	C230096K16Rik
								XO4	Rpl9
								XO4	Smim14
								XO4	Gm42726
								XO4	Rhoh
								XO4	Apbb2
								XO4	Gm43792
								XO4	Gm43343
								XO4	Gm43795
								XO4	C530043K16Rik
								XO4	Atp8a1
								XO4	Gm43028
								XO4	Gnpda2
								XO4	Atp10d
								XO4	Gm42666
								XO4	Dck
								XO4	Gm15710
								XO4	Scarb2
								XO4	Stbd1
								XO4	Ccni
								XO4	Ccng2
								XO4	Anxa3
								XO4	Mir703
								XO4	Plac8
								XO4	Hpse
								XO4	Gm43273
								XO4	Wdfy3
								XO4	Arhgap24
								XO4	Aff1
								XO4	Nudt9
								XO4	Spp1
								XO4	BC005561
								XO4	Abcg3
								XO4	Gm43423
								XO4	Evi5
								XO4	Rpl5
								XO4	Tmed5
								XO4	Gm43081
								XO4	Atp5k
								XO4	Gm10086
								XO4	Cplx1
								XO4	Gak
								XO4	Crlf2
								XO4	Hscb
								XO4	Cryba4
								XO4	Crybb1
								XO4	Tpst2
								XO4	Hps4
								XO4	Gm6583
								XO4	Gm3511
								XO4	Tmem119
								XO4	Selplg
								XO4	Coro1c
								XO4	Usp30
								XO4	Gltp
								XO4	Ankrd13a
								XO4	1500011B03Rik
								XO4	2610524H06Rik
								XO4	Oasl2
								XO4	Rpl37rt
								XO4	Cox6a1
								XO4	Pxn
								XO4	Rplp0
								XO4	Gcn1l1
								XO4	Cit
								XO4	Gm14508
								XO4	Prkab1
								XO4	Pebp1
								XO4	Plbd2
								XO4	Oas1a
								XO4	Rpl6
								XO4	Erp29
								XO4	Aldh2
								XO4	Sh2b3
								XO4	Hvcn1
								XO4	Vps29
								XO4	Arpc3
								XO4	P2rx7
								XO4	P2rx4
								XO4	Setd1b
								XO4	Gm15747
								XO4	Gm42908
								XO4	Gm43813
								XO4	Vps33a
								XO4	Clip1
								XO4	Hcar2
								XO4	Gm16001
								XO4	Atp6v0a2
								XO4	Scarb1
								XO4	Bri3bp
								XO4	Ran
								XO4	Rps16-ps2
								XO4	Sfswap
								XO4	Zfp11
								XO4	Chchd2
								XO4	Gusb
								XO4	Sbds
								XO4	Gtf2ird2
								XO4	Ncf1
								XO4	Ccl24
								XO4	Gm43123
								XO4	Mdh2
								XO4	Rasa4
								XO4	Lrwd1
								XO4	Alkbh4
								XO4	Cux1
								XO4	Fis1
								XO4	Ap1s1
								XO4	Gm15753
								XO4	Tsc22d4
								XO4	Pilra
								XO4	Cops6
								XO4	Lamtor4
								XO4	Zfp68
								XO4	Fam20c
								XO4	Pdgfa
								XO4	Adap1
								XO4	3110082I17Rik
								XO4	C130050O18Rik
								XO4	Zfand2a
								XO4	Snx8
								XO4	Chst12
								XO4	Lfng
								XO4	Foxk1
								XO4	Rnf216
								XO4	Gm43378
								XO4	Rbak
								XO4	Usp42
								XO4	Tecpr1
								XO4	Arpc1a
								XO4	Arpc1b
								XO4	Atp5j2
								XO4	1700041I07Rik
								XO4	Rpl21
								XO4	Polr1d
								XO4	Gm43461
								XO4	Gm43460
								XO4	Flt1
								XO4	Pomp
								XO4	Ubl3
								XO4	Uspl1
								XO4	Alox5ap
								XO4	Fry
								XO4	N4bp2l1
								XO4	Gm43598
								XO4	N4bp2l2
								XO4	Gm20559
								XO4	Peg10
								XO4	Pon2
								XO4	Slc25a13
								XO4	Sem1
								XO4	Umad1
								XO4	Ndufa4
								XO4	Tmem168
								XO4	Mdfic
								XO4	Tes
								XO4	Capza2
								XO4	Fam3c
								XO4	Ndufa5
								XO4	Zfp800
								XO4	Atp6v1f
								XO4	5330406M23Rik
								XO4	Mkln1
								XO4	Plxna4
								XO4	Plxna4os2
								XO4	3110062M04Rik
								XO4	Stra8
								XO4	Cnot4
								XO4	Nup205
								XO4	Creb3l2
								XO4	Tbxas1
								XO4	Ndufb2
								XO4	Agk
								XO4	Cul1
								XO4	Zfp398
								XO4	Gm10243
								XO4	Gimap9
								XO4	Gimap6
								XO4	Gimap1
								XO4	Gimap5
								XO4	Tmem176b
								XO4	Tmem176a
								XO4	Gpnmb
								XO4	Malsu1
								XO4	Igf2bp3
								XO4	Dfna5
								XO4	Snx10
								XO4	Chn2
								XO4	Znrf2
								XO4	Ggct
								XO4	Gars
								XO4	Avl9
								XO4	Kbtbd2
								XO4	Gm17147
								XO4	Gm9794
								XO4	Gng12
								XO4	Gm8566
								XO4	St3gal5
								XO4	Gm29438
								XO4	0610030E20Rik
								XO4	Vamp5
								XO4	Mat2a
								XO4	Capg
								XO4	Tgoln1
								XO4	Tmsb10
								XO4	Gm20594
								XO4	Eva1a
								XO4	Hk2
								XO4	Gm19287
								XO4	Bola3
								XO4	Gm7424
								XO4	Gm43920
								XO4	Rab11fip5
								XO4	Gm43309
								XO4	Gm10443
								XO4	Snrpg
								XO4	Tia1
								XO4	Gm43936
								XO4	Mxd1
								XO4	Gm44292
								XO4	Anxa4
								XO4	Gm44153
								XO4	Nfu1
								XO4	Gp9
								XO4	B130021K23Rik
								XO4	Rab7
								XO4	Rpn1
								XO4	Kbtbd12
								XO4	Mgll
								XO4	Gm44005
								XO4	Gm44001
								XO4	Mcm2
								XO4	Slc6a6
								XO4	Frmd4b
								XO4	Foxp1
								XO4	Gm43942
								XO4	Crbn
								XO4	Bhlhe40
								XO4	Edem1
								XO4	Gt(ROSA)26Sor
								XO4	Ttll3
								XO4	Rpusd3
								XO4	Brk1
								XO4	Rpl32
								XO4	Alox5
								XO4	Zfp422
								XO4	Zfp637
								XO4	Wnk1
								XO4	Il17ra
								XO4	Bid
								XO4	Gm44260
								XO4	Usp18
								XO4	Gm8430
								XO4	Clec4a1
								XO4	Clec4a3
								XO4	Clec4a2
								XO4	C1rl
								XO4	Lpcat3
								XO4	Ptpn6
								XO4	Tpi1
								XO4	P3h3
								XO4	Gpr162
								XO4	Ptms
								XO4	Mlf2
								XO4	Pianp
								XO4	Chd4
								XO4	Nop2
								XO4	Gapdh
								XO4	Cd9
								XO4	Vwf
								XO4	Itfg2
								XO4	Klrb1c
								XO4	Klrb1b
								XO4	BC035044
								XO4	Clec1b
								XO4	Clec1a
								XO4	Clec7a
								XO4	Gabarapl1
								XO4	Ybx3
								XO4	Borcs5
								XO4	Dusp16
								XO4	Lockd
								XO4	Grin2b
								XO4	Plbd1
								XO4	H2afj
								XO4	Eps8
								XO4	Rpl38-ps2
								XO4	St8sia1
								XO4	Sox5
								XO4	Lrmp
								XO4	Rps25-ps1
								XO4	Tm7sf3
								XO4	Gm7618
								XO4	Amn1
								XO4	2810474O19Rik
								XO4	Ndufa3
								XO4	Cnot3
								XO4	Rps9
								XO4	Pirb
								XO4	Lilra5
								XO4	Rpl28
								XO4	Zfp583
								XO4	Zfp418
								XO4	Zfp329
								XO4	Zfp110
								XO4	Rps5
								XO4	Chmp2a
								XO4	Lig1
								XO4	Nop53
								XO4	Bicra
								XO4	Napa
								XO4	Meis3
								XO4	C5ar2
								XO4	C5ar1
								XO4	Ccdc9
								XO4	Tmem160
								XO4	Gm5586
								XO4	Ap2s1
								XO4	Calm3
								XO4	Mypopos
								XO4	Snrpd2
								XO4	Eml2
								XO4	Vasp
								XO4	Trappc6a
								XO4	Relb
								XO4	Clptm1
								XO4	Apoc4
								XO4	Apoc1
								XO4	Apoe
								XO4	Gm10175
								XO4	Plaur
								XO4	Rps19
								XO4	Arhgef1
								XO4	Rabac1
								XO4	Atp1a3
								XO4	Erf
								XO4	Ceacam1
								XO4	Tmem91
								XO4	Axl
								XO4	BC024978
								XO4	Shkbp1
								XO4	Pld3
								XO4	Zfp780b
								XO4	Fbl
								XO4	Rps16
								XO4	Paf1
								XO4	Sirt2
								XO4	Eif3k
								XO4	Rasgrp4
								XO4	Kcnk6
								XO4	C230062I16Rik
								XO4	Gm23368
								XO4	Zfp146
								XO4	Gm5113
								XO4	Capns1
								XO4	Tyrobp
								XO4	Hcst
								XO4	Rps12-ps4
								XO4	Cox6b1
								XO4	Gm4883
								XO4	Tmem147
								XO4	Cd22
								XO4	Mag
								XO4	Fxyd5
								XO4	Hpn
								XO4	Gpi1
								XO4	Chst8
								XO4	Nudt19
								XO4	Ccne1
								XO4	Gm37494
								XO4	Zfp715
								XO4	Siglecf
								XO4	Siglecg
								XO4	Cd33
								XO4	Zfp658
								XO4	Ceacam18
								XO4	Siglece
								XO4	Klk8
								XO4	Emc10
								XO4	Tbc1d17
								XO4	Scaf1
								XO4	Rras
								XO4	Fcgrt
								XO4	Rps11
								XO4	Rpl13a
								XO4	Pih1d1
								XO4	Rpl14-ps1
								XO4	Snrnp70
								XO4	Gys1
								XO4	Ftl1
								XO4	Nucb1
								XO4	Rpl18
								XO4	Kdelr1
								XO4	Nomo1
								XO4	Ldha
								XO4	Gm9999
								XO4	Nav2
								XO4	Gm7336
								XO4	Svip
								XO4	Herc2
								XO4	Trpm1
								XO4	Fan1
								XO4	Tjp1
								XO4	Snrpa1
								XO4	Chsy1
								XO4	Mef2a
								XO4	Gm44667
								XO4	Gm44668
								XO4	Arrdc4
								XO4	1810026B05Rik
								XO4	AU020206
								XO4	Mfge8
								XO4	Zfp710
								XO4	Gm44951
								XO4	Gm44949
								XO4	Idh2
								XO4	Sema4b
								XO4	Gm45206
								XO4	Cib1
								XO4	Ngrn
								XO4	Prc1
								XO4	Man2a2
								XO4	Gm15880
								XO4	Iqgap1
								XO4	Rps17
								XO4	Tm6sf1
								XO4	Stard5
								XO4	Il16
								XO4	Arnt2
								XO4	Grm5
								XO4	Rps13-ps2
								XO4	Gm44996
								XO4	Gm44860
								XO4	Picalm
								XO4	Crebzf
								XO4	4632427E13Rik
								XO4	Fam181b
								XO4	Gm15501
								XO4	Pak1
								XO4	Acer3
								XO4	Tsku
								XO4	Rps3
								XO4	Slco2b1
								XO4	Gm34280
								XO4	Rnf169
								XO4	Relt
								XO4	P2ry6
								XO4	Fchsd2
								XO4	Pde2a
								XO4	Lamtor1
								XO4	Trim5
								XO4	Trim30c
								XO4	Trim30a
								XO4	Tpp1
								XO4	Gm4759
								XO4	Gm8995
								XO4	Gm1966
								XO4	Ppfibp2
								XO4	Eif3f
								XO4	Ric3
								XO4	Rpl27a
								XO4	St5
								XO4	Tmem9b
								XO4	1600010M07Rik
								XO4	AA474408
								XO4	Zfp143
								XO4	Sbf2
								XO4	Ampd3
								XO4	Far1
								XO4	Gm15500
								XO4	Rps13
								XO4	Nucb2
								XO4	Xylt1
								XO4	Gm45153
								XO4	Rps15a
								XO4	Itpripl2
								XO4	Coq7
								XO4	Tmc7
								XO4	Eri2
								XO4	Eef2k
								XO4	Igsf6
								XO4	Plk1
								XO4	Tnrc6a
								XO4	Kdm8
								XO4	Sh2b1
								XO4	Apobr
								XO4	Sult1a1
								XO4	Bola2
								XO4	Mapk3
								XO4	Aldoa
								XO4	Ino80e
								XO4	Taok2
								XO4	Tmem219
								XO4	Mvp
								XO4	AI467606
								XO4	Cd2bp2
								XO4	Itgal
								XO4	Ctf2
								XO4	Stx1b
								XO4	Vkorc1
								XO4	Pycard
								XO4	Itgax
								XO4	Cox6a2
								XO4	Gm15503
								XO4	Ate1
								XO4	Plekha1
								XO4	Pstk
								XO4	Gm44625
								XO4	Chst15
								XO4	Abraxas2
								XO4	Dhx32
								XO4	D7Ertd443e
								XO4	Mki67
								XO4	Mapk1ip1
								XO4	Rpl21-ps13
								XO4	Echs1
								XO4	Ifitm2
								XO4	Ifitm3
								XO4	Gm5905
								XO4	Irf7
								XO4	Rplp2
								XO4	Gm10575
								XO4	Ctsd
								XO4	Tnni2
								XO4	Lsp1
								XO4	R74862
								XO4	Cdkn1c
								XO4	Mrgpre
								XO4	Dhcr7
								XO4	Ccnd1
								XO4	Tpcn2
								XO4	Zfp358
								XO4	Pet100
								XO4	Stxbp2
								XO4	Gm7434
								XO4	Efnb2
								XO4	Gm2814
								XO4	4833411C07Rik
								XO4	Ing1
								XO4	Gm7600
								XO4	Sox1
								XO4	Gm15349
								XO4	Lamp1
								XO4	Grtp1
								XO4	Tmco3
								XO4	Gas6
								XO4	Gm26804
								XO4	Alg11
								XO4	Thsd1
								XO4	Rpl30-ps2
								XO4	Gpat4
								XO4	Gm26714
								XO4	1810011O10Rik
								XO4	Adam9
								XO4	Gm10689
								XO4	Letm2
								XO4	Prosc
								XO4	Saraf
								XO4	Ppp1r3b
								XO4	Rps12-ps24
								XO4	Gm45660
								XO4	Mtus1
								XO4	B430010I23Rik
								XO4	Gm16192
								XO4	Tlr3
								XO4	Slc25a4
								XO4	Casp3
								XO4	Irf2
								XO4	Wwc2
								XO4	Gm33501
								XO4	Hpf1
								XO4	Msmo1
								XO4	2001-03-01
								XO4	Lpl
								XO4	Atp6v1b2
								XO4	Zfp963
								XO4	Zfp866
								XO4	Atp13a1
								XO4	Gmip
								XO4	Ndufa13
								XO4	Mau2
								XO4	Borcs8
								XO4	Comp
								XO4	2810428I15Rik
								XO4	Uba52
								XO4	Kxd1
								XO4	Isyna1
								XO4	Ssbp4
								XO4	Lrrc25
								XO4	Lsm4
								XO4	Rpl18a
								XO4	Map1s
								XO4	Myo9b
								XO4	Use1
								XO4	Mrpl34
								XO4	Bst2
								XO4	Mvb12a
								XO4	Pgls
								XO4	Colgalt1
								XO4	Cyp4f18
								XO4	Tpm4
								XO4	Slc35e1
								XO4	Smim7
								XO4	Sin3b
								XO4	Hmox1
								XO4	Mcm5
								XO4	Rbmxl1
								XO4	Gm8054
								XO4	Mmaa
								XO4	Smad1
								XO4	Gm5909
								XO4	Smarca5
								XO4	Gm27048
								XO4	Usp38
								XO4	Inpp4b
								XO4	Rnf150
								XO4	Tbc1d9
								XO4	Scoc
								XO4	Ndufb7
								XO4	Tecr
								XO4	D8Ertd738e
								XO4	Cacna1a
								XO4	Lyl1
								XO4	Syce2
								XO4	Dnase2a
								XO4	Junb
								XO4	Trir
								XO4	Wdr83os
								XO4	Man2b1
								XO4	N4bp1
								XO4	Fth-ps3
								XO4	Rps13-ps1
								XO4	Sall1
								XO4	Chd9
								XO4	Gm45640
								XO4	Gm3272
								XO4	Lpcat2
								XO4	Mt1
								XO4	Herpud1
								XO4	Rspry1
								XO4	Ccdc102a
								XO4	Adgrg1
								XO4	Got2
								XO4	Tk2
								XO4	Cklf
								XO4	Cmtm3
								XO4	Nae1
								XO4	Tmem208
								XO4	Atp6v0d1
								XO4	Pla2g15
								XO4	Gm10073
								XO4	Rps18-ps3
								XO4	Zfhx3
								XO4	Vac14
								XO4	Aars
								XO4	Glg1
								XO4	Znrf1
								XO4	Gm6793
								XO4	Gm23677
								XO4	Maf
								XO4	Hsbp1
								XO4	Cotl1
								XO4	Usp10
								XO4	Gse1
								XO4	Emc8
								XO4	Cox4i1
								XO4	Irf8
								XO4	Cyba
								XO4	Aprt
								XO4	Galns
								XO4	Trappc2l
								XO4	Rpl13
								XO4	Rps12-ps9
								XO4	Vps9d1
								XO4	Zfp276
								XO4	Gm4342
								XO4	2310022B05Rik
								XO4	Sipa1l2
								XO4	Ntpcr
								XO4	Irf2bp2
								XO4	Nrp1
								XO4	Itgb1
								XO4	Casp1
								XO4	Casp12
								XO4	Endod1
								XO4	Smco4
								XO4	Slc36a4
								XO4	Chordc1
								XO4	Olfr77
								XO4	Zfp266
								XO4	Zfp846
								XO4	Ubl5
								XO4	Cdc37
								XO4	Slc44a2
								XO4	AB124611
								XO4	Smarca4
								XO4	Ldlr
								XO4	Spc24
								XO4	Tmem205
								XO4	Prkcsh
								XO4	Dpy19l1
								XO4	Eepd1
								XO4	St14
								XO4	Aplp2
								XO4	Fli1
								XO4	Ets1
								XO4	Fam118b
								XO4	Tmem218
								XO4	Slc37a2
								XO4	Olfr887
								XO4	Hspa8
								XO4	CT009696.3
								XO4	Sc5d
								XO4	Mcam
								XO4	Rps25
								XO4	Phldb1
								XO4	Il10ra
								XO4	Fxyd6
								XO4	AC126804.2
								XO4	Cadm1
								XO4	Rbm7
								XO4	Gm5617
								XO4	Rpl10-ps3
								XO4	Plet1os
								XO4	Pts
								XO4	Bco2
								XO4	Il18
								XO4	Timm8b
								XO4	Rdx
								XO4	Rab39
								XO4	Rps6-ps3
								XO4	Psma4
								XO4	Pstpip1
								XO4	Tspan3
								XO4	Cspg4
								XO4	Commd4
								XO4	1700017B05Rik
								XO4	Gm5121
								XO4	Ppcdc
								XO4	Scamp5
								XO4	Fam219b
								XO4	Mpi
								XO4	Scamp2
								XO4	Arid3b
								XO4	Nptn
								XO4	Tmem202
								XO4	Hexa
								XO4	Parp6
								XO4	Pkm
								XO4	Senp8
								XO4	AC160562.1
								XO4	Tle3
								XO4	Rplp1
								XO4	Itga11
								XO4	Cln6
								XO4	Pias1
								XO4	Rpl4
								XO4	Rab8b
								XO4	Rps27l
								XO4	Tln2
								XO4	Vps13c
								XO4	Ice2
								XO4	Anxa2
								XO4	Myo1e
								XO4	Ccnb2
								XO4	Gm37879
								XO4	4930509E16Rik
								XO4	Khdc3
								XO4	Arpp19
								XO4	Myo5a
								XO4	Tmod2
								XO4	Gclc
								XO4	Rn7sk
								XO4	Eef1a1
								XO4	Cox7a2
								XO4	Tmem30a
								XO4	Phip
								XO4	Hmgn3
								XO4	Fam46a
								XO4	Gm10163
								XO4	Mthfsl
								XO4	Bcl2a1a
								XO4	Bcl2a1b
								XO4	Mthfs
								XO4	AF529169
								XO4	Tmed3
								XO4	Ctsh
								XO4	Tbc1d2b
								XO4	Chst2
								XO4	Atp1b3
								XO4	Zbtb38
								XO4	Gm16185
								XO4	Copb2
								XO4	Anapc13
								XO4	Amotl2
								XO4	Ryk
								XO4	Trf
								XO4	Nudt16
								XO4	Twf2
								XO4	Dusp7
								XO4	Rpl29
								XO4	Acy1
								XO4	Parp3
								XO4	Hyal2
								XO4	Hyal1
								XO4	Fam212a
								XO4	Ip6k1
								XO4	Dag1
								XO4	Gpx1
								XO4	Lamb2
								XO4	Impdh2
								XO4	Uqcrc1
								XO4	Pfkfb4
								XO4	Shisa5
								XO4	Tma7
								XO4	Kif9
								XO4	Nbeal2
								XO4	Gm10030
								XO4	Ccrl2
								XO4	Epm2aip1
								XO4	Arpp21
								XO4	Glb1
								XO4	Cmtm6
								XO4	Cmtm7
								XO4	Cmtm8
								XO4	Rps27rt
								XO4	Gadl1
								XO4	Gm9385
								XO4	Tgfbr2
								XO4	Golga4
								XO4	Itga9
								XO4	Myd88
								XO4	Acvr2b
								XO4	Cx3cr1
								XO4	Rpsa
								XO4	Eif1b
								XO4	Rpl14
								XO4	Cck
								XO4	Lyzl4
								XO4	Zfp445
								XO4	Zfp105
								XO4	Kif15
								XO4	Scp2-ps2
								XO4	Lztfl1
								XO4	Fyco1
								XO4	Ccr1
								XO4	Ccr2
								XO4	Ccr5
								XO4	Gm15536
								XO4	Tab2
								XO4	Rab32
								XO4	Phactr2
								XO4	Fuca2
								XO4	Hivep2
								XO4	Vta1
								XO4	Abracl
								XO4	Ifngr1
								XO4	AC158620.2
								XO4	Eya4
								XO4	Rps12
								XO4	Stx7
								XO4	Enpp1
								XO4	Epb41l2
								XO4	Gm10275
								XO4	AC153959.1
								XO4	5930403N24Rik
								XO4	Fyn
								XO4	Slc16a10
								XO4	Cdc40
								XO4	Cd164
								XO4	Sesn1
								XO4	AC153368.1
								XO4	Lilrb4a
								XO4	Asf1a
								XO4	Man1a
								XO4	Rps8-ps1
								XO4	Pkib
								XO4	Smpdl3a
								XO4	Lims1
								XO4	Ddit4
								XO4	Anapc16
								XO4	Cdh23
								XO4	Vsir
								XO4	Slc29a3
								XO4	Pald1
								XO4	Npffr1
								XO4	Srgn
								XO4	Dna2
								XO4	Herc4
								XO4	Ctnna3
								XO4	Lrrtm3
								XO4	Reep3
								XO4	Jmjd1c
								XO4	Egr2
								XO4	Rtkn2
								XO4	Rhobtb1
								XO4	Cdk1
								XO4	Ube2d1
								XO4	Ggt5
								XO4	AC087540.1
								XO4	Mif
								XO4	Chchd10
								XO4	Adarb1
								XO4	Itgb2
								XO4	Trpm2
								XO4	Pfkl
								XO4	Icosl
								XO4	Rrp1
								XO4	Cstb
								XO4	Bsg
								XO4	R3hdm4
								XO4	Arid3a
								XO4	Wdr18
								XO4	Arhgap45
								XO4	Atp5d
								XO4	1600002K03Rik
								XO4	Mum1
								XO4	Gamt
								XO4	Rps15
								XO4	Uqcr11
								XO4	Rexo1
								XO4	Abhd17a
								XO4	Csnk1g2
								XO4	Oaz1
								XO4	Timm13
								XO4	Eef2
								XO4	Mrpl54
								XO4	Pip5k1c
								XO4	Mfsd12
								XO4	S1pr4
								XO4	Gna15
								XO4	AC158605.3
								XO4	Chst11
								XO4	Tcp11l2
								XO4	Ascl4
								XO4	Rtcb
								XO4	Hsp90b1
								XO4	Igf1
								XO4	Gnptab
								XO4	Gas2l3
								XO4	Slc25a3
								XO4	Elk3
								XO4	Ndufa12
								XO4	Socs2
								XO4	Nudt4
								XO4	Eea1
								XO4	AC153504.1
								XO4	Kitl
								XO4	AC138459.1
								XO4	Rpl6l
								XO4	Nap1l1
								XO4	Phlda1
								XO4	Atxn7l3b
								XO4	AC153825.1
								XO4	Thap2
								XO4	AC129329.1
								XO4	Cnot2
								XO4	5330438D12Rik
								XO4	AL589661.1
								XO4	Cct2
								XO4	Lyz2
								XO4	Lyz1
								XO4	Cpsf6
								XO4	Rap1b
								XO4	Tmbim4
								XO4	Gns
								XO4	Rassf3
								XO4	Tbk1
								XO4	Xpot
								XO4	Slc16a7
								XO4	Os9
								XO4	Nab2
								XO4	Naca
								XO4	Timeless
								XO4	Cnpy2
								XO4	Cs
								XO4	Myl6
								XO4	Rpl41
								XO4	Rps26
								XO4	Rpsa-ps2
								XO4	Cd63
								XO4	Sfi1
								XO4	Selenom
								XO4	Tug1
								XO4	Tcn2
								XO4	Pes1
								XO4	Uqcr10
								XO4	Ap1b1
								XO4	Xbp1
								XO4	Gm11966
								XO4	Rps15a-ps6
								XO4	Ogdh
								XO4	H2afv
								XO4	Myo1g
								XO4	Tns3
								XO4	Ikzf1
								XO4	Gm12005
								XO4	Plek
								XO4	Meis1
								XO4	Rab1a
								XO4	Cep68
								XO4	Aftph
								XO4	Peli1
								XO4	Ehbp1
								XO4	Rel
								XO4	Bcl11a
								XO4	Fancl
								XO4	Vrk2
								XO4	Ccdc88a
								XO4	Rps27a
								XO4	Eml6
								XO4	Sptbn1
								XO4	Erlec1
								XO4	Nsg2
								XO4	Snrnp25
								XO4	Sh3pxd2b
								XO4	Rpsa-ps4
								XO4	Npm1
								XO4	Lcp2
								XO4	Mat2b
								XO4	Hmmr
								XO4	Pwwp2a
								XO4	Clint1
								XO4	Med7
								XO4	Gm12174
								XO4	Rack1
								XO4	Psme2b
								XO4	Zfp62
								XO4	Mgat1
								XO4	Tbc1d9b
								XO4	Sqstm1
								XO4	Mgat4b
								XO4	Ltc4s
								XO4	Canx
								XO4	0610009B22Rik
								XO4	Jade2
								XO4	Uqcrq
								XO4	Gdf9
								XO4	Pdlim4
								XO4	Rapgef6
								XO4	Hint1
								XO4	Gm2a
								XO4	Slc36a2
								XO4	Slc36a1
								XO4	Atox1
								XO4	Fam114a2
								XO4	Mfap3
								XO4	Irgm2
								XO4	Rnf187
								XO4	Cops3
								XO4	Srebf1
								XO4	Tmem11
								XO4	Tnfrsf13b
								XO4	Usp22
								XO4	Rps13-ps5
								XO4	Epn2
								XO4	Grap
								XO4	Slc5a10
								XO4	Prpsap2
								XO4	2410006H16Rik
								XO4	Pmp22
								XO4	Gas7
								XO4	Pik3r5
								XO4	Myh10
								XO4	Rpl26
								XO4	Ctc1
								XO4	9330160F10Rik
								XO4	Kdm6b
								XO4	Cd68
								XO4	Tmem256
								XO4	Eif5a
								XO4	Gabarap
								XO4	Gm12311
								XO4	Bcl6b
								XO4	Arrb2
								XO4	Cxcl16
								XO4	Psmb6
								XO4	Rnf167
								XO4	Scimp
								XO4	Nup88
								XO4	6330403K07Rik
								XO4	Nlrp1c-ps
								XO4	Txndc17
								XO4	Med31
								XO4	Ube2g1
								XO4	P2rx1
								XO4	Ncbp3
								XO4	Rap1gap2
								XO4	Serpinf1
								XO4	Gm45606
								XO4	Slc43a2
								XO4	Inpp5k
								XO4	Myo1c
								XO4	Rpl36-ps2
								XO4	Cpd
								XO4	Ssh2
								XO4	Abhd15
								XO4	Rpl23a
								XO4	Rab34
								XO4	Pigs
								XO4	Evi2
								XO4	Evi2a
								XO4	Rab11fip4
								XO4	Crlf3
								XO4	Adap2
								XO4	Adap2os
								XO4	Rhot1
								XO4	Zfp207
								XO4	Cdk5r1
								XO4	Myo1d
								XO4	Zfp830
								XO4	Slfn5
								XO4	Slfn9
								XO4	Ccl6
								XO4	Ccl3
								XO4	Ccl4
								XO4	Wfdc17
								XO4	Acaca
								XO4	Aatf
								XO4	Pigw
								XO4	Rps6kb1
								XO4	Gm11478
								XO4	Cltc
								XO4	Gdpd1
								XO4	Dynll2
								XO4	Vezf1
								XO4	C030037D09Rik
								XO4	Akap1
								XO4	Scpep1
								XO4	Trim25
								XO4	Tmem100
								XO4	Hlf
								XO4	Nme1
								XO4	Gm11518
								XO4	Abcc3
								XO4	Mrpl27
								XO4	Slc35b1
								XO4	Zfp652os
								XO4	Zfp652
								XO4	Gngt2
								XO4	Gm11539
								XO4	D030028A08Rik
								XO4	Npepps
								XO4	Rpl23
								XO4	Rpl19
								XO4	Cdk12
								XO4	Tcap
								XO4	Pnmt
								XO4	Mien1
								XO4	Thra
								XO4	Top2a
								XO4	Jup
								XO4	P3h4
								XO4	Acly
								XO4	Naglu
								XO4	Ezh1
								XO4	Wnk4
								XO4	Coa3
								XO4	Rpl27
								XO4	Tmem106a
								XO4	Etv4
								XO4	Dusp3
								XO4	G6pc3
								XO4	Hdac5
								XO4	Slc25a39
								XO4	Grn
								XO4	Fmnl1
								XO4	Arhgap27
								XO4	Itgb3
								XO4	Mrc2
								XO4	2010-03-01
								XO4	Map3k3
								XO4	Strada
								XO4	Tex2
								XO4	Milr1
								XO4	Ddx5
								XO4	Cep95
								XO4	Helz
								XO4	Prkca
								XO4	Gna13
								XO4	Slc16a6
								XO4	Prkar1a
								XO4	Abca9
								XO4	Kcnj2
								XO4	Rpl38
								XO4	Ttyh2
								XO4	Cd300a
								XO4	Cd300c2
								XO4	Fads6
								XO4	Atp5h
								XO4	Mrps7
								XO4	Wbp2
								XO4	Trim65
								XO4	Mxra7
								XO4	Snhg20
								XO4	Tmc6
								XO4	Syngr2
								XO4	Birc5
								XO4	Socs3
								XO4	Timp2
								XO4	Lgals3bp
								XO4	Cbx8
								XO4	Tbc1d16
								XO4	Gm26888
								XO4	Gaa
								XO4	Sgsh
								XO4	Slc26a11
								XO4	Ndufaf8
								XO4	Slc38a10
								XO4	Slc25a10
								XO4	P4hb
								XO4	Arhgdia
								XO4	Anapc11
								XO4	Mafg
								XO4	Cenpx
								XO4	Fasn
								XO4	Slc16a3
								XO4	Ogfod3
								XO4	Efr3b
								XO4	Ptrhd1
								XO4	Rhob
								XO4	Ttc32
								XO4	Fam49a
								XO4	Hpcal1
								XO4	Zfp125
								XO4	Rrm2
								XO4	Rsad2
								XO4	Rps7
								XO4	CT571245.5
								XO4	Pik3cg
								XO4	Nampt
								XO4	Twistnb
								XO4	Tspan13
								XO4	Agmo
								XO4	Dgkb
								XO4	Etv1
								XO4	Dock4
								XO4	Dnajb9
								XO4	Rps11-ps4
								XO4	Scfd1
[truncated: 1,540 more rows]

## Sheet: 1i
	WT	WT	WT	WT	5xFAD XO4-	5xFAD XO4-	5xFAD XO4-	5xFAD XO4-	5xFAD XO4-	5xFAD XO4+	5xFAD XO4+	5xFAD XO4+	5xFAD XO4+
Abi3	-3.229	-0.0921	0.1603	0.609	1.0264	0.3266	0.3126	1.2061	0.9769	0.4725	0.686	0.2005	0.5359
Acaa2	-1.3379	-0.1946	0.0784	0.3649	0.4886	1.012	0.5237	0.6093	0.303	0.5566	0.8938	0.7603	0.6285
Acaca	-0.07	0.32	0.52	-1.44	-1.07	-0.79	-1.2	0.28	-1.11	2.18	2.02	1.99	1.83
Acly	0.0184	0.2656	-0.2533	-0.2622	-0.1557	0.4449	0.264	-0.044	0.0076	-0.1654	-0.0684	-0.3548	0.1101
Acot13	-1.85	0.58	0.08	0.23	0.59	0.55	0.11	1.25	0.7	0.45	0.64	0.5	0.57
Acsf2	-0.4702	0.3552	-0.1673	-0.6257	-0.0298	0.409	-0.3663	0.0826	-0.0127	0.6523	0.4954	0.1344	-0.0098
Actn1	-0.4223	0.365	-0.1421	-0.5254	-0.1098	0.3518	-0.4326	-0.3116	-0.3482	-0.0617	-0.0933	-0.4273	-0.4883
Actr3b	-0.184	0.283	-0.267	-0.481	-0.368	0.002	-0.861	-0.44	-0.737	-0.103	-0.118	-2.232	-2.102
Adssl1	-1.5086	-0.0444	0.2429	0.3989	1.6224	1.458	1.5659	1.8738	1.3892	3.0143	2.6475	2.7687	2.7439
Akr1e1	-2.01	-0.6	-2.17	1.52	2.14	1.31	1.7	2.23	1.53	1.55	2.24	1.84	0.98
Alcam	-1.2	0.89	-0.49	0	1.11	1.7	-1.13	-0.17	-0.99	1.09	-0.12	-1.43	-0.97
Aldh6a1	-1	0.86	0.13	-0.74	-0.39	0.08	0.06	-0.05	-0.28	-0.16	-0.07	-0.56	-0.39
Aldoa	-1.5406	0.0786	-0.2925	0.2464	1.2205	0.4837	0.7775	1.2506	0.946	1.8934	1.953	2.0468	1.677
Aldoc	-0.46	0.41	-0.05	-0.02	0.26	0.61	0.95	0.66	0.4	1.78	1.45	1.97	1.84
Anxa2	0.23	0.33	0.2	-1.23	-1.04	-0.11	0.15	-0.22	0.71	0.3	-0.44	0.2	-0.99
Anxa5	-0.847	-0.482	0.398	-0.337	0.67	0.476	0.914	0.813	0.614	1.824	1.775	1.653	1.317
Ap1b1	-0.075	0.2265	0.073	-1.5244	-0.3633	0.0694	-0.1541	0.3769	-0.7045	0.3186	-0.2891	0.3051	0.5457
Ap2m1	-0.99	0.17	-0.05	0.49	0.55	1.02	0.33	0.75	0.81	-0.58	1.13	0.78	1.12
Apoe	-0.2454	-0.1904	0.768	-1.4108	1.2157	1.1563	1.06	1.9361	2.1625	3.2193	3.8962	4.0533	2.5765
App	0.648	0.19	-0.197	-1.253	3.338	2.488	4.284	5.014	5.582	7.234	7.159	7.769	7.724
Aprt	0.86	-0.3	-0.14	-1.11	-0.93	-0.26	-0.57	-0.95	-0.95	-0.4	-0.42	-1.83	-1.46
Arf3	-0.237	-0.0382	0.2769	-0.108	-0.1242	-0.1612	0.6486	-0.031	-0.0623	0.1305	-0.534	-0.0444	-0.0457
Arhgdia	-1.8832	-0.2754	-0.0908	0.8357	0.8691	0.7179	1.0409	1.1357	0.8727	1.1435	1.0589	1.2707	0.9725
Arpc4	-1.0157	-0.2804	-0.1017	0.6962	0.6639	0.2281	0.1689	0.6832	0.4863	0.749	0.8346	0.4905	0.4954
Arsb	-0.98	-0.42	-0.03	0.82	0.39	-0.65	-0.09	0.54	0.45	0.61	0.92	0.93	0.9
As3mt	-0.29	0.37	-0.65	0.33	0.75	0.48	0.93	0.56	0.41	0.87	0.31	0.63	0.65
Asph	-1.122	-0.269	-0.015	0.573	0.993	1.357	0.449	1.128	0.672	1.721	0.936	0.844	1.001
Atp1a3	-1.398	-0.005	-0.102	0.466	0.705	0.656	0.347	0.587	1.584	0.135	1.122	0.616	0.526
Atp1b3	-0.747	-0.321	-0.683	0.147	0.891	0.18	-0.262	-0.662	-0.455	0.107	-0.198	-0.405	-0.59
Atp5b	-1.8414	0.114	0.0142	0.2223	0.6506	0.7977	0.0507	0.9217	0.8518	0.1753	0.6104	0.1773	0.168
Atp5h	-1.96	0.04	-0.35	0.95	1.81	0.86	-0.24	1.6	1.3	0.53	1.46	0.82	0.15
Atp5o	-1.53	0.47	0.3	0.05	0.22	0.8	0.02	0.48	0.39	-0.04	0.33	-0.14	0.22
Atp6v1a	-0.596	0.133	-0.24	-0.009	0.165	0.494	0.464	0.717	0.76	0.899	1.27	0.937	1.04
Bax	0.71	0.15	-0.18	-1.41	-0.88	-0.11	-1.02	-1.03	-1.43	-0.44	-1.3	-1.47	-1.01
C1qb	-0.838	-0.107	-0.158	0.363	0.331	-0.232	0.291	0.934	1.445	1.386	1.865	1.143	1.299
C1qbp	-3.66	0.26	0.4	0.49	1	0.66	-0.15	1.33	1.2	1.09	0.91	0.94	0.13
C3	-0.3412	0.563	-0.3332	-0.476	0.6714	0.664	-0.5604	-0.4821	-0.6368	0.4731	-0.1567	-0.9192	-0.5997
Canx	-0.91	0.19	0.53	-0.17	-0.35	-0.54	0.08	-0.09	-0.22	0.19	-0.4	0.1	0.29
Capg	0.7835	0.0416	-0.3711	-1.0704	-0.0945	0.4595	-0.0829	0.0552	-0.4137	1.5051	1.0233	1.2785	1.2069
Cbr1	-1.25	-0.52	0.4	0.64	-2.04	0.22	0.84	0.29	0.69	0.42	0.49	0.14	0.31
Cct2	-0.8146	-0.6479	-0.0276	0.1473	0.1518	-0.299	-0.1552	0.0764	0.1814	-0.3665	0.2754	0.1885	-0.3317
Cct5	-0.2103	0.163	-0.1803	-0.2218	-0.29	-0.0861	0.1216	0.1624	-0.1393	-0.0942	-0.1931	0.0314	0.347
Cd180	0.94	0.28	-1.6	-0.89	-0.12	0.34	0.18	0.04	-0.26	0.86	0.63	0.07	0.3
Cd68	0	-0.07	-2.14	1.49	2.05	0.71	0.64	1.9	2.09	2.49	3.3	2.73	2.57
Cfl1	-0.7713	-0.243	0.0998	0.4197	0.5647	0.0349	0.1038	0.5106	0.3146	0.16	0.2251	0.2626	0.0412
Ckb	-0.8959	-0.1447	-0.3423	0.0898	0.1059	-0.147	0.0488	0.3149	0.154	-0.2818	-0.3584	-0.5642	-0.6913
Cltc	-0.0848	0.1057	0.0445	-0.5456	0.1498	0.3124	-0.003	-0.0171	-0.1025	0.6232	0.4932	0.014	0.0812
Cndp2	-2.2184	-0.4713	-0.0801	0.6994	0.8514	0.248	0.4292	0.9602	0.8324	0.8085	0.9004	0.9294	0.8034
Cnpy2	-0.9152	0.2592	-0.0347	-0.2548	0.4738	0.3842	0.2185	0.6027	0.6036	1.1187	0.6328	0.7126	0.4688
Copb1	-0.1853	0.2678	0.2014	-0.4168	-0.6021	-1.1538	0.0631	-0.1238	-0.2482	0.3403	-0.2874	0.4604	0.491
Cotl1	-0.7848	-0.1097	0.2395	-0.1698	0.3715	0.2223	0.1616	0.6707	0.1992	0.5549	0.448	0.0695	0.1342
Cox4i1	-2.0803	0.2081	-0.736	0.926	1.4402	1.1594	0.6307	1.6256	1.4128	1.0165	1.6145	1.2235	1.2667
Cox6b1	-2.86	0.23	-0.08	0.8	1.33	1.02	0.09	1.54	1.35	0.59	1.14	0.8	-0.09
Cox6c	-0.41	0.39	-0.67	0.39	1.6	0.84	0.12	1.47	1.19	0.18	1.23	0.42	0.48
Cox7a2	-1.25	-0.08	0.01	0.7	1.3	0.98	-0.17	1.36	1.08	0.45	1.41	0.36	0.49
Cox7c	-2.52	-0.13	-0.32	1.08	1.7	0.85	0.31	1.67	1.4	0.75	1.68	0.79	0.66
Creg1	-0.17	-0.045	-0.331	-0.271	-1.17	-0.551	-0.251	-1.259	-1.367	-0.84	-0.823	-1.716	-0.829
Crybb1	0.175	-0.242	0.143	-0.656	-0.896	-0.958	-0.89	-1.21	-0.943	-3.005	-3.76	-4.445	-3.519
Cst3	-2.258	-0.523	-0.714	0.67	0.68	-0.573	-0.407	-0.183	-0.309	-0.745	-0.68	-0.785	-0.753
Ctsa	-0.132	0.241	-0.44	-0.457	-0.203	0.004	-0.423	0.287	-0.085	1.203	1.189	0.404	0.624
Ctsb	-1.3814	-0.6806	-0.1589	0.4477	1.2728	0.5752	0.3054	1.3407	1.1898	2.0874	2.2642	2.327	2.1038
Ctsd	-0.6689	-0.1535	-0.1236	0.2439	0.5245	0.268	0.7181	0.7312	0.6207	1.116	1.2138	1.2449	1.1761
Ctsh	-0.626	0.197	0.054	-0.315	0.215	-0.413	-1.279	-1.27	-1.15	0.178	0.046	-0.392	0.037
Ctss	-0.419	0.182	0.313	-0.311	-0.348	-0.15	0.299	-0.218	-0.265	0.091	-0.072	0.13	0.131
Ctsz	-0.424	0.053	0.083	-0.329	-0.008	-1.429	1.58	2.165	1.727	2.995	3.558	3.523	2.668
Cuta	0.06	0.01	0.3	-0.46	-0.86	-0.17	0.08	-0.48	-0.61	-0.29	-0.45	-0.54	-0.04
Cycs	-1.43	0.54	0.13	0.11	-0.24	0.31	-0.19	0.74	0.43	-0.09	0.58	0.06	0.48
Dcps	0.99	-0.6	-0.07	-1.32	-1.71	-1.03	-0.88	-1.45	-1.28	-2.47	-2.65	-2.88	-1.82
Ddb1	-1.17	0.85	-0.14	-0.23	1.45	1.07	-1.07	-0.58	0.37	0.21	0.53	-1.17	-1.03
Dek	-0.991	0.026	-0.113	0.268	0.154	0.526	0.148	0.15	-0.138	-0.048	-0.324	-0.734	-0.475
Dnm2	-4.2	-0.11	0.52	0.67	1.2	1	0.74	1.58	1.42	1.09	1.26	0.91	1.07
Dock10	-0.17	0.459	-0.253	-1.004	-0.679	-0.789	-1.771	-2.877	-2.503	-2.011	-2.925	-2.828	-3.052
Dpysl2	-1.6062	-0.0089	-0.3903	0.6027	0.9727	0.2199	0.3188	0.9596	0.8682	0.4837	0.7539	0.5967	0.4962
Dusp3	-1.37	0.77	-0.23	0.08	0.75	0.12	0.79	0.55	0.3	1.13	0.86	0.99	1.06
Echs1	0.0668	-0.2244	-0.4071	0.1753	1.0273	1.1743	0.219	1.184	0.931	1.3094	1.6372	1.4275	1.1817
Eef1a1	-2.0077	-0.2294	-0.3507	1.0213	1.5359	0.3744	0.1254	1.0899	0.9841	1.0435	1.5096	0.9752	0.6825
Eef1d	-1.1553	-0.3902	0.1849	0.2575	0.4372	-0.0378	0.0062	0.5713	0.352	0.5909	0.5687	0.696	0.5576
Eef2	-0.3056	0.1299	-0.7216	0.2415	0.8753	0.8201	0.3797	0.8366	0.5317	1.4821	1.4792	1.3119	1.0355
Eif3f	-2.13	0.27	-0.1	0.71	0.53	0.48	-0.05	0.83	0.53	0.64	0.95	0.71	0.55
Eif4a3	-0.63	0.65	-0.49	0.1	1.32	1.26	-1	-0.2	-0.5	0.77	0.1	-1.26	-0.76
Elavl1	-1.27	0.39	0.27	0.1	0.06	0.11	0.57	0.09	0.13	-0.47	-0.47	-0.28	-0.26
Elmo1	-1.3209	0.0959	0.3132	-0.1634	-0.0183	-0.0023	0.2549	0.0967	-0.1081	-0.2033	-0.3632	-0.0688	-0.1403
Eno3	0.258	0.054	0.2938	-1.0033	-0.9565	-0.0723	-0.3209	-0.169	-0.5896	-0.1629	-0.6029	-1.2488	-0.8633
Etfb	-0.0495	-0.4773	-0.3368	0.5236	0.9228	1.0067	-0.2554	1.1411	0.8969	0.4229	1.048	0.5912	0.8229
Ethe1	-2.8	0.96	-0.17	0.04	0.55	1.04	0.18	0.6	0.45	0.48	0.69	-0.03	0.23
Evl	-0.71	-1.6	1.02	0.04	1.03	0.49	1.26	0.6	0.61	1.18	0.51	1.11	0.91
Exog	-0.6	0.29	0.05	0.11	0.48	0.39	-0.47	0.74	0.4	0.33	0.44	-0.51	0.07
Fau	-0.55	-2.53	0.57	0.73	0.62	-0.01	0.42	0.38	0.28	0.49	0.37	0.36	1.02
Fgd2	-0.408	-0.295	-0.239	0.114	0.038	-1.357	0.043	-0.934	-0.692	-0.885	-1.573	-0.988	-1.056
Fkbp2	-1.0851	0.1687	0.0717	0.2882	1.0398	0.7903	0.5313	1.0113	0.8861	1.5178	1.7275	1.666	1.351
Flt1	-1.124	-0.225	0.013	0.316	0.916	0.472	-0.282	1.154	0.367	0.432	1.299	0.713	0.009
G6pdx	-1.7319	-0.0074	0.1218	-0.145	-0.2006	-0.072	-0.469	0.1258	-0.0887	0.3908	0.4893	-0.0168	0.4228
Gapdh	-2.1615	-0.6563	-0.0028	0.9499	1.2214	0.4169	0.5927	1.2365	1.0223	1.587	1.693	1.3462	1.1736
Gclc	-2.57	0.65	0.25	0.11	0.08	-0.31	-0.24	-0.03	-0.18	-0.41	-0.49	-0.67	-0.75
Gfap	-0.03	-0.17	0.72	-1.07	-1.62	-1.24	-1.5	-0.82	-0.09	-1.76	-1.85	-3.43	-4.43
Glb1	-0.2	0.17	0.43	-0.61	0.36	0.22	0.17	-0.07	0.06	1.18	0.97	1.22	1.11
Glo1	-1.58	0.27	0.31	0.28	-0.08	0.09	0.42	0.16	0.07	-0.35	-0.15	-0.44	-0.01
Glod4	-3.82	-0.06	0.22	0.85	0.97	-0.24	0.05	0.96	0.54	0.07	0.3	0.24	-0.7
Glrx3	-0.92	-0.25	0.37	0.42	0.58	0.46	0.68	1.06	0.21	0.21	0.82	0.96	1.01
Gltp	-0.261	-0.211	-0.136	0.063	0.414	-0.063	-0.127	-0.179	-0.287	0.155	0.099	-0.409	-0.577
Gm10036	-4.41	-0.65	0.63	0.83	0.65	-1.3	0.42	0.84	0.47	0.95	0.86	1.06	0.88
Gng12	-0.216	-0.19	-0.502	-0.07	0.427	0.029	-0.93	-0.596	-0.905	-0.273	-0.569	-0.862	-0.684
Gng2	-0.78	0.63	0.06	-0.27	0.2	0.47	0.23	-0.24	-0.12	-0.05	-0.83	-0.85	-0.43
Gns	-0.896	-0.439	-0.413	0.375	0.226	0.814	0.845	0.462	0.751	1.189	1.153	1.33	1.576
Got1	-1.5126	0.3185	-0.5984	0.2955	1.6335	0.8346	1.1326	2.0199	1.8367	2.372	2.5947	2.419	2.3539
Got2	-1.412	-0.4704	-0.0784	0.5118	1.0732	1.0979	0.0465	1.256	1.0449	0.4336	1.0005	0.3353	0.2484
Gpi1	0.13	-0.04	-0.06	-0.04	-0.14	0.23	0.69	0.37	0.28	0.77	0.67	0.59	0.87
Gpx1	-1.08	-0.08	0.25	0.48	0.07	0.28	0.22	0.48	0.33	-0.06	-0.03	-0.39	-0.26
Grn	-0.591	-0.503	-0.527	0.832	0.787	-0.187	0.337	0.267	0.458	0.633	0.973	0.869	0.524
Grn	-2.04	-0.52	0.1	0.99	0.9	0.22	0.32	1.03	0.96	1.03	1.34	1.12	0.72
Gsto1	-1.23	0.33	0.75	-0.65	1.5	0.57	2.47	1.76	0.33	2.4	2.8	2.84	3.11
H2-D1	-0.443	0.515	-0.616	-0.419	0.359	0.497	0.645	1.041	0.649	-0.02	0.772	0.407	0.526
H2-Q7	-1.2729	0.1557	-0.4632	0.6609	1.8429	1.149	1.335	1.6327	1.5476	1.6651	1.7098	1.6447	1.78
H2afv	-1.6444	-0.3143	-0.1461	0.9521	0.7657	-0.2431	0.3734	0.4929	0.377	-0.5515	-0.3584	-0.9309	-0.5799
Hexa	-0.36	0.13	0.3	-0.16	0.09	0.57	0.21	0.46	0.01	1.8	1.71	1.52	1.96
Hint1	-2.36	-0.87	-0.65	1.39	1.6	-0.59	-1.37	1.64	1.38	1.08	1.56	0.91	0.12
Hist1h1b	-1.8682	-0.9577	-0.6831	1.277	1.7809	-0.4337	0.4531	1.764	1.3958	1.0693	1.3343	0.9247	0.55
Hist1h2bc	-0.2769	-0.353	-0.4355	-0.1399	-0.3949	-0.5089	-0.5399	-0.6395	-0.909	-1.1928	-1.3672	-3.3319	-2.8821
Hmgb2	-1.08	0.06	0.04	0.54	0.45	0.14	0.65	0.33	0.08	-0.44	-0.47	-0.85	-0.88
Hnrnpa0	-0.23	0.17	0.39	-0.49	-1.49	-0.88	0.13	-0.77	-1.07	-1.43	-2.17	-1.75	-1.46
Hnrnpa1	0.47	0.09	0.09	-1.06	-1.25	-0.93	0.17	-1.09	-1.08	-1.35	-2.2	-2.41	-1.88
Hnrnpk	-0.961	-1.3083	-0.4255	0.3459	0.2417	-0.5068	0.071	-0.0462	-0.0507	-0.8062	-0.7666	-0.7734	-0.9583
Hsp90b1	-1.6361	-0.3715	-0.3111	0.5114	1.0991	0.6452	0.5888	1.1565	0.974	1.853	1.8869	1.468	1.3789
Hspa1a	-2.99	-0.34	0	1.06	1.41	-0.58	-0.07	1.35	0.7	0.63	1.07	1.02	-0.08
Hspa1b	0.033	-0.239	0.047	-0.67	-0.183	-0.288	0.086	-0.005	-0.191	-0.186	0.091	0.103	-0.063
Idh2	-1.2388	0.4618	-0.4728	0.3169	0.11	0.3324	0.1519	0.1832	0.1208	-0.2768	0.1471	-0.2122	0.3463
Idh3a	-2.617	-0.3501	0.3248	0.4973	1.0029	0.9128	0.0875	1.3596	1.1862	0.3878	0.9972	0.3358	0.2022
Ifi204	0.096	0.004	-1.068	-0.385	0.497	1.45	2.087	1.895	1.893	2.361	1.861	1.782	1.938
Immt	-1.1528	0.3867	-0.2496	0.4181	0.7087	0.9388	0.7053	1.0699	1.0497	0.8413	1.2241	0.814	0.9999
Itgb2	-0.735	0.242	-0.047	-0.301	-0.034	-0.012	0.127	0.119	-0.157	-0.287	-0.415	-0.365	-0.195
Itih3	-0.3769	0.7924	-0.2759	-0.6636	0.4433	0.9298	-1.0302	-0.7792	-0.9342	-0.0286	-0.6567	-1.7462	-1.4606
Jup	-1.03	-1.31	1.27	-0.51	-0.63	-0.88	0.19	-0.22	2.27	-1.08	0.09	-0.38	-2.18
Kpnb1	0.5822	0.0406	-0.1759	-0.9515	-1.4378	-0.7427	-0.7304	-1.2279	-1.0539	-1.3826	-1.7814	-2.17	-1.583
Lamp2	-0.326	0.006	0.312	-0.317	-0.56	0.251	-0.124	-0.118	-0.023	0.463	0.55	0.148	0.448
Ldha	-1.6954	-0.0644	0.0218	0.6026	0.9237	0.6386	0.3376	1.017	0.6912	0.8716	1.2397	1.0723	0.9155
Ldhb	-2.0647	-0.4006	-0.0927	0.5153	0.2887	-0.2882	-0.173	0.348	0.3386	-0.4424	-0.3163	-0.4754	-0.585
Lgals3bp	-0.383	0.202	-0.065	-0.424	0.287	0.758	0.61	-0.018	0.594	1.311	1.061	1.224	1.394
Lmnb1	-3.27	-0.0626	-0.256	0.9796	1.4222	-0.0308	0.7226	1.0907	0.9444	0.1289	0.222	-0.2125	-0.5369
Lrpap1	-0.714	0.304	-0.079	-0.337	-0.374	0.336	0.436	0.48	0.259	1.617	1.202	1.499	1.417
Lrpprc	-0.29	0.26	0.57	-0.98	-1.64	-1.06	-0.58	-1	-1.18	-1.83	-1.94	-3.01	-1.37
Lsm2	0.44	0.61	-0.73	-0.96	-0.59	-0.2	-0.03	-0.54	-0.91	-0.81	-1.3	-2.24	-1.73
Lsm3	-1.49	0.01	0.34	0.45	0.32	-0.14	0.52	0.46	0.41	-0.28	-0.32	-0.44	-0.32
Lsp1	-2.28	-1.93	-0.03	1.35	1.96	0.92	1.07	2.21	1.93	2.38	2.3	2.15	1.67
Man2b1	-1.18	-0.296	-0.202	0.428	-0.279	-0.941	-0.6	-0.594	-0.729	-0.073	0.14	0.184	0.76
Mapk12	-1.99	-0.31	0.62	0.49	1.42	0.95	1.26	1.45	1.18	0.71	1.28	0.82	1.1
Mapk3	-2.3642	-0.1302	-0.4124	0.9499	0.718	0.0068	0.3318	0.9076	0.5044	0.4056	0.7593	0.5204	0.1986
Mat2b	-1.04	-0.25	0.24	0.58	0.38	0.32	0.78	0.68	0.4	0.03	-0.2	-0.11	-0.43
Mif	-1.06	-0.19	0.09	0.66	1.11	0.89	1.05	1.61	1.31	2.21	2.33	2.13	2.33
Mpeg1	-0.322	0.407	-0.649	-0.283	0.564	0.619	-1.47	-0.305	-0.164	1.195	1.273	0.923	0.506
Mpst	0.38	-0.99	0.57	-0.51	-1.1	-0.8	0.14	-0.04	0.4	-0.72	-0.94	-0.16	0.04
Mydgf	-0.67	0.45	0.23	-0.26	-0.02	-0.03	0.13	0.2	0.07	0.71	0.68	0.47	0.75
Myo5a	-0.263	0.077	0.253	-0.512	-0.417	0.283	-0.976	-2.095	-1.025	-1.176	-0.919	-1.537	-1.532
Naglu	-0.718	0.202	0.155	-0.239	0.402	1.445	-0.772	-0.507	-0.316	0.67	0.381	-1.048	-0.916
Napa	-0.87	0.31	0.16	0.13	0.16	0.65	0.33	0.48	-0.03	0.78	0.67	0.5	0.73
Ncl	-0.74	0.216	-0.026	-0.01	-0.374	-0.484	0.368	-0.269	-0.377	-0.688	-0.574	-0.327	-0.185
Ndufa11	-0.21	0.68	0	-0.91	-0.52	0.27	-0.33	-0.22	-0.35	-0.72	-0.52	-1.19	-0.71
Ndufa12	-1.85	0.52	0.3	0.08	0.62	0.79	-0.25	0.48	0.29	0.41	0.35	0.1	-0.25
Ndufa13	-0.1413	0.0528	-0.4318	-0.7764	0.4057	0.8483	-0.2994	0.5208	0.1225	0.2299	0.1364	-0.8583	-0.5419
Ndufa2	-2.32	0.08	0.25	0.64	0.92	0.4	-0.2	1.38	0.85	0.38	0.79	0.5	-0.03
Ndufa6	-1.71	0.62	0.32	-0.13	-0.3	0.35	-0.14	0.5	0.19	-0.52	0.17	-0.27	0.23
Ndufaf3	1.32	-0.29	-1.47	-1.59	-0.39	0.01	-1.17	-1.55	-1.76	-0.52	-1.42	-1.97	-1.39
Ndufb10	-1.43	0.44	0.41	-0.09	0.87	1.43	0.77	1.14	0.86	0.69	0.76	0.69	0.79
Ndufb7	-1.3	0.21	0.59	-0.11	0.39	0.68	0.07	0.69	0.65	-0.09	0.34	-0.19	-0.01
Ndufs8	-0.3205	0.0031	-0.2499	0.2739	0.8493	0.9229	-0.1739	0.9085	0.6791	0.3648	0.8925	-0.1919	-0.2178
Ndufv1	-0.64	-0.33	-0.23	0.78	1.5	1.02	0.17	1.44	1.21	0.28	1.45	0.68	0.39
Ndufv2	-0.2532	0.2259	0.01	-0.256	-0.131	0.6041	-0.3502	0.3865	0.2765	-0.2557	0.0101	-0.3172	-0.1823
Nme1	-0.3157	0.2295	-1.4782	-0.1219	0.7023	0.3312	-0.2956	0.5028	0.2019	0.9037	0.76	0.0124	-0.2084
Npm1	0.9408	-0.1213	-0.5385	-1.114	-0.8999	-0.4304	-0.5532	-1.1835	-1.0097	-0.7559	-1.35	-1.984	-2.3722
Ogdh	-0.1626	0.4914	-0.1922	-0.7245	-0.3224	0.5955	-0.5874	0.0306	0.1761	-0.1093	0.0595	-0.3154	0.2568
Oxct1	-0.54	-0.8	-1.95	1.31	1.71	0.74	-0.28	2.15	1.85	1.79	2.03	1.85	1.24
Pabpc1	-1.6568	-0.4409	-0.0959	0.8016	0.5573	-0.2289	0.3509	0.7391	-0.5436	1.0129	1.1326	0.9826	0.9793
Pabpc1	-1.773	-0.412	0.277	0.289	-0.105	0.139	-0.217	0.018	-0.32	0.435	0.26	0.148	0.302
Pafah1b3	-1.29	-0.35	0.7	0.24	-0.24	-0.03	0.33	0.27	0.01	0.43	0.4	0.28	0.53
Pcca	-1.5963	-0.7422	0.1079	0.9499	1.2328	0.78	0.4279	1.4249	1.5391	1.181	1.2315	1.3156	1.432
Pcna-ps2	-1.226	-0.273	0.4765	-0.0294	0.606	-0.7531	1.867	-0.1455	1.8999	0.5619	2.1987	2.1332	2.0787
Pdcd5	-0.9	0.61	0.34	-0.57	0.02	0.35	0.33	1.05	-0.98	0.93	0.1	0.38	0.9
Pdha1	-1.5222	0.3493	-1.505	0.5122	0.8466	1.0592	0.0076	1.3081	1.0556	0.2676	1.036	0.1533	0.3519
Pdia3	-1.942	-0.193	-0.001	0.576	0.92	0.206	0.18	0.701	0.491	0.97	1.171	0.74	0.596
Pdk3	-2.49	1.18	-0.97	0.07	0.77	1.29	-1.43	-0.39	-1.14	1.49	-0.73	-1.08	-0.6
Pea15a	-0.584	-0.071	0.157	0.129	0.206	-0.048	0.309	-0.442	-0.326	0.037	-0.024	-1.633	-0.692
Pfkl	-0.9925	-0.3987	0.3845	0.0412	0.7268	0.6356	0.9841	0.7743	0.4881	1.6962	1.9208	1.8249	1.4742
Pgam1	0.52	0.07	-0.09	-0.79	-0.75	0.11	-0.14	-0.37	-0.45	0.45	0.02	-0.04	0.29
Pgls	-1.5978	-0.1627	-0.3931	-0.1352	0.2342	0.1582	-0.3618	-0.126	-0.2477	0.2063	0.0343	-0.8333	-0.8394
Pgrmc1	-2.2408	0.3385	-0.2195	0.6619	1.2144	0.6546	0.2731	0.7599	0.428	0.4112	1.0925	0.5692	0.3665
Phb	0.0657	-0.0551	-0.1744	-0.1582	0.3353	0.6542	0.1671	0.4917	0.3866	0.1869	0.3904	0.1074	0.3788
Pkm	-1.0155	-0.5156	-0.773	0.3808	1.0252	0.4039	0.4506	1.3881	1.158	2.0549	2.0243	2.2572	2.0226
Pld3	-2.054	0.5387	0.226	-0.2199	0.1662	-0.7885	-1.4669	0.3579	0.0512	0.3155	0.4756	0.5142	0.2359
Plec	1.05	0.28	-0.85	-2.73	-1.38	-0.76	-1.85	-2.36	-2.63	-1.36	-2.6	-2.7	-2.61
Plek	-0.24	0.122	0.076	-0.665	-0.777	-0.33	-0.515	-0.991	-0.873	-0.76	-0.943	-3.625	-2.145
Pls3	-1.28	-0.23	-0.12	0.86	1.08	0.59	1.14	1.41	-0.46	1.54	1.42	1.41	1.16
Plxna1	-0.351	0.023	-0.203	-0.104	0.173	-0.747	-0.953	0.697	-1.909	-0.544	-2.477	-2.586	-1.447
Pnp2	-0.2317	-0.0767	-0.1927	0.2909	-0.2863	-0.1628	0.2743	-0.3083	-0.2357	-0.8853	-1.0418	-1.1059	-0.8683
Ppp2r1b	-0.95	0.63	-1.69	0.7	0.53	0.94	0.84	0.63	0.74	0.63	0.35	0.79	0.84
Ppp5c	1.06	0.27	-0.97	-2.33	-0.9	-0.78	-1.75	-1.94	-2.73	-1.03	-2.45	-2.69	-2.37
Prdx2	-1.6598	-0.8323	0.1938	0.5765	0.7325	-0.0993	0.5118	0.8722	0.8884	0.5238	0.6908	0.727	0.5885
Prdx3	-2.59	-0.93	-0.19	1.28	1.19	1.3	0.53	1.66	1.59	1.36	1.58	1.17	1.29
Prdx4	-2.47	-0.51	0.28	0.93	1.21	0.21	0.79	1.25	1.15	1.59	1.71	1.56	1.42
Prkar1a	0.16	-0.18	0.05	-0.05	-0.04	0.6	0.66	0.54	-0.15	0.71	0.3	0.91	1.03
Prpsap2	0.3672	-0.0713	0.1216	-0.6972	-0.803	-0.4428	-0.2671	-0.6666	-0.9497	-0.6296	-0.9787	-0.8653	-0.3448
Psat1	-1.5658	-0.7139	-0.962	1.2433	2.3567	1.056	0.8085	2.2013	1.9875	3.4309	3.6024	3.6843	2.8942
Psmb1	-0.4101	-0.8726	-0.8913	0.1658	0.6465	0.2624	1.1067	0.4101	0.3397	0.5555	0.5918	0.5325	0.0068
Psmb3	-1.03	0.54	-1.05	0.65	0.87	-1.81	0.6	0.86	-0.93	-0.65	0.55	0.74	0.28
Psmb8	-1.49	-0.75	0.32	0.85	1.32	0.08	0.82	0.98	0.7	0.53	0.47	0.68	0.32
Psmd11	0.2972	0.1371	-0.4361	-0.3726	0.0204	-0.0492	0.6465	0.2385	-0.2593	-0.1368	-0.033	0.1094	0.3376
Psmd8	-1.5	0.4	0.11	0.32	-0.12	0.02	0.27	0.02	0.01	0.11	-0.04	-0.05	-0.02
Psme1	-1.465	0.112	0.203	0.387	0.516	-0.074	0.226	0.509	0.278	0.211	0.254	-0.113	0.164
Ptms	-1.06	0.25	-0.05	0.45	1.81	0.68	-0.3	0.98	1.01	1.05	1.24	0.39	0.97
Rab11b	-0.753	-1.2149	-0.4669	0.4579	0.1807	-0.1982	-0.0907	0.3959	0.4725	0.4279	0.5726	0.6322	0.764
Rab1b	-0.84	0.49	0.29	-0.28	-0.51	-0.15	0.13	-0.9	-0.26	0.33	0.1	0.31	0.62
Rab7	-1.6145	-0.3051	-0.308	0.5982	0.3352	0.0925	0.6323	0.8669	0.1712	0.6802	0.6097	0.7913	0.4206
Rack1	-3.0992	-0.0018	0.1591	0.6641	1.0399	0.3424	0.7562	1.0626	-0.1208	0.9534	1.2294	1.2442	0.8953
Rap1b	0.86	-0.06	-0.21	-1.49	-1.23	-0.31	-1.28	-1.16	-1.47	-1.3	-1.47	-3.98	-3.48
Rbbp7	-0.83	0.66	-2.23	0.72	0.47	-1.18	0.89	0.65	0.16	-1.09	0.12	-0.09	0.05
Rbmx	-1.5017	-0.3832	-0.0665	0.3081	0.4763	-0.1506	0.5024	0.3551	0.0201	0.0626	-0.5853	-0.6829	-0.7063
Rdx	-0.7516	0.3992	0.3413	-0.2923	-0.2231	0.1733	0.2922	0.0617	-0.0496	0.1055	0.1436	-0.1704	0.2905
Rhob	0.0607	0.4356	-0.1496	-0.7336	-0.4339	-0.1636	0.0562	-0.313	-0.4048	-0.4085	-0.7792	-0.682	-0.4358
Rnf14	-0.69	0.77	-0.51	-0.05	1.21	1.19	-1.38	-0.47	-0.58	0.68	0.06	-1.41	-1.01
Rpl11	-0.562	-0.144	0.236	-0.02	-0.249	-0.976	0.408	0.795	0.46	0.361	0.972	0.843	0.875
Rpl12	-0.912	0.138	-0.62	0.412	0.467	-0.751	0.046	0.328	-0.371	0.396	0.574	0.059	-0.27
Rpl22	-2.125	-1.101	-1.195	0.943	1.083	-0.402	0.398	1.274	1.14	0.983	1.64	1.427	0.932
Rpl23	0.11	-0.14	0.06	-0.05	0.24	-0.01	0.29	0.02	-0.8	-0.19	0.59	0.52	0.42
Rpl26	-0.74	0.03	-0.38	0.69	1.55	0.61	0.62	1	1.14	0.84	1.42	1.17	1.1
Rpl27	-2.81	-0.45	0.26	0.94	1.08	0.38	0.21	0.98	0.96	1.34	1.46	1.12	0.59
Rpl30	0.36	0.18	-0.06	-0.67	-0.52	-0.22	-0.12	-0.72	-0.82	0.02	-0.52	-0.4	0.02
Rpl31	-0.055	-0.1	0.244	-0.377	-0.463	-0.815	-0.438	-1.25	-1.053	-0.072	-0.243	-0.376	0.101
Rpl4	-0.44	0.14	0.34	-0.16	-0.46	-0.19	-0.11	-0.16	0.09	0.33	0.03	0.57	0.92
Rpl5	-0.701	-0.255	-0.523	0.386	0.283	0.832	-0.513	-0.339	-1.02	-0.273	-0.826	-0.711	0.188
Rpl6	-0.323	-0.695	-0.052	-0.032	-0.019	-0.161	0.121	0.21	0.099	0.472	0.41	0.43	0.534
Rpl6l	-1.5095	-0.216	-0.605	0.3422	0.2831	-0.0157	0.3449	0.7591	0.5375	0.6662	0.7702	0.8261	0.7767
Rpl7a	-0.942	-0.542	-0.017	0.411	0.756	-0.669	-0.181	0.636	0.273	0.356	0.833	0.439	0.373
Rpl9	-1.429	0.418	-0.002	0.185	0.606	0.847	0.063	0.295	0.523	1.137	0.822	0.907	0.367
Rplp1	0.6	-0.24	0.13	-0.87	-1.02	-0.5	-0.36	-0.93	-0.99	0.02	-0.3	-0.74	-0.23
Rplp2	-0.8802	-0.178	0.169	0.015	-0.0547	-0.3038	0.138	0.2127	-0.0702	0.4099	0.1875	0.4041	0.4958
Rpn1	-0.9318	0.0421	-0.1545	0.2964	0.4699	-0.0435	0.177	0.4561	0.0735	0.7414	0.5954	0.6994	0.3554
Rps10	0.36	-0.03	0.2	-0.76	-1.11	-0.62	-0.44	-1.13	-1.21	-0.15	-0.47	-1.5	-0.7
Rps12	-1.3305	-0.3456	-0.0475	0.6991	0.7473	0.195	0.2881	0.9769	0.6282	0.8738	1.2605	1.0191	0.9539
Rps13	-0.37	-0.09	0.47	-0.15	-0.25	0.05	0.36	-0.11	0.01	0.43	0.25	0.53	0.56
Rps15a	-1.3	-0.79	0.31	0.83	1.6	-0.28	0.34	1.09	1.06	0.82	1.58	0.86	0.86
Rps16	0.056	0.274	-0.661	-0.642	-0.154	0.083	-0.161	0.103	0.098	0.939	0.793	0.65	1.005
Rps18	-0.66	0.19	0.19	0.12	-0.2	-0.28	0.4	0.33	-0.02	0.23	0.22	0.37	0.61
Rps19	0.3116	-0.2243	-0.2272	-0.1426	0.1193	-0.2568	0.2099	-0.0385	0.1096	0.233	0.2759	0.259	0.3602
Rps2	0.13	0.14	0.06	-0.39	0.12	0.29	-0.03	-0.3	-0.37	0.09	0.14	-0.01	0.07
Rps23	-0.28	0.34	0.05	-0.2	0.08	0.11	0.4	0.03	0.04	0.65	0.24	0.31	0.51
Rps27a	-1.32	-0.09	0.61	0.18	0.07	-0.03	0.59	0.04	0.2	0.08	-0.16	0.38	0.34
Rps28	-0.31	0.11	0.25	-0.11	-0.35	-0.2	-0.07	-0.11	-0.48	0.3	0.09	0.37	0.58
Rps3	-1.2791	0.1455	-0.3016	0.6648	0.7161	0.8084	0.6053	1.0046	0.3423	1.7537	1.4492	1.3581	0.8811
Rps4x	-0.4857	0.2459	-0.1819	-0.1168	0.0021	0.1304	0.0902	-0.1461	-0.2935	0.7045	0.5455	0.299	0.5832
Rps6	-1.916	-0.734	-0.325	0.653	0.451	-0.515	1.237	0.801	1.051	-0.889	1.065	0.422	1.217
Rps7	0.59	-0.01	-0.09	-0.84	-1.5	-0.8	-0.6	-1.27	-1.09	-0.65	-1.1	-1.31	-0.88
Rps8	-1.262	0.103	-0.327	0.462	0.536	0.232	0.306	0.659	0.834	0.624	0.904	1.015	0.784
Rps9	-1.7059	-1.4735	0.074	1.114	0.407	0.5065	1.0855	0.7928	0.2776	1.8397	0.9593	2.0208	1.8177
Rpsa	-1.4524	-0.2422	-1.1353	0.9113	0.8106	0.027	0.5151	1.1128	0.1809	0.9087	1.0773	1.0526	0.9004
Ruvbl1	0.0914	-0.2847	0.477	-0.529	-0.7913	-0.3999	0.1737	-0.8978	-0.6669	-0.7723	-1.1462	-1.204	-0.5592
Scfd1	-0.5	0.91	-0.01	-1.23	-1.2	0.43	0.68	-0.31	-0.13	0.48	-0.15	0.07	0.58
Serpine2	-0.699	0.278	0.465	-0.339	-0.48	-1.193	-0.587	-0.646	-1.374	-2.198	-2.461	-2.867	-2.684
Serpinf1	0.12	1.04	-0.95	-1.56	0.12	0.73	-1.28	-1.85	-1.82	-0.28	-0.99	-2.39	-1.7
Sirt2	0.23	0.35	-0.34	-0.39	-0.7	0.06	-0.17	-0.03	-0.41	-0.06	-0.04	0.2	0.3
Slc25a1	0.71	-0.18	0.24	-1.73	0.78	0.54	-0.89	1.15	-0.47	1.68	1.81	1.78	1.93
Slc25a3	-0.328	0.2775	-0.6412	-0.9153	-0.3961	0.3618	-1.6519	-0.3149	-0.18	-0.5459	-0.4305	-1.3038	-1.1491
Slc25a4	-0.8699	0.5163	-0.2731	-0.2213	0.3728	0.9021	-0.0874	0.505	0.4711	0.0186	0.5136	-0.241	0.034
Slc25a5	-0.5961	-0.0775	0.2332	-0.0394	1.5814	0.3618	0.9323	1.5696	1.4197	1.3898	1.8809	1.4882	0.6492
Snrpa	-2.11	0.11	0.2	0.63	0.12	0.16	0.69	0.37	-0.05	-0.41	-0.32	-0.76	-0.32
Snrpa1	-3.14	-0.68	0.07	1.14	1.19	0.52	0.29	1	1.08	0.3	0.12	0.13	-0.52
Snrpd2	-1.16	0.18	0.07	0.45	0.39	0.4	0.01	0.7	-0.03	-0.36	-0.13	-0.78	-0.24
Snrpd3	-0.9943	-0.1267	-0.177	0.4268	0.395	0.1989	0.5121	0.4127	0.2565	-0.307	-0.0814	-0.6609	-0.4182
Snrpg	0.33	-0.27	-0.2	0.06	-0.03	0.26	0.74	0.24	0.21	-0.15	-0.51	-0.2	-0.11
Snrpn	0.51	0.09	-0.24	-0.59	-0.83	-1.14	-0.27	-0.79	-0.88	-1.4	-1.57	-1.76	-1.07
Snx3	-3.17	-0.67	0.04	1.16	1.27	0.42	-0.65	1.26	0.92	0.54	1.43	0.93	0.52
Sod2	-0.5607	0.1204	-0.1746	-0.3039	0.1923	0.6385	-0.4545	0.5546	0.3248	-0.1696	0.1777	-1.0149	-1.001
Ssr1	-0.1038	-0.2236	0.0261	-0.4276	0.0727	-0.1556	0.1341	0.4165	0.0611	0.5758	0.571	0.2746	0.4388
St3gal6	-1.7	-0.1	1.07	-0.6	-0.92	-1.09	-0.48	-0.52	-0.75	-1.46	-2.35	-2.4	-1.2
Stt3a	-0.98	0.31	0.21	0.14	0.89	0.66	0.58	0.4	-0.5	0.63	0.32	0.43	0.32
Sub1	-1.1555	-0.0498	-0.7171	0.6834	1.0465	0.2122	0.4027	1.0579	0.8809	0.573	0.6541	0.4056	-0.0549
Suclg1	-1.35	0	0.01	0.68	0.9	0.37	-0.37	1.15	0.98	0.33	0.89	0.49	-0.34
Suclg2	-1.75	0.26	-0.18	0.7	1.55	0.68	0.4	1.56	1.11	1.68	1.88	1.23	0.52
Syngr1	-1.17	0.15	0.36	0.21	0.54	0.89	0.53	0.93	0.69	1.99	2.02	2.13	1.87
Taldo1	-1.89	-0.65	0.01	1.06	1.61	0.01	0.07	1.01	1.13	-0.26	0.24	-0.47	-0.62
Timm13	-0.99	-0.26	0.15	0.64	0.99	1.32	1.12	1.1	1.28	0.78	0.91	1.09	1.21
Timm22	-0.09	0.41	0.07	-0.55	0.58	0.99	0.28	0.75	0.72	0.42	0.52	0.14	0.88
Tkt	-0.3342	-0.4332	-0.0589	-0.1475	0.4428	0.6038	0.4182	0.3624	0.3584	0.8606	0.5265	0.131	0.1637
Tln2	-1.1258	0.0215	-0.5722	0.3455	0.7999	0.4022	0.4866	0.69	0.1897	0.6173	0.764	0.6047	0.6719
Tmed10	0.35	-2.02	0.16	0.45	0.82	0.95	0.92	1.22	0.63	1.11	1.45	1.34	1.61
Tmed9	-0.3	0.57	-1.84	0.51	0.47	1	1.08	1.1	0.86	1.12	1.17	-0.22	0.42
Tpi1	-1.1463	-0.3441	-0.1115	0.7122	1.263	0.3499	0.3812	1.3262	0.8335	1.4366	1.4914	1.3463	1.0518
Tpm1	-1.2904	-0.5455	0.1874	0.8204	1.0285	0.397	0.6608	0.9218	0.967	0.3335	0.5379	0.3501	-0.0712
Tpm3-rs7	-0.74	0.01	-2.64	1.16	1.63	1.42	1.3	1.44	1.32	0.77	1.62	1.4	0.74
Tpt1	-0.92	-0.007	-0.124	0.294	0.476	0.141	-0.335	-1.228	-1.038	-0.979	-0.761	-1.252	-0.666
Tuba1a	-1.0614	-0.0152	-0.0331	0.1237	0.1511	0.1525	0.0516	0.3722	0.1916	-0.0869	-0.0364	-0.169	-0.2289
Tubb2b	-1.2412	0.0781	-0.344	0.1787	0.2059	0.4246	0.2926	0.5083	0.3539	0.2384	0.2341	-0.1692	0.1591
Tufm	-0.71	0.71	0.13	-0.6	-0.3	0.65	-0.19	-0.07	0.12	0.2	0.25	0.07	0.45
Txndc17	-0.66	0.3	0.19	-0.01	0.44	0.44	0.19	0.1	-0.05	0.09	-0.02	-0.14	0.12
Txnrd1	-0.1249	-0.3784	-0.4766	0.2024	0.0939	0.3051	0.0237	0.0805	0.2648	0.1874	0.0048	-0.2479	0.1837
Ube2m	-3.44	0.01	0.42	0.64	0.49	0.58	0.27	0.67	0.66	0.3	0.43	0.48	0.06
Ube2n	-2.56	-0.4	-0.15	1.12	0.91	0.28	0.4	1.05	0.84	0.24	0.58	0.27	0.06
Ube2v2	0.0742	-0.1423	-0.5717	-0.6957	0.2782	-0.8899	-0.6772	-0.3581	-1.2421	-0.2756	-1.0404	-1.5007	-1.1459
Ubqln1	-1.98	0.26	0.68	-0.09	0.06	0	-0.71	-0.05	-0.47	0.06	-0.26	0.04	0.22
Ugp2	-3.79	-0.16	0.36	0.81	0.42	0.29	0.38	0.17	0.11	-0.11	0.61	-0.49	0.34
Uqcr10	-1.03	0.7	-0.18	0	-0.02	0.72	0.06	0.39	0.34	-0.2	0.29	-0.41	0.16
Uqcr11	0.27	0.41	-0.01	-1.09	-1.07	0.24	-0.61	-0.54	-0.5	-0.91	-0.72	-1.59	-0.89
Uqcrc1	-1.6741	0.0572	-0.4957	0.4787	1.0263	0.9409	-0.0325	1.1927	0.9302	0.4171	0.9217	-0.0415	-0.1319
Uqcrh	-0.308	-0.246	-0.674	-0.251	0.245	-0.245	-0.736	-1.321	-1.32	-1.339	-1.507	-2.941	-2.569
Usp5	-0.1904	-1.2664	0.5845	-0.2923	-0.1491	0.2459	0.2588	0.2127	-0.0311	0.02	0.1585	-0.302	-0.0623
Vdac3	-0.4164	0.6907	-0.0032	-0.7375	-0.3463	0.4701	-0.1845	-0.1072	-0.1814	-0.4654	-0.3443	-0.548	-0.0819
Vps35	-1.99	-1.15	0.32	1.04	1.22	0.58	0.04	1.13	0.78	1.17	1.68	1.27	0.91
Ywhah	-1.085	-0.173	-0.182	0.263	0.138	-0.074	0.134	0.241	0.33	0.255	0.403	0.279	0.049
Ywhaz	-0.3027	-0.2106	-0.0257	-0.2999	-0.141	-0.1689	0.0073	-0.1007	0.0366	0.067	-0.0902	-0.2256	-0.1763

## Sheet: 1j
APOE	Protein			RNA
	WT	5xFAD XO4-	5xFAD XO4+	WT	5xFAD XO4-	5xFAD XO4+
	-0.1904	1.2157	3.2193	-0.27005	2.43671	4.54742
	0.768	1.1563	3.8962	0.485794	2.73139	4.87722
	-1.4108	1.06	4.0533	-0.0229681	2.30545	4.30258
		1.9361	2.5765	-1.64996	2.96971	4.70638
		2.1625		0.553358	2.86949	4.42621
					1.50715	4.16951
					1.45196	4.41476
Crybb1	WT	5xFAD XO4-	5xFAD XO4+	WT	5xFAD XO4-	5xFAD XO4+
Log2 FC	-0.242	-0.896	-3.005	0.10709	0.453635	-1.5086
	0.143	-0.958	-3.76	-0.312876	-0.222609	-1.75529
	-0.656	-0.89	-4.445	-0.17738	0.125974	-1.71198
		-1.21	-3.519	0.130343	-0.551771	-1.73065
		-0.943		0.252822	-0.026626	-1.02594
					0.323879	-2.05966
					0.218343	-1.0872
Psat1	WT	5xFAD XO4-	5xFAD XO4+	WT	5xFAD XO4-	5xFAD XO4+
Log2 FC	-0.522	2.201	3.288	-0.835421	2.03712	3.65906
	-0.449	1.608	3.483	-1.40641	0.294724	4.07891
	1.036	1.571	3.396	-0.117795	1.59341	3.36287
		2.381	2.793	0.306422	0.961723	3.91871
		1.549		0.929109	2.09267	3.59759
					2.07624	3.12219
					1.43187	3.03592
Amyloid	WT	5xFAD XO4-	5xFAD XO4+
Log2 FC	0.19	3.338	7.234
	-0.197	2.488	7.159
	-1.253	4.284	7.769
		5.014	7.724
		5.582

## Sheet: 2b
Counts	6M WT	24M WT	6M 5xFAD XO4-	6M 5xFAD XO4+
1	0	0	5	1
2	1	0	4	433
3	241	0	3	0
4	1	121	83	0
Proportions	6M WT	24M WT	6M 5xFAD XO4-	6M 5xFAD XO4+
1	0	0	0.0526316	0.00230415
2	0.00411523	0	0.0421053	0.997696
3	0.99177	0	0.0315789	0
4	0.00411523	1	0.873684	0

## Sheet: 2d
CellID	PT	Type	Color						Pseudotime Genes	x
X1_AAACCTGCAACACCCG.1	32	6M WT	#00cc00						1	Gm15284
X1_AAACGGGCAGTGGAGT.1	107	6M WT	#00cc00						2	Lyz1
X1_AAAGATGCATCCTAGA.1	46	6M WT	#00cc00						3	Defa17
X1_AAAGATGGTGAGCGAT.1	132	6M WT	#00cc00						4	Tsix
X1_AAAGATGGTTCAGCGC.1	21	6M WT	#00cc00						5	Gm14851
X1_AAAGTAGAGTCACGCC.1	172	6M WT	#00cc00						6	Defa-rs1
X1_AACCGCGGTAGAAGGA.1	35	6M WT	#00cc00						7	Ywhah
X1_AACCGCGGTTATCCGA.1	37	6M WT	#00cc00						8	H2-D1
X1_AACTGGTCACATAACC.1	214	6M WT	#00cc00						9	Fabp1
X1_AACTTTCAGTACGCCC.1	226	6M WT	#00cc00						10	Gm11808
X1_AACTTTCGTCTTCAAG.1	179	6M WT	#00cc00						11	Fcrls
X1_AAGCCGCAGCCACCTG.1	19	6M WT	#00cc00						12	Gm15308
X1_AAGGAGCAGTTGTCGT.1	267	6M WT	#00cc00						13	Rpl27
X1_AAGTCTGGTTTGGGCC.1	177	6M WT	#00cc00						14	Chchd2
X1_AATCCAGTCTTCCTTC.1	230	6M WT	#00cc00						15	Gpr84
X1_AATCGGTGTCCATGAT.1	289	6M WT	#00cc00						16	Gm15292
X1_ACACTGATCCATGAGT.1	144	6M WT	#00cc00						17	Gm10263
X1_ACAGCCGAGCTGTTCA.1	147	6M WT	#00cc00						18	Lat2
X1_ACAGCCGTCTATGTGG.1	173	6M WT	#00cc00						19	Hspa8
X1_ACATGGTCAATTGCTG.1	134	6M WT	#00cc00						20	Arpc1b
X1_ACATGGTTCATCGATG.1	224	6M WT	#00cc00						21	Sag
X1_ACATGGTTCTCCGGTT.1	78	6M WT	#00cc00						22	H3f3b
X1_ACGAGCCGTATAGGTA.1	23	6M WT	#00cc00						23	Mpeg1
X1_ACGAGGATCATTTGGG.1	278	6M WT	#00cc00						24	Trim12c
X1_ACGAGGATCTATCCTA.1	130	6M WT	#00cc00						25	Ccl12
X1_ACGATGTAGACAGGCT.1	234	6M WT	#00cc00						26	Ybx1
X1_ACGCAGCTCTTGCATT.1	162	6M WT	#00cc00						27	Hsp90aa1
X1_ACGGAGAAGTACGCGA.1	183	6M WT	#00cc00						28	H2-Q4
X1_ACGGCCAGTTTGGGCC.1	193	6M WT	#00cc00						29	Gstt3
X1_ACGGGCTGTCTTCTCG.1	192	6M WT	#00cc00						30	Cdk14
X1_ACGGGTCTCTTGTTTG.1	171	6M WT	#00cc00						31	Rpl15
X1_ACTGATGGTGAGTATA.1	265	6M WT	#00cc00						32	Tnfsf13b
X1_ACTGCTCTCCATGAGT.1	229	6M WT	#00cc00						33	Bcl2a1d
X1_ACTTACTAGTTACGGG.1	85	6M WT	#00cc00						34	H2afz
X1_ACTTGTTAGTCCGTAT.1	10	6M WT	#00cc00						35	Calm1
X1_ACTTTCAAGTGCCAGA.1	264	6M WT	#00cc00						36	Gdpd1
X1_ACTTTCAGTCTGCCAG.1	325	6M WT	#00cc00						37	Alad
X1_AGAGCTTGTTCACGGC.1	232	6M WT	#00cc00						38	Eif1
X1_AGCCTAAGTGTGTGCC.1	55	6M WT	#00cc00						39	1810011O10Rik
X1_AGCTTGAAGGACAGAA.1	185	6M WT	#00cc00						40	Gm10116
X1_AGGCCACGTCCGTTAA.1	53	6M WT	#00cc00						41	Hsp90b1
X1_AGGCCGTAGATAGGAG.1	45	6M WT	#00cc00						42	Rbm4b
X1_AGGCCGTCAGTATCTG.1	253	6M WT	#00cc00
X1_AGGGAGTTCAGTTAGC.1	125	6M WT	#00cc00
X1_AGTTGGTGTATGCTTG.1	104	6M WT	#00cc00
X1_AGTTGGTGTGTGGTTT.1	188	6M WT	#00cc00
X1_ATAAGAGTCGGTCTAA.1	139	6M WT	#00cc00
X1_ATAGACCAGCCACCTG.1	209	6M WT	#00cc00
X1_ATCACGAAGCTACCGC.1	31	6M WT	#00cc00
X1_ATCATCTTCGTTGACA.1	84	6M WT	#00cc00
X1_ATCATGGTCACTGGGC.1	199	6M WT	#00cc00
X1_ATCATGGTCGCAGGCT.1	153	6M WT	#00cc00
X1_ATCCACCAGATCTGAA.1	135	6M WT	#00cc00
X1_ATCCGAAGTCTCATCC.1	95	6M WT	#00cc00
X1_ATCCGAATCAGGCCCA.1	208	6M WT	#00cc00
X1_ATCTACTTCCAGGGCT.1	93	6M WT	#00cc00
X1_ATGCGATAGTAACCCT.1	114	6M WT	#00cc00
X1_ATGGGAGCATCACCCT.1	254	6M WT	#00cc00
X1_ATTATCCAGCTCTCGG.1	122	6M WT	#00cc00
X1_ATTTCTGGTGACAAAT.1	194	6M WT	#00cc00
X1_CAACCAACATCTCCCA.1	38	6M WT	#00cc00
X1_CAACTAGAGAACTCGG.1	34	6M WT	#00cc00
X1_CAACTAGCACACCGCA.1	119	6M WT	#00cc00
X1_CAAGATCTCCGCGTTT.1	16	6M WT	#00cc00
X1_CAAGTTGAGATCCCGC.1	169	6M WT	#00cc00
X1_CAAGTTGAGCCCTAAT.1	67	6M WT	#00cc00
X1_CACAAACAGCCGATTT.1	18	6M WT	#00cc00
X1_CACACCTCAGCCTTTC.1	82	6M WT	#00cc00
X1_CACCACTAGGCGACAT.1	221	6M WT	#00cc00
X1_CACCACTTCCTTTACA.1	61	6M WT	#00cc00
X1_CACCACTTCGTCTGCT.1	223	6M WT	#00cc00
X1_CAGCATAAGCACGCCT.1	2	6M WT	#00cc00
X1_CAGCATAAGTTAACGA.1	155	6M WT	#00cc00
X1_CAGCCGAGTTCGGGCT.1	161	6M WT	#00cc00
X1_CAGCCGATCACCCTCA.1	4	6M WT	#00cc00
X1_CAGCTAATCTGTTTGT.1	24	6M WT	#00cc00
X1_CAGGTGCAGTGGTAAT.1	245	6M WT	#00cc00
X1_CATCAGAAGAGTACAT.1	29	6M WT	#00cc00
X1_CATCGAAAGACAAAGG.1	120	6M WT	#00cc00
X1_CATGACATCACGCATA.1	106	6M WT	#00cc00
X1_CATGGCGTCACGACTA.1	42	6M WT	#00cc00
X1_CCACCTAGTGCTCTTC.1	15	6M WT	#00cc00
X1_CCACTACAGTGTCCCG.1	65	6M WT	#00cc00
X1_CCCAATCTCAACCAAC.1	263	6M WT	#00cc00
X1_CCCAGTTCAAGCCGTC.1	142	6M WT	#00cc00
X1_CCTAGCTGTAAAGTCA.1	39	6M WT	#00cc00
X1_CGACCTTCATACGCTA.1	131	6M WT	#00cc00
X1_CGACCTTGTGTTAAGA.1	228	6M WT	#00cc00
X1_CGAGAAGAGCCAACAG.1	165	6M WT	#00cc00
X1_CGAGAAGCAGATCTGT.1	244	6M WT	#00cc00
X1_CGAGCACTCGGCTTGG.1	116	6M WT	#00cc00
X1_CGCCAAGAGACTAGGC.1	145	6M WT	#00cc00
X1_CGCGTTTAGCCCAATT.1	87	6M WT	#00cc00
X1_CGCTGGAGTTATCGGT.1	243	6M WT	#00cc00
X1_CGGACACAGGATGCGT.1	140	6M WT	#00cc00
X1_CGGGTCATCGGTCTAA.1	217	6M WT	#00cc00
X1_CGGTTAAAGTCGTTTG.1	246	6M WT	#00cc00
X1_CGTGTCTCACCACGTG.1	88	6M WT	#00cc00
X1_CGTGTCTCACGCTTTC.1	72	6M WT	#00cc00
X1_CGTTCTGTCATTCACT.1	202	6M WT	#00cc00
X1_CGTTGGGGTAAGGATT.1	159	6M WT	#00cc00
X1_CTAACTTGTAGCGTGA.1	200	6M WT	#00cc00
X1_CTACATTAGGCTACGA.1	216	6M WT	#00cc00
X1_CTAGAGTGTTCGTCTC.1	138	6M WT	#00cc00
X1_CTAGCCTAGTTGTCGT.1	33	6M WT	#00cc00
X1_CTAGCCTCAACACCTA.1	113	6M WT	#00cc00
X1_CTAGCCTCAGGACGTA.1	68	6M WT	#00cc00
X1_CTAGTGATCCAGAGGA.1	56	6M WT	#00cc00
X1_CTCACACAGTATGACA.1	160	6M WT	#00cc00
X1_CTCACACGTTCACGGC.1	227	6M WT	#00cc00
X1_CTCACACGTTTGGCGC.1	133	6M WT	#00cc00
X1_CTCAGAAAGACCGGAT.1	158	6M WT	#00cc00
X1_CTCATTACAATTCCTT.1	191	6M WT	#00cc00
X1_CTCGAAAAGCCCGAAA.1	241	6M WT	#00cc00
X1_CTCGGGATCCTAAGTG.1	430	6M WT	#00cc00
X1_CTCGTCAAGCCACTAT.1	149	6M WT	#00cc00
X1_CTCGTCACAAGTTGTC.1	207	6M WT	#00cc00
X1_CTGAAGTTCTCTGTCG.1	20	6M WT	#00cc00
X1_CTGATAGAGTATCTCG.1	64	6M WT	#00cc00
X1_CTGATAGGTACCGGCT.1	222	6M WT	#00cc00
X1_CTGGTCTTCTAACTTC.1	98	6M WT	#00cc00
X1_CTGTTTACATGGTAGG.1	105	6M WT	#00cc00
X1_CTTGGCTAGTTAGCGG.1	62	6M WT	#00cc00
X1_CTTTGCGGTACCGCTG.1	14	6M WT	#00cc00
X1_CTTTGCGGTTAGGGTG.1	210	6M WT	#00cc00
X1_GAAACTCTCACAACGT.1	60	6M WT	#00cc00
X1_GAACATCTCCGTCATC.1	181	6M WT	#00cc00
X1_GAATGAATCACATACG.1	83	6M WT	#00cc00
X1_GACAGAGCATCTCGCT.1	146	6M WT	#00cc00
X1_GACCTGGTCAGCACAT.1	12	6M WT	#00cc00
X1_GACGGCTCATGGGACA.1	17	6M WT	#00cc00
X1_GACGTTAGTCGGCACT.1	94	6M WT	#00cc00
X1_GAGTCCGCAGATTGCT.1	48	6M WT	#00cc00
X1_GAGTCCGTCGGAGCAA.1	156	6M WT	#00cc00
X1_GATCAGTTCCTCAACC.1	7	6M WT	#00cc00
X1_GATCGTACATACGCCG.1	8	6M WT	#00cc00
X1_GATTCAGCAGGAACGT.1	44	6M WT	#00cc00
X1_GCACTCTCAGACGCTC.1	57	6M WT	#00cc00
X1_GCACTCTGTGGCAAAC.1	36	6M WT	#00cc00
X1_GCATACAAGATGAGAG.1	59	6M WT	#00cc00
X1_GCATACAAGTTCGCAT.1	196	6M WT	#00cc00
X1_GCATGATGTCGCTTTC.1	51	6M WT	#00cc00
X1_GCATGCGCAGGATCGA.1	25	6M WT	#00cc00
X1_GCATGTATCTTTAGTC.1	40	6M WT	#00cc00
X1_GCCAAATGTGAGGGAG.1	54	6M WT	#00cc00
X1_GCGACCAAGCGATCCC.1	137	6M WT	#00cc00
X1_GCGCGATTCAGAGACG.1	50	6M WT	#00cc00
X1_GCGGGTTTCATGTCTT.1	41	6M WT	#00cc00
X1_GCTGCTTCACTGTTAG.1	28	6M WT	#00cc00
X1_GCTGGGTCAGCTTAAC.1	205	6M WT	#00cc00
X1_GCTGGGTCAGTATCTG.1	70	6M WT	#00cc00
X1_GCTTCCAGTCATGCAT.1	91	6M WT	#00cc00
X1_GGAAAGCCAGTAAGAT.1	74	6M WT	#00cc00
X1_GGAACTTTCAGGTTCA.1	184	6M WT	#00cc00
X1_GGAGCAACAGCCACCA.1	128	6M WT	#00cc00
X1_GGATGTTAGTTGAGTA.1	157	6M WT	#00cc00
X1_GGCAATTAGTCCCACG.1	236	6M WT	#00cc00
X1_GGCTCGATCGACAGCC.1	92	6M WT	#00cc00
X1_GGCTGGTAGGCTCAGA.1	189	6M WT	#00cc00
X1_GGCTGGTCACATTAGC.1	170	6M WT	#00cc00
X1_GGGAATGTCCGTACAA.1	97	6M WT	#00cc00
X1_GGGACCTAGTGTACCT.1	148	6M WT	#00cc00
X1_GGGCATCAGTGGAGAA.1	43	6M WT	#00cc00
X1_GGGCATCGTATCGCAT.1	86	6M WT	#00cc00
X1_GGGTCTGTCTTACCGC.1	166	6M WT	#00cc00
X1_GGGTTGCCACGAAGCA.1	206	6M WT	#00cc00
X1_GGTGAAGTCTTCGAGA.1	30	6M WT	#00cc00
X1_GGTGCGTAGTCCATAC.1	118	6M WT	#00cc00
X1_GGTGCGTTCCACGTGG.1	225	6M WT	#00cc00
X1_GTACGTAAGTGAACGC.1	115	6M WT	#00cc00
X1_GTACGTATCAAGGCTT.1	150	6M WT	#00cc00
X1_GTACGTATCTGTCCGT.1	26	6M WT	#00cc00
X1_GTACTCCAGGACTGGT.1	80	6M WT	#00cc00
X1_GTAGTCACACATGTGT.1	3	6M WT	#00cc00
X1_GTATTCTAGATGGCGT.1	75	6M WT	#00cc00
X1_GTCATTTAGTGCGATG.1	127	6M WT	#00cc00
X1_GTCATTTCACTACAGT.1	77	6M WT	#00cc00
X1_GTCATTTGTGCAGACA.1	112	6M WT	#00cc00
X1_GTCATTTTCTGGCGAC.1	190	6M WT	#00cc00
X1_GTCCTCAGTACCGTTA.1	174	6M WT	#00cc00
X1_GTCGTAACATGCAATC.1	123	6M WT	#00cc00
X1_GTCTCGTAGAGGGCTT.1	89	6M WT	#00cc00
X1_GTCTCGTCAAGGCTCC.1	182	6M WT	#00cc00
X1_GTGTGCGTCAGTTGAC.1	203	6M WT	#00cc00
X1_GTGTTAGCATTGAGCT.1	197	6M WT	#00cc00
X1_GTTACAGAGTGCTGCC.1	117	6M WT	#00cc00
X1_TAAACCGGTGAACCTT.1	152	6M WT	#00cc00
X1_TACAGTGGTCTAGTGT.1	198	6M WT	#00cc00
X1_TACGGTAGTCCGTCAG.1	124	6M WT	#00cc00
X1_TACGGTATCGTTACGA.1	79	6M WT	#00cc00
X1_TACTCATAGCTGCAAG.1	76	6M WT	#00cc00
X1_TACTCGCAGTGAACAT.1	63	6M WT	#00cc00
X1_TACTCGCGTTTCCACC.1	154	6M WT	#00cc00
X1_TAGCCGGCATGCCTTC.1	6	6M WT	#00cc00
X1_TATTACCTCTGCAAGT.1	235	6M WT	#00cc00
X1_TCAACGAAGATCTGCT.1	96	6M WT	#00cc00
X1_TCAATCTAGATGCGAC.1	175	6M WT	#00cc00
X1_TCACAAGCAAGTCTAC.1	337	6M WT	#00cc00
X1_TCACAAGCAGGGTTAG.1	99	6M WT	#00cc00
X1_TCAGCTCCAGTCACTA.1	66	6M WT	#00cc00
X1_TCAGGTATCCCATTAT.1	5	6M WT	#00cc00
X1_TCATTTGGTTGGACCC.1	129	6M WT	#00cc00
X1_TCCACACTCTCGCATC.1	47	6M WT	#00cc00
X1_TCGGGACAGGCGCTCT.1	101	6M WT	#00cc00
X1_TCGGGACGTGCACCAC.1	168	6M WT	#00cc00
X1_TCGGTAATCGGAGCAA.1	164	6M WT	#00cc00
X1_TCGTACCAGCTAGGCA.1	13	6M WT	#00cc00
X1_TCGTACCGTAAGAGAG.1	233	6M WT	#00cc00
X1_TCGTACCGTCGGGTCT.1	211	6M WT	#00cc00
X1_TCGTAGAAGAATAGGG.1	100	6M WT	#00cc00
X1_TCTATTGGTGTGGTTT.1	111	6M WT	#00cc00
X1_TCTCATAGTAAGTGTA.1	58	6M WT	#00cc00
X1_TCTCTAAGTGATGTGG.1	49	6M WT	#00cc00
X1_TCTCTAATCCCAAGAT.1	231	6M WT	#00cc00
X1_TCTGAGATCCTTCAAT.1	151	6M WT	#00cc00
X1_TCTTTCCAGGAATCGC.1	187	6M WT	#00cc00
X1_TCTTTCCCAGCCTTGG.1	240	6M WT	#00cc00
X1_TCTTTCCTCAGTCAGT.1	121	6M WT	#00cc00
X1_TGACAACGTCCAGTTA.1	249	6M WT	#00cc00
X1_TGACGGCCACGGCGTT.1	186	6M WT	#00cc00
X1_TGAGAGGTCAGCAACT.1	110	6M WT	#00cc00
X1_TGAGAGGTCTTGCCGT.1	102	6M WT	#00cc00
X1_TGCCCATCAAGGTTTC.1	81	6M WT	#00cc00
X1_TGCGGGTCATAGAAAC.1	285	6M WT	#00cc00
X1_TGCTACCAGCGATGAC.1	280	6M WT	#00cc00
X1_TGCTACCAGCTGATAA.1	27	6M WT	#00cc00
X1_TGGCGCAAGTGAACAT.1	103	6M WT	#00cc00
X1_TGGCGCATCTCTAAGG.1	204	6M WT	#00cc00
X1_TGGTTCCCAATCGGTT.1	180	6M WT	#00cc00
X1_TGTATTCCACACGCTG.1	71	6M WT	#00cc00
X1_TGTGTTTGTAAGAGAG.1	9	6M WT	#00cc00
X1_TTAGGCACAGCTGTTA.1	195	6M WT	#00cc00
X1_TTCGAAGTCTGTACGA.1	90	6M WT	#00cc00
X1_TTCGGTCAGAATTCCC.1	22	6M WT	#00cc00
X1_TTCTCAAAGTGGGATC.1	126	6M WT	#00cc00
X1_TTCTTAGAGATAGCAT.1	109	6M WT	#00cc00
X1_TTGAACGCAAAGGTGC.1	237	6M WT	#00cc00
X1_TTGGAACAGAGACTAT.1	69	6M WT	#00cc00
X1_TTGGCAATCGGCGCAT.1	178	6M WT	#00cc00
X1_TTTATGCTCCCGGATG.1	242	6M WT	#00cc00
X1_TTTGCGCTCCCAAGAT.1	52	6M WT	#00cc00
X1_TTTGGTTAGGAGTTGC.1	73	6M WT	#00cc00
X1_TTTGTCAGTTAAAGAC.1	1	6M WT	#00cc00
X2_AAACCTGAGGGTCGAT.1	752	24M WT	#006600
X2_AAAGCAACAAGTTCTG.1	679	24M WT	#006600
X2_AAAGCAATCGAACTGT.1	453	24M WT	#006600
X2_AAAGCAATCTCTTGAT.1	493	24M WT	#006600
X2_AACACGTCATCTATGG.1	578	24M WT	#006600
X2_AATCCAGCAATGGAAT.1	377	24M WT	#006600
X2_ACACTGACACAGAGGT.1	873	24M WT	#006600
X2_ACACTGACATTCACTT.1	367	24M WT	#006600
X2_ACGGGTCCAAGACGTG.1	688	24M WT	#006600
X2_ACTATCTAGGGCACTA.1	511	24M WT	#006600
X2_ACTATCTTCTGTCTAT.1	655	24M WT	#006600
X2_ACTGAGTGTTTACTCT.1	620	24M WT	#006600
X2_AGAATAGTCTTGCCGT.1	799	24M WT	#006600
X2_AGCATACGTAGGGACT.1	611	24M WT	#006600
X2_AGCGTCGAGCCATCGC.1	530	24M WT	#006600
X2_AGCGTCGAGTGGAGAA.1	306	24M WT	#006600
X2_AGGCCGTAGGACATTA.1	455	24M WT	#006600
X2_AGGTCATCACCCAGTG.1	295	24M WT	#006600
X2_ATAACGCCACCTGGTG.1	345	24M WT	#006600
X2_ATCTGCCCAATGACCT.1	720	24M WT	#006600
X2_ATGGGAGGTAAGCACG.1	425	24M WT	#006600
X2_CACACCTTCGTGGACC.1	419	24M WT	#006600
X2_CACAGGCCAAAGCAAT.1	362	24M WT	#006600
X2_CACAGTAAGTGAACAT.1	541	24M WT	#006600
X2_CACCTTGCACCGATAT.1	773	24M WT	#006600
X2_CACTCCATCAAAGACA.1	597	24M WT	#006600
X2_CAGCTAATCTTGAGGT.1	617	24M WT	#006600
X2_CAGTCCTTCTTGCAAG.1	404	24M WT	#006600
X2_CATCGGGTCCGAATGT.1	431	24M WT	#006600
X2_CATTATCTCCTACAGA.1	482	24M WT	#006600
X2_CATTCGCTCTGTTGAG.1	746	24M WT	#006600
X2_CCACCTACACGGACAA.1	718	24M WT	#006600
X2_CCACCTAGTAGCCTAT.1	426	24M WT	#006600
X2_CCAGCGACACGGTGTC.1	266	24M WT	#006600
X2_CCATTCGTCCACGACG.1	507	24M WT	#006600
X2_CCCTCCTCACGTTGGC.1	619	24M WT	#006600
X2_CCGGTAGCACACAGAG.1	750	24M WT	#006600
X2_CCGGTAGGTCATATCG.1	509	24M WT	#006600
X2_CCGTTCATCGGATGGA.1	594	24M WT	#006600
X2_CCTTACGTCGGGAGTA.1	730	24M WT	#006600
X2_CGAACATAGTAGCGGT.1	436	24M WT	#006600
X2_CGACCTTTCTATGTGG.1	671	24M WT	#006600
X2_CGACTTCCACTTCTGC.1	395	24M WT	#006600
X2_CGAGCACTCGCTGATA.1	220	24M WT	#006600
X2_CGATGGCGTATCGCAT.1	691	24M WT	#006600
X2_CGATGTAAGGTCATCT.1	643	24M WT	#006600
X2_CGATGTATCGGTGTCG.1	757	24M WT	#006600
X2_CGGAGCTCACCTATCC.1	457	24M WT	#006600
X2_CGGAGCTCACCTCGGA.1	483	24M WT	#006600
X2_CGGCTAGAGGGATACC.1	380	24M WT	#006600
X2_CGGGTCAAGCGAAGGG.1	817	24M WT	#006600
X2_CGGGTCAGTCCAGTAT.1	423	24M WT	#006600
X2_CGTGTAAGTTGTTTGG.1	258	24M WT	#006600
X2_CTAAGACGTTAGGGTG.1	727	24M WT	#006600
X2_CTACACCTCGTAGGTT.1	631	24M WT	#006600
X2_CTAGAGTTCAAGATCC.1	370	24M WT	#006600
X2_CTCGGAGCAGTCAGAG.1	341	24M WT	#006600
X2_CTCGGAGTCCTTGGTC.1	467	24M WT	#006600
X2_CTCGTCACAAGCGTAG.1	548	24M WT	#006600
X2_CTCTAATTCAACACTG.1	487	24M WT	#006600
X2_CTGTTTATCTTGCATT.1	250	24M WT	#006600
X2_CTTACCGCACCATGTA.1	641	24M WT	#006600
X2_CTTTGCGCAGCTATTG.1	391	24M WT	#006600
X2_GAACCTAGTGAAATCA.1	624	24M WT	#006600
X2_GAACGGAGTATAATGG.1	657	24M WT	#006600
X2_GACGTGCAGGGCTTGA.1	879	24M WT	#006600
X2_GAGTCCGGTAGGCATG.1	259	24M WT	#006600
X2_GATCAGTTCTCGAGTA.1	417	24M WT	#006600
X2_GATCGATAGCGCCTCA.1	251	24M WT	#006600
X2_GATCGATTCTGGTATG.1	432	24M WT	#006600
X2_GATCGCGGTACTTCTT.1	659	24M WT	#006600
X2_GATCGTAGTGTGTGCC.1	481	24M WT	#006600
X2_GCATACAGTATATCCG.1	437	24M WT	#006600
X2_GCATGATTCGTAGGAG.1	630	24M WT	#006600
X2_GCGCAACTCTAGCACA.1	851	24M WT	#006600
X2_GCTGCAGCAAACCCAT.1	444	24M WT	#006600
X2_GCTGCGAGTGTTCGAT.1	516	24M WT	#006600
X2_GCTGGGTAGTCGATAA.1	352	24M WT	#006600
X2_GCTGGGTCAGGACGTA.1	520	24M WT	#006600
X2_GGCGTGTCAATGGAAT.1	359	24M WT	#006600
X2_GGGAATGTCAAACCAC.1	290	24M WT	#006600
X2_GGGACCTTCGTTACGA.1	488	24M WT	#006600
X2_GGGCACTGTACATGTC.1	782	24M WT	#006600
X2_GTACGTAGTCTGCCAG.1	712	24M WT	#006600
X2_GTACGTATCGTGGACC.1	612	24M WT	#006600
X2_GTACTCCGTACATGTC.1	312	24M WT	#006600
X2_GTACTCCGTCGAACAG.1	379	24M WT	#006600
X2_GTACTTTAGAGTAATC.1	553	24M WT	#006600
X2_GTCGGGTGTATAGGTA.1	584	24M WT	#006600
X2_GTCGTAATCTTATCTG.1	252	24M WT	#006600
X2_GTGCAGCAGATATACG.1	632	24M WT	#006600
X2_GTGCAGCAGTCTTGCA.1	618	24M WT	#006600
X2_GTGCAGCCACATCTTT.1	296	24M WT	#006600
X2_GTTTCTAGTCTAGTCA.1	581	24M WT	#006600
X2_TACACGAAGTGTGGCA.1	598	24M WT	#006600
X2_TACTTACGTCGTCTTC.1	449	24M WT	#006600
X2_TAGACCAGTAGCGTAG.1	470	24M WT	#006600
X2_TATGCCCAGCTGTCTA.1	853	24M WT	#006600
X2_TCGTACCTCGTCGTTC.1	582	24M WT	#006600
X2_TGACAACTCGCGATCG.1	458	24M WT	#006600
X2_TGACGGCAGTAACCCT.1	717	24M WT	#006600
X2_TGACGGCTCGACCAGC.1	824	24M WT	#006600
X2_TGAGCCGTCACGCGGT.1	573	24M WT	#006600
X2_TGATTTCGTCCGAAGA.1	349	24M WT	#006600
X2_TGCCAAAGTCTACCTC.1	833	24M WT	#006600
X2_TGCCCATGTAGCGTGA.1	703	24M WT	#006600
X2_TGCGCAGCACGGACAA.1	827	24M WT	#006600
X2_TGCTACCAGGCAAAGA.1	415	24M WT	#006600
X2_TGGCCAGGTGGGTATG.1	331	24M WT	#006600
X2_TGGCGCATCGCATGGC.1	567	24M WT	#006600
X2_TGGGAAGTCCTTGGTC.1	311	24M WT	#006600
X2_TGGTTAGGTCCGAGTC.1	745	24M WT	#006600
X2_TGGTTCCGTACACCGC.1	286	24M WT	#006600
X2_TGGTTCCTCAGTTGAC.1	300	24M WT	#006600
X2_TGTATTCGTTCCAACA.1	708	24M WT	#006600
X2_TGTGTTTCAGTTCATG.1	409	24M WT	#006600
X2_TGTGTTTGTAGGGACT.1	476	24M WT	#006600
X2_TGTGTTTTCAGGTAAA.1	521	24M WT	#006600
X2_TTAGGACAGCGATATA.1	501	24M WT	#006600
X2_TTCCCAGGTAGCTAAA.1	469	24M WT	#006600
X2_TTGAACGGTTCAGACT.1	579	24M WT	#006600
X3_AACTCAGGTCAACATC.1	293	6M 5xFAD XO4-	#ff8f00
X3_AAGCCGCAGCTAAACA.1	255	6M 5xFAD XO4-	#ff8f00
X3_AAGGAGCCATTGGTAC.1	218	6M 5xFAD XO4-	#ff8f00
X3_AAGGAGCTCTATCCCG.1	268	6M 5xFAD XO4-	#ff8f00
X3_ACATCAGCACGCGAAA.1	525	6M 5xFAD XO4-	#ff8f00
X3_ACATGGTGTAATAGCA.1	389	6M 5xFAD XO4-	#ff8f00
X3_ACCCACTCATGTAAGA.1	408	6M 5xFAD XO4-	#ff8f00
X3_ACGATACGTATGCTTG.1	274	6M 5xFAD XO4-	#ff8f00
X3_ACGGCCACACTACAGT.1	215	6M 5xFAD XO4-	#ff8f00
X3_ACGTCAAAGTTTCCTT.1	317	6M 5xFAD XO4-	#ff8f00
X3_ACTGATGTCATTATCC.1	219	6M 5xFAD XO4-	#ff8f00
X3_AGAGCGATCCACGCAG.1	297	6M 5xFAD XO4-	#ff8f00
X3_AGGCCACAGTATTGGA.1	262	6M 5xFAD XO4-	#ff8f00
X3_AGGGAGTCAATACGCT.1	446	6M 5xFAD XO4-	#ff8f00
X3_AGTCTTTAGACATAAC.1	695	6M 5xFAD XO4-	#ff8f00
X3_AGTCTTTCATGTTGAC.1	316	6M 5xFAD XO4-	#ff8f00
X3_AGTGAGGAGCCAGTTT.1	298	6M 5xFAD XO4-	#ff8f00
X3_ATGAGGGAGTTCGCGC.1	239	6M 5xFAD XO4-	#ff8f00
X3_ATGGGAGCAGTACACT.1	399	6M 5xFAD XO4-	#ff8f00
X3_ATGTGTGCATATGCTG.1	622	6M 5xFAD XO4-	#ff8f00
X3_ATTATCCGTCTCTTAT.1	499	6M 5xFAD XO4-	#ff8f00
X3_ATTGGACCAACCGCCA.1	480	6M 5xFAD XO4-	#ff8f00
X3_ATTGGACGTGCCTGCA.1	257	6M 5xFAD XO4-	#ff8f00
X3_CACCACTAGACTAGGC.1	304	6M 5xFAD XO4-	#ff8f00
X3_CAGCGACCATATACGC.1	256	6M 5xFAD XO4-	#ff8f00
X3_CATGACATCCTACAGA.1	401	6M 5xFAD XO4-	#ff8f00
X3_CATGCCTAGTGGAGAA.1	329	6M 5xFAD XO4-	#ff8f00
X3_CATGCCTGTTCAGACT.1	633	6M 5xFAD XO4-	#ff8f00
X3_CCGGTAGTCAGTGCAT.1	385	6M 5xFAD XO4-	#ff8f00
X3_CCGTGGAAGCTCCTTC.1	271	6M 5xFAD XO4-	#ff8f00
X3_CCTCTGATCTCACATT.1	645	6M 5xFAD XO4-	#ff8f00
X3_CGCCAAGCAATCGGTT.1	136	6M 5xFAD XO4-	#ff8f00
X3_CGCGGTAGTTCAGGCC.1	270	6M 5xFAD XO4-	#ff8f00
X3_CGCGTTTCAGGCTCAC.1	438	6M 5xFAD XO4-	#ff8f00
X3_CGCTTCAGTTGGTTTG.1	451	6M 5xFAD XO4-	#ff8f00
X3_CGGACGTCAGTAAGCG.1	576	6M 5xFAD XO4-	#ff8f00
X3_CGGAGCTCACACTGCG.1	201	6M 5xFAD XO4-	#ff8f00
X3_CGGGTCAAGACCTAGG.1	346	6M 5xFAD XO4-	#ff8f00
X3_CGTAGCGGTCAAGCGA.1	330	6M 5xFAD XO4-	#ff8f00
X3_CGTTAGACAGATCTGT.1	11	6M 5xFAD XO4-	#ff8f00
X3_CGTTAGACATGATCCA.1	405	6M 5xFAD XO4-	#ff8f00
X3_CTAACTTAGTCGCCGT.1	315	6M 5xFAD XO4-	#ff8f00
X3_CTAGTGATCCTTCAAT.1	402	6M 5xFAD XO4-	#ff8f00
X3_CTCGAAAAGGATGGAA.1	523	6M 5xFAD XO4-	#ff8f00
X3_CTGTTTAGTCTTCAAG.1	283	6M 5xFAD XO4-	#ff8f00
X3_CTTAGGAGTGTTGAGG.1	572	6M 5xFAD XO4-	#ff8f00
X3_GAAGCAGAGTCGTACT.1	477	6M 5xFAD XO4-	#ff8f00
X3_GAATAAGAGTGTTGAA.1	308	6M 5xFAD XO4-	#ff8f00
X3_GACACGCGTACCTACA.1	706	6M 5xFAD XO4-	#ff8f00
X3_GACTAACGTAGCCTAT.1	318	6M 5xFAD XO4-	#ff8f00
X3_GATCAGTGTACCGAGA.1	167	6M 5xFAD XO4-	#ff8f00
X3_GATCGCGTCTTATCTG.1	326	6M 5xFAD XO4-	#ff8f00
X3_GCAATCACATCGACGC.1	605	6M 5xFAD XO4-	#ff8f00
X3_GCATGTAAGCGCTTAT.1	343	6M 5xFAD XO4-	#ff8f00
X3_GCTTGAAAGGCATTGG.1	344	6M 5xFAD XO4-	#ff8f00
X3_GGAAAGCTCGCATGAT.1	328	6M 5xFAD XO4-	#ff8f00
X3_GGACAAGGTCGCATAT.1	279	6M 5xFAD XO4-	#ff8f00
X3_GGACAGAAGAAGATTC.1	503	6M 5xFAD XO4-	#ff8f00
X3_GGATGTTAGGCGACAT.1	302	6M 5xFAD XO4-	#ff8f00
X3_GGGAGATTCGACCAGC.1	571	6M 5xFAD XO4-	#ff8f00
X3_GTCAAGTTCAAGCCTA.1	475	6M 5xFAD XO4-	#ff8f00
X3_GTCTTCGTCGTAGGAG.1	275	6M 5xFAD XO4-	#ff8f00
X3_GTTCGGGGTAATAGCA.1	319	6M 5xFAD XO4-	#ff8f00
X3_TACCTATCAAGAGTCG.1	299	6M 5xFAD XO4-	#ff8f00
X3_TACGGATAGCCAGAAC.1	807	6M 5xFAD XO4-	#ff8f00
X3_TAGAGCTTCTTCCTTC.1	287	6M 5xFAD XO4-	#ff8f00
X3_TAGGCATCAAGGTTCT.1	378	6M 5xFAD XO4-	#ff8f00
X3_TAGTGGTAGCCAGAAC.1	492	6M 5xFAD XO4-	#ff8f00
X3_TATCAGGAGCGTAATA.1	141	6M 5xFAD XO4-	#ff8f00
X3_TATGCCCAGTCCTCCT.1	272	6M 5xFAD XO4-	#ff8f00
X3_TATGCCCCAGTCTTCC.1	490	6M 5xFAD XO4-	#ff8f00
X3_TCAACGAAGTCAAGGC.1	313	6M 5xFAD XO4-	#ff8f00
X3_TCACAAGCAGTATCTG.1	213	6M 5xFAD XO4-	#ff8f00
X3_TCACAAGCATACCATG.1	108	6M 5xFAD XO4-	#ff8f00
X3_TCAGATGGTTCAGTAC.1	324	6M 5xFAD XO4-	#ff8f00
X3_TCAGATGTCACATACG.1	543	6M 5xFAD XO4-	#ff8f00
X3_TCAGATGTCCTTTCTC.1	721	6M 5xFAD XO4-	#ff8f00
X3_TCCACACGTTGTACAC.1	301	6M 5xFAD XO4-	#ff8f00
X3_TCGAGGCTCCAAACTG.1	176	6M 5xFAD XO4-	#ff8f00
X3_TCGCGTTCAGATTGCT.1	284	6M 5xFAD XO4-	#ff8f00
X3_TCGGGACGTCCGAGTC.1	616	6M 5xFAD XO4-	#ff8f00
X3_TCGGGACTCGAGCCCA.1	418	6M 5xFAD XO4-	#ff8f00
X3_TCTCTAAGTCTCTCTG.1	709	6M 5xFAD XO4-	#ff8f00
X3_TGACTAGCAATCCAAC.1	555	6M 5xFAD XO4-	#ff8f00
X3_TGACTAGGTAGCCTCG.1	420	6M 5xFAD XO4-	#ff8f00
X3_TGACTAGGTCCGCTGA.1	143	6M 5xFAD XO4-	#ff8f00
X3_TGCGGGTAGGGCTTGA.1	163	6M 5xFAD XO4-	#ff8f00
X3_TGGGAAGTCTACGAGT.1	828	6M 5xFAD XO4-	#ff8f00
X3_TGGTTAGCATCGGACC.1	539	6M 5xFAD XO4-	#ff8f00
X3_TTAGTTCAGGTAGCTG.1	347	6M 5xFAD XO4-	#ff8f00
X3_TTCTACAAGTTACCCA.1	321	6M 5xFAD XO4-	#ff8f00
X3_TTGAACGCATTGGTAC.1	517	6M 5xFAD XO4-	#ff8f00
X3_TTGCCGTAGCTAGGCA.1	650	6M 5xFAD XO4-	#ff8f00
X3_TTTCCTCCAAGCTGTT.1	393	6M 5xFAD XO4-	#ff8f00
X3_TTTCCTCTCGCTAGCG.1	247	6M 5xFAD XO4-	#ff8f00
X4_AAACCTGGTTGAACTC.1	565	6M 5xFAD XO4+	#0000ff
X4_AAAGATGGTAAGTGTA.1	785	6M 5xFAD XO4+	#0000ff
X4_AAAGCAAAGGTAGCTG.1	374	6M 5xFAD XO4+	#0000ff
X4_AAAGTAGCATTCTCAT.1	867	6M 5xFAD XO4+	#0000ff
X4_AAATGCCCAGGGAGAG.1	577	6M 5xFAD XO4+	#0000ff
X4_AACACGTCACAGGTTT.1	398	6M 5xFAD XO4+	#0000ff
X4_AACCGCGAGGCAGTCA.1	533	6M 5xFAD XO4+	#0000ff
X4_AACCGCGGTTACGACT.1	675	6M 5xFAD XO4+	#0000ff
X4_AACTCAGTCCCGACTT.1	693	6M 5xFAD XO4+	#0000ff
X4_AACTGGTGTTTGGGCC.1	387	6M 5xFAD XO4+	#0000ff
X4_AAGACCTGTAGCGCTC.1	604	6M 5xFAD XO4+	#0000ff
X4_AAGCCGCAGGCATTGG.1	390	6M 5xFAD XO4+	#0000ff
X4_AAGCCGCGTAGAGGAA.1	672	6M 5xFAD XO4+	#0000ff
X4_AAGGCAGAGTTACGGG.1	772	6M 5xFAD XO4+	#0000ff
X4_AAGTCTGAGCCGCCTA.1	642	6M 5xFAD XO4+	#0000ff
X4_AATCGGTGTCCAGTAT.1	885	6M 5xFAD XO4+	#0000ff
X4_AATCGGTTCTTGAGGT.1	802	6M 5xFAD XO4+	#0000ff
X4_ACACCAATCATCATTC.1	360	6M 5xFAD XO4+	#0000ff
X4_ACACCCTCAATACGCT.1	740	6M 5xFAD XO4+	#0000ff
X4_ACACCCTGTAGGCTGA.1	593	6M 5xFAD XO4+	#0000ff
X4_ACACCCTTCCCTTGCA.1	510	6M 5xFAD XO4+	#0000ff
X4_ACACCGGGTCTGATCA.1	812	6M 5xFAD XO4+	#0000ff
X4_ACAGCCGTCATGCTCC.1	608	6M 5xFAD XO4+	#0000ff
X4_ACAGCTAAGGATGGTC.1	854	6M 5xFAD XO4+	#0000ff
X4_ACATGGTCATCGGACC.1	738	6M 5xFAD XO4+	#0000ff
X4_ACCAGTAGTCATGCAT.1	686	6M 5xFAD XO4+	#0000ff
X4_ACCAGTATCTTGACGA.1	751	6M 5xFAD XO4+	#0000ff
X4_ACCCACTCATGACATC.1	365	6M 5xFAD XO4+	#0000ff
X4_ACCGTAACACACAGAG.1	841	6M 5xFAD XO4+	#0000ff
X4_ACCGTAACACTATCTT.1	818	6M 5xFAD XO4+	#0000ff
X4_ACGAGGAGTTAGTGGG.1	550	6M 5xFAD XO4+	#0000ff
X4_ACGAGGATCGGTCTAA.1	764	6M 5xFAD XO4+	#0000ff
X4_ACGATACGTGCGAAAC.1	689	6M 5xFAD XO4+	#0000ff
X4_ACGCCAGTCTGGGCCA.1	845	6M 5xFAD XO4+	#0000ff
X4_ACGCCGATCCACGTTC.1	767	6M 5xFAD XO4+	#0000ff
X4_ACGGAGAAGTGGCACA.1	787	6M 5xFAD XO4+	#0000ff
X4_ACGGCCAAGGGTGTGT.1	454	6M 5xFAD XO4+	#0000ff
X4_ACTATCTGTACGCACC.1	591	6M 5xFAD XO4+	#0000ff
X4_ACTGAGTAGTCAAGGC.1	842	6M 5xFAD XO4+	#0000ff
X4_ACTGAGTCAGCCTTTC.1	462	6M 5xFAD XO4+	#0000ff
X4_ACTGATGGTTGATTGC.1	814	6M 5xFAD XO4+	#0000ff
X4_ACTGCTCAGCTGATAA.1	804	6M 5xFAD XO4+	#0000ff
X4_ACTGCTCAGTAGGCCA.1	434	6M 5xFAD XO4+	#0000ff
X4_ACTGCTCCAATGGTCT.1	779	6M 5xFAD XO4+	#0000ff
X4_ACTGTCCAGCGCCTTG.1	796	6M 5xFAD XO4+	#0000ff
X4_ACTGTCCTCATGTGGT.1	733	6M 5xFAD XO4+	#0000ff
X4_ACTTACTAGCCACTAT.1	277	6M 5xFAD XO4+	#0000ff
X4_ACTTGTTGTCGCTTCT.1	644	6M 5xFAD XO4+	#0000ff
X4_ACTTGTTGTGATAAAC.1	260	6M 5xFAD XO4+	#0000ff
X4_ACTTTCACATAGTAAG.1	554	6M 5xFAD XO4+	#0000ff
X4_AGACGTTCATCGGAAG.1	538	6M 5xFAD XO4+	#0000ff
X4_AGAGCTTCACGGCGTT.1	588	6M 5xFAD XO4+	#0000ff
X4_AGAGCTTCATCCGGGT.1	609	6M 5xFAD XO4+	#0000ff
X4_AGAGCTTGTGGCTCCA.1	522	6M 5xFAD XO4+	#0000ff
X4_AGAGCTTTCGTCCGTT.1	314	6M 5xFAD XO4+	#0000ff
X4_AGAGCTTTCTATCCCG.1	748	6M 5xFAD XO4+	#0000ff
X4_AGAGTGGCATTTGCTT.1	823	6M 5xFAD XO4+	#0000ff
X4_AGATTGCAGGCACATG.1	600	6M 5xFAD XO4+	#0000ff
X4_AGATTGCTCAGCTGGC.1	723	6M 5xFAD XO4+	#0000ff
X4_AGCAGCCAGATCGGGT.1	354	6M 5xFAD XO4+	#0000ff
X4_AGCCTAAAGGATTCGG.1	884	6M 5xFAD XO4+	#0000ff
X4_AGCCTAATCGTGGGAA.1	677	6M 5xFAD XO4+	#0000ff
X4_AGCGGTCGTATCTGCA.1	556	6M 5xFAD XO4+	#0000ff
X4_AGCGGTCTCCGCAAGC.1	664	6M 5xFAD XO4+	#0000ff
X4_AGCGGTCTCGAGGTAG.1	561	6M 5xFAD XO4+	#0000ff
X4_AGCGTCGCATATGCTG.1	639	6M 5xFAD XO4+	#0000ff
X4_AGCGTCGTCTCCAGGG.1	414	6M 5xFAD XO4+	#0000ff
X4_AGCTCCTAGCTGAAAT.1	668	6M 5xFAD XO4+	#0000ff
X4_AGCTCCTGTCTAAAGA.1	763	6M 5xFAD XO4+	#0000ff
X4_AGCTCTCTCCATGCTC.1	595	6M 5xFAD XO4+	#0000ff
X4_AGGCCACAGCGTAATA.1	212	6M 5xFAD XO4+	#0000ff
X4_AGGGAGTGTCCAACTA.1	640	6M 5xFAD XO4+	#0000ff
X4_AGGGTGAGTTCCACTC.1	872	6M 5xFAD XO4+	#0000ff
X4_AGGGTGATCCCTAATT.1	755	6M 5xFAD XO4+	#0000ff
X4_AGGTCATGTCTGCGGT.1	613	6M 5xFAD XO4+	#0000ff
X4_AGTAGTCAGCTGAACG.1	623	6M 5xFAD XO4+	#0000ff
X4_AGTCTTTAGGCACATG.1	667	6M 5xFAD XO4+	#0000ff
X4_AGTGAGGCATCACGTA.1	528	6M 5xFAD XO4+	#0000ff
X4_AGTGGGATCTTAACCT.1	422	6M 5xFAD XO4+	#0000ff
X4_AGTGTCAGTCCCTTGT.1	500	6M 5xFAD XO4+	#0000ff
X4_ATAAGAGCAATGGTCT.1	388	6M 5xFAD XO4+	#0000ff
X4_ATAGACCTCGGTCCGA.1	495	6M 5xFAD XO4+	#0000ff
X4_ATCATCTGTACCGTTA.1	834	6M 5xFAD XO4+	#0000ff
X4_ATCGAGTTCTGTCCGT.1	335	6M 5xFAD XO4+	#0000ff
X4_ATGAGGGAGACGCAAC.1	648	6M 5xFAD XO4+	#0000ff
X4_ATGAGGGCAAGTTCTG.1	544	6M 5xFAD XO4+	#0000ff
X4_ATGAGGGCATGTAGTC.1	403	6M 5xFAD XO4+	#0000ff
X4_ATGGGAGAGCTCCTCT.1	468	6M 5xFAD XO4+	#0000ff
X4_ATGGGAGGTTAGAACA.1	819	6M 5xFAD XO4+	#0000ff
X4_ATGGGAGTCGCTAGCG.1	491	6M 5xFAD XO4+	#0000ff
X4_ATGTGTGTCGTATCAG.1	697	6M 5xFAD XO4+	#0000ff
X4_ATTACTCAGATCTGAA.1	456	6M 5xFAD XO4+	#0000ff
X4_ATTATCCGTCCCTACT.1	835	6M 5xFAD XO4+	#0000ff
X4_ATTATCCGTGCCTGTG.1	486	6M 5xFAD XO4+	#0000ff
X4_ATTCTACTCAACACCA.1	421	6M 5xFAD XO4+	#0000ff
X4_ATTGGACGTCACCCAG.1	875	6M 5xFAD XO4+	#0000ff
X4_ATTTCTGAGGATGCGT.1	333	6M 5xFAD XO4+	#0000ff
X4_ATTTCTGTCACATGCA.1	353	6M 5xFAD XO4+	#0000ff
X4_ATTTCTGTCACGGTTA.1	351	6M 5xFAD XO4+	#0000ff
X4_CAACCAACATACCATG.1	586	6M 5xFAD XO4+	#0000ff
X4_CAACCTCAGCGTTCCG.1	350	6M 5xFAD XO4+	#0000ff
X4_CAAGGCCTCCGGCACA.1	778	6M 5xFAD XO4+	#0000ff
X4_CAAGTTGTCCAAAGTC.1	340	6M 5xFAD XO4+	#0000ff
X4_CACAAACTCAGTCAGT.1	673	6M 5xFAD XO4+	#0000ff
X4_CACAAACTCATCACCC.1	498	6M 5xFAD XO4+	#0000ff
X4_CACACAAGTGGTTTCA.1	532	6M 5xFAD XO4+	#0000ff
X4_CACACTCTCCATGCTC.1	575	6M 5xFAD XO4+	#0000ff
X4_CACAGGCAGTTAGCGG.1	547	6M 5xFAD XO4+	#0000ff
X4_CACAGGCGTTATCACG.1	874	6M 5xFAD XO4+	#0000ff
X4_CACATAGAGTTCGCAT.1	654	6M 5xFAD XO4+	#0000ff
X4_CACATAGGTCCGTGAC.1	868	6M 5xFAD XO4+	#0000ff
X4_CACATTTAGAGTGACC.1	735	6M 5xFAD XO4+	#0000ff
X4_CACATTTAGCGTCTAT.1	698	6M 5xFAD XO4+	#0000ff
X4_CACCAGGAGATGTGGC.1	775	6M 5xFAD XO4+	#0000ff
X4_CACCTTGCAGACTCGC.1	793	6M 5xFAD XO4+	#0000ff
X4_CACCTTGGTGCTAGCC.1	780	6M 5xFAD XO4+	#0000ff
X4_CACCTTGTCGGACAAG.1	857	6M 5xFAD XO4+	#0000ff
X4_CACTCCATCTAACGGT.1	722	6M 5xFAD XO4+	#0000ff
X4_CAGAGAGGTGTTTGGT.1	882	6M 5xFAD XO4+	#0000ff
X4_CAGAGAGGTTCGGCAC.1	412	6M 5xFAD XO4+	#0000ff
X4_CAGCGACCAGTCGTGC.1	694	6M 5xFAD XO4+	#0000ff
X4_CAGCTAAAGCCATCGC.1	261	6M 5xFAD XO4+	#0000ff
X4_CAGCTAAGTTGGTAAA.1	878	6M 5xFAD XO4+	#0000ff
X4_CAGCTAATCCTTTCTC.1	647	6M 5xFAD XO4+	#0000ff
X4_CAGGTGCGTAAATACG.1	888	6M 5xFAD XO4+	#0000ff
X4_CAGGTGCTCCTCAACC.1	809	6M 5xFAD XO4+	#0000ff
X4_CAGTCCTCAATGAATG.1	384	6M 5xFAD XO4+	#0000ff
X4_CATATGGAGCATCATC.1	546	6M 5xFAD XO4+	#0000ff
X4_CATATTCGTAAGTGTA.1	652	6M 5xFAD XO4+	#0000ff
X4_CATCAGAAGACCACGA.1	489	6M 5xFAD XO4+	#0000ff
X4_CATGACACAGCTATTG.1	291	6M 5xFAD XO4+	#0000ff
X4_CATGACAGTGTCCTCT.1	788	6M 5xFAD XO4+	#0000ff
X4_CATGACAGTGTGAATA.1	450	6M 5xFAD XO4+	#0000ff
X4_CATGCCTGTGTGAATA.1	876	6M 5xFAD XO4+	#0000ff
X4_CATGGCGGTATTAGCC.1	540	6M 5xFAD XO4+	#0000ff
X4_CATTATCCACGTTGGC.1	732	6M 5xFAD XO4+	#0000ff
X4_CATTATCGTACGCTGC.1	566	6M 5xFAD XO4+	#0000ff
X4_CATTATCGTCCGTGAC.1	327	6M 5xFAD XO4+	#0000ff
X4_CATTCGCAGGCCGAAT.1	739	6M 5xFAD XO4+	#0000ff
X4_CCAATCCCACAAGACG.1	447	6M 5xFAD XO4+	#0000ff
X4_CCAATCCTCCGTACAA.1	410	6M 5xFAD XO4+	#0000ff
X4_CCCAATCGTTGCGTTA.1	660	6M 5xFAD XO4+	#0000ff
X4_CCCAGTTTCTTCTGGC.1	801	6M 5xFAD XO4+	#0000ff
X4_CCCATACAGTGACATA.1	891	6M 5xFAD XO4+	#0000ff
X4_CCCTCCTTCCGCATCT.1	273	6M 5xFAD XO4+	#0000ff
X4_CCGGGATCAGCGAACA.1	638	6M 5xFAD XO4+	#0000ff
X4_CCGTACTCACAGGAGT.1	248	6M 5xFAD XO4+	#0000ff
X4_CCGTACTGTCTCTCGT.1	883	6M 5xFAD XO4+	#0000ff
X4_CCGTGGACACTTAAGC.1	715	6M 5xFAD XO4+	#0000ff
X4_CCGTGGACAGCTTCGG.1	518	6M 5xFAD XO4+	#0000ff
X4_CCGTGGAGTTCTGAAC.1	537	6M 5xFAD XO4+	#0000ff
X4_CCGTTCACACCGAATT.1	373	6M 5xFAD XO4+	#0000ff
X4_CCGTTCAGTAAGTAGT.1	864	6M 5xFAD XO4+	#0000ff
X4_CCTAAAGAGACAGAGA.1	726	6M 5xFAD XO4+	#0000ff
X4_CCTACCAAGCTAGGCA.1	765	6M 5xFAD XO4+	#0000ff
X4_CCTACCACATGCGCAC.1	276	6M 5xFAD XO4+	#0000ff
X4_CCTCAGTAGACATAAC.1	381	6M 5xFAD XO4+	#0000ff
X4_CCTCTGACAAACCCAT.1	656	6M 5xFAD XO4+	#0000ff
X4_CCTTCCCAGTACATGA.1	294	6M 5xFAD XO4+	#0000ff
X4_CCTTCCCTCTCGATGA.1	747	6M 5xFAD XO4+	#0000ff
X4_CGAACATTCTGTTGAG.1	371	6M 5xFAD XO4+	#0000ff
X4_CGAACATTCTTGTATC.1	526	6M 5xFAD XO4+	#0000ff
X4_CGACCTTGTTATCGGT.1	685	6M 5xFAD XO4+	#0000ff
X4_CGACCTTTCATAGCAC.1	551	6M 5xFAD XO4+	#0000ff
X4_CGAGAAGCAGACAAGC.1	368	6M 5xFAD XO4+	#0000ff
X4_CGAGCACAGAGTAATC.1	736	6M 5xFAD XO4+	#0000ff
X4_CGATCGGAGAAACCGC.1	334	6M 5xFAD XO4+	#0000ff
X4_CGATCGGTCACTCCTG.1	684	6M 5xFAD XO4+	#0000ff
X4_CGATGGCAGAAGATTC.1	606	6M 5xFAD XO4+	#0000ff
X4_CGATGGCAGTACACCT.1	821	6M 5xFAD XO4+	#0000ff
X4_CGATGTAAGGGCACTA.1	710	6M 5xFAD XO4+	#0000ff
X4_CGATGTACACCGGAAA.1	376	6M 5xFAD XO4+	#0000ff
X4_CGATGTACACGAAGCA.1	281	6M 5xFAD XO4+	#0000ff
X4_CGATTGATCTGGTTCC.1	658	6M 5xFAD XO4+	#0000ff
X4_CGCGGTAAGGACACCA.1	386	6M 5xFAD XO4+	#0000ff
X4_CGCGGTAAGGTACTCT.1	560	6M 5xFAD XO4+	#0000ff
X4_CGGACGTTCCGATATG.1	580	6M 5xFAD XO4+	#0000ff
X4_CGGACGTTCGTTTATC.1	830	6M 5xFAD XO4+	#0000ff
X4_CGGACTGGTAGCTGCC.1	585	6M 5xFAD XO4+	#0000ff
X4_CGGACTGGTGAGTGAC.1	364	6M 5xFAD XO4+	#0000ff
X4_CGGAGTCCAGTCACTA.1	383	6M 5xFAD XO4+	#0000ff
X4_CGGCTAGTCAGAAATG.1	320	6M 5xFAD XO4+	#0000ff
X4_CGGTTAACAAGCTGGA.1	725	6M 5xFAD XO4+	#0000ff
X4_CGGTTAACAGAAGCAC.1	442	6M 5xFAD XO4+	#0000ff
X4_CGTAGCGAGAGGGATA.1	781	6M 5xFAD XO4+	#0000ff
X4_CGTAGCGTCCGCAGTG.1	465	6M 5xFAD XO4+	#0000ff
X4_CGTCACTCAGGGATTG.1	392	6M 5xFAD XO4+	#0000ff
X4_CGTCACTGTTGAGTTC.1	474	6M 5xFAD XO4+	#0000ff
X4_CGTCACTTCTCCGGTT.1	831	6M 5xFAD XO4+	#0000ff
X4_CGTGAGCAGTGGTCCC.1	603	6M 5xFAD XO4+	#0000ff
X4_CGTGTCTGTGATAAAC.1	826	6M 5xFAD XO4+	#0000ff
X4_CGTTAGACAGTGGAGT.1	323	6M 5xFAD XO4+	#0000ff
X4_CGTTCTGAGTGCTGCC.1	564	6M 5xFAD XO4+	#0000ff
X4_CGTTGGGCATACCATG.1	305	6M 5xFAD XO4+	#0000ff
X4_CGTTGGGCATAGACTC.1	790	6M 5xFAD XO4+	#0000ff
X4_CTACACCCAGATGGCA.1	786	6M 5xFAD XO4+	#0000ff
X4_CTAGAGTGTTGCGTTA.1	479	6M 5xFAD XO4+	#0000ff
X4_CTAGCCTGTTCATGGT.1	847	6M 5xFAD XO4+	#0000ff
X4_CTCAGAACAATAAGCA.1	590	6M 5xFAD XO4+	#0000ff
X4_CTCAGAATCATACGGT.1	808	6M 5xFAD XO4+	#0000ff
X4_CTCATTAAGGCGCTCT.1	852	6M 5xFAD XO4+	#0000ff
X4_CTCATTATCCATTCTA.1	743	6M 5xFAD XO4+	#0000ff
X4_CTCCTAGAGACCCACC.1	411	6M 5xFAD XO4+	#0000ff
X4_CTCGGAGGTCCGAGTC.1	714	6M 5xFAD XO4+	#0000ff
X4_CTCGGAGTCTCCGGTT.1	338	6M 5xFAD XO4+	#0000ff
X4_CTCGGGATCTGGTATG.1	413	6M 5xFAD XO4+	#0000ff
X4_CTCGTACAGCTACCGC.1	621	6M 5xFAD XO4+	#0000ff
X4_CTCGTACTCAGCATGT.1	441	6M 5xFAD XO4+	#0000ff
X4_CTCGTCACAGGGTTAG.1	309	6M 5xFAD XO4+	#0000ff
X4_CTCGTCAGTAAGCACG.1	396	6M 5xFAD XO4+	#0000ff
X4_CTCTAATCAAGACGTG.1	682	6M 5xFAD XO4+	#0000ff
X4_CTCTACGGTGAGGGAG.1	889	6M 5xFAD XO4+	#0000ff
X4_CTGAAACCAAGCGATG.1	666	6M 5xFAD XO4+	#0000ff
X4_CTGAAACGTTAAGGGC.1	342	6M 5xFAD XO4+	#0000ff
X4_CTGATAGCATCGGACC.1	445	6M 5xFAD XO4+	#0000ff
X4_CTGATAGGTCTCTTTA.1	369	6M 5xFAD XO4+	#0000ff
X4_CTGATAGTCAAAGTAG.1	506	6M 5xFAD XO4+	#0000ff
X4_CTGATCCAGAGTCGGT.1	433	6M 5xFAD XO4+	#0000ff
X4_CTGATCCCAGCATGAG.1	692	6M 5xFAD XO4+	#0000ff
X4_CTGCCTACAGCCACCA.1	534	6M 5xFAD XO4+	#0000ff
X4_CTGCGGAGTCAAGCGA.1	813	6M 5xFAD XO4+	#0000ff
X4_CTGCTGTAGTGTTTGC.1	628	6M 5xFAD XO4+	#0000ff
X4_CTGGTCTCATGCATGT.1	822	6M 5xFAD XO4+	#0000ff
X4_CTGGTCTGTGATAAAC.1	238	6M 5xFAD XO4+	#0000ff
X4_CTGTGCTAGATCGATA.1	513	6M 5xFAD XO4+	#0000ff
X4_CTTAACTAGCTGATAA.1	460	6M 5xFAD XO4+	#0000ff
X4_CTTACCGAGTTACGGG.1	471	6M 5xFAD XO4+	#0000ff
X4_CTTCTCTAGAGGGATA.1	846	6M 5xFAD XO4+	#0000ff
X4_CTTCTCTCAGGCTCAC.1	724	6M 5xFAD XO4+	#0000ff
X4_CTTCTCTGTTGGTGGA.1	596	6M 5xFAD XO4+	#0000ff
X4_CTTCTCTTCTTCAACT.1	635	6M 5xFAD XO4+	#0000ff
X4_CTTGGCTCACCACCAG.1	552	6M 5xFAD XO4+	#0000ff
X4_CTTTGCGTCCCATTTA.1	634	6M 5xFAD XO4+	#0000ff
X4_GAAACTCGTAGCTAAA.1	626	6M 5xFAD XO4+	#0000ff
X4_GAAATGAAGCTGCAAG.1	504	6M 5xFAD XO4+	#0000ff
X4_GAAATGAAGTCATGCT.1	687	6M 5xFAD XO4+	#0000ff
X4_GAACCTAAGAGCTTCT.1	562	6M 5xFAD XO4+	#0000ff
X4_GAACGGAAGATGTGTA.1	557	6M 5xFAD XO4+	#0000ff
X4_GAACGGATCGCTTAGA.1	429	6M 5xFAD XO4+	#0000ff
X4_GAAGCAGTCGTCTGCT.1	322	6M 5xFAD XO4+	#0000ff
X4_GACAGAGGTCCGACGT.1	791	6M 5xFAD XO4+	#0000ff
X4_GACGCGTAGACTAGGC.1	394	6M 5xFAD XO4+	#0000ff
X4_GACGCGTTCGAATCCA.1	711	6M 5xFAD XO4+	#0000ff
X4_GACGGCTGTCAACTGT.1	400	6M 5xFAD XO4+	#0000ff
X4_GACGGCTTCATGGTCA.1	512	6M 5xFAD XO4+	#0000ff
X4_GACGTGCCATGTTGAC.1	701	6M 5xFAD XO4+	#0000ff
X4_GACTAACAGAGGTTGC.1	797	6M 5xFAD XO4+	#0000ff
X4_GACTGCGAGCGCTTAT.1	601	6M 5xFAD XO4+	#0000ff
X4_GACTGCGAGTGACTCT.1	662	6M 5xFAD XO4+	#0000ff
X4_GACTGCGTCAACACCA.1	527	6M 5xFAD XO4+	#0000ff
X4_GAGCAGACACAGGTTT.1	783	6M 5xFAD XO4+	#0000ff
X4_GAGCAGACACTCGACG.1	589	6M 5xFAD XO4+	#0000ff
X4_GAGCAGACATTGGGCC.1	678	6M 5xFAD XO4+	#0000ff
X4_GAGGTGAAGATCTGCT.1	382	6M 5xFAD XO4+	#0000ff
X4_GATCGATTCGAACTGT.1	614	6M 5xFAD XO4+	#0000ff
X4_GATCTAGCAACGCACC.1	427	6M 5xFAD XO4+	#0000ff
X4_GATCTAGGTTCAACCA.1	529	6M 5xFAD XO4+	#0000ff
X4_GATGAAAAGGCTCAGA.1	292	6M 5xFAD XO4+	#0000ff
X4_GCAAACTAGGCTAGGT.1	832	6M 5xFAD XO4+	#0000ff
X4_GCAAACTGTAGAGTGC.1	810	6M 5xFAD XO4+	#0000ff
X4_GCACATATCATCGCTC.1	892	6M 5xFAD XO4+	#0000ff
X4_GCATGCGGTGACAAAT.1	880	6M 5xFAD XO4+	#0000ff
X4_GCATGCGTCAGCATGT.1	448	6M 5xFAD XO4+	#0000ff
X4_GCATGTAAGATCGGGT.1	858	6M 5xFAD XO4+	#0000ff
X4_GCATGTACACCGCTAG.1	339	6M 5xFAD XO4+	#0000ff
X4_GCATGTACACTTCTGC.1	777	6M 5xFAD XO4+	#0000ff
X4_GCATGTATCCCAACGG.1	865	6M 5xFAD XO4+	#0000ff
X4_GCATGTATCCGCATAA.1	375	6M 5xFAD XO4+	#0000ff
X4_GCCAAATAGGGCTTCC.1	869	6M 5xFAD XO4+	#0000ff
X4_GCCTCTACAGCTGCTG.1	794	6M 5xFAD XO4+	#0000ff
X4_GCGAGAATCACATAGC.1	871	6M 5xFAD XO4+	#0000ff
X4_GCGCGATTCAACCAAC.1	840	6M 5xFAD XO4+	#0000ff
X4_GCGCGATTCGCGATCG.1	749	6M 5xFAD XO4+	#0000ff
X4_GCGGGTTGTATAAACG.1	464	6M 5xFAD XO4+	#0000ff
X4_GCTCCTAAGTACACCT.1	424	6M 5xFAD XO4+	#0000ff
X4_GCTCTGTTCCTGCTTG.1	890	6M 5xFAD XO4+	#0000ff
X4_GCTGCAGAGGTGATAT.1	406	6M 5xFAD XO4+	#0000ff
X4_GCTGCGACACGAAGCA.1	850	6M 5xFAD XO4+	#0000ff
X4_GCTGCGAGTGCTAGCC.1	770	6M 5xFAD XO4+	#0000ff
X4_GCTTGAAAGATCTGAA.1	742	6M 5xFAD XO4+	#0000ff
X4_GCTTGAATCACGCATA.1	570	6M 5xFAD XO4+	#0000ff
X4_GGAAAGCAGAATTCCC.1	478	6M 5xFAD XO4+	#0000ff
X4_GGAAAGCCACCGATAT.1	472	6M 5xFAD XO4+	#0000ff
X4_GGACAAGCATTGGTAC.1	838	6M 5xFAD XO4+	#0000ff
X4_GGACAGACACACATGT.1	443	6M 5xFAD XO4+	#0000ff
X4_GGACATTGTGAAATCA.1	844	6M 5xFAD XO4+	#0000ff
X4_GGACGTCTCTCCTATA.1	741	6M 5xFAD XO4+	#0000ff
X4_GGAGCAAAGTGGACGT.1	719	6M 5xFAD XO4+	#0000ff
X4_GGATGTTTCCTTAATC.1	646	6M 5xFAD XO4+	#0000ff
X4_GGCGACTAGTTCGCAT.1	269	6M 5xFAD XO4+	#0000ff
X4_GGCTCGAAGCCAACAG.1	602	6M 5xFAD XO4+	#0000ff
X4_GGCTCGACACCACGTG.1	625	6M 5xFAD XO4+	#0000ff
X4_GGCTCGAGTGTGGCTC.1	637	6M 5xFAD XO4+	#0000ff
X4_GGGAATGAGCTAAGAT.1	734	6M 5xFAD XO4+	#0000ff
X4_GGGAATGAGTAGGTGC.1	699	6M 5xFAD XO4+	#0000ff
X4_GGGAATGGTCTCCACT.1	629	6M 5xFAD XO4+	#0000ff
X4_GGGAATGTCTTTAGGG.1	473	6M 5xFAD XO4+	#0000ff
X4_GGGACCTAGAAACGCC.1	361	6M 5xFAD XO4+	#0000ff
X4_GGGAGATGTGTGAATA.1	439	6M 5xFAD XO4+	#0000ff
X4_GGGATGAGTCACTTCC.1	407	6M 5xFAD XO4+	#0000ff
X4_GGGTCTGAGGAGCGAG.1	496	6M 5xFAD XO4+	#0000ff
X4_GGGTCTGCAGACAAGC.1	870	6M 5xFAD XO4+	#0000ff
X4_GGGTCTGGTAAGTTCC.1	713	6M 5xFAD XO4+	#0000ff
X4_GGTATTGGTGACCAAG.1	508	6M 5xFAD XO4+	#0000ff
X4_GGTGAAGCAGTATGCT.1	568	6M 5xFAD XO4+	#0000ff
X4_GGTGAAGCATCGGGTC.1	683	6M 5xFAD XO4+	#0000ff
X4_GGTGAAGGTTAAGTAG.1	356	6M 5xFAD XO4+	#0000ff
X4_GGTGCGTGTACCGCTG.1	761	6M 5xFAD XO4+	#0000ff
X4_GGTGTTAAGGTGCACA.1	459	6M 5xFAD XO4+	#0000ff
X4_GGTGTTAGTAGCGCTC.1	363	6M 5xFAD XO4+	#0000ff
X4_GTAGTCAAGACAAGCC.1	776	6M 5xFAD XO4+	#0000ff
X4_GTCAAGTAGAAACCAT.1	452	6M 5xFAD XO4+	#0000ff
X4_GTCAAGTGTTCCTCCA.1	670	6M 5xFAD XO4+	#0000ff
X4_GTCACAAGTGAAAGAG.1	837	6M 5xFAD XO4+	#0000ff
X4_GTCATTTAGATAGCAT.1	536	6M 5xFAD XO4+	#0000ff
X4_GTCCTCAGTAGCGTGA.1	663	6M 5xFAD XO4+	#0000ff
X4_GTCGGGTTCAGTCAGT.1	754	6M 5xFAD XO4+	#0000ff
X4_GTCGTAAAGTACGCCC.1	428	6M 5xFAD XO4+	#0000ff
X4_GTCTTCGGTCCAGTGC.1	806	6M 5xFAD XO4+	#0000ff
X4_GTGAAGGCAAGAAAGG.1	859	6M 5xFAD XO4+	#0000ff
X4_GTGAAGGCAAGTCTGT.1	771	6M 5xFAD XO4+	#0000ff
X4_GTGCAGCCATGCAATC.1	497	6M 5xFAD XO4+	#0000ff
X4_GTGCATAGTCTAGCCG.1	744	6M 5xFAD XO4+	#0000ff
X4_GTGCGGTCAAACGTGG.1	366	6M 5xFAD XO4+	#0000ff
X4_GTGCGGTTCTCGAGTA.1	737	6M 5xFAD XO4+	#0000ff
X4_GTGTTAGCACTTGGAT.1	587	6M 5xFAD XO4+	#0000ff
X4_GTGTTAGCAGTAGAGC.1	729	6M 5xFAD XO4+	#0000ff
X4_GTTAAGCCATCACGTA.1	805	6M 5xFAD XO4+	#0000ff
X4_GTTAAGCGTATAGTAG.1	559	6M 5xFAD XO4+	#0000ff
X4_GTTACAGGTTAAGATG.1	653	6M 5xFAD XO4+	#0000ff
X4_GTTCATTAGAGGTTGC.1	762	6M 5xFAD XO4+	#0000ff
X4_GTTCATTAGTCAATAG.1	829	6M 5xFAD XO4+	#0000ff
X4_GTTCATTCACATCCAA.1	795	6M 5xFAD XO4+	#0000ff
X4_GTTTCTAAGAGACTTA.1	282	6M 5xFAD XO4+	#0000ff
X4_TAAACCGAGAGCTTCT.1	800	6M 5xFAD XO4+	#0000ff
X4_TAAGAGAAGCTAACAA.1	758	6M 5xFAD XO4+	#0000ff
X4_TAAGCGTCACGTAAGG.1	661	6M 5xFAD XO4+	#0000ff
X4_TAAGTGCCAATCACAC.1	856	6M 5xFAD XO4+	#0000ff
X4_TAAGTGCGTCGATTGT.1	440	6M 5xFAD XO4+	#0000ff
X4_TACACGACATGCCTTC.1	769	6M 5xFAD XO4+	#0000ff
X4_TACAGTGGTACCGCTG.1	707	6M 5xFAD XO4+	#0000ff
X4_TACAGTGTCAGCTGGC.1	288	6M 5xFAD XO4+	#0000ff
X4_TACCTATAGCAGCCTC.1	716	6M 5xFAD XO4+	#0000ff
X4_TACCTTACAATAGAGT.1	681	6M 5xFAD XO4+	#0000ff
X4_TACCTTATCAGATAAG.1	861	6M 5xFAD XO4+	#0000ff
X4_TACGGGCCAAGCTGAG.1	759	6M 5xFAD XO4+	#0000ff
X4_TACTCATGTCCTCCAT.1	784	6M 5xFAD XO4+	#0000ff
X4_TACTCGCCATGCAACT.1	397	6M 5xFAD XO4+	#0000ff
X4_TACTTACCACCGAAAG.1	569	6M 5xFAD XO4+	#0000ff
X4_TACTTGTTCTGGTTCC.1	704	6M 5xFAD XO4+	#0000ff
X4_TAGAGCTGTTGGTTTG.1	563	6M 5xFAD XO4+	#0000ff
X4_TAGCCGGAGAAGGTGA.1	610	6M 5xFAD XO4+	#0000ff
X4_TAGTTGGGTGCAGTAG.1	731	6M 5xFAD XO4+	#0000ff
X4_TAGTTGGTCTTGTCAT.1	357	6M 5xFAD XO4+	#0000ff
X4_TATCAGGAGGTGCACA.1	615	6M 5xFAD XO4+	#0000ff
X4_TATGCCCAGGCTAGCA.1	798	6M 5xFAD XO4+	#0000ff
X4_TATTACCAGAGCAATT.1	358	6M 5xFAD XO4+	#0000ff
X4_TATTACCTCACTTACT.1	336	6M 5xFAD XO4+	#0000ff
X4_TCAATCTCAATACGCT.1	803	6M 5xFAD XO4+	#0000ff
X4_TCAATCTTCAACTCTT.1	524	6M 5xFAD XO4+	#0000ff
X4_TCACAAGCACCTATCC.1	843	6M 5xFAD XO4+	#0000ff
X4_TCACAAGCAGCCTGTG.1	485	6M 5xFAD XO4+	#0000ff
X4_TCACGAAAGCCAACAG.1	862	6M 5xFAD XO4+	#0000ff
X4_TCACGAAGTACCGTTA.1	665	6M 5xFAD XO4+	#0000ff
X4_TCAGATGAGGCGTACA.1	515	6M 5xFAD XO4+	#0000ff
X4_TCAGCAACACAGAGGT.1	558	6M 5xFAD XO4+	#0000ff
X4_TCAGCAAGTAATAGCA.1	310	6M 5xFAD XO4+	#0000ff
X4_TCAGCTCAGACTGGGT.1	696	6M 5xFAD XO4+	#0000ff
X4_TCAGGATTCTACTTAC.1	502	6M 5xFAD XO4+	#0000ff
X4_TCAGGTATCAGGCCCA.1	531	6M 5xFAD XO4+	#0000ff
X4_TCATTTGGTCTCTCTG.1	866	6M 5xFAD XO4+	#0000ff
X4_TCATTTGTCAACGGGA.1	348	6M 5xFAD XO4+	#0000ff
X4_TCCCGATCAAACTGTC.1	774	6M 5xFAD XO4+	#0000ff
X4_TCCCGATTCTGATTCT.1	649	6M 5xFAD XO4+	#0000ff
X4_TCGAGGCAGAAACCTA.1	886	6M 5xFAD XO4+	#0000ff
X4_TCGCGTTGTCCTAGCG.1	599	6M 5xFAD XO4+	#0000ff
X4_TCTCTAACATTGCGGC.1	466	6M 5xFAD XO4+	#0000ff
X4_TGACGGCCAGACGCCT.1	766	6M 5xFAD XO4+	#0000ff
X4_TGACGGCGTCCTCCAT.1	760	6M 5xFAD XO4+	#0000ff
X4_TGACGGCTCAATACCG.1	651	6M 5xFAD XO4+	#0000ff
X4_TGACTTTCAATGGTCT.1	636	6M 5xFAD XO4+	#0000ff
X4_TGACTTTGTCTTGCGG.1	728	6M 5xFAD XO4+	#0000ff
X4_TGACTTTGTGAGTATA.1	435	6M 5xFAD XO4+	#0000ff
X4_TGAGCATGTTCGGGCT.1	545	6M 5xFAD XO4+	#0000ff
X4_TGAGCATTCATACGGT.1	855	6M 5xFAD XO4+	#0000ff
X4_TGATTTCAGTCCGGTC.1	372	6M 5xFAD XO4+	#0000ff
X4_TGATTTCCACGGTAGA.1	303	6M 5xFAD XO4+	#0000ff
X4_TGATTTCCAGAAGCAC.1	355	6M 5xFAD XO4+	#0000ff
X4_TGCCCATAGAGTACCG.1	820	6M 5xFAD XO4+	#0000ff
X4_TGCGCAGAGTACGATA.1	519	6M 5xFAD XO4+	#0000ff
X4_TGCGCAGGTAAGTAGT.1	690	6M 5xFAD XO4+	#0000ff
X4_TGCGTGGAGTGGTAAT.1	484	6M 5xFAD XO4+	#0000ff
X4_TGCGTGGTCTCTGAGA.1	849	6M 5xFAD XO4+	#0000ff
X4_TGCTACCGTCTCACCT.1	839	6M 5xFAD XO4+	#0000ff
X4_TGCTGCTAGCGATCCC.1	549	6M 5xFAD XO4+	#0000ff
X4_TGCTGCTCATGGTAGG.1	680	6M 5xFAD XO4+	#0000ff
X4_TGCTGCTTCAACACGT.1	816	6M 5xFAD XO4+	#0000ff
X4_TGGCCAGGTCTCATCC.1	574	6M 5xFAD XO4+	#0000ff
X4_TGGCCAGTCCTTTACA.1	811	6M 5xFAD XO4+	#0000ff
X4_TGGCGCAAGCGTGAGT.1	893	6M 5xFAD XO4+	#0000ff
X4_TGGCGCAAGTACTTGC.1	863	6M 5xFAD XO4+	#0000ff
X4_TGGCGCATCGTCTGCT.1	848	6M 5xFAD XO4+	#0000ff
X4_TGGCTGGCAAATTGCC.1	607	6M 5xFAD XO4+	#0000ff
X4_TGGCTGGCAATCACAC.1	860	6M 5xFAD XO4+	#0000ff
X4_TGGGAAGCATGCCACG.1	887	6M 5xFAD XO4+	#0000ff
X4_TGGTTAGAGTACGCCC.1	815	6M 5xFAD XO4+	#0000ff
X4_TGGTTAGGTTTAGGAA.1	702	6M 5xFAD XO4+	#0000ff
X4_TGGTTCCCAGTATCTG.1	768	6M 5xFAD XO4+	#0000ff
X4_TGTCCCACATTCGACA.1	881	6M 5xFAD XO4+	#0000ff
X4_TGTCCCAGTTGATTGC.1	877	6M 5xFAD XO4+	#0000ff
X4_TGTGTTTCATATGAGA.1	583	6M 5xFAD XO4+	#0000ff
X4_TGTGTTTGTTCGGGCT.1	592	6M 5xFAD XO4+	#0000ff
X4_TGTTCCGAGGACATTA.1	494	6M 5xFAD XO4+	#0000ff
X4_TTAACTCAGTGTGAAT.1	700	6M 5xFAD XO4+	#0000ff
X4_TTAGGACAGTGTTGAA.1	461	6M 5xFAD XO4+	#0000ff
X4_TTAGGCAAGGAGCGAG.1	542	6M 5xFAD XO4+	#0000ff
X4_TTAGGCATCTTCGGTC.1	792	6M 5xFAD XO4+	#0000ff
X4_TTAGTTCCATGTAAGA.1	463	6M 5xFAD XO4+	#0000ff
X4_TTATGCTTCAAGGCTT.1	674	6M 5xFAD XO4+	#0000ff
X4_TTCGAAGAGGGCACTA.1	756	6M 5xFAD XO4+	#0000ff
X4_TTCGAAGAGTACGATA.1	753	6M 5xFAD XO4+	#0000ff
X4_TTCGAAGTCATCTGCC.1	836	6M 5xFAD XO4+	#0000ff
X4_TTCGGTCGTCTGGAGA.1	705	6M 5xFAD XO4+	#0000ff
X4_TTCTTAGAGGGCACTA.1	514	6M 5xFAD XO4+	#0000ff
X4_TTGACTTAGATGCCTT.1	332	6M 5xFAD XO4+	#0000ff
X4_TTGACTTTCATGCATG.1	416	6M 5xFAD XO4+	#0000ff
X4_TTGCCGTTCGCCAGCA.1	505	6M 5xFAD XO4+	#0000ff
X4_TTGCGTCAGATACACA.1	627	6M 5xFAD XO4+	#0000ff
X4_TTGGAACAGTGTGGCA.1	676	6M 5xFAD XO4+	#0000ff
X4_TTGGAACCAGGTCTCG.1	789	6M 5xFAD XO4+	#0000ff
X4_TTGTAGGAGCTTATCG.1	825	6M 5xFAD XO4+	#0000ff
X4_TTGTAGGGTATAATGG.1	669	6M 5xFAD XO4+	#0000ff
X4_TTTACTGGTTCCACAA.1	535	6M 5xFAD XO4+	#0000ff
X4_TTTCCTCTCGCAAACT.1	307	6M 5xFAD XO4+	#0000ff

## Sheet: 2e
Cell ID	PT	Type	Color						Pseudotime Genes	x
X1_AAACCTGCAACACCCG.1	230	6M WT	#00cc00						1	Cst7
X1_AAACGGGCAGTGGAGT.1	339	6M WT	#00cc00						2	Selplg
X1_AAAGATGCATCCTAGA.1	121	6M WT	#00cc00						3	P2ry12
X1_AAAGATGGTGAGCGAT.1	117	6M WT	#00cc00						4	Adap2os
X1_AAAGATGGTTCAGCGC.1	216	6M WT	#00cc00						5	Tyrobp
X1_AAAGTAGAGTCACGCC.1	138	6M WT	#00cc00						6	Rps14
X1_AACCGCGGTAGAAGGA.1	108	6M WT	#00cc00						7	Ecscr
X1_AACCGCGGTTATCCGA.1	213	6M WT	#00cc00						8	Maf
X1_AACTGGTCACATAACC.1	382	6M WT	#00cc00						9	Rps18
X1_AACTTTCAGTACGCCC.1	261	6M WT	#00cc00						10	Gnas
X1_AACTTTCGTCTTCAAG.1	172	6M WT	#00cc00						11	Eef1a1
X1_AAGCCGCAGCCACCTG.1	116	6M WT	#00cc00						12	Rps19
X1_AAGGAGCAGTTGTCGT.1	432	6M WT	#00cc00						13	Rpl32
X1_AAGTCTGGTTTGGGCC.1	256	6M WT	#00cc00						14	Rps5
X1_AATCCAGTCTTCCTTC.1	50	6M WT	#00cc00						15	Rpl18a
X1_AATCGGTGTCCATGAT.1	368	6M WT	#00cc00						16	Ccl6
X1_ACACTGATCCATGAGT.1	241	6M WT	#00cc00						17	Stab1
X1_ACAGCCGAGCTGTTCA.1	87	6M WT	#00cc00						18	Rps4x
X1_ACAGCCGTCTATGTGG.1	205	6M WT	#00cc00						19	Rpl23
X1_ACATGGTCAATTGCTG.1	394	6M WT	#00cc00						20	Il17ra
X1_ACATGGTTCATCGATG.1	317	6M WT	#00cc00						21	Rpl13a
X1_ACATGGTTCTCCGGTT.1	198	6M WT	#00cc00						22	Ramp1
X1_ACGAGCCGTATAGGTA.1	238	6M WT	#00cc00						23	Lst1
X1_ACGAGGATCATTTGGG.1	245	6M WT	#00cc00						24	Ccr5
X1_ACGAGGATCTATCCTA.1	370	6M WT	#00cc00						25	Rpl3
X1_ACGATGTAGACAGGCT.1	188	6M WT	#00cc00						26	Rpl21
X1_ACGCAGCTCTTGCATT.1	217	6M WT	#00cc00						27	Fth1
X1_ACGGAGAAGTACGCGA.1	278	6M WT	#00cc00						28	Rpl14
X1_ACGGCCAGTTTGGGCC.1	131	6M WT	#00cc00						29	Rpl19
X1_ACGGGCTGTCTTCTCG.1	228	6M WT	#00cc00						30	Camk2n1
X1_ACGGGTCTCTTGTTTG.1	167	6M WT	#00cc00						31	Rps12
X1_ACTGATGGTGAGTATA.1	49	6M WT	#00cc00						32	Rpl10a
X1_ACTGCTCTCCATGAGT.1	277	6M WT	#00cc00						33	Rpl13
X1_ACTTACTAGTTACGGG.1	286	6M WT	#00cc00						34	Rpl41
X1_ACTTGTTAGTCCGTAT.1	379	6M WT	#00cc00						35	Fgd2
X1_ACTTTCAAGTGCCAGA.1	148	6M WT	#00cc00						36	Ctsb
X1_ACTTTCAGTCTGCCAG.1	423	6M WT	#00cc00						37	Rps23
X1_AGAGCTTGTTCACGGC.1	560	6M WT	#00cc00						38	Jund
X1_AGCCTAAGTGTGTGCC.1	25	6M WT	#00cc00						39	Lpar6
X1_AGCTTGAAGGACAGAA.1	89	6M WT	#00cc00						40	Zfhx3
X1_AGGCCACGTCCGTTAA.1	129	6M WT	#00cc00						41	Rps27a
X1_AGGCCGTAGATAGGAG.1	66	6M WT	#00cc00						42	Rpl9
X1_AGGCCGTCAGTATCTG.1	231	6M WT	#00cc00						43	mt-Atp6
X1_AGGGAGTTCAGTTAGC.1	361	6M WT	#00cc00						44	Rps13
X1_AGTTGGTGTATGCTTG.1	35	6M WT	#00cc00						45	Ccl4
X1_AGTTGGTGTGTGGTTT.1	210	6M WT	#00cc00						46	mt-Co1
X1_ATAAGAGTCGGTCTAA.1	84	6M WT	#00cc00						47	Rps11
X1_ATAGACCAGCCACCTG.1	6	6M WT	#00cc00						48	Gapdh
X1_ATCACGAAGCTACCGC.1	293	6M WT	#00cc00						49	Rps15a
X1_ATCATCTTCGTTGACA.1	63	6M WT	#00cc00						50	Alox5ap
X1_ATCATGGTCACTGGGC.1	81	6M WT	#00cc00						51	Rps8
X1_ATCATGGTCGCAGGCT.1	34	6M WT	#00cc00						52	Npc2
X1_ATCCACCAGATCTGAA.1	127	6M WT	#00cc00						53	Ccl3
X1_ATCCGAAGTCTCATCC.1	104	6M WT	#00cc00						54	Lpl
X1_ATCCGAATCAGGCCCA.1	249	6M WT	#00cc00						55	Clec4a3
X1_ATCTACTTCCAGGGCT.1	22	6M WT	#00cc00						56	Rps25
X1_ATGCGATAGTAACCCT.1	271	6M WT	#00cc00						57	Rps20
X1_ATGGGAGCATCACCCT.1	258	6M WT	#00cc00						58	Clec4a2
X1_ATTATCCAGCTCTCGG.1	80	6M WT	#00cc00						59	Ltc4s
X1_ATTTCTGGTGACAAAT.1	234	6M WT	#00cc00						60	Rpl36a
X1_CAACCAACATCTCCCA.1	262	6M WT	#00cc00						61	Rps3a1
X1_CAACTAGAGAACTCGG.1	107	6M WT	#00cc00						62	Rpl18
X1_CAACTAGCACACCGCA.1	189	6M WT	#00cc00						63	Trem2
X1_CAAGATCTCCGCGTTT.1	115	6M WT	#00cc00						64	Rps16
X1_CAAGTTGAGATCCCGC.1	372	6M WT	#00cc00						65	Rpl10
X1_CAAGTTGAGCCCTAAT.1	440	6M WT	#00cc00						66	Crip1
X1_CACAAACAGCCGATTT.1	26	6M WT	#00cc00						67	Rps2
X1_CACACCTCAGCCTTTC.1	273	6M WT	#00cc00						68	Rpl24
X1_CACCACTAGGCGACAT.1	387	6M WT	#00cc00						69	Col27a1
X1_CACCACTTCCTTTACA.1	170	6M WT	#00cc00						70	Slc40a1
X1_CACCACTTCGTCTGCT.1	248	6M WT	#00cc00						71	Rpl26
X1_CAGCATAAGCACGCCT.1	164	6M WT	#00cc00						72	Rplp2
X1_CAGCATAAGTTAACGA.1	347	6M WT	#00cc00						73	Fam46a
X1_CAGCCGAGTTCGGGCT.1	402	6M WT	#00cc00						74	Jun
X1_CAGCCGATCACCCTCA.1	142	6M WT	#00cc00						75	Serpinf1
X1_CAGCTAATCTGTTTGT.1	203	6M WT	#00cc00						76	Capg
X1_CAGGTGCAGTGGTAAT.1	225	6M WT	#00cc00						77	Junb
X1_CATCAGAAGAGTACAT.1	158	6M WT	#00cc00						78	Rpsa
X1_CATCGAAAGACAAAGG.1	430	6M WT	#00cc00						79	Rps24
X1_CATGACATCACGCATA.1	287	6M WT	#00cc00						80	Map4
X1_CATGGCGTCACGACTA.1	163	6M WT	#00cc00						81	Rpl27a
X1_CCACCTAGTGCTCTTC.1	110	6M WT	#00cc00						82	Ftl1
X1_CCACTACAGTGTCCCG.1	316	6M WT	#00cc00						83	Rps9
X1_CCCAATCTCAACCAAC.1	337	6M WT	#00cc00						84	Ctsz
X1_CCCAGTTCAAGCCGTC.1	10	6M WT	#00cc00						85	Rps7
X1_CCTAGCTGTAAAGTCA.1	93	6M WT	#00cc00						86	Cox4i1
X1_CGACCTTCATACGCTA.1	254	6M WT	#00cc00						87	Lrba
X1_CGACCTTGTGTTAAGA.1	448	6M WT	#00cc00						88	Rps15
X1_CGAGAAGAGCCAACAG.1	459	6M WT	#00cc00						89	Fau
X1_CGAGAAGCAGATCTGT.1	45	6M WT	#00cc00						90	Dock10
X1_CGAGCACTCGGCTTGG.1	149	6M WT	#00cc00						91	Rps6
X1_CGCCAAGAGACTAGGC.1	352	6M WT	#00cc00						92	Rpl17
X1_CGCGTTTAGCCCAATT.1	383	6M WT	#00cc00						93	Serpine2
X1_CGCTGGAGTTATCGGT.1	267	6M WT	#00cc00						94	mt-Co3
X1_CGGACACAGGATGCGT.1	374	6M WT	#00cc00						95	Cox6a2
X1_CGGGTCATCGGTCTAA.1	265	6M WT	#00cc00						96	Pkm
X1_CGGTTAAAGTCGTTTG.1	190	6M WT	#00cc00						97	Mif
X1_CGTGTCTCACCACGTG.1	297	6M WT	#00cc00						98	Rpl12
X1_CGTGTCTCACGCTTTC.1	16	6M WT	#00cc00						99	Rps17
X1_CGTTCTGTCATTCACT.1	197	6M WT	#00cc00						100	Ssr4
X1_CGTTGGGGTAAGGATT.1	24	6M WT	#00cc00						101	Hexa
X1_CTAACTTGTAGCGTGA.1	351	6M WT	#00cc00						102	Ank
X1_CTACATTAGGCTACGA.1	23	6M WT	#00cc00						103	Lgals2
X1_CTAGAGTGTTCGTCTC.1	328	6M WT	#00cc00						104	Gm1673
X1_CTAGCCTAGTTGTCGT.1	125	6M WT	#00cc00						105	Pld1
X1_CTAGCCTCAACACCTA.1	91	6M WT	#00cc00						106	Rpl36
X1_CTAGCCTCAGGACGTA.1	86	6M WT	#00cc00						107	Rpl11
X1_CTAGTGATCCAGAGGA.1	113	6M WT	#00cc00						108	Uqcrh
X1_CTCACACAGTATGACA.1	69	6M WT	#00cc00						109	Rpl5
X1_CTCACACGTTCACGGC.1	319	6M WT	#00cc00						110	Sema4b
X1_CTCACACGTTTGGCGC.1	251	6M WT	#00cc00						111	Rpl34
X1_CTCAGAAAGACCGGAT.1	76	6M WT	#00cc00						112	Lfng
X1_CTCATTACAATTCCTT.1	174	6M WT	#00cc00						113	Rpl35
X1_CTCGAAAAGCCCGAAA.1	400	6M WT	#00cc00						114	Igf1
X1_CTCGGGATCCTAAGTG.1	377	6M WT	#00cc00						115	Acvr2b
X1_CTCGTCAAGCCACTAT.1	401	6M WT	#00cc00						116	Rpl31
X1_CTCGTCACAAGTTGTC.1	215	6M WT	#00cc00						117	Mag
X1_CTGAAGTTCTCTGTCG.1	139	6M WT	#00cc00						118	Rpl35a
X1_CTGATAGAGTATCTCG.1	288	6M WT	#00cc00						119	Rpl30
X1_CTGATAGGTACCGGCT.1	78	6M WT	#00cc00						120	Il1a
X1_CTGGTCTTCTAACTTC.1	12	6M WT	#00cc00						121	Rpl38
X1_CTGTTTACATGGTAGG.1	333	6M WT	#00cc00						122	Rpl8
X1_CTTGGCTAGTTAGCGG.1	114	6M WT	#00cc00						123	Atp5j
X1_CTTTGCGGTACCGCTG.1	345	6M WT	#00cc00						124	Gm8730
X1_CTTTGCGGTTAGGGTG.1	282	6M WT	#00cc00						125	Pwwp2a
X1_GAAACTCTCACAACGT.1	275	6M WT	#00cc00						126	Anxa5
X1_GAACATCTCCGTCATC.1	52	6M WT	#00cc00						127	Rpl7
X1_GAATGAATCACATACG.1	214	6M WT	#00cc00						128	Lgals4
X1_GACAGAGCATCTCGCT.1	56	6M WT	#00cc00						129	Cox8a
X1_GACCTGGTCAGCACAT.1	175	6M WT	#00cc00						130	Rps3
X1_GACGGCTCATGGGACA.1	295	6M WT	#00cc00						131	Sepp1
X1_GACGTTAGTCGGCACT.1	292	6M WT	#00cc00						132	Cd27
X1_GAGTCCGCAGATTGCT.1	55	6M WT	#00cc00						133	Eef1g
X1_GAGTCCGTCGGAGCAA.1	404	6M WT	#00cc00						134	Olfml3
X1_GATCAGTTCCTCAACC.1	140	6M WT	#00cc00						135	Ch25h
X1_GATCGTACATACGCCG.1	123	6M WT	#00cc00						136	Ms4a6b
X1_GATTCAGCAGGAACGT.1	322	6M WT	#00cc00						137	Gng5
X1_GCACTCTCAGACGCTC.1	369	6M WT	#00cc00						138	mt-Co2
X1_GCACTCTGTGGCAAAC.1	294	6M WT	#00cc00						139	Cox7a2
X1_GCATACAAGATGAGAG.1	47	6M WT	#00cc00						140	Gbp7
X1_GCATACAAGTTCGCAT.1	456	6M WT	#00cc00						141	Atox1
X1_GCATGATGTCGCTTTC.1	103	6M WT	#00cc00						142	Tab2
X1_GCATGCGCAGGATCGA.1	455	6M WT	#00cc00						143	Sox4
X1_GCATGTATCTTTAGTC.1	51	6M WT	#00cc00						144	Cox6c
X1_GCCAAATGTGAGGGAG.1	179	6M WT	#00cc00						145	Slc7a8
X1_GCGACCAAGCGATCCC.1	165	6M WT	#00cc00						146	Gnb2l1
X1_GCGCGATTCAGAGACG.1	147	6M WT	#00cc00						147	Epcam
X1_GCGGGTTTCATGTCTT.1	199	6M WT	#00cc00						148	Rpl6
X1_GCTGCTTCACTGTTAG.1	118	6M WT	#00cc00						149	Rpl23a
X1_GCTGGGTCAGCTTAAC.1	384	6M WT	#00cc00						150	Ccnd3
X1_GCTGGGTCAGTATCTG.1	362	6M WT	#00cc00						151	Naca
X1_GCTTCCAGTCATGCAT.1	243	6M WT	#00cc00						152	Rps10
X1_GGAAAGCCAGTAAGAT.1	381	6M WT	#00cc00						153	Cryba4
X1_GGAACTTTCAGGTTCA.1	409	6M WT	#00cc00						154	Ifi27l2a
X1_GGAGCAACAGCCACCA.1	268	6M WT	#00cc00						155	Rpl4
X1_GGATGTTAGTTGAGTA.1	186	6M WT	#00cc00						156	Axl
X1_GGCAATTAGTCCCACG.1	414	6M WT	#00cc00						157	Cd9
X1_GGCTCGATCGACAGCC.1	263	6M WT	#00cc00						158	Npm1
X1_GGCTGGTAGGCTCAGA.1	202	6M WT	#00cc00						159	Dip2b
X1_GGCTGGTCACATTAGC.1	97	6M WT	#00cc00						160	Tmem170b
X1_GGGAATGTCCGTACAA.1	143	6M WT	#00cc00						161	Grap
X1_GGGACCTAGTGTACCT.1	366	6M WT	#00cc00						162	Uqcr10
X1_GGGCATCAGTGGAGAA.1	101	6M WT	#00cc00						163	Eef1b2
X1_GGGCATCGTATCGCAT.1	208	6M WT	#00cc00						164	Pmepa1
X1_GGGTCTGTCTTACCGC.1	375	6M WT	#00cc00						165	Rps21
X1_GGGTTGCCACGAAGCA.1	102	6M WT	#00cc00						166	Tpt1
X1_GGTGAAGTCTTCGAGA.1	325	6M WT	#00cc00						167	Pnn
X1_GGTGCGTAGTCCATAC.1	160	6M WT	#00cc00						168	mt-Nd1
X1_GGTGCGTTCCACGTGG.1	419	6M WT	#00cc00						169	Plac8
X1_GTACGTAAGTGAACGC.1	318	6M WT	#00cc00						170	RP23-81F19.2
X1_GTACGTATCAAGGCTT.1	436	6M WT	#00cc00						171	Cd68
X1_GTACGTATCTGTCCGT.1	284	6M WT	#00cc00						172	Nfkbia
X1_GTACTCCAGGACTGGT.1	187	6M WT	#00cc00						173	A830008E24Rik
X1_GTAGTCACACATGTGT.1	65	6M WT	#00cc00						174	Spp1
X1_GTATTCTAGATGGCGT.1	159	6M WT	#00cc00						175	Bbs9
X1_GTCATTTAGTGCGATG.1	94	6M WT	#00cc00						176	Oat
X1_GTCATTTCACTACAGT.1	137	6M WT	#00cc00						177	Fxyd5
X1_GTCATTTGTGCAGACA.1	168	6M WT	#00cc00						178	Polg
X1_GTCATTTTCTGGCGAC.1	119	6M WT	#00cc00						179	Atp5h
X1_GTCCTCAGTACCGTTA.1	349	6M WT	#00cc00						180	Fam208a
X1_GTCGTAACATGCAATC.1	132	6M WT	#00cc00						181	Aif1
X1_GTCTCGTAGAGGGCTT.1	130	6M WT	#00cc00						182	Wfdc17
X1_GTCTCGTCAAGGCTCC.1	120	6M WT	#00cc00						183	Ifitm2
X1_GTGTGCGTCAGTTGAC.1	223	6M WT	#00cc00						184	Rpl37
X1_GTGTTAGCATTGAGCT.1	244	6M WT	#00cc00						185	Slc9a8
X1_GTTACAGAGTGCTGCC.1	136	6M WT	#00cc00						186	Uqcr11
X1_TAAACCGGTGAACCTT.1	357	6M WT	#00cc00						187	BC035044
X1_TACAGTGGTCTAGTGT.1	360	6M WT	#00cc00						188	Gm21092
X1_TACGGTAGTCCGTCAG.1	153	6M WT	#00cc00						189	Pacsin1
X1_TACGGTATCGTTACGA.1	308	6M WT	#00cc00						190	Lypd8
X1_TACTCATAGCTGCAAG.1	7	6M WT	#00cc00						191	Rnf167
X1_TACTCGCAGTGAACAT.1	221	6M WT	#00cc00						192	Tcap
X1_TACTCGCGTTTCCACC.1	324	6M WT	#00cc00						193	Lrpap1
X1_TAGCCGGCATGCCTTC.1	408	6M WT	#00cc00						194	Rpl22l1
X1_TATTACCTCTGCAAGT.1	437	6M WT	#00cc00						195	Tet3
X1_TCAACGAAGATCTGCT.1	70	6M WT	#00cc00						196	Rtn4rl1
X1_TCAATCTAGATGCGAC.1	237	6M WT	#00cc00						197	Slc2a5
X1_TCACAAGCAAGTCTAC.1	141	6M WT	#00cc00						198	Stat1
X1_TCACAAGCAGGGTTAG.1	83	6M WT	#00cc00						199	Rnf19b
X1_TCAGCTCCAGTCACTA.1	201	6M WT	#00cc00						200	Ptafr
X1_TCAGGTATCCCATTAT.1	21	6M WT	#00cc00						201	Fastkd5
X1_TCATTTGGTTGGACCC.1	528	6M WT	#00cc00						202	mt-Cytb
X1_TCCACACTCTCGCATC.1	207	6M WT	#00cc00						203	Gpx2
X1_TCGGGACAGGCGCTCT.1	427	6M WT	#00cc00						204	Ndufc1
X1_TCGGGACGTGCACCAC.1	425	6M WT	#00cc00						205	Pld3
X1_TCGGTAATCGGAGCAA.1	306	6M WT	#00cc00						206	Prdx1
X1_TCGTACCAGCTAGGCA.1	40	6M WT	#00cc00						207	Baiap2l2
X1_TCGTACCGTAAGAGAG.1	192	6M WT	#00cc00						208	Rps26
X1_TCGTACCGTCGGGTCT.1	71	6M WT	#00cc00						209	Cnn3
X1_TCGTAGAAGAATAGGG.1	285	6M WT	#00cc00						210	Ptma
X1_TCTATTGGTGTGGTTT.1	15	6M WT	#00cc00						211	Gusb
X1_TCTCATAGTAAGTGTA.1	378	6M WT	#00cc00						212	Timp2
X1_TCTCTAAGTGATGTGG.1	253	6M WT	#00cc00						213	Ctsa
X1_TCTCTAATCCCAAGAT.1	229	6M WT	#00cc00						214	Ndufa1
X1_TCTGAGATCCTTCAAT.1	92	6M WT	#00cc00						215	Dbi
X1_TCTTTCCAGGAATCGC.1	33	6M WT	#00cc00						216	Tcf7l2
X1_TCTTTCCCAGCCTTGG.1	391	6M WT	#00cc00						217	Atp5l
X1_TCTTTCCTCAGTCAGT.1	42	6M WT	#00cc00						218	Emsy
X1_TGACAACGTCCAGTTA.1	309	6M WT	#00cc00						219	Ikzf2
X1_TGACGGCCACGGCGTT.1	212	6M WT	#00cc00						220	Gm9774
X1_TGAGAGGTCAGCAACT.1	77	6M WT	#00cc00						221	Map4k4
X1_TGAGAGGTCTTGCCGT.1	390	6M WT	#00cc00						222	Rpl28
X1_TGCCCATCAAGGTTTC.1	250	6M WT	#00cc00						223	Rpl22
X1_TGCGGGTCATAGAAAC.1	336	6M WT	#00cc00						224	Snx21
X1_TGCTACCAGCGATGAC.1	152	6M WT	#00cc00						225	Bag1
X1_TGCTACCAGCTGATAA.1	195	6M WT	#00cc00						226	Phgdh
X1_TGGCGCAAGTGAACAT.1	290	6M WT	#00cc00						227	Slc38a2
X1_TGGCGCATCTCTAAGG.1	363	6M WT	#00cc00						228	Inpp4b
X1_TGGTTCCCAATCGGTT.1	334	6M WT	#00cc00						229	Exosc2
X1_TGTATTCCACACGCTG.1	146	6M WT	#00cc00						230	Hspe1
X1_TGTGTTTGTAAGAGAG.1	112	6M WT	#00cc00						231	Ttc9c
X1_TTAGGCACAGCTGTTA.1	346	6M WT	#00cc00						232	Spint2
X1_TTCGAAGTCTGTACGA.1	344	6M WT	#00cc00						233	Nbl1
X1_TTCGGTCAGAATTCCC.1	67	6M WT	#00cc00						234	Prdx4
X1_TTCTCAAAGTGGGATC.1	281	6M WT	#00cc00						235	Rab7b
X1_TTCTTAGAGATAGCAT.1	85	6M WT	#00cc00						236	Arid3b
X1_TTGAACGCAAAGGTGC.1	193	6M WT	#00cc00						237	Ndufa6
X1_TTGGAACAGAGACTAT.1	122	6M WT	#00cc00						238	Ldha
X1_TTGGCAATCGGCGCAT.1	161	6M WT	#00cc00						239	Dbndd2
X1_TTTATGCTCCCGGATG.1	8	6M WT	#00cc00						240	Gm26670
X1_TTTGCGCTCCCAAGAT.1	178	6M WT	#00cc00						241	Fcer1g
X1_TTTGGTTAGGAGTTGC.1	276	6M WT	#00cc00						242	Cldn7
X1_TTTGTCAGTTAAAGAC.1	62	6M WT	#00cc00						243	Upk1b
X2_AAACCTGAGGGTCGAT.1	53	24M WT	#006600						244	Pxdc1
X2_AAAGCAACAAGTTCTG.1	452	24M WT	#006600						245	Rplp1
X2_AAAGCAATCGAACTGT.1	180	24M WT	#006600						246	Lag3
X2_AAAGCAATCTCTTGAT.1	299	24M WT	#006600						247	Ski
X2_AACACGTCATCTATGG.1	301	24M WT	#006600						248	Map3k14
X2_AATCCAGCAATGGAAT.1	233	24M WT	#006600						249	Ndufa13
X2_ACACTGACACAGAGGT.1	364	24M WT	#006600						250	Atpif1
X2_ACACTGACATTCACTT.1	314	24M WT	#006600						251	Abcb4
X2_ACGGGTCCAAGACGTG.1	411	24M WT	#006600						252	Gp9
X2_ACTATCTAGGGCACTA.1	373	24M WT	#006600						253	Chst7
X2_ACTATCTTCTGTCTAT.1	46	24M WT	#006600						254	Tpi1
X2_ACTGAGTGTTTACTCT.1	235	24M WT	#006600						255	Rab32
X2_AGAATAGTCTTGCCGT.1	157	24M WT	#006600						256	C5ar1
X2_AGCATACGTAGGGACT.1	465	24M WT	#006600						257	Neurl3
X2_AGCGTCGAGCCATCGC.1	196	24M WT	#006600						258	Ganc
X2_AGCGTCGAGTGGAGAA.1	398	24M WT	#006600						259	Sdf4
X2_AGGCCGTAGGACATTA.1	302	24M WT	#006600						260	Gsto1
X2_AGGTCATCACCCAGTG.1	82	24M WT	#006600						261	mt-Nd4
X2_ATAACGCCACCTGGTG.1	4	24M WT	#006600						262	Slfn2
X2_ATCTGCCCAATGACCT.1	59	24M WT	#006600						263	Cd14
X2_ATGGGAGGTAAGCACG.1	150	24M WT	#006600						264	Ppia
X2_CACACCTTCGTGGACC.1	155	24M WT	#006600						265	Parp14
X2_CACAGGCCAAAGCAAT.1	2	24M WT	#006600						266	Rin3
X2_CACAGTAAGTGAACAT.1	304	24M WT	#006600						267	Itpripl1
X2_CACCTTGCACCGATAT.1	36	24M WT	#006600						268	Zfp959
X2_CACTCCATCAAAGACA.1	227	24M WT	#006600						269	Tsc22d1
X2_CAGCTAATCTTGAGGT.1	380	24M WT	#006600						270	Cox6a1
X2_CAGTCCTTCTTGCAAG.1	418	24M WT	#006600						271	Chst2
X2_CATCGGGTCCGAATGT.1	124	24M WT	#006600						272	Camk2g
X2_CATTATCTCCTACAGA.1	326	24M WT	#006600						273	2410015M20Rik
X2_CATTCGCTCTGTTGAG.1	464	24M WT	#006600						274	Il4i1
X2_CCACCTACACGGACAA.1	441	24M WT	#006600						275	Cstb
X2_CCACCTAGTAGCCTAT.1	331	24M WT	#006600						276	Hps3
X2_CCAGCGACACGGTGTC.1	109	24M WT	#006600						277	Gpatch2
X2_CCATTCGTCCACGACG.1	239	24M WT	#006600						278	Atp5g1
X2_CCCTCCTCACGTTGGC.1	389	24M WT	#006600						279	Dido1
X2_CCGGTAGCACACAGAG.1	434	24M WT	#006600						280	Cdk5r1
X2_CCGGTAGGTCATATCG.1	9	24M WT	#006600						281	Cox7c
X2_CCGTTCATCGGATGGA.1	255	24M WT	#006600						282	Fam63b
X2_CCTTACGTCGGGAGTA.1	181	24M WT	#006600						283	Metap1d
X2_CGAACATAGTAGCGGT.1	462	24M WT	#006600						284	Fry
X2_CGACCTTTCTATGTGG.1	439	24M WT	#006600						285	Il2
X2_CGACTTCCACTTCTGC.1	176	24M WT	#006600						286	Rpl7a
X2_CGAGCACTCGCTGATA.1	96	24M WT	#006600						287	Pink1
X2_CGATGGCGTATCGCAT.1	458	24M WT	#006600						288	Gm26520
X2_CGATGTAAGGTCATCT.1	224	24M WT	#006600						289	Ggt5
X2_CGATGTATCGGTGTCG.1	350	24M WT	#006600						290	Zbtb20
X2_CGGAGCTCACCTATCC.1	166	24M WT	#006600						291	Fabp5
X2_CGGAGCTCACCTCGGA.1	296	24M WT	#006600						292	Eif3f
X2_CGGCTAGAGGGATACC.1	133	24M WT	#006600						293	Irf2bp2
X2_CGGGTCAAGCGAAGGG.1	305	24M WT	#006600						294	Zfp62
X2_CGGGTCAGTCCAGTAT.1	341	24M WT	#006600						295	Zfp950
X2_CGTGTAAGTTGTTTGG.1	1	24M WT	#006600						296	Hint1
X2_CTAAGACGTTAGGGTG.1	428	24M WT	#006600						297	Pigr
X2_CTACACCTCGTAGGTT.1	270	24M WT	#006600						298	Zbtb1
X2_CTAGAGTTCAAGATCC.1	298	24M WT	#006600						299	H2afj
X2_CTCGGAGCAGTCAGAG.1	257	24M WT	#006600						300	Pfdn5
X2_CTCGGAGTCCTTGGTC.1	220	24M WT	#006600						301	Mid1ip1
X2_CTCGTCACAAGCGTAG.1	329	24M WT	#006600						302	Itgax
X2_CTCTAATTCAACACTG.1	64	24M WT	#006600						303	Oasl2
X2_CTGTTTATCTTGCATT.1	14	24M WT	#006600						304	Cnot8
X2_CTTACCGCACCATGTA.1	359	24M WT	#006600						305	Man2b1
X2_CTTTGCGCAGCTATTG.1	61	24M WT	#006600						306	C3ar1
X2_GAACCTAGTGAAATCA.1	417	24M WT	#006600						307	Slc46a1
X2_GAACGGAGTATAATGG.1	320	24M WT	#006600						308	Ctsl
X2_GACGTGCAGGGCTTGA.1	453	24M WT	#006600						309	Abcc3
X2_GAGTCCGGTAGGCATG.1	209	24M WT	#006600						310	Zcchc7
X2_GATCAGTTCTCGAGTA.1	106	24M WT	#006600						311	Krt8
X2_GATCGATAGCGCCTCA.1	111	24M WT	#006600						312	Phgr1
X2_GATCGATTCTGGTATG.1	416	24M WT	#006600						313	Tceb2
X2_GATCGCGGTACTTCTT.1	311	24M WT	#006600						314	Smad7
X2_GATCGTAGTGTGTGCC.1	72	24M WT	#006600						315	Aplp2
X2_GCATACAGTATATCCG.1	388	24M WT	#006600						316	Cadm1
X2_GCATGATTCGTAGGAG.1	222	24M WT	#006600						317	Zfos1
X2_GCGCAACTCTAGCACA.1	444	24M WT	#006600						318	Ralgps2
X2_GCTGCAGCAAACCCAT.1	144	24M WT	#006600						319	Scfd2
X2_GCTGCGAGTGTTCGAT.1	321	24M WT	#006600						320	Lrif1
X2_GCTGGGTAGTCGATAA.1	171	24M WT	#006600						321	Gng12
X2_GCTGGGTCAGGACGTA.1	310	24M WT	#006600						322	Tspo
X2_GGCGTGTCAATGGAAT.1	330	24M WT	#006600						323	Ubn2
X2_GGGAATGTCAAACCAC.1	57	24M WT	#006600						324	Gltscr2
X2_GGGACCTTCGTTACGA.1	269	24M WT	#006600						325	Atf7
X2_GGGCACTGTACATGTC.1	191	24M WT	#006600						326	Hsd17b11
X2_GTACGTAGTCTGCCAG.1	447	24M WT	#006600						327	Tmed3
X2_GTACGTATCGTGGACC.1	405	24M WT	#006600						328	Brd8
X2_GTACTCCGTACATGTC.1	29	24M WT	#006600						329	Uqcrq
X2_GTACTCCGTCGAACAG.1	126	24M WT	#006600						330	Bcl7a
X2_GTACTTTAGAGTAATC.1	343	24M WT	#006600						331	Sall3
X2_GTCGGGTGTATAGGTA.1	335	24M WT	#006600						332	Lsm4
X2_GTCGTAATCTTATCTG.1	358	24M WT	#006600						333	Rnf215
X2_GTGCAGCAGATATACG.1	246	24M WT	#006600						334	Cps1
X2_GTGCAGCAGTCTTGCA.1	445	24M WT	#006600						335	Chst11
X2_GTGCAGCCACATCTTT.1	41	24M WT	#006600						336	Prss32
X2_GTTTCTAGTCTAGTCA.1	54	24M WT	#006600						337	Mapk13
X2_TACACGAAGTGTGGCA.1	313	24M WT	#006600						338	Cox7a2l
X2_TACTTACGTCGTCTTC.1	128	24M WT	#006600						339	E2f3
X2_TAGACCAGTAGCGTAG.1	105	24M WT	#006600						340	Rufy2
X2_TATGCCCAGCTGTCTA.1	493	24M WT	#006600						341	Aldoa
X2_TCGTACCTCGTCGTTC.1	307	24M WT	#006600						342	Notch2
X2_TGACAACTCGCGATCG.1	280	24M WT	#006600						343	Ppil3
X2_TGACGGCAGTAACCCT.1	218	24M WT	#006600						344	Akirin1
X2_TGACGGCTCGACCAGC.1	433	24M WT	#006600						345	Aldh1b1
X2_TGAGCCGTCACGCGGT.1	236	24M WT	#006600						346	Gnai3
X2_TGATTTCGTCCGAAGA.1	242	24M WT	#006600						347	Nme1
X2_TGCCAAAGTCTACCTC.1	315	24M WT	#006600						348	Pum1
X2_TGCCCATGTAGCGTGA.1	353	24M WT	#006600						349	Prpf38b
X2_TGCGCAGCACGGACAA.1	145	24M WT	#006600						350	Tmem147
X2_TGCTACCAGGCAAAGA.1	134	24M WT	#006600						351	Socs3
X2_TGGCCAGGTGGGTATG.1	385	24M WT	#006600						352	Nrtn
X2_TGGCGCATCGCATGGC.1	226	24M WT	#006600						353	Slc35a5
X2_TGGGAAGTCCTTGGTC.1	183	24M WT	#006600						354	Txn1
X2_TGGTTAGGTCCGAGTC.1	392	24M WT	#006600						355	Lgals3
X2_TGGTTCCGTACACCGC.1	44	24M WT	#006600						356	Stmn1
X2_TGGTTCCTCAGTTGAC.1	99	24M WT	#006600						357	Hcst
X2_TGTATTCGTTCCAACA.1	399	24M WT	#006600						358	Gpa33
X2_TGTGTTTCAGTTCATG.1	327	24M WT	#006600						359	Creg1
X2_TGTGTTTGTAGGGACT.1	173	24M WT	#006600						360	Eef2
X2_TGTGTTTTCAGGTAAA.1	415	24M WT	#006600						361	Acat1
X2_TTAGGACAGCGATATA.1	68	24M WT	#006600						362	Stxbp3
X2_TTCCCAGGTAGCTAAA.1	90	24M WT	#006600						363	Gdi1
X2_TTGAACGGTTCAGACT.1	19	24M WT	#006600						364	Fam217b
X3_AACTCAGGTCAACATC.1	289	6M 5xFAD XO4-	#ff8f00						365	Csrp2
X3_AAGCCGCAGCTAAACA.1	266	6M 5xFAD XO4-	#ff8f00						366	Egln3
X3_AAGGAGCCATTGGTAC.1	204	6M 5xFAD XO4-	#ff8f00						367	Asb10
X3_AAGGAGCTCTATCCCG.1	397	6M 5xFAD XO4-	#ff8f00						368	Snapc3
X3_ACATCAGCACGCGAAA.1	291	6M 5xFAD XO4-	#ff8f00						369	Slc43a2
X3_ACATGGTGTAATAGCA.1	169	6M 5xFAD XO4-	#ff8f00						370	Slc25a3
X3_ACCCACTCATGTAAGA.1	300	6M 5xFAD XO4-	#ff8f00						371	Ndufa2
X3_ACGATACGTATGCTTG.1	283	6M 5xFAD XO4-	#ff8f00						372	Id3
X3_ACGGCCACACTACAGT.1	376	6M 5xFAD XO4-	#ff8f00						373	Wbp5
X3_ACGTCAAAGTTTCCTT.1	39	6M 5xFAD XO4-	#ff8f00						374	Zfp738
X3_ACTGATGTCATTATCC.1	5	6M 5xFAD XO4-	#ff8f00						375	Ddx42
X3_AGAGCGATCCACGCAG.1	371	6M 5xFAD XO4-	#ff8f00						376	Mras
X3_AGGCCACAGTATTGGA.1	403	6M 5xFAD XO4-	#ff8f00						377	Gm26522
X3_AGGGAGTCAATACGCT.1	449	6M 5xFAD XO4-	#ff8f00						378	Zswim6
X3_AGTCTTTAGACATAAC.1	496	6M 5xFAD XO4-	#ff8f00						379	Ccdc97
X3_AGTCTTTCATGTTGAC.1	272	6M 5xFAD XO4-	#ff8f00						380	A930024E05Rik
X3_AGTGAGGAGCCAGTTT.1	340	6M 5xFAD XO4-	#ff8f00						381	L3mbtl3
X3_ATGAGGGAGTTCGCGC.1	365	6M 5xFAD XO4-	#ff8f00						382	Ms4a6c
X3_ATGGGAGCAGTACACT.1	386	6M 5xFAD XO4-	#ff8f00						383	Abl1
X3_ATGTGTGCATATGCTG.1	303	6M 5xFAD XO4-	#ff8f00						384	Csf2ra
X3_ATTATCCGTCTCTTAT.1	73	6M 5xFAD XO4-	#ff8f00						385	Pgm2
X3_ATTGGACCAACCGCCA.1	342	6M 5xFAD XO4-	#ff8f00						386	Csf1
X3_ATTGGACGTGCCTGCA.1	332	6M 5xFAD XO4-	#ff8f00						387	Adssl1
X3_CACCACTAGACTAGGC.1	260	6M 5xFAD XO4-	#ff8f00						388	Dnajc12
X3_CAGCGACCATATACGC.1	200	6M 5xFAD XO4-	#ff8f00						389	Serf2
X3_CATGACATCCTACAGA.1	274	6M 5xFAD XO4-	#ff8f00						390	Akr1a1
X3_CATGCCTAGTGGAGAA.1	18	6M 5xFAD XO4-	#ff8f00						391	Mfsd4
X3_CATGCCTGTTCAGACT.1	100	6M 5xFAD XO4-	#ff8f00						392	Ralgps1
X3_CCGGTAGTCAGTGCAT.1	156	6M 5xFAD XO4-	#ff8f00						393	Bola2
X3_CCGTGGAAGCTCCTTC.1	211	6M 5xFAD XO4-	#ff8f00						394	Ncl
X3_CCTCTGATCTCACATT.1	712	6M 5xFAD XO4-	#ff8f00						395	Klf5
X3_CGCCAAGCAATCGGTT.1	60	6M 5xFAD XO4-	#ff8f00						396	Nrd1
X3_CGCGGTAGTTCAGGCC.1	410	6M 5xFAD XO4-	#ff8f00						397	Psmb1
X3_CGCGTTTCAGGCTCAC.1	492	6M 5xFAD XO4-	#ff8f00						398	Ubl5
X3_CGCTTCAGTTGGTTTG.1	75	6M 5xFAD XO4-	#ff8f00						399	Macf1
X3_CGGACGTCAGTAAGCG.1	177	6M 5xFAD XO4-	#ff8f00						400	Sgk1
X3_CGGAGCTCACACTGCG.1	252	6M 5xFAD XO4-	#ff8f00						401	Chchd10
X3_CGGGTCAAGACCTAGG.1	354	6M 5xFAD XO4-	#ff8f00						402	Myl6
X3_CGTAGCGGTCAAGCGA.1	338	6M 5xFAD XO4-	#ff8f00						403	Rexo1
X3_CGTTAGACAGATCTGT.1	74	6M 5xFAD XO4-	#ff8f00						404	Madd
X3_CGTTAGACATGATCCA.1	27	6M 5xFAD XO4-	#ff8f00						405	Arap2
X3_CTAACTTAGTCGCCGT.1	500	6M 5xFAD XO4-	#ff8f00						406	Rpl29
X3_CTAGTGATCCTTCAAT.1	154	6M 5xFAD XO4-	#ff8f00						407	Atp5j2
X3_CTCGAAAAGGATGGAA.1	412	6M 5xFAD XO4-	#ff8f00						408	Otulin
X3_CTGTTTAGTCTTCAAG.1	58	6M 5xFAD XO4-	#ff8f00						409	Sbf2
X3_CTTAGGAGTGTTGAGG.1	519	6M 5xFAD XO4-	#ff8f00						410	2010107E04Rik
X3_GAAGCAGAGTCGTACT.1	393	6M 5xFAD XO4-	#ff8f00						411	Ppp1r1b
X3_GAATAAGAGTGTTGAA.1	247	6M 5xFAD XO4-	#ff8f00						412	Slc35c2
X3_GACACGCGTACCTACA.1	95	6M 5xFAD XO4-	#ff8f00						413	Cox6b1
X3_GACTAACGTAGCCTAT.1	240	6M 5xFAD XO4-	#ff8f00						414	Mnat1
X3_GATCAGTGTACCGAGA.1	28	6M 5xFAD XO4-	#ff8f00						415	Tmem176a
X3_GATCGCGTCTTATCTG.1	98	6M 5xFAD XO4-	#ff8f00						416	2810428I15Rik
X3_GCAATCACATCGACGC.1	206	6M 5xFAD XO4-	#ff8f00						417	Golga4
X3_GCATGTAAGCGCTTAT.1	312	6M 5xFAD XO4-	#ff8f00						418	Calm3
X3_GCTTGAAAGGCATTGG.1	48	6M 5xFAD XO4-	#ff8f00						419	Mia3
X3_GGAAAGCTCGCATGAT.1	135	6M 5xFAD XO4-	#ff8f00						420	Kif5b
X3_GGACAAGGTCGCATAT.1	232	6M 5xFAD XO4-	#ff8f00						421	Tnni2
X3_GGACAGAAGAAGATTC.1	182	6M 5xFAD XO4-	#ff8f00						422	Lrrc75a
X3_GGATGTTAGGCGACAT.1	43	6M 5xFAD XO4-	#ff8f00						423	Pms2
X3_GGGAGATTCGACCAGC.1	264	6M 5xFAD XO4-	#ff8f00						424	Etv1
X3_GTCAAGTTCAAGCCTA.1	451	6M 5xFAD XO4-	#ff8f00						425	B630005N14Rik
X3_GTCTTCGTCGTAGGAG.1	17	6M 5xFAD XO4-	#ff8f00						426	Orc2
X3_GTTCGGGGTAATAGCA.1	323	6M 5xFAD XO4-	#ff8f00						427	Rab39
X3_TACCTATCAAGAGTCG.1	435	6M 5xFAD XO4-	#ff8f00						428	Slamf8
X3_TACGGATAGCCAGAAC.1	516	6M 5xFAD XO4-	#ff8f00						429	Kin
X3_TAGAGCTTCTTCCTTC.1	3	6M 5xFAD XO4-	#ff8f00						430	Pfkfb3
X3_TAGGCATCAAGGTTCT.1	185	6M 5xFAD XO4-	#ff8f00						431	Fnbp1
X3_TAGTGGTAGCCAGAAC.1	32	6M 5xFAD XO4-	#ff8f00						432	Rtcb
X3_TATCAGGAGCGTAATA.1	162	6M 5xFAD XO4-	#ff8f00						433	Dut
X3_TATGCCCAGTCCTCCT.1	79	6M 5xFAD XO4-	#ff8f00						434	mt-Nd3
X3_TATGCCCCAGTCTTCC.1	468	6M 5xFAD XO4-	#ff8f00						435	Gpi1
X3_TCAACGAAGTCAAGGC.1	13	6M 5xFAD XO4-	#ff8f00						436	Cd24a
X3_TCACAAGCAGTATCTG.1	259	6M 5xFAD XO4-	#ff8f00						437	Thrap3
X3_TCACAAGCATACCATG.1	88	6M 5xFAD XO4-	#ff8f00						438	Gcat
X3_TCAGATGGTTCAGTAC.1	11	6M 5xFAD XO4-	#ff8f00						439	Pcnxl3
X3_TCAGATGTCACATACG.1	395	6M 5xFAD XO4-	#ff8f00						440	Cd72
X3_TCAGATGTCCTTTCTC.1	194	6M 5xFAD XO4-	#ff8f00						441	Rpl36al
X3_TCCACACGTTGTACAC.1	37	6M 5xFAD XO4-	#ff8f00						442	Cox5b
X3_TCGAGGCTCCAAACTG.1	279	6M 5xFAD XO4-	#ff8f00						443	Ift74
X3_TCGCGTTCAGATTGCT.1	219	6M 5xFAD XO4-	#ff8f00						444	Atp5g2
X3_TCGGGACGTCCGAGTC.1	422	6M 5xFAD XO4-	#ff8f00						445	Dpp7
X3_TCGGGACTCGAGCCCA.1	426	6M 5xFAD XO4-	#ff8f00						446	Srsf2
X3_TCTCTAAGTCTCTCTG.1	367	6M 5xFAD XO4-	#ff8f00						447	2210016L21Rik
X3_TGACTAGCAATCCAAC.1	38	6M 5xFAD XO4-	#ff8f00						448	Pdgfb
X3_TGACTAGGTAGCCTCG.1	184	6M 5xFAD XO4-	#ff8f00						449	Cep350
X3_TGACTAGGTCCGCTGA.1	30	6M 5xFAD XO4-	#ff8f00						450	Rc3h2
X3_TGCGGGTAGGGCTTGA.1	356	6M 5xFAD XO4-	#ff8f00						451	H2-T23
X3_TGGGAAGTCTACGAGT.1	482	6M 5xFAD XO4-	#ff8f00						452	Rtp4
X3_TGGTTAGCATCGGACC.1	529	6M 5xFAD XO4-	#ff8f00						453	Larp1
X3_TTAGTTCAGGTAGCTG.1	151	6M 5xFAD XO4-	#ff8f00						454	Smarca4
X3_TTCTACAAGTTACCCA.1	20	6M 5xFAD XO4-	#ff8f00						455	Atp6v1f
X3_TTGAACGCATTGGTAC.1	424	6M 5xFAD XO4-	#ff8f00						456	Btf3
X3_TTGCCGTAGCTAGGCA.1	406	6M 5xFAD XO4-	#ff8f00						457	Fabp2
X3_TTTCCTCCAAGCTGTT.1	348	6M 5xFAD XO4-	#ff8f00						458	Irgm1
X3_TTTCCTCTCGCTAGCG.1	31	6M 5xFAD XO4-	#ff8f00						459	Tmem163
X4_AAACCTGGTTGAACTC.1	588	6M 5xFAD XO4+	#0000ff						460	Brd2
X4_AAAGATGGTAAGTGTA.1	651	6M 5xFAD XO4+	#0000ff						461	Poc5
X4_AAAGCAAAGGTAGCTG.1	489	6M 5xFAD XO4+	#0000ff						462	Txndc11
X4_AAAGTAGCATTCTCAT.1	764	6M 5xFAD XO4+	#0000ff						463	Kdsr
X4_AAATGCCCAGGGAGAG.1	659	6M 5xFAD XO4+	#0000ff						464	Mitd1
X4_AACACGTCACAGGTTT.1	682	6M 5xFAD XO4+	#0000ff						465	Kcnq1ot1
X4_AACCGCGAGGCAGTCA.1	836	6M 5xFAD XO4+	#0000ff						466	Stard10
X4_AACCGCGGTTACGACT.1	856	6M 5xFAD XO4+	#0000ff						467	4732440D04Rik
X4_AACTCAGTCCCGACTT.1	702	6M 5xFAD XO4+	#0000ff						468	Iws1
X4_AACTGGTGTTTGGGCC.1	731	6M 5xFAD XO4+	#0000ff						469	Rgcc
X4_AAGACCTGTAGCGCTC.1	759	6M 5xFAD XO4+	#0000ff						470	Pebp1
X4_AAGCCGCAGGCATTGG.1	461	6M 5xFAD XO4+	#0000ff						471	Tnrc6a
X4_AAGCCGCGTAGAGGAA.1	861	6M 5xFAD XO4+	#0000ff						472	Use1
X4_AAGGCAGAGTTACGGG.1	711	6M 5xFAD XO4+	#0000ff						473	Csmd3
X4_AAGTCTGAGCCGCCTA.1	822	6M 5xFAD XO4+	#0000ff						474	Rps12-ps3
X4_AATCGGTGTCCAGTAT.1	797	6M 5xFAD XO4+	#0000ff
X4_AATCGGTTCTTGAGGT.1	825	6M 5xFAD XO4+	#0000ff
X4_ACACCAATCATCATTC.1	701	6M 5xFAD XO4+	#0000ff
X4_ACACCCTCAATACGCT.1	790	6M 5xFAD XO4+	#0000ff
X4_ACACCCTGTAGGCTGA.1	647	6M 5xFAD XO4+	#0000ff
X4_ACACCCTTCCCTTGCA.1	750	6M 5xFAD XO4+	#0000ff
X4_ACACCGGGTCTGATCA.1	552	6M 5xFAD XO4+	#0000ff
X4_ACAGCCGTCATGCTCC.1	793	6M 5xFAD XO4+	#0000ff
X4_ACAGCTAAGGATGGTC.1	638	6M 5xFAD XO4+	#0000ff
X4_ACATGGTCATCGGACC.1	718	6M 5xFAD XO4+	#0000ff
X4_ACCAGTAGTCATGCAT.1	536	6M 5xFAD XO4+	#0000ff
X4_ACCAGTATCTTGACGA.1	834	6M 5xFAD XO4+	#0000ff
X4_ACCCACTCATGACATC.1	514	6M 5xFAD XO4+	#0000ff
X4_ACCGTAACACACAGAG.1	741	6M 5xFAD XO4+	#0000ff
X4_ACCGTAACACTATCTT.1	745	6M 5xFAD XO4+	#0000ff
X4_ACGAGGAGTTAGTGGG.1	578	6M 5xFAD XO4+	#0000ff
X4_ACGAGGATCGGTCTAA.1	595	6M 5xFAD XO4+	#0000ff
X4_ACGATACGTGCGAAAC.1	596	6M 5xFAD XO4+	#0000ff
X4_ACGCCAGTCTGGGCCA.1	859	6M 5xFAD XO4+	#0000ff
X4_ACGCCGATCCACGTTC.1	820	6M 5xFAD XO4+	#0000ff
X4_ACGGAGAAGTGGCACA.1	589	6M 5xFAD XO4+	#0000ff
X4_ACGGCCAAGGGTGTGT.1	678	6M 5xFAD XO4+	#0000ff
X4_ACTATCTGTACGCACC.1	517	6M 5xFAD XO4+	#0000ff
X4_ACTGAGTAGTCAAGGC.1	755	6M 5xFAD XO4+	#0000ff
X4_ACTGAGTCAGCCTTTC.1	616	6M 5xFAD XO4+	#0000ff
X4_ACTGATGGTTGATTGC.1	640	6M 5xFAD XO4+	#0000ff
X4_ACTGCTCAGCTGATAA.1	830	6M 5xFAD XO4+	#0000ff
X4_ACTGCTCAGTAGGCCA.1	622	6M 5xFAD XO4+	#0000ff
X4_ACTGCTCCAATGGTCT.1	722	6M 5xFAD XO4+	#0000ff
X4_ACTGTCCAGCGCCTTG.1	824	6M 5xFAD XO4+	#0000ff
X4_ACTGTCCTCATGTGGT.1	693	6M 5xFAD XO4+	#0000ff
X4_ACTTACTAGCCACTAT.1	421	6M 5xFAD XO4+	#0000ff
X4_ACTTGTTGTCGCTTCT.1	756	6M 5xFAD XO4+	#0000ff
X4_ACTTGTTGTGATAAAC.1	413	6M 5xFAD XO4+	#0000ff
X4_ACTTTCACATAGTAAG.1	660	6M 5xFAD XO4+	#0000ff
X4_AGACGTTCATCGGAAG.1	794	6M 5xFAD XO4+	#0000ff
X4_AGAGCTTCACGGCGTT.1	601	6M 5xFAD XO4+	#0000ff
X4_AGAGCTTCATCCGGGT.1	754	6M 5xFAD XO4+	#0000ff
X4_AGAGCTTGTGGCTCCA.1	876	6M 5xFAD XO4+	#0000ff
X4_AGAGCTTTCGTCCGTT.1	866	6M 5xFAD XO4+	#0000ff
X4_AGAGCTTTCTATCCCG.1	611	6M 5xFAD XO4+	#0000ff
X4_AGAGTGGCATTTGCTT.1	698	6M 5xFAD XO4+	#0000ff
X4_AGATTGCAGGCACATG.1	845	6M 5xFAD XO4+	#0000ff
X4_AGATTGCTCAGCTGGC.1	463	6M 5xFAD XO4+	#0000ff
X4_AGCAGCCAGATCGGGT.1	506	6M 5xFAD XO4+	#0000ff
X4_AGCCTAAAGGATTCGG.1	751	6M 5xFAD XO4+	#0000ff
X4_AGCCTAATCGTGGGAA.1	656	6M 5xFAD XO4+	#0000ff
X4_AGCGGTCGTATCTGCA.1	617	6M 5xFAD XO4+	#0000ff
X4_AGCGGTCTCCGCAAGC.1	568	6M 5xFAD XO4+	#0000ff
X4_AGCGGTCTCGAGGTAG.1	466	6M 5xFAD XO4+	#0000ff
X4_AGCGTCGCATATGCTG.1	807	6M 5xFAD XO4+	#0000ff
X4_AGCGTCGTCTCCAGGG.1	563	6M 5xFAD XO4+	#0000ff
X4_AGCTCCTAGCTGAAAT.1	627	6M 5xFAD XO4+	#0000ff
X4_AGCTCCTGTCTAAAGA.1	669	6M 5xFAD XO4+	#0000ff
X4_AGCTCTCTCCATGCTC.1	530	6M 5xFAD XO4+	#0000ff
X4_AGGCCACAGCGTAATA.1	488	6M 5xFAD XO4+	#0000ff
X4_AGGGAGTGTCCAACTA.1	752	6M 5xFAD XO4+	#0000ff
X4_AGGGTGAGTTCCACTC.1	771	6M 5xFAD XO4+	#0000ff
X4_AGGGTGATCCCTAATT.1	871	6M 5xFAD XO4+	#0000ff
X4_AGGTCATGTCTGCGGT.1	777	6M 5xFAD XO4+	#0000ff
X4_AGTAGTCAGCTGAACG.1	643	6M 5xFAD XO4+	#0000ff
X4_AGTCTTTAGGCACATG.1	843	6M 5xFAD XO4+	#0000ff
X4_AGTGAGGCATCACGTA.1	818	6M 5xFAD XO4+	#0000ff
X4_AGTGGGATCTTAACCT.1	739	6M 5xFAD XO4+	#0000ff
X4_AGTGTCAGTCCCTTGT.1	796	6M 5xFAD XO4+	#0000ff
X4_ATAAGAGCAATGGTCT.1	594	6M 5xFAD XO4+	#0000ff
X4_ATAGACCTCGGTCCGA.1	442	6M 5xFAD XO4+	#0000ff
X4_ATCATCTGTACCGTTA.1	787	6M 5xFAD XO4+	#0000ff
X4_ATCGAGTTCTGTCCGT.1	483	6M 5xFAD XO4+	#0000ff
X4_ATGAGGGAGACGCAAC.1	555	6M 5xFAD XO4+	#0000ff
X4_ATGAGGGCAAGTTCTG.1	863	6M 5xFAD XO4+	#0000ff
X4_ATGAGGGCATGTAGTC.1	842	6M 5xFAD XO4+	#0000ff
X4_ATGGGAGAGCTCCTCT.1	772	6M 5xFAD XO4+	#0000ff
X4_ATGGGAGGTTAGAACA.1	890	6M 5xFAD XO4+	#0000ff
X4_ATGGGAGTCGCTAGCG.1	542	6M 5xFAD XO4+	#0000ff
X4_ATGTGTGTCGTATCAG.1	732	6M 5xFAD XO4+	#0000ff
X4_ATTACTCAGATCTGAA.1	567	6M 5xFAD XO4+	#0000ff
X4_ATTATCCGTCCCTACT.1	868	6M 5xFAD XO4+	#0000ff
X4_ATTATCCGTGCCTGTG.1	808	6M 5xFAD XO4+	#0000ff
X4_ATTCTACTCAACACCA.1	504	6M 5xFAD XO4+	#0000ff
X4_ATTGGACGTCACCCAG.1	892	6M 5xFAD XO4+	#0000ff
X4_ATTTCTGAGGATGCGT.1	515	6M 5xFAD XO4+	#0000ff
X4_ATTTCTGTCACATGCA.1	684	6M 5xFAD XO4+	#0000ff
X4_ATTTCTGTCACGGTTA.1	618	6M 5xFAD XO4+	#0000ff
X4_CAACCAACATACCATG.1	730	6M 5xFAD XO4+	#0000ff
X4_CAACCTCAGCGTTCCG.1	826	6M 5xFAD XO4+	#0000ff
X4_CAAGGCCTCCGGCACA.1	605	6M 5xFAD XO4+	#0000ff
X4_CAAGTTGTCCAAAGTC.1	631	6M 5xFAD XO4+	#0000ff
X4_CACAAACTCAGTCAGT.1	650	6M 5xFAD XO4+	#0000ff
X4_CACAAACTCATCACCC.1	645	6M 5xFAD XO4+	#0000ff
X4_CACACAAGTGGTTTCA.1	817	6M 5xFAD XO4+	#0000ff
X4_CACACTCTCCATGCTC.1	670	6M 5xFAD XO4+	#0000ff
X4_CACAGGCAGTTAGCGG.1	816	6M 5xFAD XO4+	#0000ff
X4_CACAGGCGTTATCACG.1	853	6M 5xFAD XO4+	#0000ff
X4_CACATAGAGTTCGCAT.1	420	6M 5xFAD XO4+	#0000ff
X4_CACATAGGTCCGTGAC.1	832	6M 5xFAD XO4+	#0000ff
X4_CACATTTAGAGTGACC.1	883	6M 5xFAD XO4+	#0000ff
X4_CACATTTAGCGTCTAT.1	783	6M 5xFAD XO4+	#0000ff
X4_CACCAGGAGATGTGGC.1	475	6M 5xFAD XO4+	#0000ff
X4_CACCTTGCAGACTCGC.1	728	6M 5xFAD XO4+	#0000ff
X4_CACCTTGGTGCTAGCC.1	623	6M 5xFAD XO4+	#0000ff
X4_CACCTTGTCGGACAAG.1	766	6M 5xFAD XO4+	#0000ff
X4_CACTCCATCTAACGGT.1	676	6M 5xFAD XO4+	#0000ff
X4_CAGAGAGGTGTTTGGT.1	833	6M 5xFAD XO4+	#0000ff
X4_CAGAGAGGTTCGGCAC.1	801	6M 5xFAD XO4+	#0000ff
X4_CAGCGACCAGTCGTGC.1	778	6M 5xFAD XO4+	#0000ff
X4_CAGCTAAAGCCATCGC.1	652	6M 5xFAD XO4+	#0000ff
X4_CAGCTAAGTTGGTAAA.1	613	6M 5xFAD XO4+	#0000ff
X4_CAGCTAATCCTTTCTC.1	538	6M 5xFAD XO4+	#0000ff
X4_CAGGTGCGTAAATACG.1	887	6M 5xFAD XO4+	#0000ff
X4_CAGGTGCTCCTCAACC.1	792	6M 5xFAD XO4+	#0000ff
X4_CAGTCCTCAATGAATG.1	509	6M 5xFAD XO4+	#0000ff
X4_CATATGGAGCATCATC.1	648	6M 5xFAD XO4+	#0000ff
X4_CATATTCGTAAGTGTA.1	604	6M 5xFAD XO4+	#0000ff
X4_CATCAGAAGACCACGA.1	609	6M 5xFAD XO4+	#0000ff
X4_CATGACACAGCTATTG.1	450	6M 5xFAD XO4+	#0000ff
X4_CATGACAGTGTCCTCT.1	544	6M 5xFAD XO4+	#0000ff
X4_CATGACAGTGTGAATA.1	729	6M 5xFAD XO4+	#0000ff
X4_CATGCCTGTGTGAATA.1	775	6M 5xFAD XO4+	#0000ff
X4_CATGGCGGTATTAGCC.1	630	6M 5xFAD XO4+	#0000ff
X4_CATTATCCACGTTGGC.1	431	6M 5xFAD XO4+	#0000ff
X4_CATTATCGTACGCTGC.1	621	6M 5xFAD XO4+	#0000ff
X4_CATTATCGTCCGTGAC.1	719	6M 5xFAD XO4+	#0000ff
X4_CATTCGCAGGCCGAAT.1	844	6M 5xFAD XO4+	#0000ff
X4_CCAATCCCACAAGACG.1	460	6M 5xFAD XO4+	#0000ff
X4_CCAATCCTCCGTACAA.1	634	6M 5xFAD XO4+	#0000ff
X4_CCCAATCGTTGCGTTA.1	510	6M 5xFAD XO4+	#0000ff
X4_CCCAGTTTCTTCTGGC.1	687	6M 5xFAD XO4+	#0000ff
X4_CCCATACAGTGACATA.1	685	6M 5xFAD XO4+	#0000ff
X4_CCCTCCTTCCGCATCT.1	548	6M 5xFAD XO4+	#0000ff
X4_CCGGGATCAGCGAACA.1	429	6M 5xFAD XO4+	#0000ff
X4_CCGTACTCACAGGAGT.1	642	6M 5xFAD XO4+	#0000ff
X4_CCGTACTGTCTCTCGT.1	603	6M 5xFAD XO4+	#0000ff
X4_CCGTGGACACTTAAGC.1	644	6M 5xFAD XO4+	#0000ff
X4_CCGTGGACAGCTTCGG.1	473	6M 5xFAD XO4+	#0000ff
X4_CCGTGGAGTTCTGAAC.1	606	6M 5xFAD XO4+	#0000ff
X4_CCGTTCACACCGAATT.1	580	6M 5xFAD XO4+	#0000ff
X4_CCGTTCAGTAAGTAGT.1	703	6M 5xFAD XO4+	#0000ff
X4_CCTAAAGAGACAGAGA.1	734	6M 5xFAD XO4+	#0000ff
X4_CCTACCAAGCTAGGCA.1	619	6M 5xFAD XO4+	#0000ff
X4_CCTACCACATGCGCAC.1	494	6M 5xFAD XO4+	#0000ff
X4_CCTCAGTAGACATAAC.1	582	6M 5xFAD XO4+	#0000ff
X4_CCTCTGACAAACCCAT.1	846	6M 5xFAD XO4+	#0000ff
X4_CCTTCCCAGTACATGA.1	478	6M 5xFAD XO4+	#0000ff
X4_CCTTCCCTCTCGATGA.1	624	6M 5xFAD XO4+	#0000ff
X4_CGAACATTCTGTTGAG.1	497	6M 5xFAD XO4+	#0000ff
X4_CGAACATTCTTGTATC.1	443	6M 5xFAD XO4+	#0000ff
X4_CGACCTTGTTATCGGT.1	854	6M 5xFAD XO4+	#0000ff
X4_CGACCTTTCATAGCAC.1	498	6M 5xFAD XO4+	#0000ff
X4_CGAGAAGCAGACAAGC.1	523	6M 5xFAD XO4+	#0000ff
X4_CGAGCACAGAGTAATC.1	855	6M 5xFAD XO4+	#0000ff
X4_CGATCGGAGAAACCGC.1	522	6M 5xFAD XO4+	#0000ff
X4_CGATCGGTCACTCCTG.1	653	6M 5xFAD XO4+	#0000ff
X4_CGATGGCAGAAGATTC.1	469	6M 5xFAD XO4+	#0000ff
X4_CGATGGCAGTACACCT.1	838	6M 5xFAD XO4+	#0000ff
X4_CGATGTAAGGGCACTA.1	747	6M 5xFAD XO4+	#0000ff
X4_CGATGTACACCGGAAA.1	664	6M 5xFAD XO4+	#0000ff
X4_CGATGTACACGAAGCA.1	602	6M 5xFAD XO4+	#0000ff
X4_CGATTGATCTGGTTCC.1	612	6M 5xFAD XO4+	#0000ff
X4_CGCGGTAAGGACACCA.1	520	6M 5xFAD XO4+	#0000ff
X4_CGCGGTAAGGTACTCT.1	485	6M 5xFAD XO4+	#0000ff
X4_CGGACGTTCCGATATG.1	748	6M 5xFAD XO4+	#0000ff
X4_CGGACGTTCGTTTATC.1	721	6M 5xFAD XO4+	#0000ff
X4_CGGACTGGTAGCTGCC.1	802	6M 5xFAD XO4+	#0000ff
X4_CGGACTGGTGAGTGAC.1	615	6M 5xFAD XO4+	#0000ff
X4_CGGAGTCCAGTCACTA.1	518	6M 5xFAD XO4+	#0000ff
X4_CGGCTAGTCAGAAATG.1	727	6M 5xFAD XO4+	#0000ff
X4_CGGTTAACAAGCTGGA.1	554	6M 5xFAD XO4+	#0000ff
X4_CGGTTAACAGAAGCAC.1	540	6M 5xFAD XO4+	#0000ff
X4_CGTAGCGAGAGGGATA.1	681	6M 5xFAD XO4+	#0000ff
X4_CGTAGCGTCCGCAGTG.1	571	6M 5xFAD XO4+	#0000ff
X4_CGTCACTCAGGGATTG.1	763	6M 5xFAD XO4+	#0000ff
X4_CGTCACTGTTGAGTTC.1	746	6M 5xFAD XO4+	#0000ff
X4_CGTCACTTCTCCGGTT.1	874	6M 5xFAD XO4+	#0000ff
X4_CGTGAGCAGTGGTCCC.1	776	6M 5xFAD XO4+	#0000ff
X4_CGTGTCTGTGATAAAC.1	835	6M 5xFAD XO4+	#0000ff
X4_CGTTAGACAGTGGAGT.1	753	6M 5xFAD XO4+	#0000ff
X4_CGTTCTGAGTGCTGCC.1	553	6M 5xFAD XO4+	#0000ff
X4_CGTTGGGCATACCATG.1	574	6M 5xFAD XO4+	#0000ff
X4_CGTTGGGCATAGACTC.1	723	6M 5xFAD XO4+	#0000ff
X4_CTACACCCAGATGGCA.1	706	6M 5xFAD XO4+	#0000ff
X4_CTAGAGTGTTGCGTTA.1	607	6M 5xFAD XO4+	#0000ff
X4_CTAGCCTGTTCATGGT.1	828	6M 5xFAD XO4+	#0000ff
X4_CTCAGAACAATAAGCA.1	760	6M 5xFAD XO4+	#0000ff
X4_CTCAGAATCATACGGT.1	679	6M 5xFAD XO4+	#0000ff
X4_CTCATTAAGGCGCTCT.1	749	6M 5xFAD XO4+	#0000ff
X4_CTCATTATCCATTCTA.1	407	6M 5xFAD XO4+	#0000ff
X4_CTCCTAGAGACCCACC.1	477	6M 5xFAD XO4+	#0000ff
X4_CTCGGAGGTCCGAGTC.1	770	6M 5xFAD XO4+	#0000ff
X4_CTCGGAGTCTCCGGTT.1	810	6M 5xFAD XO4+	#0000ff
X4_CTCGGGATCTGGTATG.1	521	6M 5xFAD XO4+	#0000ff
X4_CTCGTACAGCTACCGC.1	690	6M 5xFAD XO4+	#0000ff
X4_CTCGTACTCAGCATGT.1	457	6M 5xFAD XO4+	#0000ff
X4_CTCGTCACAGGGTTAG.1	480	6M 5xFAD XO4+	#0000ff
X4_CTCGTCAGTAAGCACG.1	798	6M 5xFAD XO4+	#0000ff
X4_CTCTAATCAAGACGTG.1	782	6M 5xFAD XO4+	#0000ff
X4_CTCTACGGTGAGGGAG.1	658	6M 5xFAD XO4+	#0000ff
X4_CTGAAACCAAGCGATG.1	800	6M 5xFAD XO4+	#0000ff
X4_CTGAAACGTTAAGGGC.1	486	6M 5xFAD XO4+	#0000ff
X4_CTGATAGCATCGGACC.1	438	6M 5xFAD XO4+	#0000ff
X4_CTGATAGGTCTCTTTA.1	704	6M 5xFAD XO4+	#0000ff
X4_CTGATAGTCAAAGTAG.1	805	6M 5xFAD XO4+	#0000ff
X4_CTGATCCAGAGTCGGT.1	686	6M 5xFAD XO4+	#0000ff
X4_CTGATCCCAGCATGAG.1	635	6M 5xFAD XO4+	#0000ff
X4_CTGCCTACAGCCACCA.1	882	6M 5xFAD XO4+	#0000ff
X4_CTGCGGAGTCAAGCGA.1	757	6M 5xFAD XO4+	#0000ff
X4_CTGCTGTAGTGTTTGC.1	546	6M 5xFAD XO4+	#0000ff
X4_CTGGTCTCATGCATGT.1	858	6M 5xFAD XO4+	#0000ff
X4_CTGGTCTGTGATAAAC.1	471	6M 5xFAD XO4+	#0000ff
X4_CTGTGCTAGATCGATA.1	726	6M 5xFAD XO4+	#0000ff
X4_CTTAACTAGCTGATAA.1	484	6M 5xFAD XO4+	#0000ff
X4_CTTACCGAGTTACGGG.1	547	6M 5xFAD XO4+	#0000ff
X4_CTTCTCTAGAGGGATA.1	626	6M 5xFAD XO4+	#0000ff
X4_CTTCTCTCAGGCTCAC.1	662	6M 5xFAD XO4+	#0000ff
X4_CTTCTCTGTTGGTGGA.1	785	6M 5xFAD XO4+	#0000ff
X4_CTTCTCTTCTTCAACT.1	639	6M 5xFAD XO4+	#0000ff
X4_CTTGGCTCACCACCAG.1	396	6M 5xFAD XO4+	#0000ff
X4_CTTTGCGTCCCATTTA.1	893	6M 5xFAD XO4+	#0000ff
X4_GAAACTCGTAGCTAAA.1	513	6M 5xFAD XO4+	#0000ff
X4_GAAATGAAGCTGCAAG.1	840	6M 5xFAD XO4+	#0000ff
X4_GAAATGAAGTCATGCT.1	620	6M 5xFAD XO4+	#0000ff
X4_GAACCTAAGAGCTTCT.1	592	6M 5xFAD XO4+	#0000ff
X4_GAACGGAAGATGTGTA.1	674	6M 5xFAD XO4+	#0000ff
X4_GAACGGATCGCTTAGA.1	692	6M 5xFAD XO4+	#0000ff
X4_GAAGCAGTCGTCTGCT.1	689	6M 5xFAD XO4+	#0000ff
X4_GACAGAGGTCCGACGT.1	668	6M 5xFAD XO4+	#0000ff
X4_GACGCGTAGACTAGGC.1	481	6M 5xFAD XO4+	#0000ff
X4_GACGCGTTCGAATCCA.1	804	6M 5xFAD XO4+	#0000ff
X4_GACGGCTGTCAACTGT.1	886	6M 5xFAD XO4+	#0000ff
X4_GACGGCTTCATGGTCA.1	724	6M 5xFAD XO4+	#0000ff
X4_GACGTGCCATGTTGAC.1	879	6M 5xFAD XO4+	#0000ff
X4_GACTAACAGAGGTTGC.1	889	6M 5xFAD XO4+	#0000ff
X4_GACTGCGAGCGCTTAT.1	774	6M 5xFAD XO4+	#0000ff
X4_GACTGCGAGTGACTCT.1	831	6M 5xFAD XO4+	#0000ff
X4_GACTGCGTCAACACCA.1	600	6M 5xFAD XO4+	#0000ff
X4_GAGCAGACACAGGTTT.1	632	6M 5xFAD XO4+	#0000ff
X4_GAGCAGACACTCGACG.1	476	6M 5xFAD XO4+	#0000ff
X4_GAGCAGACATTGGGCC.1	501	6M 5xFAD XO4+	#0000ff
X4_GAGGTGAAGATCTGCT.1	565	6M 5xFAD XO4+	#0000ff
X4_GATCGATTCGAACTGT.1	769	6M 5xFAD XO4+	#0000ff
X4_GATCTAGCAACGCACC.1	661	6M 5xFAD XO4+	#0000ff
X4_GATCTAGGTTCAACCA.1	667	6M 5xFAD XO4+	#0000ff
X4_GATGAAAAGGCTCAGA.1	534	6M 5xFAD XO4+	#0000ff
X4_GCAAACTAGGCTAGGT.1	849	6M 5xFAD XO4+	#0000ff
X4_GCAAACTGTAGAGTGC.1	577	6M 5xFAD XO4+	#0000ff
X4_GCACATATCATCGCTC.1	779	6M 5xFAD XO4+	#0000ff
X4_GCATGCGGTGACAAAT.1	786	6M 5xFAD XO4+	#0000ff
X4_GCATGCGTCAGCATGT.1	773	6M 5xFAD XO4+	#0000ff
X4_GCATGTAAGATCGGGT.1	717	6M 5xFAD XO4+	#0000ff
X4_GCATGTACACCGCTAG.1	744	6M 5xFAD XO4+	#0000ff
X4_GCATGTACACTTCTGC.1	811	6M 5xFAD XO4+	#0000ff
X4_GCATGTATCCCAACGG.1	708	6M 5xFAD XO4+	#0000ff
X4_GCATGTATCCGCATAA.1	512	6M 5xFAD XO4+	#0000ff
X4_GCCAAATAGGGCTTCC.1	675	6M 5xFAD XO4+	#0000ff
X4_GCCTCTACAGCTGCTG.1	598	6M 5xFAD XO4+	#0000ff
X4_GCGAGAATCACATAGC.1	628	6M 5xFAD XO4+	#0000ff
X4_GCGCGATTCAACCAAC.1	848	6M 5xFAD XO4+	#0000ff
X4_GCGCGATTCGCGATCG.1	550	6M 5xFAD XO4+	#0000ff
X4_GCGGGTTGTATAAACG.1	714	6M 5xFAD XO4+	#0000ff
X4_GCTCCTAAGTACACCT.1	561	6M 5xFAD XO4+	#0000ff
X4_GCTCTGTTCCTGCTTG.1	888	6M 5xFAD XO4+	#0000ff
X4_GCTGCAGAGGTGATAT.1	545	6M 5xFAD XO4+	#0000ff
X4_GCTGCGACACGAAGCA.1	665	6M 5xFAD XO4+	#0000ff
X4_GCTGCGAGTGCTAGCC.1	597	6M 5xFAD XO4+	#0000ff
X4_GCTTGAAAGATCTGAA.1	633	6M 5xFAD XO4+	#0000ff
X4_GCTTGAATCACGCATA.1	446	6M 5xFAD XO4+	#0000ff
X4_GGAAAGCAGAATTCCC.1	491	6M 5xFAD XO4+	#0000ff
X4_GGAAAGCCACCGATAT.1	579	6M 5xFAD XO4+	#0000ff
X4_GGACAAGCATTGGTAC.1	872	6M 5xFAD XO4+	#0000ff
X4_GGACAGACACACATGT.1	691	6M 5xFAD XO4+	#0000ff
X4_GGACATTGTGAAATCA.1	839	6M 5xFAD XO4+	#0000ff
X4_GGACGTCTCTCCTATA.1	737	6M 5xFAD XO4+	#0000ff
X4_GGAGCAAAGTGGACGT.1	885	6M 5xFAD XO4+	#0000ff
X4_GGATGTTTCCTTAATC.1	789	6M 5xFAD XO4+	#0000ff
X4_GGCGACTAGTTCGCAT.1	454	6M 5xFAD XO4+	#0000ff
X4_GGCTCGAAGCCAACAG.1	657	6M 5xFAD XO4+	#0000ff
X4_GGCTCGACACCACGTG.1	585	6M 5xFAD XO4+	#0000ff
X4_GGCTCGAGTGTGGCTC.1	511	6M 5xFAD XO4+	#0000ff
X4_GGGAATGAGCTAAGAT.1	829	6M 5xFAD XO4+	#0000ff
X4_GGGAATGAGTAGGTGC.1	495	6M 5xFAD XO4+	#0000ff
X4_GGGAATGGTCTCCACT.1	713	6M 5xFAD XO4+	#0000ff
X4_GGGAATGTCTTTAGGG.1	671	6M 5xFAD XO4+	#0000ff
X4_GGGACCTAGAAACGCC.1	549	6M 5xFAD XO4+	#0000ff
X4_GGGAGATGTGTGAATA.1	472	6M 5xFAD XO4+	#0000ff
X4_GGGATGAGTCACTTCC.1	761	6M 5xFAD XO4+	#0000ff
X4_GGGTCTGAGGAGCGAG.1	570	6M 5xFAD XO4+	#0000ff
X4_GGGTCTGCAGACAAGC.1	663	6M 5xFAD XO4+	#0000ff
X4_GGGTCTGGTAAGTTCC.1	526	6M 5xFAD XO4+	#0000ff
X4_GGTATTGGTGACCAAG.1	533	6M 5xFAD XO4+	#0000ff
X4_GGTGAAGCAGTATGCT.1	581	6M 5xFAD XO4+	#0000ff
X4_GGTGAAGCATCGGGTC.1	562	6M 5xFAD XO4+	#0000ff
X4_GGTGAAGGTTAAGTAG.1	573	6M 5xFAD XO4+	#0000ff
X4_GGTGCGTGTACCGCTG.1	875	6M 5xFAD XO4+	#0000ff
X4_GGTGTTAAGGTGCACA.1	847	6M 5xFAD XO4+	#0000ff
X4_GGTGTTAGTAGCGCTC.1	532	6M 5xFAD XO4+	#0000ff
X4_GTAGTCAAGACAAGCC.1	564	6M 5xFAD XO4+	#0000ff
X4_GTCAAGTAGAAACCAT.1	587	6M 5xFAD XO4+	#0000ff
X4_GTCAAGTGTTCCTCCA.1	677	6M 5xFAD XO4+	#0000ff
X4_GTCACAAGTGAAAGAG.1	655	6M 5xFAD XO4+	#0000ff
X4_GTCATTTAGATAGCAT.1	725	6M 5xFAD XO4+	#0000ff
X4_GTCCTCAGTAGCGTGA.1	738	6M 5xFAD XO4+	#0000ff
X4_GTCGGGTTCAGTCAGT.1	806	6M 5xFAD XO4+	#0000ff
X4_GTCGTAAAGTACGCCC.1	490	6M 5xFAD XO4+	#0000ff
X4_GTCTTCGGTCCAGTGC.1	869	6M 5xFAD XO4+	#0000ff
X4_GTGAAGGCAAGAAAGG.1	556	6M 5xFAD XO4+	#0000ff
X4_GTGAAGGCAAGTCTGT.1	531	6M 5xFAD XO4+	#0000ff
X4_GTGCAGCCATGCAATC.1	666	6M 5xFAD XO4+	#0000ff
X4_GTGCATAGTCTAGCCG.1	654	6M 5xFAD XO4+	#0000ff
X4_GTGCGGTCAAACGTGG.1	539	6M 5xFAD XO4+	#0000ff
X4_GTGCGGTTCTCGAGTA.1	788	6M 5xFAD XO4+	#0000ff
X4_GTGTTAGCACTTGGAT.1	791	6M 5xFAD XO4+	#0000ff
X4_GTGTTAGCAGTAGAGC.1	716	6M 5xFAD XO4+	#0000ff
X4_GTTAAGCCATCACGTA.1	813	6M 5xFAD XO4+	#0000ff
X4_GTTAAGCGTATAGTAG.1	865	6M 5xFAD XO4+	#0000ff
X4_GTTACAGGTTAAGATG.1	735	6M 5xFAD XO4+	#0000ff
X4_GTTCATTAGAGGTTGC.1	583	6M 5xFAD XO4+	#0000ff
X4_GTTCATTAGTCAATAG.1	884	6M 5xFAD XO4+	#0000ff
X4_GTTCATTCACATCCAA.1	873	6M 5xFAD XO4+	#0000ff
X4_GTTTCTAAGAGACTTA.1	503	6M 5xFAD XO4+	#0000ff
X4_TAAACCGAGAGCTTCT.1	694	6M 5xFAD XO4+	#0000ff
X4_TAAGAGAAGCTAACAA.1	891	6M 5xFAD XO4+	#0000ff
X4_TAAGCGTCACGTAAGG.1	593	6M 5xFAD XO4+	#0000ff
X4_TAAGTGCCAATCACAC.1	575	6M 5xFAD XO4+	#0000ff
X4_TAAGTGCGTCGATTGT.1	641	6M 5xFAD XO4+	#0000ff
X4_TACACGACATGCCTTC.1	710	6M 5xFAD XO4+	#0000ff
X4_TACAGTGGTACCGCTG.1	699	6M 5xFAD XO4+	#0000ff
X4_TACAGTGTCAGCTGGC.1	527	6M 5xFAD XO4+	#0000ff
X4_TACCTATAGCAGCCTC.1	733	6M 5xFAD XO4+	#0000ff
X4_TACCTTACAATAGAGT.1	707	6M 5xFAD XO4+	#0000ff
X4_TACCTTATCAGATAAG.1	525	6M 5xFAD XO4+	#0000ff
X4_TACGGGCCAAGCTGAG.1	696	6M 5xFAD XO4+	#0000ff
X4_TACTCATGTCCTCCAT.1	758	6M 5xFAD XO4+	#0000ff
X4_TACTCGCCATGCAACT.1	715	6M 5xFAD XO4+	#0000ff
X4_TACTTACCACCGAAAG.1	867	6M 5xFAD XO4+	#0000ff
X4_TACTTGTTCTGGTTCC.1	870	6M 5xFAD XO4+	#0000ff
X4_TAGAGCTGTTGGTTTG.1	625	6M 5xFAD XO4+	#0000ff
X4_TAGCCGGAGAAGGTGA.1	880	6M 5xFAD XO4+	#0000ff
X4_TAGTTGGGTGCAGTAG.1	852	6M 5xFAD XO4+	#0000ff
X4_TAGTTGGTCTTGTCAT.1	502	6M 5xFAD XO4+	#0000ff
X4_TATCAGGAGGTGCACA.1	795	6M 5xFAD XO4+	#0000ff
X4_TATGCCCAGGCTAGCA.1	695	6M 5xFAD XO4+	#0000ff
X4_TATTACCAGAGCAATT.1	576	6M 5xFAD XO4+	#0000ff
X4_TATTACCTCACTTACT.1	508	6M 5xFAD XO4+	#0000ff
X4_TCAATCTCAATACGCT.1	584	6M 5xFAD XO4+	#0000ff
X4_TCAATCTTCAACTCTT.1	877	6M 5xFAD XO4+	#0000ff
X4_TCACAAGCACCTATCC.1	768	6M 5xFAD XO4+	#0000ff
X4_TCACAAGCAGCCTGTG.1	673	6M 5xFAD XO4+	#0000ff
X4_TCACGAAAGCCAACAG.1	780	6M 5xFAD XO4+	#0000ff
X4_TCACGAAGTACCGTTA.1	507	6M 5xFAD XO4+	#0000ff
X4_TCAGATGAGGCGTACA.1	637	6M 5xFAD XO4+	#0000ff
X4_TCAGCAACACAGAGGT.1	799	6M 5xFAD XO4+	#0000ff
X4_TCAGCAAGTAATAGCA.1	470	6M 5xFAD XO4+	#0000ff
X4_TCAGCTCAGACTGGGT.1	705	6M 5xFAD XO4+	#0000ff
X4_TCAGGATTCTACTTAC.1	551	6M 5xFAD XO4+	#0000ff
X4_TCAGGTATCAGGCCCA.1	537	6M 5xFAD XO4+	#0000ff
X4_TCATTTGGTCTCTCTG.1	860	6M 5xFAD XO4+	#0000ff
X4_TCATTTGTCAACGGGA.1	881	6M 5xFAD XO4+	#0000ff
X4_TCCCGATCAAACTGTC.1	559	6M 5xFAD XO4+	#0000ff
X4_TCCCGATTCTGATTCT.1	572	6M 5xFAD XO4+	#0000ff
X4_TCGAGGCAGAAACCTA.1	762	6M 5xFAD XO4+	#0000ff
X4_TCGCGTTGTCCTAGCG.1	608	6M 5xFAD XO4+	#0000ff
X4_TCTCTAACATTGCGGC.1	591	6M 5xFAD XO4+	#0000ff
X4_TGACGGCCAGACGCCT.1	841	6M 5xFAD XO4+	#0000ff
X4_TGACGGCGTCCTCCAT.1	784	6M 5xFAD XO4+	#0000ff
X4_TGACGGCTCAATACCG.1	803	6M 5xFAD XO4+	#0000ff
X4_TGACTTTCAATGGTCT.1	815	6M 5xFAD XO4+	#0000ff
X4_TGACTTTGTCTTGCGG.1	850	6M 5xFAD XO4+	#0000ff
X4_TGACTTTGTGAGTATA.1	743	6M 5xFAD XO4+	#0000ff
X4_TGAGCATGTTCGGGCT.1	557	6M 5xFAD XO4+	#0000ff
X4_TGAGCATTCATACGGT.1	610	6M 5xFAD XO4+	#0000ff
X4_TGATTTCAGTCCGGTC.1	541	6M 5xFAD XO4+	#0000ff
X4_TGATTTCCACGGTAGA.1	505	6M 5xFAD XO4+	#0000ff
X4_TGATTTCCAGAAGCAC.1	736	6M 5xFAD XO4+	#0000ff
X4_TGCCCATAGAGTACCG.1	646	6M 5xFAD XO4+	#0000ff
X4_TGCGCAGAGTACGATA.1	740	6M 5xFAD XO4+	#0000ff
X4_TGCGCAGGTAAGTAGT.1	680	6M 5xFAD XO4+	#0000ff
X4_TGCGTGGAGTGGTAAT.1	566	6M 5xFAD XO4+	#0000ff
X4_TGCGTGGTCTCTGAGA.1	558	6M 5xFAD XO4+	#0000ff
X4_TGCTACCGTCTCACCT.1	821	6M 5xFAD XO4+	#0000ff
X4_TGCTGCTAGCGATCCC.1	543	6M 5xFAD XO4+	#0000ff
X4_TGCTGCTCATGGTAGG.1	614	6M 5xFAD XO4+	#0000ff
X4_TGCTGCTTCAACACGT.1	809	6M 5xFAD XO4+	#0000ff
X4_TGGCCAGGTCTCATCC.1	479	6M 5xFAD XO4+	#0000ff
X4_TGGCCAGTCCTTTACA.1	857	6M 5xFAD XO4+	#0000ff
X4_TGGCGCAAGCGTGAGT.1	697	6M 5xFAD XO4+	#0000ff
X4_TGGCGCAAGTACTTGC.1	767	6M 5xFAD XO4+	#0000ff
X4_TGGCGCATCGTCTGCT.1	819	6M 5xFAD XO4+	#0000ff
X4_TGGCTGGCAAATTGCC.1	474	6M 5xFAD XO4+	#0000ff
X4_TGGCTGGCAATCACAC.1	720	6M 5xFAD XO4+	#0000ff
X4_TGGGAAGCATGCCACG.1	837	6M 5xFAD XO4+	#0000ff
X4_TGGTTAGAGTACGCCC.1	878	6M 5xFAD XO4+	#0000ff
X4_TGGTTAGGTTTAGGAA.1	629	6M 5xFAD XO4+	#0000ff
X4_TGGTTCCCAGTATCTG.1	812	6M 5xFAD XO4+	#0000ff
X4_TGTCCCACATTCGACA.1	862	6M 5xFAD XO4+	#0000ff
X4_TGTCCCAGTTGATTGC.1	649	6M 5xFAD XO4+	#0000ff
X4_TGTGTTTCATATGAGA.1	864	6M 5xFAD XO4+	#0000ff
X4_TGTGTTTGTTCGGGCT.1	827	6M 5xFAD XO4+	#0000ff
X4_TGTTCCGAGGACATTA.1	814	6M 5xFAD XO4+	#0000ff
X4_TTAACTCAGTGTGAAT.1	765	6M 5xFAD XO4+	#0000ff
X4_TTAGGACAGTGTTGAA.1	569	6M 5xFAD XO4+	#0000ff
X4_TTAGGCAAGGAGCGAG.1	823	6M 5xFAD XO4+	#0000ff
X4_TTAGGCATCTTCGGTC.1	742	6M 5xFAD XO4+	#0000ff
X4_TTAGTTCCATGTAAGA.1	487	6M 5xFAD XO4+	#0000ff
X4_TTATGCTTCAAGGCTT.1	636	6M 5xFAD XO4+	#0000ff
X4_TTCGAAGAGGGCACTA.1	683	6M 5xFAD XO4+	#0000ff
X4_TTCGAAGAGTACGATA.1	672	6M 5xFAD XO4+	#0000ff
X4_TTCGAAGTCATCTGCC.1	709	6M 5xFAD XO4+	#0000ff
X4_TTCGGTCGTCTGGAGA.1	688	6M 5xFAD XO4+	#0000ff
X4_TTCTTAGAGGGCACTA.1	781	6M 5xFAD XO4+	#0000ff
X4_TTGACTTAGATGCCTT.1	535	6M 5xFAD XO4+	#0000ff
X4_TTGACTTTCATGCATG.1	355	6M 5xFAD XO4+	#0000ff
X4_TTGCCGTTCGCCAGCA.1	499	6M 5xFAD XO4+	#0000ff
X4_TTGCGTCAGATACACA.1	590	6M 5xFAD XO4+	#0000ff
X4_TTGGAACAGTGTGGCA.1	524	6M 5xFAD XO4+	#0000ff
X4_TTGGAACCAGGTCTCG.1	599	6M 5xFAD XO4+	#0000ff
X4_TTGTAGGAGCTTATCG.1	700	6M 5xFAD XO4+	#0000ff
X4_TTGTAGGGTATAATGG.1	851	6M 5xFAD XO4+	#0000ff
X4_TTTACTGGTTCCACAA.1	586	6M 5xFAD XO4+	#0000ff
X4_TTTCCTCTCGCAAACT.1	467	6M 5xFAD XO4+	#0000ff

## Sheet: 2g
	X1_AAACCTGCAACACCCG.1	X1_AAACGGGCAGTGGAGT.1	X1_AAAGATGCATCCTAGA.1	X1_AAAGATGGTGAGCGAT.1	X1_AAAGATGGTTCAGCGC.1	X1_AAAGTAGAGTCACGCC.1	X1_AACCGCGGTAGAAGGA.1	X1_AACCGCGGTTATCCGA.1	X1_AACTGGTCACATAACC.1	X1_AACTTTCAGTACGCCC.1	X1_AACTTTCGTCTTCAAG.1	X1_AAGCCGCAGCCACCTG.1	X1_AAGGAGCAGTTGTCGT.1	X1_AAGTCTGGTTTGGGCC.1	X1_AATCCAGTCTTCCTTC.1	X1_AATCGGTGTCCATGAT.1	X1_ACACTGATCCATGAGT.1	X1_ACAGCCGAGCTGTTCA.1	X1_ACAGCCGTCTATGTGG.1	X1_ACATGGTCAATTGCTG.1	X1_ACATGGTTCATCGATG.1	X1_ACATGGTTCTCCGGTT.1	X1_ACGAGCCGTATAGGTA.1	X1_ACGAGGATCATTTGGG.1	X1_ACGAGGATCTATCCTA.1	X1_ACGATGTAGACAGGCT.1	X1_ACGCAGCTCTTGCATT.1	X1_ACGGAGAAGTACGCGA.1	X1_ACGGCCAGTTTGGGCC.1	X1_ACGGGCTGTCTTCTCG.1	X1_ACGGGTCTCTTGTTTG.1	X1_ACTGATGGTGAGTATA.1	X1_ACTGCTCTCCATGAGT.1	X1_ACTTACTAGTTACGGG.1	X1_ACTTGTTAGTCCGTAT.1	X1_ACTTTCAAGTGCCAGA.1	X1_ACTTTCAGTCTGCCAG.1	X1_AGAGCTTGTTCACGGC.1	X1_AGCCTAAGTGTGTGCC.1	X1_AGCTTGAAGGACAGAA.1	X1_AGGCCACGTCCGTTAA.1	X1_AGGCCGTAGATAGGAG.1	X1_AGGCCGTCAGTATCTG.1	X1_AGGGAGTTCAGTTAGC.1	X1_AGTTGGTGTATGCTTG.1	X1_AGTTGGTGTGTGGTTT.1	X1_ATAAGAGTCGGTCTAA.1	X1_ATAGACCAGCCACCTG.1	X1_ATCACGAAGCTACCGC.1
Cd74	0	0	0	0	0	0	0	0	0	0	0	0	0	0	0	0	0	0	0	0	0	0	0	0	0	0	0	0	0	0	0	0	0	0	0	0	0	0	0	0	0	0	0	0	0	0	0	0	0
Cst7	0	0	1.54696	0	0	0	0	0	0	0	0	0	0	0	0	0	0	0	0	0	0	0	0	0	0	0	0	0	0	0	0	0	0	0	0	0	1.46373	0	0	1.37738	0	0	0	0	0	0	0	0	0
Apoe	0	0	0	0	0	0	0	0	0	0	0	0	1.66044	0	0	0	0	0	1.42586	0	0	0	0	0	0	0	0	0	0	0	0	0	0	0	0	0	3.9132	0	0	0	0	0	0	0	0	0	0	0	0
H2-Aa	0	0	0	0	0	0	0	0	0	0	0	0	0	0	0	0	0	0	1.42586	0	0	0	0	0	0	0	0	0	0	0	0	0	0	0	0	0	0	0	0	0	0	0	0	0	0	0	0	0	0
Ccl6	0	0	0	0	0	0	0	0	1.57434	0	1.53054	2.44303	0	0	0	0	0	0	0	0	0	1.53605	0	1.52959	0	0	0	0	0	0	0	1.45684	0	1.66101	1.56727	2.27267	0	0	1.46028	0	0	0	0	0	0	0	0	0	0
Ccl3	0	0	0	0	0	0	0	0	1.21329	0	0	0	0	0	0	0	0	0	0	0	0	0	0	0	0	0	0	0	1.60651	0	0	0	0	0	0	0	0	0	0	0	0	0	0	0	0	0	0	0	0
Ccl4	0	0	0	0	0	0	0	0	2.30917	0	0	0	0	0	0	0	0	0	0	0	0	0	0	0	0	0	0	0	0	0	0	0	0	0	0	0	0	0	0	0	0	0	0	0	0	0	0	0	0
Defa24	0	1.61237	0	0	0	0	0	0	0	0	0	0	0	0	0	0	0	0	0	0	0	0	0	0	0	0	0	0	0	0	0	0	0	1.66101	0	0	1.46373	0.695014	1.46028	0	0	0	0	0	0	0	0	0	0
Cd52	0.961332	0	0	0	0	1.07105	0	0	0.730601	0	0	1.68658	1.66044	0	1.28634	2.20747	1.53725	0	0	1.0503	0	0.963473	0	0	2.52197	0	1.35244	0	0	0	1.47553	1.45684	0	0	2.78456	1.54403	1.46373	0	0	0	1.43616	0	0	0	0	0	0	1.87778	1.39431
Lyz2	1.53317	0	1.54696	1.59233	0	1.07105	2.17412	2.47695	1.57434	2.23696	2.737	0	1.66044	0	0	0	1.53725	0	0	2.07481	1.5558	0	0	3.82876	1.12824	0	0	2.28033	0	0	1.47553	0	0	1.66101	1.56727	0	2.64953	0	0	2.06899	1.43616	0	0	2.17836	0	1.31386	1.91785	0	1.39431
H2-Ab1	0	0	0	0	0	0	0	0	0	0	0	0	0	0	0	0	0	0	0	0	0	0	0	0	0	0	0	0	0	0	0	0	0	0	0	0	1.46373	0	0	0	0	0	0	0	0	0	0	0	0
Cd63	1.53317	0	2.2762	1.59233	1.60334	1.07105	2.17412	1.3348	3.04485	0	2.25637	1.68658	0	0	1.95538	1.49022	0	0	0	1.65165	2.28686	2.74416	2.32021	3.62319	1.12824	0	0	2.76274	0	1.77014	0	1.45684	1.82428	1.66101	2.30067	0	1.46373	1.16208	1.46028	2.06899	0	1.80651	0	1.46634	0	1.31386	0	1.87778	0
Ifi27l2a	0	0	0	0	0	0	0	0	0	0	0	0	0	0	0	2.68436	0	0	0	0	1.5558	0	0	0	0	0	0	0	0	0	0	2.16676	0	0	0	0	2.17518	0.695014	0	0	0	0	0	0	0	0	0	0	0
Gnas	1.53317	2.8425	0	0	1.60334	0	0	0	2.48937	2.23696	1.53054	1.68658	1.66044	0	1.28634	3.56754	0	0	0	2.66785	1.5558	1.53605	0	1.52959	1.12824	2.12928	3.36745	1.55038	2.34775	0	0	1.45684	2.26662	0	2.78456	0	3.00591	1.79726	0	0	0	0	0	1.46634	1.96409	2.44841	0	1.87778	2.55726
Syngr1	0.961332	1.61237	0	2.81681	1.60334	2.1053	2.17412	2.01607	1.57434	1.51451	2.737	2.44303	1.66044	0	1.28634	0	0	2.641	1.42586	2.40159	2.28686	2.74416	1.58353	3.09561	1.12824	1.42627	0	2.28033	0	2.54145	0	0	2.60469	0	0	3.40332	2.17518	0.695014	0	2.06899	2.14144	1.80651	0	0	0	2.44841	0	1.87778	0
H2-Eb1	0	0	0	0	0	0	0	0	0	0	0	0	0	0	0	0	0	0	0	0	0	0	0	0	0	0	0	0	0	0	0	0	0	0	0	0	0	0	0	0	0	0	0	0	0	0	0	0	0
H2-D1	1.9416	0	1.54696	0	0	1.07105	0	0	1.21329	2.23696	2.25637	0	2.9037	1.54452	1.28634	3.32864	1.53725	1.85552	1.42586	2.07481	1.5558	1.53605	0	3.09561	0	2.12928	0	0	2.34775	1.77014	1.47553	2.99644	2.26662	0	0	2.75451	3.52973	1.51435	0	2.53453	0	0	2.261	0	0	1.31386	0	2.6668	0
Gm15284	0	0	0	0	0	0	0	0	0	0	0	0	0	0	0	0	0	0	0	0	0	0	0	0	0	0	0	0	0	0	0	0	0	0	0	0	0	0.695014	1.46028	0	0	0	1.53437	0	0	0	0	0	0
Serpine2	0.961332	0	0	1.59233	0	0	0	1.3348	2.48937	1.51451	3.0969	1.68658	0	2.75514	0	1.49022	1.53725	1.85552	1.42586	0	1.5558	0.963473	2.80552	0	1.12824	1.42627	1.35244	1.55038	0	0	0	1.45684	0	2.41272	1.56727	2.27267	0	0	2.64497	0	0	2.58398	1.53437	2.65296	1.96409	1.9899	1.91785	0	1.39431
Ank	0	0	0	1.59233	0	0	0	0	0	0	0	0	0	1.54452	0	0	0	0	0	0	0	0	0	0	0	0	0	0	0	0	0	0	0	0	0	0	0	0	0	1.37738	0	0	0	0	0	0	0	0	0
Ramp1	0	0	0	0	0	0	0	2.01607	0.730601	0	0	0	0	0	0	2.20747	0	0	0	0	0	0	0	0	0	0	1.35244	0	0	0	0	0	0	0	0	0	0	0	0	0	0	1.80651	0	0	0	1.31386	0	0	0
Gapdh	0.961332	2.35476	1.54696	1.59233	1.60334	1.07105	2.17412	2.01607	2.10321	0	1.53054	0	1.66044	1.54452	0	0	0	1.85552	1.42586	1.65165	0	1.53605	0	2.25522	1.12824	0	0	0	0	1.77014	1.47553	1.45684	0	0	0	1.54403	0	2.03369	1.46028	1.37738	2.14144	1.80651	3.10207	0	0	1.31386	0	0	1.39431
Uba52	0	0	0	0	0	0	0	0	1.21329	0	0	0	0	0	0	1.49022	0	0	0	0	0	0.963473	0	1.52959	0	1.42627	1.35244	0	0	0	2.18957	0	1.18311	0	0	1.54403	1.46373	1.16208	0	0	0	0	0	2.17836	0	0	0	0	0
Lpl	0	0	0	0	0	0	0	0	0	0	0	0	0	0	0	0	0	0	0	0	0	0	0	0	0	0	0	0	0	0	0	0	0	0	0	0	0	0	0	0	0	0	0	0	0	0	0	0	0
Ccl12	0	0	0	0	0	1.07105	0	0	0	0	0	0	0	0	0	0	0	0	0	0	1.5558	0	0	0	0	0	0	0	0	0	0	0	0	0	0	0	0	0	0	0	2.14144	0	0	0	0	0	0	0	0
Pkm	0.961332	0	0	1.59233	0	0	1.46287	1.3348	0	0	0	1.68658	1.66044	1.54452	0	0	0	0	0	1.0503	2.76975	0.963473	1.58353	0	0	0	0	1.55038	1.60651	0	1.47553	0	1.82428	0	1.56727	1.54403	0	1.79726	0	0	0	0	2.261	0	0	1.31386	0	0	0
Spp1	0	0	0	0	0	0	0	0	0	0	0	0	0	0	0	1.49022	0	0	0	0	0	0	0	0	0	0	0	0	0	0	0	0	0	0	0	0	0	0	0	0	0	0	0	0	0	0	0	0	0
Ifitm3	0	0	0	0	0	0	0	0	0	0	0	0	0	0	1.28634	2.68436	0	0	0	0	2.28686	0	0	0	0	0	0	0	0	0	0	3.51984	0	0	0	0	0	0.695014	0	0	0	0	0	0	0	0	0	0	0
Cox6a2	0	0	0	0	0	0	0	0	0	0	0	0	0	0	0	1.49022	0	0	0	0	0	0	0	0	0	0	0	0	0	0	0	0	0	0	0	0	0	0	0	0	0	0	0	0	0	0	0	0	0
Mif	0	0	1.54696	0	0	1.07105	2.64839	0	1.21329	1.51451	1.53054	1.68658	0	1.54452	0	0	0	0	1.42586	1.0503	0	0	0	0	1.75353	0	0	0	1.60651	1.77014	0	1.45684	0	0	0	1.54403	0	1.51435	0	0	0	0	2.261	0	0	1.31386	1.91785	0	2.08992
Lgals3bp	0	1.61237	0	0	0	0	1.46287	0	0.730601	0	0	1.68658	0	0	0	0	1.53725	0	1.42586	0	1.5558	1.53605	0	0	0	0	0	0	0	0	0	2.16676	0	0	0	0	0	0	2.17096	1.37738	0	1.80651	0	0	1.96409	1.31386	0	0	0
Gm10076	0	0	0	0	0	0	1.46287	2.01607	0.730601	0	0	0	1.66044	1.54452	0	0	0	0	0	0	0	0	0	0	0	0	0	0	0	1.77014	0	1.45684	0	0	0	0	1.46373	0.695014	0	0	0	0	0	0	1.96409	0	0	1.87778	0
H2-K1	0	2.35476	0	0	0	1.07105	0	0	1.57434	0	0	0	0	1.54452	1.28634	3.04217	1.53725	0	0	1.0503	0	0	1.58353	1.52959	1.75353	0	0	0	0	1.77014	0	0	1.18311	0	1.56727	1.54403	1.46373	0	0	1.37738	0	1.80651	0	0	0	0	0	0	0
Igf1	0	0	0	0	0	0	0	0	0	0	0	0	0	0	0	0	0	0	0	0	0	0	0	0	0	0	0	0	0	0	0	0	0	0	0	0	0	0	0	0	0	0	0	0	0	0	0	0	0
Crlf2	0	0	0	0	0	0	0	0	0	0	1.53054	0	0	0	0	0	0	1.85552	0	0	1.5558	0	0	0	0	0	0	0	0	1.77014	0	0	0	1.66101	0	0	0	0	1.46028	0	1.43616	0	1.53437	0	0	0	0	0	0
Rpl36	1.53317	2.35476	1.54696	2.81681	0	2.43398	1.46287	2.47695	1.21329	2.23696	2.25637	0	2.41204	2.75514	0	0	0	1.85552	2.95363	2.89254	0	3.10433	1.58353	0	3.02068	3.23841	2.85074	1.55038	0	2.54145	1.47553	1.45684	0	0	2.30067	0	1.46373	4.14652	2.64497	2.06899	0	1.80651	2.74198	3.00949	2.76624	0	2.71308	0	2.08992
Rps20	0.961332	3.73826	1.54696	2.33076	2.34395	1.67893	1.46287	3.5431	2.10321	1.51451	1.53054	2.44303	2.9037	0	0	3.04217	3.10596	1.85552	2.12878	2.40159	2.28686	2.26303	2.80552	2.73576	2.18832	2.12928	2.50088	1.55038	0	2.54145	2.18957	3.28175	0	0	2.30067	1.54403	2.17518	3.92929	3.52478	1.37738	2.14144	1.80651	3.10207	2.65296	2.76624	1.31386	0	1.87778	1.39431
Rpl35	1.9416	0	2.2762	1.59233	0	2.7015	2.17412	1.3348	2.64953	1.51451	0	1.68658	1.66044	0	1.28634	2.20747	2.26449	3.14673	1.42586	2.40159	2.76975	1.94486	1.58353	1.52959	3.21745	1.42627	2.50088	2.28033	2.34775	3.4119	0	2.64044	3.10834	2.90442	2.78456	2.27267	3.29147	3.92929	0	2.53453	2.96791	1.80651	3.38999	2.65296	1.96409	0	0	1.87778	2.08992
Gng5	0	3.20636	1.54696	2.33076	2.34395	1.67893	0	0	2.10321	2.71612	3.3847	2.44303	1.66044	0	1.28634	1.49022	1.53725	1.85552	1.42586	2.07481	2.28686	1.53605	0	0	1.12824	0	1.35244	1.55038	1.60651	2.54145	1.47553	1.45684	1.18311	0	0	1.54403	0	1.16208	0	1.37738	1.43616	0	2.74198	1.46634	0	0	0	0	1.39431
Rpl38	3.10045	1.61237	2.2762	3.17973	1.60334	0	0	2.47695	1.21329	2.23696	2.25637	0	3.56141	3.40399	1.28634	2.20747	2.26449	3.14673	0	2.89254	1.5558	0	1.58353	2.25522	1.75353	0	1.35244	1.55038	0	2.54145	2.18957	2.64044	1.18311	3.27046	0	2.27267	2.17518	3.74179	2.17096	3.16829	1.43616	2.58398	1.53437	2.17836	1.96409	2.44841	1.91785	3.17398	1.39431
Rpl10a	2.51993	1.61237	2.7583	1.59233	0	2.92709	3.00472	2.47695	1.86288	2.23696	1.53054	1.68658	2.9037	1.54452	1.95538	0	2.26449	2.641	1.42586	1.0503	2.76975	2.74416	1.58353	3.09561	2.18832	2.12928	2.03804	1.55038	2.34775	3.04135	2.66506	2.16676	2.26662	1.66101	3.14628	0	3.29147	3.98674	1.46028	0	1.43616	2.58398	2.261	2.65296	2.76624	1.9899	0	0	2.90968
Ccl9	0	1.61237	0	0	1.60334	0	2.17412	0	1.57434	0	1.53054	0	0	1.54452	0	0	0	2.641	0	1.0503	1.5558	0.963473	0	0	0	1.42627	0	0	2.835	0	2.66506	0	0	0	0	3.11509	0	1.16208	0	0	2.14144	0	0	0	1.96409	1.31386	0	0	1.39431
Npc2	2.25955	3.20636	2.7583	1.59233	2.83094	2.92709	2.17412	2.47695	1.21329	2.23696	1.53054	0	3.26971	3.11574	0	2.20747	2.26449	3.14673	1.42586	2.07481	1.5558	1.53605	0	1.52959	2.79277	0	2.50088	2.28033	0	0	1.47553	2.64044	2.26662	3.27046	2.30067	1.54403	3.29147	1.16208	1.46028	2.06899	2.61306	2.58398	2.261	2.17836	0	1.9899	3.22278	2.6668	2.08992
Rpl36a	1.53317	2.35476	1.54696	0	1.60334	1.07105	0	3.10635	1.57434	2.71612	0	2.44303	3.56141	3.40399	1.28634	2.68436	2.26449	1.85552	2.12878	2.07481	2.28686	2.52356	2.32021	3.09561	2.18832	1.42627	2.03804	0	2.34775	1.77014	1.47553	2.16676	1.82428	2.41272	1.56727	1.54403	2.17518	3.98674	1.46028	2.53453	2.14144	1.80651	0	1.46634	1.96409	1.31386	2.71308	3.17398	2.55726
Rpl30	1.53317	2.35476	0	0	0	2.92709	2.64839	1.3348	2.10321	1.51451	2.737	0	3.26971	2.75514	2.75625	0	1.53725	2.641	2.12878	2.07481	3.13091	1.94486	3.16802	1.52959	1.12824	2.12928	2.03804	3.41207	0	2.54145	2.66506	2.16676	2.60469	2.90442	3.14628	2.75451	1.46373	2.57318	0	0	0	1.80651	2.261	1.46634	0	1.9899	2.71308	1.87778	1.39431
Fabp5	0	0	0	0	0	0	0	0	0	0	0	0	0	0	0	0	0	0	0	0	0	0	0	0	0	0	0	0	0	0	0	0	0	0	0	0	0	0	0	0	0	0	0	0	0	0	0	0	0
Ctsl	1.9416	3.20636	1.54696	2.81681	0	2.7015	0	0	1.86288	2.23696	2.737	1.68658	1.66044	0	1.95538	0	1.53725	1.85552	2.59937	2.66785	2.28686	1.53605	3.69846	3.62319	2.52197	2.9542	2.50088	2.28033	1.60651	2.54145	1.47553	2.16676	2.26662	2.90442	2.78456	1.54403	2.64953	0	2.17096	3.16829	2.14144	3.08642	0	3.00949	3.65611	2.44841	2.71308	0	1.39431
Gusb	0.961332	1.61237	1.54696	1.59233	1.60334	0	0	1.3348	1.21329	0	1.53054	0	0	0	2.41069	1.49022	2.26449	0	2.59937	1.0503	2.28686	0	0	1.52959	2.52197	0	0	0	0	0	1.47553	2.16676	0	0	0	1.54403	1.46373	0.695014	0	0	0	0	1.53437	0	0	0	3.22278	0	1.39431
Timp2	0.961332	1.61237	2.2762	0	1.60334	0	1.46287	2.01607	1.57434	2.23696	0	0	0	0	1.95538	2.20747	2.26449	1.85552	1.42586	2.07481	1.5558	1.94486	2.80552	1.52959	2.18832	2.12928	2.85074	2.28033	0	1.77014	2.66506	1.45684	3.77679	1.66101	2.30067	2.75451	2.64953	0	0	0	0	2.58398	1.53437	2.17836	0	1.31386	0	0	2.08992
Uqcrh	0.961332	0	0	0	1.60334	2.1053	2.17412	1.3348	1.21329	2.23696	0	2.44303	2.9037	1.54452	0	0	2.26449	1.85552	0	0	1.5558	1.53605	0	1.52959	2.52197	0	2.03804	0	1.60651	0	0	0	0	2.41272	1.56727	1.54403	1.46373	2.57318	1.46028	0	2.61306	0	0	1.46634	0	1.31386	0	0	1.39431
[truncated: 844 more columns]

[truncated: 50 more sheets: 3c, 3d, 3e, 3f, 3g, 4b, 4d, 4e, 4f, 4g, 4i, 5b_c_d, 5e, 5f, 5h, 5j, 6c, 6d, 6e, 6f …]
